# Supplementary material for: Cell passage number drives transcriptomic drift as an overlooked factor in experimental reproducibility
Source: Sci Rep. 2025 Nov 21;15:44984. doi: 10.1038/s41598-025-29424-1 (PMC12748706; doi:10.1038/s41598-025-29424-1)
Supplement: Supplementary file 2 — Supplementary Information 2. [file 41598_2025_29424_MOESM2_ESM.zip]

Archive with 6 entries (6 files):
- ACHN-KEGG.xlsx
- Renca-KEGG.xlsx
- ACHN-GSEA.xlsx
- Renca-GSEA.xlsx
- ACHN-GO.xlsx
- Renca-GO.xlsx
