# Supplementary material for: Cell passage number drives transcriptomic drift as an overlooked factor in experimental reproducibility
Source: Sci Rep. 2025 Nov 21;15:44984. doi: 10.1038/s41598-025-29424-1 (PMC12748706; doi:10.1038/s41598-025-29424-1)
Supplement: Supplementary file 2 — Supplementary Information 2. [file 41598_2025_29424_MOESM2_ESM.zip › ACHN-KEGG.xlsx]

## Sheet: all_pathway
Pathway	Pathway_ID	KEGG_A_class	KEGG_B_class	ACHN-P3-vs-ACHN-P10(939)	ACHN-P3-vs-ACHN-P10_Pvalue	ACHN-P3-vs-ACHN-P10_Qvalue	ACHN-P3-vs-ACHN-P17(564)	ACHN-P3-vs-ACHN-P17_Pvalue	ACHN-P3-vs-ACHN-P17_Qvalue	ACHN-P3-vs-ACHN-P24(90)	ACHN-P3-vs-ACHN-P24_Pvalue	ACHN-P3-vs-ACHN-P24_Qvalue	ACHN-P3-vs-ACHN-P39(96)	ACHN-P3-vs-ACHN-P39_Pvalue	ACHN-P3-vs-ACHN-P39_Qvalue
ABC transporters	ko02010	Environmental Information Processing	Membrane transport	6	0.410871	1.000000e+00	4	0.373657	1	0	1	1	4	0.00181446	0.0735377
AGE-RAGE signaling pathway in diabetic complications	ko04933	Human Diseases	Endocrine and metabolic disease	16	0.11562	9.288649e-01	9	0.263599	1	3	0.100494	0.418435	7	0.000176568	0.0341536
AMPK signaling pathway	ko04152	Environmental Information Processing	Signal transduction	14	0.553141	1.000000e+00	3	0.992354	1	1	0.745477	0.846933	1	0.767792	0.85542
Acute myeloid leukemia	ko05221	Human Diseases	Cancer: specific types	6	0.840488	1.000000e+00	4	0.732122	1	3	0.0432913	0.286618	0	1	1
Adherens junction	ko04520	Cellular Processes	Cellular community - eukaryotes	8	0.580041	1.000000e+00	6	0.366465	1	2	0.184184	0.564206	2	0.203127	0.630926
Adipocytokine signaling pathway	ko04920	Organismal Systems	Endocrine system	8	0.530516	1.000000e+00	6	0.32987	1	1	0.531225	0.798469	1	0.554445	0.729907
Adrenergic signaling in cardiomyocytes	ko04261	Organismal Systems	Circulatory system	14	0.824415	1.000000e+00	3	0.998381	1	0	1	1	0	1	1
African trypanosomiasis	ko05143	Human Diseases	Infectious disease: parasitic	4	0.998665	1.000000e+00	4	0.938252	1	2	0.322734	0.737677	3	0.126091	0.523932
Alanine, aspartate and glutamate metabolism	ko00250	Metabolism	Amino acid metabolism	6	0.286684	1.000000e+00	4	0.280371	1	0	1	1	1	0.369428	0.680312
Alcoholic liver disease	ko04936	Human Diseases	Endocrine and metabolic disease	15	0.676808	1.000000e+00	14	0.112393	0.795276	5	0.0200444	0.211531	6	0.00641646	0.0939553
Alcoholism	ko05034	Human Diseases	Substance dependence	17	0.896627	1.000000e+00	9	0.917705	1	0	1	1	0	1	1
Aldosterone synthesis and secretion	ko04925	Organismal Systems	Endocrine system	6	0.973933	1.000000e+00	5	0.810998	1	3	0.0919268	0.418435	3	0.106386	0.474111
Aldosterone-regulated sodium reabsorption	ko04960	Organismal Systems	Excretory system	4	0.706486	1.000000e+00	4	0.311246	1	1	0.364799	0.75111	0	1	1
Allograft rejection	ko05330	Human Diseases	Immune disease	1	0.999998	1.000000e+00	0	1	1	0	1	1	0	1	1
Alzheimer disease	ko05010	Human Diseases	Neurodegenerative disease	42	0.771429	1.000000e+00	22	0.899307	1	2	0.940575	0.957575	4	0.702205	0.822583
Amino sugar and nucleotide sugar metabolism	ko00520	Metabolism	Carbohydrate metabolism	3	0.945578	1.000000e+00	4	0.480911	1	0	1	1	1	0.457449	0.720129
Aminoacyl-tRNA biosynthesis	ko00970	Genetic Information Processing	Translation	2	0.971301	1.000000e+00	0	1	1	0	1	1	0	1	1
Amoebiasis	ko05146	Human Diseases	Infectious disease: parasitic	19	0.612291	1.000000e+00	15	0.209504	0.935593	6	0.0116622	0.186596	7	0.00405304	0.0803321
Amphetamine addiction	ko05031	Human Diseases	Substance dependence	4	0.961567	1.000000e+00	2	0.954179	1	0	1	1	1	0.554445	0.729907
Amyotrophic lateral sclerosis	ko05014	Human Diseases	Neurodegenerative disease	51	0.118169	9.288649e-01	24	0.691263	1	2	0.924582	0.954408	2	0.940251	0.94486
Antifolate resistance	ko01523	Human Diseases	Drug resistance: antineoplastic	7	0.0437342	6.159228e-01	7	0.00311122	0.144894	1	0.276691	0.689932	1	0.292232	0.650834
Antigen processing and presentation	ko04612	Organismal Systems	Immune system	11	0.238744	1.000000e+00	10	0.032492	0.407399	1	0.565582	0.798469	2	0.219919	0.638166
Apelin signaling pathway	ko04371	Environmental Information Processing	Signal transduction	16	0.539456	1.000000e+00	9	0.629717	1	2	0.45562	0.795265	2	0.489266	0.729907
Apoptosis	ko04210	Cellular Processes	Cell growth and death	20	0.172779	1.000000e+00	14	0.0991541	0.772029	1	0.788724	0.876671	1	0.809639	0.862331
Apoptosis - multiple species	ko04215	Cellular Processes	Cell growth and death	6	0.156751	1.000000e+00	4	0.178098	0.920584	0	1	1	0	1	1
Arachidonic acid metabolism	ko00590	Metabolism	Lipid metabolism	7	0.634069	1.000000e+00	5	0.471769	1	3	0.0348921	0.278978	2	0.178263	0.609064
Arginine and proline metabolism	ko00330	Metabolism	Amino acid metabolism	11	0.0264978	4.657106e-01	8	0.0216022	0.319118	1	0.430048	0.795265	4	0.00285716	0.0803321
Arginine biosynthesis	ko00220	Metabolism	Amino acid metabolism	3	0.512768	1.000000e+00	1	0.812031	1	0	1	1	1	0.241499	0.650834
Arrhythmogenic right ventricular cardiomyopathy	ko05412	Human Diseases	Cardiovascular disease	13	0.0986333	8.334517e-01	7	0.279605	1	4	0.0100727	0.183581	4	0.0125544	0.119376
Ascorbate and aldarate metabolism	ko00053	Metabolism	Carbohydrate metabolism	2	0.876417	1.000000e+00	1	0.884667	1	0	1	1	2	0.0485532	0.29039
Asthma	ko05310	Human Diseases	Immune disease	1	0.999996	1.000000e+00	0	1	1	0	1	1	0	1	1
Autoimmune thyroid disease	ko05320	Human Diseases	Immune disease	1	1	1.000000e+00	0	1	1	0	1	1	0	1	1
Autophagy - animal	ko04140	Cellular Processes	Transport and catabolism	18	0.458972	1.000000e+00	9	0.715598	1	1	0.812747	0.876671	2	0.528912	0.729907
Autophagy - other	ko04136	Cellular Processes	Transport and catabolism	4	0.537201	1.000000e+00	3	0.402468	1	0	1	1	0	1	1
Axon guidance	ko04360	Organismal Systems	Development and regeneration	25	0.205328	1.000000e+00	13	0.498953	1	3	0.327539	0.739852	3	0.364457	0.679215
Axon regeneration	ko04361	Organismal Systems	Development and regeneration	3	0.422306	1.000000e+00	0	1	1	0	1	1	0	1	1
B cell receptor signaling pathway	ko04662	Organismal Systems	Immune system	4	0.999986	1.000000e+00	4	0.993734	1	0	1	1	0	1	1
Bacterial invasion of epithelial cells	ko05100	Human Diseases	Infectious disease: bacterial	6	0.908868	1.000000e+00	4	0.810452	1	1	0.588586	0.813011	0	1	1
Basal cell carcinoma	ko05217	Human Diseases	Cancer: specific types	11	0.0964582	8.334517e-01	7	0.136207	0.84527	2	0.149972	0.514188	2	0.166023	0.586805
Basal transcription factors	ko03022	Genetic Information Processing	Transcription	3	0.964942	1.000000e+00	1	0.982541	1	0	1	1	0	1	1
Base excision repair	ko03410	Genetic Information Processing	Replication and repair	12	0.000790013	4.450404e-02	5	0.117964	0.795276	1	0.343822	0.746883	0	1	1
Bile secretion	ko04976	Organismal Systems	Digestive system	14	0.152549	1.000000e+00	12	0.0212699	0.319118	0	1	1	2	0.287817	0.650834
Biosynthesis of amino acids	ko01230	Metabolism	Global and overview maps	7	0.784223	1.000000e+00	3	0.903251	1	0	1	1	0	1	1
Biosynthesis of unsaturated fatty acids	ko01040	Metabolism	Lipid metabolism	1	0.95956	1.000000e+00	2	0.550041	1	0	1	1	0	1	1
Bladder cancer	ko05219	Human Diseases	Cancer: specific types	8	0.0906193	8.278195e-01	7	0.0205483	0.319118	3	0.0101171	0.183581	3	0.0120528	0.119376
Breast cancer	ko05224	Human Diseases	Cancer: specific types	17	0.561813	1.000000e+00	15	0.0932046	0.772029	3	0.228514	0.62678	3	0.25797	0.650834
Butanoate metabolism	ko00650	Metabolism	Carbohydrate metabolism	8	0.00956314	1.901377e-01	5	0.0364848	0.424788	0	1	1	0	1	1
C-type lectin receptor signaling pathway	ko04625	Organismal Systems	Immune system	12	0.569037	1.000000e+00	7	0.604955	1	4	0.0293157	0.278315	3	0.128642	0.523932
Calcium signaling pathway	ko04020	Environmental Information Processing	Signal transduction	23	0.994605	1.000000e+00	15	0.95205	1	3	0.674949	0.836066	4	0.50325	0.729907
Carbohydrate digestion and absorption	ko04973	Organismal Systems	Digestive system	3	0.929589	1.000000e+00	2	0.858669	1	0	1	1	1	0.438283	0.718785
Carbon metabolism	ko01200	Metabolism	Global and overview maps	11	0.800364	1.000000e+00	9	0.416341	1	0	1	1	0	1	1
Cardiac muscle contraction	ko04260	Organismal Systems	Circulatory system	9	0.70231	1.000000e+00	3	0.94949	1	0	1	1	0	1	1
Cell adhesion molecules	ko04514	Environmental Information Processing	Signaling molecules and interaction	20	0.271604	1.000000e+00	14	0.152534	0.878096	3	0.228514	0.62678	7	0.00185716	0.0735377
Cell cycle	ko04110	Cellular Processes	Cell growth and death	39	4.70883e-09	7.957923e-07	21	0.000156984	0.0255884	1	0.759034	0.852248	1	0.780965	0.856138
Cellular senescence	ko04218	Cellular Processes	Cell growth and death	26	0.0414794	6.159228e-01	15	0.137421	0.84527	4	0.0991025	0.418435	5	0.03951	0.253111
Central carbon metabolism in cancer	ko05230	Human Diseases	Cancer: overview	5	0.937738	1.000000e+00	3	0.893422	1	1	0.560831	0.798469	3	0.0560139	0.30218
Chagas disease	ko05142	Human Diseases	Infectious disease: parasitic	7	0.969731	1.000000e+00	7	0.614704	1	3	0.11392	0.446382	4	0.0369924	0.244627
Chemical carcinogenesis - DNA adducts	ko05204	Human Diseases	Cancer: overview	8	0.547278	1.000000e+00	4	0.711765	1	0	1	1	1	0.559583	0.729907
Chemical carcinogenesis - reactive oxygen species	ko05208	Human Diseases	Cancer: overview	12	0.999762	1.000000e+00	12	0.887692	1	2	0.731334	0.84588	1	0.938502	0.94486
Chemical carcinogenesis - receptor activation	ko05207	Human Diseases	Cancer: overview	25	0.362844	1.000000e+00	15	0.411614	1	2	0.652692	0.835446	2	0.68727	0.81913
Chemokine signaling pathway	ko04062	Organismal Systems	Immune system	13	0.992013	1.000000e+00	14	0.484655	1	5	0.0643399	0.36477	2	0.674138	0.812931
Cholesterol metabolism	ko04979	Organismal Systems	Digestive system	8	0.220827	1.000000e+00	5	0.269517	1	1	0.430048	0.795265	1	0.451134	0.720129
Choline metabolism in cancer	ko05231	Human Diseases	Cancer: overview	11	0.663173	1.000000e+00	9	0.291135	1	2	0.318783	0.737677	2	0.346831	0.670758
Cholinergic synapse	ko04725	Organismal Systems	Nervous system	8	0.958564	1.000000e+00	3	0.98738	1	0	1	1	0	1	1
Chronic myeloid leukemia	ko05220	Human Diseases	Cancer: specific types	5	0.950021	1.000000e+00	5	0.62017	1	0	1	1	0	1	1
Circadian entrainment	ko04713	Organismal Systems	Environmental adaptation	12	0.486589	1.000000e+00	7	0.543936	1	0	1	1	2	0.330091	0.65648
Circadian rhythm	ko04710	Organismal Systems	Environmental adaptation	4	0.512827	1.000000e+00	1	0.899697	1	0	1	1	2	0.0543323	0.30103
Circadian rhythm - fly	ko04711	Organismal Systems	Environmental adaptation	1	0.211205	1.000000e+00	0	1	1	0	1	1	0	1	1
Citrate cycle (TCA cycle)	ko00020	Metabolism	Carbohydrate metabolism	1	0.977701	1.000000e+00	2	0.643575	1	0	1	1	0	1	1
Cocaine addiction	ko05030	Human Diseases	Substance dependence	2	0.978813	1.000000e+00	2	0.850817	1	0	1	1	0	1	1
Collecting duct acid secretion	ko04966	Organismal Systems	Excretory system	1	0.95956	1.000000e+00	1	0.847526	1	0	1	1	0	1	1
Colorectal cancer	ko05210	Human Diseases	Cancer: specific types	12	0.358869	1.000000e+00	6	0.611586	1	0	1	1	1	0.662837	0.804032
Complement and coagulation cascades	ko04610	Organismal Systems	Immune system	17	0.0275568	4.657106e-01	12	0.0212699	0.319118	1	0.63504	0.833438	3	0.0902541	0.420502
Coronavirus disease - COVID-19	ko05171	Human Diseases	Infectious disease: viral	22	0.995914	1.000000e+00	14	0.966926	1	6	0.121538	0.457557	5	0.291986	0.650834
Cortisol synthesis and secretion	ko04927	Organismal Systems	Endocrine system	6	0.762504	1.000000e+00	5	0.458487	1	2	0.157461	0.530395	1	0.533293	0.729907
Cushing syndrome	ko04934	Human Diseases	Endocrine and metabolic disease	16	0.739368	1.000000e+00	11	0.530861	1	4	0.0958007	0.418435	2	0.556431	0.729907
Cysteine and methionine metabolism	ko00270	Metabolism	Amino acid metabolism	6	0.589727	1.000000e+00	4	0.510315	1	0	1	1	0	1	1
Cytokine-cytokine receptor interaction	ko04060	Environmental Information Processing	Signaling molecules and interaction	24	0.977325	1.000000e+00	25	0.165596	0.895017	8	0.015687	0.211531	6	0.1329	0.523932
Cytosolic DNA-sensing pathway	ko04623	Organismal Systems	Immune system	6	0.735687	1.000000e+00	5	0.431658	1	2	0.149972	0.514188	2	0.166023	0.586805
D-Amino acid metabolism	ko00470	Metabolism	Metabolism of other amino acids	0	1	1	0	1	1	0	1	1	1	0.07738	0.395663
DNA replication	ko03030	Genetic Information Processing	Replication and repair	26	1.619784e-15	5.474870e-13	13	1.515801e-06	0.000494151	1	0.357882	0.746883	0	1	1
Diabetic cardiomyopathy	ko05415	Human Diseases	Cardiovascular disease	15	0.990381	1.000000e+00	11	0.885632	1	0	1	1	0	1	1
Dilated cardiomyopathy	ko05414	Human Diseases	Cardiovascular disease	16	0.789183	1.000000e+00	6	0.973519	1	3	0.268792	0.688108	3	0.301606	0.650834
Dopaminergic synapse	ko04728	Organismal Systems	Nervous system	10	0.951396	1.000000e+00	5	0.95798	1	0	1	1	1	0.795799	0.862331
Dorso-ventral axis formation	ko04320	Organismal Systems	Development and regeneration	3	0.0507709	6.273987e-01	1	0.426851	1	0	1	1	0	1	1
Drug metabolism - cytochrome P450	ko00982	Metabolism	Xenobiotics biodegradation and metabolism	6	0.81	1.000000e+00	3	0.85837	1	0	1	1	0	1	1
Drug metabolism - other enzymes	ko00983	Metabolism	Xenobiotics biodegradation and metabolism	12	0.19019	1.000000e+00	8	0.175704	0.920584	0	1	1	0	1	1
ECM-receptor interaction	ko04512	Environmental Information Processing	Signaling molecules and interaction	27	1.198695e-06	1.350530e-04	16	0.000322314	0.0350248	3	0.0738605	0.385322	5	0.00377339	0.0803321
EGFR tyrosine kinase inhibitor resistance	ko01521	Human Diseases	Drug resistance: antineoplastic	8	0.760456	1.000000e+00	6	0.523122	1	3	0.0645946	0.36477	3	0.075264	0.395618
Endocrine and other factor-regulated calcium reabsorption	ko04961	Organismal Systems	Excretory system	4	0.868534	1.000000e+00	2	0.886436	1	0	1	1	1	0.463693	0.720129
Endocrine resistance	ko01522	Human Diseases	Drug resistance: antineoplastic	9	0.819764	1.000000e+00	7	0.533387	1	0	1	1	0	1	1
Endocytosis	ko04144	Cellular Processes	Transport and catabolism	22	0.942226	1.000000e+00	16	0.686282	1	1	0.942613	0.957575	2	0.804951	0.862331
Endometrial cancer	ko05213	Human Diseases	Cancer: specific types	5	0.848079	1.000000e+00	4	0.619306	1	1	0.494184	0.798469	1	0.51678	0.729907
Epithelial cell signaling in Helicobacter pylori infection	ko05120	Human Diseases	Infectious disease: bacterial	4	0.964576	1.000000e+00	7	0.198154	0.935593	3	0.0403882	0.286618	2	0.19479	0.62331
Epstein-Barr virus infection	ko05169	Human Diseases	Infectious disease: viral	34	0.346049	1.000000e+00	19	0.529991	1	5	0.184857	0.564206	4	0.404079	0.691603
ErbB signaling pathway	ko04012	Environmental Information Processing	Signal transduction	8	0.793025	1.000000e+00	5	0.722842	1	0	1	1	2	0.270813	0.650834
Estrogen signaling pathway	ko04915	Organismal Systems	Endocrine system	11	0.93209	1.000000e+00	11	0.356966	1	0	1	1	0	1	1
Ether lipid metabolism	ko00565	Metabolism	Lipid metabolism	6	0.513105	1.000000e+00	5	0.256472	1	2	0.103469	0.418435	0	1	1
Fanconi anemia pathway	ko03460	Genetic Information Processing	Replication and repair	19	2.811452e-06	2.375677e-04	9	0.00916549	0.295431	1	0.442279	0.795265	0	1	1
Fat digestion and absorption	ko04975	Organismal Systems	Digestive system	4	0.740944	1.000000e+00	4	0.342413	1	0	1	1	0	1	1
Fatty acid biosynthesis	ko00061	Metabolism	Lipid metabolism	1	0.895262	1.000000e+00	1	0.733623	1	1	0.185364	0.564206	0	1	1
Fatty acid degradation	ko00071	Metabolism	Lipid metabolism	2	0.968268	1.000000e+00	2	0.815295	1	2	0.0836617	0.401576	1	0.404841	0.691603
Fatty acid metabolism	ko01212	Metabolism	Global and overview maps	3	0.967939	1.000000e+00	4	0.566694	1	2	0.131597	0.47673	0	1	1
Fc epsilon RI signaling pathway	ko04664	Organismal Systems	Immune system	7	0.99703	1.000000e+00	5	0.964852	1	2	0.448395	0.795265	0	1	1
Fc gamma R-mediated phagocytosis	ko04666	Organismal Systems	Immune system	10	0.995599	1.000000e+00	6	0.979648	1	1	0.849707	0.89813	1	0.867643	0.907484
Ferroptosis	ko04216	Cellular Processes	Cell growth and death	6	0.348289	1.000000e+00	3	0.559153	1	1	0.371643	0.75111	1	0.390918	0.684942
Fluid shear stress and atherosclerosis	ko05418	Human Diseases	Cardiovascular disease	18	0.333387	1.000000e+00	11	0.36565	1	3	0.197796	0.584258	2	0.489266	0.729907
Focal adhesion	ko04510	Cellular Processes	Cellular community - eukaryotes	31	0.0607904	6.715313e-01	23	0.0129168	0.300778	4	0.185907	0.564206	7	0.00984577	0.119376
Folate biosynthesis	ko00790	Metabolism	Metabolism of cofactors and vitamins	4	0.38384	1.000000e+00	4	0.115008	0.795276	1	0.260875	0.676865	0	1	1
FoxO signaling pathway	ko04068	Environmental Information Processing	Signal transduction	23	0.0346742	5.580897e-01	14	0.0830662	0.735508	4	0.0618338	0.36477	3	0.2124	0.638166
Fructose and mannose metabolism	ko00051	Metabolism	Carbohydrate metabolism	3	0.766947	1.000000e+00	3	0.420884	1	0	1	1	0	1	1
GABAergic synapse	ko04727	Organismal Systems	Nervous system	9	0.70231	1.000000e+00	7	0.412566	1	1	0.626998	0.833438	2	0.279318	0.650834
Galactose metabolism	ko00052	Metabolism	Carbohydrate metabolism	1	0.980205	1.000000e+00	1	0.899697	1	0	1	1	0	1	1
Gap junction	ko04540	Cellular Processes	Cellular community - eukaryotes	10	0.602222	1.000000e+00	8	0.286283	1	1	0.63504	0.833438	2	0.287817	0.650834
Gastric acid secretion	ko04971	Organismal Systems	Digestive system	6	0.8824	1.000000e+00	2	0.971344	1	0	1	1	0	1	1
Gastric cancer	ko05226	Human Diseases	Cancer: specific types	22	0.129486	9.725860e-01	17	0.0274971	0.358562	4	0.0816154	0.401576	5	0.0306189	0.216444
Glioma	ko05214	Human Diseases	Cancer: specific types	7	0.80582	1.000000e+00	5	0.631383	1	1	0.579533	0.806307	1	0.603264	0.748205
Glucagon signaling pathway	ko04922	Organismal Systems	Endocrine system	8	0.931687	1.000000e+00	4	0.941036	1	0	1	1	2	0.355152	0.671501
Glutamatergic synapse	ko04724	Organismal Systems	Nervous system	11	0.772907	1.000000e+00	8	0.532466	1	1	0.719149	0.841931	2	0.388047	0.684942
Glutathione metabolism	ko00480	Metabolism	Metabolism of other amino acids	8	0.372977	1.000000e+00	6	0.224643	0.989644	0	1	1	0	1	1
Glycerolipid metabolism	ko00561	Metabolism	Lipid metabolism	6	0.749355	1.000000e+00	5	0.445113	1	1	0.505053	0.798469	2	0.170086	0.590977
Glycerophospholipid metabolism	ko00564	Metabolism	Lipid metabolism	9	0.810788	1.000000e+00	4	0.915193	1	1	0.665529	0.836066	0	1	1
Glycine, serine and threonine metabolism	ko00260	Metabolism	Amino acid metabolism	7	0.199735	1.000000e+00	4	0.326807	1	0	1	1	1	0.390918	0.684942
Glycolysis / Gluconeogenesis	ko00010	Metabolism	Carbohydrate metabolism	3	0.988326	1.000000e+00	2	0.954179	1	0	1	1	1	0.554445	0.729907
Glycosaminoglycan biosynthesis - heparan sulfate / heparin	ko00534	Metabolism	Glycan biosynthesis and metabolism	3	0.568699	1.000000e+00	1	0.836508	1	0	1	1	0	1	1
Glycosaminoglycan biosynthesis - keratan sulfate	ko00533	Metabolism	Glycan biosynthesis and metabolism	4	0.0623861	6.715313e-01	2	0.241417	1	0	1	1	0	1	1
Glycosaminoglycan degradation	ko00531	Metabolism	Glycan biosynthesis and metabolism	2	0.722997	1.000000e+00	1	0.783897	1	1	0.211345	0.605646	0	1	1
Glycosphingolipid biosynthesis - ganglio series	ko00604	Metabolism	Glycan biosynthesis and metabolism	2	0.614025	1.000000e+00	2	0.343334	1	0	1	1	0	1	1
Glycosphingolipid biosynthesis - globo and isoglobo series	ko00603	Metabolism	Glycan biosynthesis and metabolism	2	0.548294	1.000000e+00	2	0.292618	1	0	1	1	0	1	1
Glycosphingolipid biosynthesis - lacto and neolacto series	ko00601	Metabolism	Glycan biosynthesis and metabolism	3	0.620488	1.000000e+00	2	0.570056	1	0	1	1	0	1	1
Glycosylphosphatidylinositol (GPI)-anchor biosynthesis	ko00563	Metabolism	Glycan biosynthesis and metabolism	4	0.3306	1.000000e+00	2	0.52938	1	0	1	1	0	1	1
Glyoxylate and dicarboxylate metabolism	ko00630	Metabolism	Carbohydrate metabolism	7	0.0685909	6.957264e-01	7	0.00548007	0.1985	0	1	1	0	1	1
GnRH secretion	ko04929	Organismal Systems	Endocrine system	4	0.951064	1.000000e+00	4	0.66773	1	0	1	1	0	1	1
GnRH signaling pathway	ko04912	Organismal Systems	Endocrine system	9	0.760843	1.000000e+00	5	0.781887	1	1	0.646783	0.833438	0	1	1
Graft-versus-host disease	ko05332	Human Diseases	Immune disease	3	0.874285	1.000000e+00	3	0.559153	1	1	0.371643	0.75111	1	0.390918	0.684942
Growth hormone synthesis, secretion and action	ko04935	Organismal Systems	Endocrine system	9	0.945779	1.000000e+00	6	0.848404	1	0	1	1	1	0.762306	0.85542
HIF-1 signaling pathway	ko04066	Environmental Information Processing	Signal transduction	8	0.968063	1.000000e+00	4	0.966583	1	1	0.731168	0.84588	4	0.0495788	0.29039
Hedgehog signaling pathway	ko04340	Environmental Information Processing	Signal transduction	10	0.0986167	8.334517e-01	7	0.0857341	0.735508	1	0.460141	0.795919	2	0.138134	0.528041
Hedgehog signaling pathway - fly	ko04341	Environmental Information Processing	Signal transduction	2	0.179754	1.000000e+00	1	0.385535	1	0	1	1	0	1	1
Hematopoietic cell lineage	ko04640	Organismal Systems	Immune system	12	0.978095	1.000000e+00	9	0.83067	1	3	0.283394	0.697585	2	0.592404	0.740505
Hepatitis B	ko05161	Human Diseases	Infectious disease: viral	26	0.0501031	6.273987e-01	16	0.0950323	0.772029	5	0.0333015	0.278978	3	0.298469	0.650834
Hepatitis C	ko05160	Human Diseases	Infectious disease: viral	17	0.668639	1.000000e+00	11	0.547656	1	2	0.528094	0.798469	3	0.289072	0.650834
Hepatocellular carcinoma	ko05225	Human Diseases	Cancer: specific types	20	0.451552	1.000000e+00	11	0.604549	1	1	0.844662	0.89813	1	0.862897	0.907148
Herpes simplex virus 1 infection	ko05168	Human Diseases	Infectious disease: viral	53	0.947154	1.000000e+00	34	0.804675	1	12	0.0187679	0.211531	5	0.793556	0.862331
Hippo signaling pathway	ko04390	Environmental Information Processing	Signal transduction	20	0.322329	1.000000e+00	12	0.380995	1	4	0.0909487	0.418435	5	0.0352934	0.241172
Hippo signaling pathway - fly	ko04391	Environmental Information Processing	Signal transduction	3	0.0699843	6.957264e-01	2	0.11851	0.795276	0	1	1	0	1	1
Hippo signaling pathway - multiple species	ko04392	Environmental Information Processing	Signal transduction	1	0.968127	1.000000e+00	0	1	1	0	1	1	0	1	1
Histidine metabolism	ko00340	Metabolism	Amino acid metabolism	2	0.745816	1.000000e+00	1	0.798453	1	1	0.219823	0.620675	1	0.232701	0.650834
Homologous recombination	ko03440	Genetic Information Processing	Replication and repair	13	0.00117903	4.981414e-02	6	0.0855807	0.735508	1	0.391741	0.783482	0	1	1
Human T-cell leukemia virus 1 infection	ko05166	Human Diseases	Infectious disease: viral	32	0.127127	9.725860e-01	20	0.153532	0.878096	5	0.104609	0.418435	3	0.500856	0.729907
Human cytomegalovirus infection	ko05163	Human Diseases	Infectious disease: viral	17	0.982701	1.000000e+00	15	0.607429	1	2	0.71824	0.841931	4	0.276556	0.650834
Human immunodeficiency virus 1 infection	ko05170	Human Diseases	Infectious disease: viral	25	0.537056	1.000000e+00	13	0.748522	1	0	1	1	2	0.731021	0.846663
Human papillomavirus infection	ko05165	Human Diseases	Infectious disease: viral	54	0.0062137	1.500165e-01	34	0.0151007	0.319118	6	0.164721	0.545285	10	0.0058805	0.0927309
Huntington disease	ko05016	Human Diseases	Neurodegenerative disease	37	0.480844	1.000000e+00	19	0.770521	1	1	0.971923	0.971923	2	0.891463	0.919747
Hypertrophic cardiomyopathy	ko05410	Human Diseases	Cardiovascular disease	16	0.0519739	6.273987e-01	7	0.434972	1	4	0.0174884	0.211531	4	0.0216321	0.17008
IL-17 signaling pathway	ko04657	Organismal Systems	Immune system	14	0.191958	1.000000e+00	13	0.012575	0.300778	5	0.00376207	0.183581	4	0.0248065	0.181619
Inflammatory bowel disease	ko05321	Human Diseases	Immune disease	6	0.81	1.000000e+00	3	0.85837	1	1	0.531225	0.798469	2	0.190638	0.62331
Inflammatory mediator regulation of TRP channels	ko04750	Organismal Systems	Sensory system	15	0.163316	1.000000e+00	9	0.245718	1	1	0.669158	0.836066	1	0.692809	0.82043
Influenza A	ko05164	Human Diseases	Infectious disease: viral	19	0.632466	1.000000e+00	14	0.316261	1	5	0.0428692	0.286618	5	0.0539468	0.30103
Inositol phosphate metabolism	ko00562	Metabolism	Carbohydrate metabolism	6	0.849727	1.000000e+00	3	0.882707	1	0	1	1	0	1	1
Insulin resistance	ko04931	Human Diseases	Endocrine and metabolic disease	11	0.742906	1.000000e+00	9	0.357816	1	1	0.709788	0.841931	3	0.14167	0.528041
Insulin secretion	ko04911	Organismal Systems	Endocrine system	6	0.946717	1.000000e+00	4	0.86339	1	0	1	1	1	0.646783	0.789229
Insulin signaling pathway	ko04910	Organismal Systems	Endocrine system	10	0.968	1.000000e+00	7	0.859218	1	0	1	1	1	0.811853	0.862331
Intestinal immune network for IgA production	ko04672	Organismal Systems	Immune system	1	1	1.000000e+00	2	0.998194	1	1	0.736985	0.846933	2	0.412242	0.698426
JAK-STAT signaling pathway	ko04630	Environmental Information Processing	Signal transduction	17	0.734235	1.000000e+00	16	0.110985	0.795276	5	0.0363252	0.278978	4	0.131934	0.523932
Kaposi sarcoma-associated herpesvirus infection	ko05167	Human Diseases	Infectious disease: viral	20	0.753244	1.000000e+00	17	0.198714	0.935593	7	0.00582687	0.183581	5	0.0813356	0.395663
Legionellosis	ko05134	Human Diseases	Infectious disease: bacterial	8	0.320312	1.000000e+00	11	0.00143454	0.0935321	6	3.320045e-05	0.00637449	5	0.000499809	0.0341536
Leishmaniasis	ko05140	Human Diseases	Infectious disease: parasitic	6	0.999484	1.000000e+00	2	0.999634	1	1	0.799999	0.876671	2	0.507541	0.729907
Leukocyte transendothelial migration	ko04670	Organismal Systems	Immune system	13	0.592567	1.000000e+00	9	0.416341	1	3	0.1377	0.489599	4	0.048348	0.29039
Linoleic acid metabolism	ko00591	Metabolism	Lipid metabolism	1	0.971705	1.000000e+00	1	0.876328	1	1	0.276691	0.689932	0	1	1
Lipid and atherosclerosis	ko05417	Human Diseases	Cardiovascular disease	26	0.413333	1.000000e+00	23	0.0225144	0.319118	6	0.0304407	0.278315	7	0.0128111	0.119376
Long-term depression	ko04730	Organismal Systems	Nervous system	2	0.994482	1.000000e+00	2	0.92744	1	1	0.488661	0.798469	1	0.511149	0.729907
Long-term potentiation	ko04720	Organismal Systems	Nervous system	3	0.987179	1.000000e+00	0	1	1	0	1	1	0	1	1
Longevity regulating pathway	ko04211	Organismal Systems	Aging	6	0.962519	1.000000e+00	1	0.9987	1	0	1	1	2	0.296307	0.650834
Longevity regulating pathway - multiple species	ko04213	Organismal Systems	Aging	6	0.787259	1.000000e+00	5	0.484946	1	0	1	1	1	0.543991	0.729907
Lysine degradation	ko00310	Metabolism	Amino acid metabolism	7	0.634069	1.000000e+00	5	0.471769	1	0	1	1	1	0.538673	0.729907
Lysosome	ko04142	Cellular Processes	Transport and catabolism	15	0.633691	1.000000e+00	7	0.849486	1	2	0.452015	0.795265	1	0.807399	0.862331
MAPK signaling pathway	ko04010	Environmental Information Processing	Signal transduction	33	0.60172	1.000000e+00	27	0.0819889	0.735508	9	0.00512255	0.183581	4	0.460711	0.720129
MAPK signaling pathway - fly	ko04013	Environmental Information Processing	Signal transduction	3	0.541226	1.000000e+00	3	0.234129	1	0	1	1	0	1	1
Malaria	ko05144	Human Diseases	Infectious disease: parasitic	8	0.269242	1.000000e+00	6	0.161936	0.895017	3	0.0209328	0.211531	5	0.000389841	0.0341536
Mannose type O-glycan biosynthesis	ko00515	Metabolism	Glycan biosynthesis and metabolism	4	0.25193	1.000000e+00	1	0.798453	1	0	1	1	0	1	1
Maturity onset diabetes of the young	ko04950	Human Diseases	Endocrine and metabolic disease	3	0.620488	1.000000e+00	5	0.0364848	0.424788	1	0.260875	0.676865	1	0.275706	0.650834
Measles	ko05162	Human Diseases	Infectious disease: viral	17	0.515877	1.000000e+00	13	0.207523	0.935593	2	0.480482	0.798469	3	0.245664	0.650834
Melanogenesis	ko04916	Organismal Systems	Endocrine system	8	0.902559	1.000000e+00	2	0.993697	1	1	0.672749	0.836066	1	0.696365	0.82043
Melanoma	ko05218	Human Diseases	Cancer: specific types	7	0.760885	1.000000e+00	8	0.13642	0.84527	3	0.0478368	0.306156	2	0.215708	0.638166
Metabolic pathways	ko01100	Metabolism	Global and overview maps	172	0.737084	1.000000e+00	106	0.578007	1	15	0.75693	0.852248	14	0.897314	0.919747
Metabolism of xenobiotics by cytochrome P450	ko00980	Metabolism	Xenobiotics biodegradation and metabolism	8	0.611657	1.000000e+00	5	0.573371	1	0	1	1	0	1	1
MicroRNAs in cancer	ko05206	Human Diseases	Cancer: overview	32	0.0032948	9.280345e-02	18	0.0461502	0.501499	2	0.563418	0.798469	4	0.140112	0.528041
Mineral absorption	ko04978	Organismal Systems	Digestive system	10	0.16122	1.000000e+00	9	0.0239434	0.325231	0	1	1	0	1	1
Mismatch repair	ko03430	Genetic Information Processing	Replication and repair	9	0.00102087	4.929344e-02	6	0.00527399	0.1985	1	0.236507	0.639569	0	1	1
Mitophagy - animal	ko04137	Cellular Processes	Transport and catabolism	10	0.342622	1.000000e+00	5	0.585352	1	0	1	1	0	1	1
Morphine addiction	ko05032	Human Diseases	Substance dependence	6	0.95975	1.000000e+00	4	0.884753	1	1	0.638997	0.833438	2	0.292063	0.650834
Mucin type O-glycan biosynthesis	ko00512	Metabolism	Glycan biosynthesis and metabolism	5	0.376429	1.000000e+00	2	0.706806	1	0	1	1	0	1	1
N-Glycan biosynthesis	ko00510	Metabolism	Glycan biosynthesis and metabolism	6	0.552163	1.000000e+00	1	0.975222	1	1	0.436196	0.795265	1	0.457449	0.720129
NF-kappa B signaling pathway	ko04064	Environmental Information Processing	Signal transduction	14	0.946956	1.000000e+00	11	0.665129	1	4	0.125505	0.463404	7	0.0043105	0.0803321
NOD-like receptor signaling pathway	ko04621	Organismal Systems	Immune system	17	0.862144	1.000000e+00	16	0.201124	0.935593	6	0.0157063	0.211531	7	0.00578852	0.0927309
Natural killer cell mediated cytotoxicity	ko04650	Organismal Systems	Immune system	12	0.994128	1.000000e+00	10	0.848506	1	2	0.619942	0.833438	1	0.895383	0.919747
Necroptosis	ko04217	Cellular Processes	Cell growth and death	19	0.527383	1.000000e+00	9	0.809962	1	2	0.544383	0.798469	2	0.579575	0.737026
Neuroactive ligand-receptor interaction	ko04080	Environmental Information Processing	Signaling molecules and interaction	34	0.895569	1.000000e+00	21	0.803126	1	4	0.554372	0.798469	4	0.605864	0.748205
Neurotrophin signaling pathway	ko04722	Organismal Systems	Nervous system	11	0.861549	1.000000e+00	8	0.635805	1	0	1	1	0	1	1
Neutrophil extracellular trap formation	ko04613	Organismal Systems	Immune system	19	0.99384	1.000000e+00	7	0.999503	1	2	0.797899	0.876671	2	0.826348	0.873203
Nicotinate and nicotinamide metabolism	ko00760	Metabolism	Metabolism of cofactors and vitamins	5	0.376429	1.000000e+00	3	0.439105	1	0	1	1	0	1	1
Nicotine addiction	ko05033	Human Diseases	Substance dependence	4	0.688053	1.000000e+00	2	0.772402	1	1	0.357882	0.746883	2	0.0796147	0.395663
Nitrogen metabolism	ko00910	Metabolism	Energy metabolism	1	0.86715	1.000000e+00	2	0.318088	1	1	0.167574	0.545326	0	1	1
Non-alcoholic fatty liver disease	ko04932	Human Diseases	Endocrine and metabolic disease	12	0.975346	1.000000e+00	10	0.721109	1	2	0.55079	0.798469	2	0.586026	0.737026
Non-homologous end-joining	ko03450	Genetic Information Processing	Replication and repair	2	0.475088	1.000000e+00	1	0.622591	1	0	1	1	0	1	1
Non-small cell lung cancer	ko05223	Human Diseases	Cancer: specific types	8	0.626992	1.000000e+00	5	0.585352	1	1	0.560831	0.798469	1	0.584406	0.737026
Notch signaling pathway	ko04330	Environmental Information Processing	Signal transduction	8	0.408456	1.000000e+00	7	0.128246	0.836166	1	0.494184	0.798469	0	1	1
Nucleocytoplasmic transport	ko03013	Genetic Information Processing	Translation	11	0.721495	1.000000e+00	2	0.996396	1	0	1	1	0	1	1
Nucleotide excision repair	ko03420	Genetic Information Processing	Replication and repair	13	0.00180887	6.765354e-02	6	0.100426	0.772029	1	0.404785	0.793047	0	1	1
Olfactory transduction	ko04740	Organismal Systems	Sensory system	6	1	1.000000e+00	5	1	1	2	0.952015	0.962036	3	0.882235	0.918062
One carbon pool by folate	ko00670	Metabolism	Metabolism of cofactors and vitamins	5	0.0772147	7.456734e-01	5	0.011113	0.300778	0	1	1	0	1	1
Oocyte meiosis	ko04114	Cellular Processes	Cell growth and death	23	0.0491683	6.273987e-01	6	0.928283	1	1	0.791028	0.876671	2	0.492955	0.729907
Osteoclast differentiation	ko04380	Organismal Systems	Development and regeneration	10	0.931541	1.000000e+00	7	0.786038	1	0	1	1	0	1	1
Other glycan degradation	ko00511	Metabolism	Glycan biosynthesis and metabolism	1	0.917431	1.000000e+00	0	1	1	0	1	1	0	1	1
Other types of O-glycan biosynthesis	ko00514	Metabolism	Glycan biosynthesis and metabolism	7	0.268776	1.000000e+00	3	0.620394	1	0	1	1	0	1	1
Ovarian steroidogenesis	ko04913	Organismal Systems	Endocrine system	7	0.419403	1.000000e+00	5	0.309415	1	2	0.117315	0.450491	1	0.469866	0.724229
Oxidative phosphorylation	ko00190	Metabolism	Energy metabolism	4	0.999968	1.000000e+00	4	0.990475	1	0	1	1	0	1	1
Oxytocin signaling pathway	ko04921	Organismal Systems	Endocrine system	13	0.915271	1.000000e+00	7	0.916909	1	2	0.511424	0.798469	2	0.546244	0.729907
PD-L1 expression and PD-1 checkpoint pathway in cancer	ko05235	Human Diseases	Cancer: overview	7	0.932678	1.000000e+00	4	0.903148	1	0	1	1	2	0.309014	0.653071
PI3K-Akt signaling pathway	ko04151	Environmental Information Processing	Signal transduction	54	0.278365	1.000000e+00	37	0.101832	0.772029	10	0.0202977	0.211531	11	0.012358	0.119376
PPAR signaling pathway	ko03320	Organismal Systems	Endocrine system	9	0.513773	1.000000e+00	7	0.268956	1	2	0.203654	0.592449	0	1	1
Pancreatic cancer	ko05212	Human Diseases	Cancer: specific types	9	0.576538	1.000000e+00	6	0.476025	1	0	1	1	2	0.241065	0.650834
Pancreatic secretion	ko04972	Organismal Systems	Digestive system	8	0.913265	1.000000e+00	2	0.99443	1	0	1	1	0	1	1
Pantothenate and CoA biosynthesis	ko00770	Metabolism	Metabolism of cofactors and vitamins	3	0.453207	1.000000e+00	3	0.180728	0.920584	0	1	1	1	0.223801	0.638166
Parathyroid hormone synthesis, secretion and action	ko04928	Organismal Systems	Endocrine system	9	0.873718	1.000000e+00	4	0.941036	1	1	0.693496	0.841931	2	0.355152	0.671501
Parkinson disease	ko05012	Human Diseases	Neurodegenerative disease	32	0.55338	1.000000e+00	17	0.751916	1	0	1	1	0	1	1
Pathogenic Escherichia coli infection	ko05130	Human Diseases	Infectious disease: bacterial	24	0.936011	1.000000e+00	19	0.510528	1	4	0.350657	0.746883	8	0.014286	0.122026
Pathways in cancer	ko05200	Human Diseases	Cancer: overview	80	0.00728824	1.539640e-01	54	0.00273583	0.144894	15	0.000679151	0.0651985	14	0.00371723	0.0803321
Pathways of neurodegeneration - multiple diseases	ko05022	Human Diseases	Neurodegenerative disease	63	0.180543	1.000000e+00	34	0.512136	1	3	0.912693	0.947227	6	0.518273	0.729907
Pentose and glucuronate interconversions	ko00040	Metabolism	Carbohydrate metabolism	5	0.353193	1.000000e+00	4	0.206032	0.935593	0	1	1	1	0.331933	0.65648
Pentose phosphate pathway	ko00030	Metabolism	Carbohydrate metabolism	3	0.689884	1.000000e+00	1	0.884667	1	0	1	1	0	1	1
Peroxisome	ko04146	Cellular Processes	Transport and catabolism	8	0.760456	1.000000e+00	7	0.356471	1	1	0.606119	0.825353	1	0.629973	0.77332
Pertussis	ko05133	Human Diseases	Infectious disease: bacterial	11	0.279486	1.000000e+00	8	0.167472	0.895017	4	0.0105176	0.183581	5	0.00215232	0.0735377
Phagosome	ko04145	Cellular Processes	Transport and catabolism	22	0.807531	1.000000e+00	11	0.90995	1	2	0.709221	0.841931	3	0.489256	0.729907
Phenylalanine metabolism	ko00360	Metabolism	Amino acid metabolism	2	0.548294	1.000000e+00	1	0.671681	1	0	1	1	0	1	1
Phosphatidylinositol signaling system	ko04070	Environmental Information Processing	Signal transduction	6	0.97579	1.000000e+00	4	0.915193	1	0	1	1	0	1	1
Phospholipase D signaling pathway	ko04072	Environmental Information Processing	Signal transduction	14	0.997174	1.000000e+00	12	0.852028	1	3	0.446831	0.795265	2	0.742228	0.847814
Phosphonate and phosphinate metabolism	ko00440	Metabolism	Metabolism of other amino acids	1	0.509303	1.000000e+00	0	1	1	0	1	1	0	1	1
Phototransduction	ko04744	Organismal Systems	Sensory system	2	0.851282	1.000000e+00	1	0.867388	1	0	1	1	1	0.284016	0.650834
Platelet activation	ko04611	Organismal Systems	Immune system	9	0.960005	1.000000e+00	4	0.977419	1	2	0.403992	0.793047	1	0.775787	0.856138
Platinum drug resistance	ko01524	Human Diseases	Drug resistance: antineoplastic	10	0.327236	1.000000e+00	5	0.573371	1	0	1	1	0	1	1
Porphyrin metabolism	ko00860	Metabolism	Metabolism of cofactors and vitamins	4	0.756983	1.000000e+00	2	0.815295	1	0	1	1	0	1	1
Primary bile acid biosynthesis	ko00120	Metabolism	Lipid metabolism	1	0.86715	1.000000e+00	2	0.318088	1	0	1	1	0	1	1
Primary immunodeficiency	ko05340	Human Diseases	Immune disease	3	0.999954	1.000000e+00	1	0.999843	1	0	1	1	1	0.765065	0.85542
Prion disease	ko05020	Human Diseases	Neurodegenerative disease	26	0.918582	1.000000e+00	18	0.689728	1	1	0.959831	0.964856	1	0.96762	0.96762
Progesterone-mediated oocyte maturation	ko04914	Organismal Systems	Endocrine system	18	0.0878033	8.243752e-01	6	0.79379	1	2	0.350222	0.746883	2	0.379887	0.684942
Prolactin signaling pathway	ko04917	Organismal Systems	Endocrine system	8	0.656646	1.000000e+00	9	0.0767859	0.735508	0	1	1	2	0.224136	0.638166
Propanoate metabolism	ko00640	Metabolism	Carbohydrate metabolism	4	0.537201	1.000000e+00	4	0.191904	0.935593	0	1	1	0	1	1
Prostate cancer	ko05215	Human Diseases	Cancer: specific types	11	0.611925	1.000000e+00	12	0.0427813	0.480921	2	0.302931	0.736237	2	0.330091	0.65648
Proteasome	ko03050	Genetic Information Processing	Folding, sorting and degradation	13	0.00269355	8.276554e-02	2	0.858669	1	0	1	1	0	1	1
Protein digestion and absorption	ko04974	Organismal Systems	Digestive system	18	0.0423233	6.159228e-01	12	0.0484393	0.509394	0	1	1	2	0.338477	0.660835
Protein export	ko03060	Genetic Information Processing	Folding, sorting and degradation	3	0.483398	1.000000e+00	2	0.463652	1	0	1	1	0	1	1
Protein processing in endoplasmic reticulum	ko04141	Genetic Information Processing	Folding, sorting and degradation	16	0.818471	1.000000e+00	12	0.489625	1	1	0.846362	0.89813	3	0.314171	0.65648
Proteoglycans in cancer	ko05205	Human Diseases	Cancer: overview	20	0.835032	1.000000e+00	13	0.688193	1	2	0.673272	0.836066	3	0.444695	0.720129
Proximal tubule bicarbonate reclamation	ko04964	Organismal Systems	Excretory system	2	0.82157	1.000000e+00	2	0.550041	1	0	1	1	1	0.2673	0.650834
Purine metabolism	ko00230	Metabolism	Nucleotide metabolism	18	0.238203	1.000000e+00	14	0.0654492	0.646559	0	1	1	3	0.197635	0.62331
Pyrimidine metabolism	ko00240	Metabolism	Nucleotide metabolism	15	0.00200158	6.765354e-02	9	0.0178522	0.319118	0	1	1	0	1	1
Pyruvate metabolism	ko00620	Metabolism	Carbohydrate metabolism	2	0.978813	1.000000e+00	2	0.850817	1	0	1	1	1	0.431747	0.718785
RIG-I-like receptor signaling pathway	ko04622	Organismal Systems	Immune system	9	0.398518	1.000000e+00	5	0.523737	1	1	0.536293	0.798469	1	0.559583	0.729907
RNA degradation	ko03018	Genetic Information Processing	Folding, sorting and degradation	10	0.389382	1.000000e+00	4	0.786686	1	0	1	1	0	1	1
RNA polymerase	ko03020	Genetic Information Processing	Transcription	4	0.584009	1.000000e+00	2	0.706806	1	0	1	1	0	1	1
Rap1 signaling pathway	ko04015	Environmental Information Processing	Signal transduction	29	0.26447	1.000000e+00	19	0.198856	0.935593	6	0.036002	0.278978	4	0.266376	0.650834
Ras signaling pathway	ko04014	Environmental Information Processing	Signal transduction	25	0.769513	1.000000e+00	16	0.631047	1	6	0.0530657	0.328665	3	0.554081	0.729907
Regulation of actin cytoskeleton	ko04810	Cellular Processes	Cell motility	24	0.674223	1.000000e+00	15	0.586862	1	5	0.100393	0.418435	7	0.0160241	0.131397
Regulation of lipolysis in adipocytes	ko04923	Organismal Systems	Endocrine system	7	0.567036	1.000000e+00	2	0.931451	1	0	1	1	2	0.161978	0.586805
Relaxin signaling pathway	ko04926	Organismal Systems	Endocrine system	14	0.648605	1.000000e+00	9	0.550318	1	0	1	1	2	0.455349	0.720129
Renal cell carcinoma	ko05211	Human Diseases	Cancer: specific types	4	0.976595	1.000000e+00	1	0.995059	1	0	1	1	0	1	1
Renin secretion	ko04924	Organismal Systems	Endocrine system	9	0.431782	1.000000e+00	5	0.54888	1	0	1	1	1	0.569684	0.729907
Renin-angiotensin system	ko04614	Organismal Systems	Endocrine system	2	0.767003	1.000000e+00	0	1	1	0	1	1	0	1	1
Retinol metabolism	ko00830	Metabolism	Metabolism of cofactors and vitamins	5	0.904798	1.000000e+00	4	0.701172	1	1	0.531225	0.798469	0	1	1
Retrograde endocannabinoid signaling	ko04723	Organismal Systems	Nervous system	7	0.998971	1.000000e+00	5	0.980667	1	1	0.812747	0.876671	3	0.25797	0.650834
Rheumatoid arthritis	ko05323	Human Diseases	Immune disease	8	0.998924	1.000000e+00	11	0.572427	1	6	0.00890715	0.183581	6	0.0120377	0.119376
Riboflavin metabolism	ko00740	Metabolism	Metabolism of cofactors and vitamins	2	0.222748	1.000000e+00	1	0.426851	1	0	1	1	0	1	1
Ribosome	ko03010	Genetic Information Processing	Translation	6	0.999201	1.000000e+00	3	0.997101	1	0	1	1	0	1	1
Ribosome biogenesis in eukaryotes	ko03008	Genetic Information Processing	Translation	17	0.00564705	1.468232e-01	5	0.62017	1	0	1	1	0	1	1
SNARE interactions in vesicular transport	ko04130	Genetic Information Processing	Folding, sorting and degradation	2	0.915328	1.000000e+00	2	0.691934	1	1	0.314783	0.737677	0	1	1
Salivary secretion	ko04970	Organismal Systems	Digestive system	7	0.940801	1.000000e+00	3	0.968384	1	0	1	1	1	0.685573	0.81913
Salmonella infection	ko05132	Human Diseases	Infectious disease: bacterial	29	0.580378	1.000000e+00	17	0.6157	1	3	0.544481	0.798469	5	0.186204	0.62331
Selenocompound metabolism	ko00450	Metabolism	Metabolism of other amino acids	2	0.582112	1.000000e+00	1	0.69378	1	0	1	1	0	1	1
Serotonergic synapse	ko04726	Organismal Systems	Nervous system	4	0.999313	1.000000e+00	3	0.985912	1	1	0.712943	0.841931	1	0.735988	0.847627
Shigellosis	ko05131	Human Diseases	Infectious disease: bacterial	24	0.886615	1.000000e+00	12	0.947196	1	4	0.313923	0.737677	4	0.357042	0.671501
Signaling pathways regulating pluripotency of stem cells	ko04550	Cellular Processes	Cellular community - eukaryotes	12	0.90888	1.000000e+00	7	0.87285	1	4	0.0727895	0.385322	2	0.50392	0.729907
Small cell lung cancer	ko05222	Human Diseases	Cancer: specific types	22	0.00054315	3.671693e-02	15	0.0013933	0.0935321	1	0.638997	0.833438	4	0.0224008	0.17008
Sphingolipid metabolism	ko00600	Metabolism	Lipid metabolism	6	0.513105	1.000000e+00	3	0.675585	1	1	0.423833	0.795265	0	1	1
Sphingolipid signaling pathway	ko04071	Environmental Information Processing	Signal transduction	13	0.652909	1.000000e+00	7	0.743887	1	1	0.742677	0.846933	1	0.765065	0.85542
Spinocerebellar ataxia	ko05017	Human Diseases	Neurodegenerative disease	23	0.0635769	6.715313e-01	10	0.540086	1	0	1	1	0	1	1
Spliceosome	ko03040	Genetic Information Processing	Transcription	26	0.00680876	1.534240e-01	7	0.844421	1	0	1	1	0	1	1
Staphylococcus aureus infection	ko05150	Human Diseases	Infectious disease: bacterial	12	0.979363	1.000000e+00	10	0.74092	1	2	0.560284	0.798469	3	0.32046	0.65648
Starch and sucrose metabolism	ko00500	Metabolism	Carbohydrate metabolism	4	0.584009	1.000000e+00	1	0.918657	1	0	1	1	0	1	1
Steroid biosynthesis	ko00100	Metabolism	Lipid metabolism	4	0.20197	1.000000e+00	1	0.768291	1	0	1	1	0	1	1
Steroid hormone biosynthesis	ko00140	Metabolism	Lipid metabolism	7	0.601282	1.000000e+00	7	0.144405	0.866679	1	0.505053	0.798469	0	1	1
Sulfur relay system	ko04122	Genetic Information Processing	Folding, sorting and degradation	1	0.656338	1.000000e+00	1	0.465393	1	0	1	1	0	1	1
Synaptic vesicle cycle	ko04721	Organismal Systems	Nervous system	6	0.8824	1.000000e+00	5	0.608757	1	1	0.570283	0.799228	0	1	1
Systemic lupus erythematosus	ko05322	Human Diseases	Immune disease	15	0.98853	1.000000e+00	5	0.999246	1	1	0.907523	0.946981	1	0.921169	0.934849
T cell receptor signaling pathway	ko04660	Organismal Systems	Immune system	8	0.939548	1.000000e+00	6	0.765115	1	1	0.700119	0.841931	0	1	1
TGF-beta signaling pathway	ko04350	Environmental Information Processing	Signal transduction	7	0.923593	1.000000e+00	6	0.632234	1	1	0.646783	0.833438	0	1	1
TNF signaling pathway	ko04668	Environmental Information Processing	Signal transduction	14	0.397532	1.000000e+00	14	0.0201417	0.319118	5	0.00743759	0.183581	5	0.00970397	0.119376
Taste transduction	ko04742	Organismal Systems	Sensory system	4	0.989184	1.000000e+00	4	0.832012	1	1	0.601806	0.825334	2	0.253803	0.650834
Taurine and hypotaurine metabolism	ko00430	Metabolism	Metabolism of other amino acids	1	0.907004	1.000000e+00	1	0.75156	1	0	1	1	0	1	1
Terpenoid backbone biosynthesis	ko00900	Metabolism	Metabolism of terpenoids and polyketides	5	0.10627	8.760812e-01	3	0.198169	0.935593	0	1	1	0	1	1
Th1 and Th2 cell differentiation	ko04658	Organismal Systems	Immune system	8	0.870842	1.000000e+00	4	0.903148	1	0	1	1	0	1	1
Th17 cell differentiation	ko04659	Organismal Systems	Immune system	9	0.898136	1.000000e+00	7	0.643152	1	2	0.342402	0.746883	1	0.729759	0.846663
Thermogenesis	ko04714	Organismal Systems	Environmental adaptation	13	0.999657	1.000000e+00	6	0.999411	1	1	0.932949	0.957575	2	0.779354	0.856138
Thiamine metabolism	ko00730	Metabolism	Metabolism of cofactors and vitamins	1	0.86715	1.000000e+00	1	0.69378	1	0	1	1	0	1	1
Thyroid cancer	ko05216	Human Diseases	Cancer: specific types	4	0.627953	1.000000e+00	4	0.250024	1	1	0.336678	0.746883	0	1	1
Thyroid hormone signaling pathway	ko04919	Organismal Systems	Endocrine system	9	0.960005	1.000000e+00	3	0.993543	1	0	1	1	0	1	1
Thyroid hormone synthesis	ko04918	Organismal Systems	Endocrine system	7	0.748552	1.000000e+00	3	0.888179	1	0	1	1	0	1	1
Tight junction	ko04530	Cellular Processes	Cellular community - eukaryotes	19	0.62244	1.000000e+00	12	0.538633	1	1	0.856182	0.89829	3	0.333044	0.65648
Toll-like receptor signaling pathway	ko04620	Organismal Systems	Immune system	11	0.675369	1.000000e+00	8	0.440806	1	2	0.322734	0.737677	3	0.126091	0.523932
Toxoplasmosis	ko05145	Human Diseases	Infectious disease: parasitic	14	0.384452	1.000000e+00	14	0.0187805	0.319118	1	0.7066	0.841931	2	0.371683	0.680312
Transcriptional misregulation in cancer	ko05202	Human Diseases	Cancer: overview	25	0.909052	1.000000e+00	16	0.786002	1	6	0.0795784	0.401576	5	0.216411	0.638166
Tryptophan metabolism	ko00380	Metabolism	Amino acid metabolism	4	0.756983	1.000000e+00	2	0.815295	1	0	1	1	1	0.404841	0.691603
Tuberculosis	ko05152	Human Diseases	Infectious disease: bacterial	17	0.995587	1.000000e+00	9	0.991802	1	3	0.523596	0.798469	3	0.567533	0.729907
Type I diabetes mellitus	ko04940	Human Diseases	Endocrine and metabolic disease	3	0.916638	1.000000e+00	1	0.964843	1	0	1	1	0	1	1
Type II diabetes mellitus	ko04930	Human Diseases	Endocrine and metabolic disease	4	0.825834	1.000000e+00	4	0.435597	1	0	1	1	1	0.438283	0.718785
Tyrosine metabolism	ko00350	Metabolism	Amino acid metabolism	3	0.799215	1.000000e+00	2	0.721075	1	0	1	1	0	1	1
Ubiquinone and other terpenoid-quinone biosynthesis	ko00130	Metabolism	Metabolism of cofactors and vitamins	2	0.395118	1.000000e+00	0	1	1	0	1	1	0	1	1
Ubiquitin mediated proteolysis	ko04120	Genetic Information Processing	Folding, sorting and degradation	17	0.527484	1.000000e+00	9	0.693526	1	1	0.806477	0.876671	0	1	1
VEGF signaling pathway	ko04370	Environmental Information Processing	Signal transduction	3	0.977674	1.000000e+00	1	0.987701	1	1	0.494184	0.798469	1	0.51678	0.729907
Valine, leucine and isoleucine degradation	ko00280	Metabolism	Amino acid metabolism	7	0.324173	1.000000e+00	5	0.243587	1	0	1	1	1	0.438283	0.718785
Various types of N-glycan biosynthesis	ko00513	Metabolism	Glycan biosynthesis and metabolism	7	0.183662	1.000000e+00	1	0.946515	1	2	0.0742548	0.385322	2	0.0829928	0.395663
Vascular smooth muscle contraction	ko04270	Organismal Systems	Circulatory system	9	0.978881	1.000000e+00	6	0.912859	1	2	0.441118	0.795265	0	1	1
Vasopressin-regulated water reabsorption	ko04962	Organismal Systems	Excretory system	6	0.410871	1.000000e+00	3	0.605639	1	0	1	1	0	1	1
Vibrio cholerae infection	ko05110	Human Diseases	Infectious disease: bacterial	4	0.837472	1.000000e+00	1	0.971499	1	0	1	1	0	1	1
Viral carcinogenesis	ko05203	Human Diseases	Cancer: overview	19	0.867401	1.000000e+00	11	0.843789	1	4	0.188069	0.564206	1	0.913362	0.931539
Viral myocarditis	ko05416	Human Diseases	Cardiovascular disease	6	0.998114	1.000000e+00	5	0.949902	1	2	0.418985	0.795265	3	0.194713	0.62331
Viral protein interaction with cytokine and cytokine receptor	ko04061	Environmental Information Processing	Signaling molecules and interaction	6	0.977524	1.000000e+00	10	0.146219	0.866679	5	0.0046635	0.183581	3	0.111191	0.484981
Vitamin B6 metabolism	ko00750	Metabolism	Metabolism of cofactors and vitamins	2	0.138267	1.000000e+00	2	0.0563977	0.574551	0	1	1	0	1	1
Vitamin digestion and absorption	ko04977	Organismal Systems	Digestive system	5	0.139881	1.000000e+00	3	0.234129	1	0	1	1	0	1	1
Wnt signaling pathway	ko04310	Environmental Information Processing	Signal transduction	22	0.292631	1.000000e+00	16	0.119535	0.795276	5	0.0378989	0.279869	6	0.0141363	0.122026
Yersinia infection	ko05135	Human Diseases	Infectious disease: bacterial	15	0.987844	1.000000e+00	13	0.707136	1	3	0.412502	0.795265	5	0.10255	0.467173
alpha-Linolenic acid metabolism	ko00592	Metabolism	Lipid metabolism	1	0.954449	1.000000e+00	1	0.836508	1	1	0.244717	0.652578	0	1	1
beta-Alanine metabolism	ko00410	Metabolism	Metabolism of other amino acids	7	0.0595333	6.715313e-01	4	0.164646	0.895017	0	1	1	1	0.308385	0.653071
cAMP signaling pathway	ko04024	Environmental Information Processing	Signal transduction	26	0.508727	1.000000e+00	15	0.586862	1	2	0.711498	0.841931	2	0.744422	0.847814
cGMP-PKG signaling pathway	ko04022	Environmental Information Processing	Signal transduction	15	0.894175	1.000000e+00	9	0.840351	1	1	0.851352	0.89813	3	0.323605	0.65648
mRNA surveillance pathway	ko03015	Genetic Information Processing	Translation	6	0.983371	1.000000e+00	2	0.994765	1	0	1	1	0	1	1
mTOR signaling pathway	ko04150	Environmental Information Processing	Signal transduction	15	0.831595	1.000000e+00	8	0.869299	1	2	0.528094	0.798469	2	0.563133	0.729907
p53 signaling pathway	ko04115	Cellular Processes	Cell growth and death	15	0.0155689	2.923486e-01	11	0.00996854	0.295431	1	0.551174	0.798469	4	0.0100375	0.119376
