# Supplementary material for: Cell passage number drives transcriptomic drift as an overlooked factor in experimental reproducibility
Source: Sci Rep. 2025 Nov 21;15:44984. doi: 10.1038/s41598-025-29424-1 (PMC12748706; doi:10.1038/s41598-025-29424-1)
Supplement: Supplementary file 2 — Supplementary Information 2. [file 41598_2025_29424_MOESM2_ESM.zip › Renca-KEGG.xlsx]

## Sheet: all_pathway
Pathway	Pathway_ID	KEGG_A_class	KEGG_B_class	Renca-P3-vs-Renca-P11(908)	Renca-P3-vs-Renca-P11_Pvalue	Renca-P3-vs-Renca-P11_Qvalue	Renca-P3-vs-Renca-P17(535)	Renca-P3-vs-Renca-P17_Pvalue	Renca-P3-vs-Renca-P17_Qvalue	Renca-P3-vs-Renca-P24(77)	Renca-P3-vs-Renca-P24_Pvalue	Renca-P3-vs-Renca-P24_Qvalue	Renca-P3-vs-Renca-P39(160)	Renca-P3-vs-Renca-P39_Pvalue	Renca-P3-vs-Renca-P39_Qvalue
2-Oxocarboxylic acid metabolism	ko01210	Metabolism	Global and overview maps	1	0.875699	1	2	0.326632	0.706815	0	1	1	0	1	1
ABC transporters	ko02010	Environmental Information Processing	Membrane transport	8	0.160187	0.953681	5	0.204858	0.553637	0	1	1	0	1	1
AGE-RAGE signaling pathway in diabetic complications	ko04933	Human Diseases	Endocrine and metabolic disease	12	0.318883	0.963065	9	0.145498	0.47971	2	0.213805	0.835797	5	0.0337827	0.41251
AMPK signaling pathway	ko04152	Environmental Information Processing	Signal transduction	15	0.262064	0.963065	10	0.198906	0.546326	2	0.285311	0.835797	2	0.648986	0.985394
Acute myeloid leukemia	ko05221	Human Diseases	Cancer: specific types	6	0.741339	1	7	0.131713	0.458678	0	1	1	1	0.72432	0.985394
Adherens junction	ko04520	Cellular Processes	Cellular community - eukaryotes	5	0.852602	1	6	0.241523	0.595755	0	1	1	0	1	1
Adipocytokine signaling pathway	ko04920	Organismal Systems	Endocrine system	10	0.160133	0.953681	8	0.0534163	0.306683	1	0.451343	0.835797	1	0.714374	0.985394
Adrenergic signaling in cardiomyocytes	ko04261	Organismal Systems	Circulatory system	14	0.611217	1	6	0.869256	1	4	0.0354713	0.773457	4	0.257891	0.985394
African trypanosomiasis	ko05143	Human Diseases	Infectious disease: parasitic	3	0.999989	1	0	1	1	1	0.738749	0.913454	2	0.766235	0.985394
Alanine, aspartate and glutamate metabolism	ko00250	Metabolism	Amino acid metabolism	4	0.52639	1	3	0.382898	0.758958	1	0.274355	0.835797	2	0.141505	0.779852
Alcoholic liver disease	ko04936	Human Diseases	Endocrine and metabolic disease	13	0.657898	1	9	0.4471	0.809154	0	1	1	2	0.712542	0.985394
Alcoholism	ko05034	Human Diseases	Substance dependence	15	0.908557	1	11	0.636262	0.928103	1	0.820983	0.928985	4	0.469941	0.985394
Aldosterone synthesis and secretion	ko04925	Organismal Systems	Endocrine system	13	0.236357	0.963065	9	0.157901	0.488187	2	0.219975	0.835797	3	0.276682	0.985394
Aldosterone-regulated sodium reabsorption	ko04960	Organismal Systems	Excretory system	5	0.341491	0.963065	5	0.0741723	0.333533	0	1	1	0	1	1
Allograft rejection	ko05330	Human Diseases	Immune disease	4	0.999992	1	3	0.99868	1	0	1	1	0	1	1
Alzheimer disease	ko05010	Human Diseases	Neurodegenerative disease	33	0.865479	1	23	0.523366	0.880207	3	0.646567	0.857403	4	0.91658	0.985394
Amino sugar and nucleotide sugar metabolism	ko00520	Metabolism	Carbohydrate metabolism	6	0.391967	1	7	0.0273697	0.246328	0	1	1	0	1	1
Aminoacyl-tRNA biosynthesis	ko00970	Genetic Information Processing	Translation	2	0.940766	1	1	0.929216	1	0	1	1	0	1	1
Amoebiasis	ko05146	Human Diseases	Infectious disease: parasitic	14	0.987018	1	10	0.876472	1	3	0.308348	0.835797	5	0.379713	0.985394
Amphetamine addiction	ko05031	Human Diseases	Substance dependence	6	0.689957	1	5	0.375264	0.75735	1	0.441951	0.835797	1	0.704072	0.985394
Amyotrophic lateral sclerosis	ko05014	Human Diseases	Neurodegenerative disease	42	0.25346	0.963065	19	0.79682	1	2	0.836516	0.928985	2	0.991536	0.99555
Antifolate resistance	ko01523	Human Diseases	Drug resistance: antineoplastic	3	0.557511	1	3	0.237372	0.589887	0	1	1	0	1	1
Antigen processing and presentation	ko04612	Organismal Systems	Immune system	8	0.677409	1	8	0.15299	0.488187	0	1	1	0	1	1
Apelin signaling pathway	ko04371	Environmental Information Processing	Signal transduction	20	0.048724	0.626193	16	0.0059564	0.114319	3	0.107534	0.835797	5	0.0910259	0.632548
Apoptosis	ko04210	Cellular Processes	Cell growth and death	19	0.136007	0.873972	18	0.00217286	0.0786251	2	0.350222	0.835797	0	1	1
Apoptosis - fly	ko04214	Cellular Processes	Cell growth and death	3	0.906783	1	3	0.60411	0.910266	0	1	1	2	0.235822	0.96683
Apoptosis - multiple species	ko04215	Cellular Processes	Cell growth and death	5	0.261472	0.963065	1	0.878203	1	0	1	1	0	1	1
Arachidonic acid metabolism	ko00590	Metabolism	Lipid metabolism	9	0.524123	1	5	0.598536	0.905966	0	1	1	1	0.792436	0.985394
Arginine and proline metabolism	ko00330	Metabolism	Amino acid metabolism	6	0.464767	1	8	0.0136405	0.189262	0	1	1	1	0.620853	0.985394
Arginine biosynthesis	ko00220	Metabolism	Amino acid metabolism	3	0.316765	0.963065	2	0.326632	0.706815	0	1	1	2	0.0467073	0.445515
Arrhythmogenic right ventricular cardiomyopathy	ko05412	Human Diseases	Cardiovascular disease	12	0.0805136	0.735216	7	0.168161	0.504483	3	0.0275413	0.773457	5	0.0114804	0.301403
Ascorbate and aldarate metabolism	ko00053	Metabolism	Carbohydrate metabolism	4	0.414635	1	3	0.301704	0.699667	0	1	1	0	1	1
Asthma	ko05310	Human Diseases	Immune disease	4	0.999842	1	3	0.993149	1	0	1	1	0	1	1
Autoimmune thyroid disease	ko05320	Human Diseases	Immune disease	4	0.999998	1	3	0.99942	1	0	1	1	0	1	1
Autophagy - animal	ko04140	Cellular Processes	Transport and catabolism	15	0.48974	1	9	0.488861	0.847868	0	1	1	3	0.474314	0.985394
Autophagy - other	ko04136	Cellular Processes	Transport and catabolism	2	0.863307	1	1	0.870636	1	0	1	1	0	1	1
Axon guidance	ko04360	Organismal Systems	Development and regeneration	19	0.447397	1	17	0.0380462	0.28794	3	0.198208	0.835797	3	0.622521	0.985394
Axon regeneration	ko04361	Organismal Systems	Development and regeneration	8	0.74561	1	8	0.195852	0.546326	0	1	1	3	0.234423	0.96683
B cell receptor signaling pathway	ko04662	Organismal Systems	Immune system	7	0.999844	1	7	0.951323	1	1	0.817874	0.928985	2	0.867772	0.985394
Bacterial invasion of epithelial cells	ko05100	Human Diseases	Infectious disease: bacterial	6	0.833862	1	7	0.200155	0.546326	1	0.500278	0.835797	1	0.764981	0.985394
Basal cell carcinoma	ko05217	Human Diseases	Cancer: specific types	5	0.759877	1	6	0.159382	0.488187	1	0.412811	0.835797	1	0.670899	0.985394
Basal transcription factors	ko03022	Genetic Information Processing	Transcription	1	0.989882	1	2	0.735534	0.971956	0	1	1	0	1	1
Base excision repair	ko03410	Genetic Information Processing	Replication and repair	4	0.460363	1	1	0.878203	1	0	1	1	0	1	1
Bile secretion	ko04976	Organismal Systems	Digestive system	15	0.0867596	0.736549	6	0.569978	0.903822	0	1	1	1	0.840999	0.985394
Biosynthesis of amino acids	ko01230	Metabolism	Global and overview maps	7	0.689276	1	5	0.502509	0.862554	1	0.491713	0.835797	5	0.0127175	0.301403
Biosynthesis of unsaturated fatty acids	ko01040	Metabolism	Lipid metabolism	5	0.261472	0.963065	4	0.144281	0.47971	0	1	1	2	0.123776	0.730868
Bladder cancer	ko05219	Human Diseases	Cancer: specific types	5	0.361864	0.965899	6	0.0269851	0.246328	0	1	1	1	0.505767	0.985394
Breast cancer	ko05224	Human Diseases	Cancer: specific types	15	0.511663	1	14	0.0519546	0.306683	2	0.35632	0.835797	1	0.928717	0.985394
Butanoate metabolism	ko00650	Metabolism	Carbohydrate metabolism	3	0.533083	1	3	0.221655	0.569225	0	1	1	0	1	1
C-type lectin receptor signaling pathway	ko04625	Organismal Systems	Immune system	12	0.442769	1	11	0.0645261	0.325563	0	1	1	1	0.864526	0.985394
Caffeine metabolism	ko00232	Metabolism	Biosynthesis of other secondary metabolites	1	0.464745	1	1	0.302559	0.699667	0	1	1	0	1	1
Calcium signaling pathway	ko04020	Environmental Information Processing	Signal transduction	27	0.96282	1	15	0.946128	1	2	0.818188	0.928985	5	0.770492	0.985394
Carbohydrate digestion and absorption	ko04973	Organismal Systems	Digestive system	5	0.559007	1	4	0.332675	0.706815	0	1	1	1	0.585807	0.985394
Carbon metabolism	ko01200	Metabolism	Global and overview maps	9	0.857967	1	6	0.71521	0.971956	1	0.641505	0.856901	4	0.160355	0.864521
Cardiac muscle contraction	ko04260	Organismal Systems	Circulatory system	9	0.481505	1	2	0.964417	1	0	1	1	1	0.781084	0.985394
Cell adhesion molecules	ko04514	Environmental Information Processing	Signaling molecules and interaction	23	0.0671238	0.681672	11	0.389518	0.761527	4	0.0523091	0.773457	4	0.336251	0.985394
Cell cycle	ko04110	Cellular Processes	Cell growth and death	23	0.00242688	0.107073	16	0.00238535	0.0786251	1	0.65354	0.860415	1	0.890598	0.985394
Cellular senescence	ko04218	Cellular Processes	Cell growth and death	20	0.297619	0.963065	16	0.0531592	0.306683	1	0.778044	0.923577	2	0.818554	0.985394
Central carbon metabolism in cancer	ko05230	Human Diseases	Cancer: overview	5	0.844025	1	5	0.398796	0.765553	0	1	1	1	0.714374	0.985394
Chagas disease	ko05142	Human Diseases	Infectious disease: parasitic	7	0.919693	1	6	0.607302	0.910953	1	0.599471	0.835797	3	0.290953	0.985394
Chemical carcinogenesis - DNA adducts	ko05204	Human Diseases	Cancer: overview	11	0.311814	0.963065	5	0.637714	0.928103	1	0.5449	0.835797	3	0.220605	0.96683
Chemical carcinogenesis - reactive oxygen species	ko05208	Human Diseases	Cancer: overview	15	0.976735	1	12	0.712896	0.971956	1	0.862992	0.928985	4	0.58267	0.985394
Chemical carcinogenesis - receptor activation	ko05207	Human Diseases	Cancer: overview	28	0.0858232	0.736549	17	0.130713	0.458678	3	0.273898	0.835797	6	0.177976	0.902744
Chemokine signaling pathway	ko04062	Organismal Systems	Immune system	24	0.141783	0.878549	20	0.00867384	0.140143	3	0.219962	0.835797	8	0.0195324	0.302752
Cholesterol metabolism	ko04979	Organismal Systems	Digestive system	7	0.221073	0.963065	2	0.797386	1	0	1	1	1	0.585807	0.985394
Choline metabolism in cancer	ko05231	Human Diseases	Cancer: overview	12	0.29499	0.963065	9	0.133609	0.458678	0	1	1	0	1	1
Cholinergic synapse	ko04725	Organismal Systems	Nervous system	11	0.581127	1	10	0.127407	0.458678	2	0.247902	0.835797	2	0.594413	0.985394
Chronic myeloid leukemia	ko05220	Human Diseases	Cancer: specific types	9	0.33625	0.963065	8	0.0738855	0.333533	1	0.474146	0.835797	1	0.738596	0.985394
Circadian entrainment	ko04713	Organismal Systems	Environmental adaptation	9	0.678926	1	6	0.540894	0.885078	2	0.207653	0.835797	4	0.0995942	0.633317
Circadian rhythm	ko04710	Organismal Systems	Environmental adaptation	4	0.344723	0.963065	0	1	1	0	1	1	2	0.0956302	0.632548
Circadian rhythm - fly	ko04711	Organismal Systems	Environmental adaptation	1	0.565451	1	0	1	1	0	1	1	0	1	1
Citrate cycle (TCA cycle)	ko00020	Metabolism	Carbohydrate metabolism	2	0.839377	1	1	0.854067	1	0	1	1	0	1	1
Cocaine addiction	ko05030	Human Diseases	Substance dependence	5	0.540469	1	3	0.550184	0.885078	1	0.338852	0.835797	1	0.57842	0.985394
Collecting duct acid secretion	ko04966	Organismal Systems	Excretory system	2	0.762243	1	2	0.472286	0.832123	0	1	1	0	1	1
Colorectal cancer	ko05210	Human Diseases	Cancer: specific types	13	0.104629	0.758769	7	0.270187	0.647282	1	0.533136	0.835797	1	0.796089	0.985394
Complement and coagulation cascades	ko04610	Organismal Systems	Immune system	11	0.337247	0.963065	6	0.4804	0.841964	1	0.552579	0.835797	3	0.229799	0.96683
Coronavirus disease - COVID-19	ko05171	Human Diseases	Infectious disease: viral	25	0.990003	1	18	0.836358	1	1	0.960235	0.965511	6	0.642618	0.985394
Cortisol synthesis and secretion	ko04927	Organismal Systems	Endocrine system	10	0.181392	0.953681	9	0.0252664	0.246328	1	0.460579	0.835797	2	0.364509	0.985394
Cushing syndrome	ko04934	Human Diseases	Endocrine and metabolic disease	15	0.646032	1	16	0.0266059	0.246328	1	0.747555	0.918138	3	0.539492	0.985394
Cysteine and methionine metabolism	ko00270	Metabolism	Amino acid metabolism	8	0.172327	0.953681	4	0.400018	0.765553	0	1	1	1	0.620853	0.985394
Cytokine-cytokine receptor interaction	ko04060	Environmental Information Processing	Signaling molecules and interaction	50	0.000169039	0.0195522	39	2.042841e-06	0.000680266	4	0.247287	0.835797	11	0.016427	0.302752
Cytosolic DNA-sensing pathway	ko04623	Organismal Systems	Immune system	8	0.281911	0.963065	7	0.072543	0.333533	2	0.097787	0.835797	3	0.0969227	0.632548
D-Amino acid metabolism	ko00470	Metabolism	Metabolism of other amino acids	0	1	1	1	0.302559	0.699667	1	0.0492911	0.773457	2	0.00432381	0.216242
DNA replication	ko03030	Genetic Information Processing	Replication and repair	3	0.72302	1	5	0.0616508	0.32227	0	1	1	0	1	1
Diabetic cardiomyopathy	ko05415	Human Diseases	Cardiovascular disease	18	0.806016	1	8	0.938975	1	2	0.541925	0.835797	3	0.728364	0.985394
Dilated cardiomyopathy	ko05414	Human Diseases	Cardiovascular disease	21	0.55865	1	10	0.811901	1	3	0.269335	0.835797	5	0.320768	0.985394
Dopaminergic synapse	ko04728	Organismal Systems	Nervous system	11	0.784965	1	9	0.379623	0.758958	1	0.679179	0.87528	3	0.414685	0.985394
Dorso-ventral axis formation	ko04320	Organismal Systems	Development and regeneration	2	0.629297	1	2	0.348362	0.729589	0	1	1	0	1	1
Drug metabolism - cytochrome P450	ko00982	Metabolism	Xenobiotics biodegradation and metabolism	11	0.102644	0.758769	7	0.131713	0.458678	1	0.460579	0.835797	4	0.038257	0.41251
Drug metabolism - other enzymes	ko00983	Metabolism	Xenobiotics biodegradation and metabolism	17	0.0165131	0.3807	10	0.0620237	0.32227	2	0.201521	0.835797	3	0.248393	0.9778
ECM-receptor interaction	ko04512	Environmental Information Processing	Signaling molecules and interaction	21	0.000118624	0.0195522	9	0.0738227	0.333533	2	0.171257	0.835797	5	0.0194008	0.302752
EGFR tyrosine kinase inhibitor resistance	ko01521	Human Diseases	Drug resistance: antineoplastic	7	0.701832	1	6	0.333243	0.706815	0	1	1	0	1	1
Endocrine and other factor-regulated calcium reabsorption	ko04961	Organismal Systems	Excretory system	5	0.747284	1	2	0.883916	1	1	0.407811	0.835797	1	0.665021	0.985394
Endocrine resistance	ko01522	Human Diseases	Drug resistance: antineoplastic	11	0.324476	0.963065	10	0.0463995	0.306683	0	1	1	1	0.810072	0.985394
Endocytosis	ko04144	Cellular Processes	Transport and catabolism	22	0.846843	1	22	0.0629056	0.32227	2	0.660497	0.863364	4	0.689087	0.985394
Endometrial cancer	ko05213	Human Diseases	Cancer: specific types	8	0.238573	0.963065	7	0.058626	0.320041	1	0.397684	0.835797	1	0.652952	0.985394
Epithelial cell signaling in Helicobacter pylori infection	ko05120	Human Diseases	Infectious disease: bacterial	5	0.835041	1	6	0.22222	0.569225	1	0.446666	0.835797	2	0.345529	0.985394
Epstein-Barr virus infection	ko05169	Human Diseases	Infectious disease: viral	30	0.85393	1	29	0.0429306	0.306683	3	0.580843	0.835797	6	0.594602	0.985394
ErbB signaling pathway	ko04012	Environmental Information Processing	Signal transduction	7	0.77001	1	6	0.396598	0.765553	0	1	1	2	0.449881	0.985394
Estrogen signaling pathway	ko04915	Organismal Systems	Endocrine system	10	0.882158	1	12	0.102572	0.406626	1	0.687302	0.879554	2	0.693781	0.985394
Ether lipid metabolism	ko00565	Metabolism	Lipid metabolism	7	0.206358	0.963065	2	0.788053	1	1	0.338852	0.835797	1	0.57842	0.985394
Fanconi anemia pathway	ko03460	Genetic Information Processing	Replication and repair	12	0.0028561	0.107073	9	0.00212235	0.0786251	1	0.344427	0.835797	0	1	1
Fat digestion and absorption	ko04975	Organismal Systems	Digestive system	4	0.645107	1	2	0.735534	0.971956	0	1	1	1	0.539478	0.985394
Fatty acid biosynthesis	ko00061	Metabolism	Lipid metabolism	3	0.288572	0.963065	3	0.0952536	0.38715	0	1	1	0	1	1
Fatty acid degradation	ko00071	Metabolism	Lipid metabolism	6	0.428546	1	7	0.033009	0.262305	0	1	1	0	1	1
Fatty acid elongation	ko00062	Metabolism	Lipid metabolism	3	0.581154	1	4	0.0942679	0.38715	0	1	1	2	0.0956302	0.632548
Fatty acid metabolism	ko01212	Metabolism	Global and overview maps	8	0.267225	0.963065	9	0.00925871	0.140143	0	1	1	1	0.665021	0.985394
Fc epsilon RI signaling pathway	ko04664	Organismal Systems	Immune system	7	0.999689	1	6	0.970227	1	0	1	1	1	0.966409	0.99037
Fc gamma R-mediated phagocytosis	ko04666	Organismal Systems	Immune system	6	0.999989	1	7	0.972051	1	0	1	1	2	0.894476	0.985394
Ferroptosis	ko04216	Cellular Processes	Cell growth and death	4	0.547521	1	4	0.19023	0.541423	0	1	1	0	1	1
Fluid shear stress and atherosclerosis	ko05418	Human Diseases	Cardiovascular disease	20	0.118656	0.823475	17	0.00766882	0.134406	2	0.368456	0.835797	8	0.00523165	0.216242
Focal adhesion	ko04510	Cellular Processes	Cellular community - eukaryotes	35	0.000808371	0.0581451	15	0.20998	0.558021	2	0.513517	0.835797	4	0.477571	0.985394
Folate biosynthesis	ko00790	Metabolism	Metabolism of cofactors and vitamins	4	0.321373	0.963065	2	0.510395	0.868326	0	1	1	2	0.0902508	0.632548
FoxO signaling pathway	ko04068	Environmental Information Processing	Signal transduction	15	0.345959	0.963065	13	0.0483274	0.306683	2	0.310186	0.835797	3	0.414685	0.985394
Fructose and mannose metabolism	ko00051	Metabolism	Carbohydrate metabolism	2	0.893123	1	1	0.892036	1	1	0.268193	0.835797	2	0.135535	0.763925
GABAergic synapse	ko04727	Organismal Systems	Nervous system	8	0.677409	1	4	0.777532	1	0	1	1	3	0.206964	0.96683
Galactose metabolism	ko00052	Metabolism	Carbohydrate metabolism	5	0.242153	0.963065	4	0.133555	0.458678	1	0.249394	0.835797	0	1	1
Gap junction	ko04540	Cellular Processes	Cellular community - eukaryotes	16	0.0116851	0.311903	9	0.069763	0.333533	2	0.168274	0.835797	1	0.788719	0.985394
Gastric acid secretion	ko04971	Organismal Systems	Digestive system	10	0.215523	0.963065	7	0.15308	0.488187	0	1	1	1	0.738596	0.985394
Gastric cancer	ko05226	Human Diseases	Cancer: specific types	12	0.819962	1	13	0.0979008	0.392783	1	0.720218	0.896598	1	0.92998	0.985394
Glioma	ko05214	Human Diseases	Cancer: specific types	8	0.481939	1	9	0.031842	0.262305	1	0.474146	0.835797	1	0.738596	0.985394
Glucagon signaling pathway	ko04922	Organismal Systems	Endocrine system	13	0.236357	0.963065	9	0.157901	0.488187	1	0.5891	0.835797	1	0.843801	0.985394
Glutamatergic synapse	ko04724	Organismal Systems	Nervous system	7	0.948824	1	9	0.234319	0.589887	0	1	1	2	0.603929	0.985394
Glutathione metabolism	ko00480	Metabolism	Metabolism of other amino acids	11	0.0881118	0.736549	8	0.0534163	0.306683	1	0.451343	0.835797	4	0.035064	0.41251
Glycerolipid metabolism	ko00561	Metabolism	Lipid metabolism	7	0.465869	1	5	0.328258	0.706815	1	0.422688	0.835797	0	1	1
Glycerophospholipid metabolism	ko00564	Metabolism	Lipid metabolism	13	0.177237	0.953681	8	0.218958	0.569225	0	1	1	0	1	1
Glycine, serine and threonine metabolism	ko00260	Metabolism	Amino acid metabolism	6	0.231507	0.963065	5	0.0953342	0.38715	0	1	1	1	0.522918	0.985394
Glycolysis / Gluconeogenesis	ko00010	Metabolism	Carbohydrate metabolism	4	0.920415	1	2	0.917111	1	1	0.441951	0.835797	4	0.0320321	0.41251
Glycosaminoglycan biosynthesis - chondroitin sulfate / dermatan sulfate	ko00532	Metabolism	Glycan biosynthesis and metabolism	5	0.0412614	0.596571	2	0.326632	0.706815	0	1	1	0	1	1
Glycosaminoglycan biosynthesis - heparan sulfate / heparin	ko00534	Metabolism	Glycan biosynthesis and metabolism	1	0.918131	1	0	1	1	0	1	1	0	1	1
Glycosaminoglycan biosynthesis - keratan sulfate	ko00533	Metabolism	Glycan biosynthesis and metabolism	2	0.409786	1	0	1	1	1	0.1113	0.835797	1	0.218319	0.96683
Glycosaminoglycan degradation	ko00531	Metabolism	Glycan biosynthesis and metabolism	3	0.344996	0.963065	1	0.716982	0.971956	0	1	1	0	1	1
Glycosphingolipid biosynthesis - ganglio series	ko00604	Metabolism	Glycan biosynthesis and metabolism	4	0.0535412	0.640649	1	0.593958	0.905966	0	1	1	0	1	1
Glycosphingolipid biosynthesis - globo and isoglobo series	ko00603	Metabolism	Glycan biosynthesis and metabolism	3	0.205948	0.963065	0	1	1	1	0.126168	0.835797	0	1	1
Glycosphingolipid biosynthesis - lacto and neolacto series	ko00601	Metabolism	Glycan biosynthesis and metabolism	2	0.743403	1	1	0.790539	1	1	0.196902	0.835797	1	0.367284	0.985394
Glycosylphosphatidylinositol (GPI)-anchor biosynthesis	ko00563	Metabolism	Glycan biosynthesis and metabolism	3	0.482046	1	0	1	1	0	1	1	0	1	1
Glyoxylate and dicarboxylate metabolism	ko00630	Metabolism	Carbohydrate metabolism	3	0.60398	1	2	0.546653	0.885078	0	1	1	0	1	1
GnRH secretion	ko04929	Organismal Systems	Endocrine system	6	0.632271	1	6	0.176491	0.511056	0	1	1	1	0.682348	0.985394
GnRH signaling pathway	ko04912	Organismal Systems	Endocrine system	5	0.962371	1	7	0.307421	0.703536	0	1	1	2	0.490122	0.985394
Graft-versus-host disease	ko05332	Human Diseases	Immune disease	3	0.952503	1	2	0.883916	1	0	1	1	0	1	1
Growth hormone synthesis, secretion and action	ko04935	Organismal Systems	Endocrine system	11	0.628138	1	8	0.38205	0.758958	1	0.632209	0.850693	1	0.876066	0.985394
HIF-1 signaling pathway	ko04066	Environmental Information Processing	Signal transduction	10	0.732728	1	13	0.018375	0.226625	1	0.629058	0.850693	8	0.00097594	0.121017
Hedgehog signaling pathway	ko04340	Environmental Information Processing	Signal transduction	6	0.647265	1	4	0.541626	0.885078	0	1	1	1	0.687923	0.985394
Hedgehog signaling pathway - fly	ko04341	Environmental Information Processing	Signal transduction	3	0.812178	1	2	0.723787	0.971956	0	1	1	0	1	1
Hematopoietic cell lineage	ko04640	Organismal Systems	Immune system	11	0.996466	1	13	0.486697	0.847868	1	0.839957	0.928985	4	0.518748	0.985394
Hepatitis B	ko05161	Human Diseases	Infectious disease: viral	15	0.692315	1	12	0.267461	0.645395	2	0.410206	0.835797	6	0.071595	0.591852
Hepatitis C	ko05160	Human Diseases	Infectious disease: viral	19	0.311872	0.963065	14	0.116043	0.439118	0	1	1	7	0.028237	0.411929
Hepatocellular carcinoma	ko05225	Human Diseases	Cancer: specific types	21	0.203901	0.963065	17	0.0262349	0.246328	2	0.433475	0.835797	4	0.364075	0.985394
Herpes simplex virus 1 infection	ko05168	Human Diseases	Infectious disease: viral	69	0.0213341	0.411273	24	0.950553	1	2	0.949899	0.960395	6	0.923701	0.985394
Hippo signaling pathway	ko04390	Environmental Information Processing	Signal transduction	19	0.215649	0.963065	16	0.0216077	0.246328	2	0.383505	0.835797	3	0.52255	0.985394
Hippo signaling pathway - fly	ko04391	Environmental Information Processing	Signal transduction	5	0.771993	1	5	0.316583	0.706815	0	1	1	1	0.676674	0.985394
Hippo signaling pathway - multiple species	ko04392	Environmental Information Processing	Signal transduction	2	0.779871	1	1	0.814306	1	0	1	1	1	0.389207	0.985394
Histidine metabolism	ko00340	Metabolism	Amino acid metabolism	2	0.762243	1	1	0.802779	1	0	1	1	0	1	1
Homologous recombination	ko03440	Genetic Information Processing	Replication and repair	7	0.164666	0.953681	6	0.049254	0.306683	0	1	1	0	1	1
Human T-cell leukemia virus 1 infection	ko05166	Human Diseases	Infectious disease: viral	29	0.19976	0.963065	24	0.0103275	0.149524	1	0.8807	0.930525	4	0.635238	0.985394
Human cytomegalovirus infection	ko05163	Human Diseases	Infectious disease: viral	15	0.991481	1	13	0.721078	0.971956	1	0.884761	0.930525	3	0.822377	0.985394
Human immunodeficiency virus 1 infection	ko05170	Human Diseases	Infectious disease: viral	16	0.978366	1	8	0.978905	1	1	0.878616	0.930525	4	0.628902	0.985394
Human papillomavirus infection	ko05165	Human Diseases	Infectious disease: viral	43	0.0989685	0.758769	34	0.00307996	0.0786251	3	0.580843	0.835797	9	0.17074	0.900925
Huntington disease	ko05016	Human Diseases	Neurodegenerative disease	26	0.836644	1	12	0.953004	1	3	0.482594	0.835797	2	0.973439	0.993469
Hypertrophic cardiomyopathy	ko05410	Human Diseases	Cardiovascular disease	21	0.000140607	0.0195522	9	0.0780253	0.341874	4	0.00678006	0.773457	6	0.00476095	0.216242
IL-17 signaling pathway	ko04657	Organismal Systems	Immune system	15	0.0616729	0.668766	11	0.0287039	0.251537	0	1	1	4	0.0942289	0.632548
Inflammatory bowel disease	ko05321	Human Diseases	Immune disease	11	0.0476595	0.626193	5	0.316583	0.706815	1	0.41777	0.835797	0	1	1
Inflammatory mediator regulation of TRP channels	ko04750	Organismal Systems	Sensory system	10	0.853166	1	9	0.362815	0.755108	0	1	1	0	1	1
Influenza A	ko05164	Human Diseases	Infectious disease: viral	22	0.174162	0.953681	14	0.165265	0.500302	1	0.78369	0.923577	5	0.205357	0.96683
Inositol phosphate metabolism	ko00562	Metabolism	Carbohydrate metabolism	9	0.29376	0.963065	1	0.987731	1	1	0.460579	0.835797	1	0.72432	0.985394
Insulin resistance	ko04931	Human Diseases	Endocrine and metabolic disease	13	0.313473	0.963065	12	0.0295155	0.252017	2	0.241679	0.835797	2	0.58473	0.985394
Insulin secretion	ko04911	Organismal Systems	Endocrine system	9	0.495825	1	5	0.578083	0.904067	1	0.521072	0.835797	1	0.784935	0.985394
Insulin signaling pathway	ko04910	Organismal Systems	Endocrine system	16	0.298249	0.963065	9	0.421818	0.781138	1	0.692604	0.880185	0	1	1
Intestinal immune network for IgA production	ko04672	Organismal Systems	Immune system	9	0.987778	1	7	0.862115	1	1	0.758151	0.923577	1	0.948343	0.985394
JAK-STAT signaling pathway	ko04630	Environmental Information Processing	Signal transduction	24	0.075643	0.729114	16	0.0577429	0.320041	0	1	1	3	0.60751	0.985394
Kaposi sarcoma-associated herpesvirus infection	ko05167	Human Diseases	Infectious disease: viral	19	0.79975	1	18	0.106366	0.411232	1	0.853189	0.928985	5	0.355373	0.985394
Legionellosis	ko05134	Human Diseases	Infectious disease: bacterial	5	0.747284	1	9	0.00925871	0.140143	2	0.0951815	0.835797	3	0.0934452	0.632548
Leishmaniasis	ko05140	Human Diseases	Infectious disease: parasitic	7	0.999689	1	5	0.988686	1	0	1	1	1	0.966409	0.99037
Leukocyte transendothelial migration	ko04670	Organismal Systems	Immune system	12	0.529093	1	5	0.836263	1	0	1	1	1	0.880403	0.985394
Linoleic acid metabolism	ko00591	Metabolism	Lipid metabolism	3	0.919499	1	1	0.963565	1	0	1	1	0	1	1
Lipid and atherosclerosis	ko05417	Human Diseases	Cardiovascular disease	18	0.840034	1	20	0.0330835	0.262305	1	0.848031	0.928985	5	0.341495	0.985394
Long-term depression	ko04730	Organismal Systems	Nervous system	5	0.747284	1	5	0.293409	0.697895	2	0.0951815	0.835797	2	0.294152	0.985394
Long-term potentiation	ko04720	Organismal Systems	Nervous system	2	0.992358	1	2	0.908667	1	0	1	1	0	1	1
Longevity regulating pathway	ko04211	Organismal Systems	Aging	8	0.68951	1	8	0.159797	0.488187	1	0.53709	0.835797	1	0.799678	0.985394
Longevity regulating pathway - multiple species	ko04213	Organismal Systems	Aging	5	0.759877	1	10	0.0032396	0.0786251	0	1	1	0	1	1
Longevity regulating pathway - worm	ko04212	Organismal Systems	Aging	9	0.53807	1	6	0.428276	0.786911	1	0.533136	0.835797	3	0.206964	0.96683
Lysine degradation	ko00310	Metabolism	Amino acid metabolism	2	0.990824	1	2	0.899424	1	0	1	1	0	1	1
Lysosome	ko04142	Cellular Processes	Transport and catabolism	16	0.328959	0.963065	7	0.728783	0.971956	2	0.334898	0.835797	1	0.919221	0.985394
MAPK signaling pathway	ko04010	Environmental Information Processing	Signal transduction	32	0.358894	0.965396	31	0.00138048	0.0786251	5	0.107895	0.835797	6	0.428086	0.985394
MAPK signaling pathway - fly	ko04013	Environmental Information Processing	Signal transduction	3	0.99512	1	2	0.970974	1	0	1	1	1	0.796089	0.985394
Malaria	ko05144	Human Diseases	Infectious disease: parasitic	8	0.22466	0.963065	4	0.453067	0.811137	1	0.392556	0.835797	4	0.0192523	0.302752
Mannose type O-glycan biosynthesis	ko00515	Metabolism	Glycan biosynthesis and metabolism	2	0.701879	1	1	0.763737	1	0	1	1	1	0.344578	0.985394
Maturity onset diabetes of the young	ko04950	Human Diseases	Endocrine and metabolic disease	3	0.507911	1	3	0.206159	0.553637	2	0.0212819	0.773457	0	1	1
Measles	ko05162	Human Diseases	Infectious disease: viral	18	0.26124	0.963065	16	0.0173569	0.222302	0	1	1	3	0.505278	0.985394
Melanogenesis	ko04916	Organismal Systems	Endocrine system	6	0.942898	1	4	0.847855	1	1	0.574859	0.835797	1	0.832287	0.985394
Melanoma	ko05218	Human Diseases	Cancer: specific types	7	0.592376	1	8	0.0611078	0.32227	1	0.460579	0.835797	1	0.72432	0.985394
Metabolic pathways	ko01100	Metabolism	Global and overview maps	196	0.00123253	0.0712814	100	0.308457	0.703536	11	0.831353	0.928985	29	0.490816	0.985394
Metabolism of xenobiotics by cytochrome P450	ko00980	Metabolism	Xenobiotics biodegradation and metabolism	10	0.277423	0.963065	5	0.513645	0.868326	2	0.147679	0.835797	5	0.0133687	0.301403
MicroRNAs in cancer	ko05206	Human Diseases	Cancer: overview	18	0.336774	0.963065	18	0.00617938	0.114319	0	1	1	3	0.539492	0.985394
Mineral absorption	ko04978	Organismal Systems	Digestive system	6	0.446719	1	3	0.616905	0.918214	1	0.366266	0.835797	1	0.614088	0.985394
Mismatch repair	ko03430	Genetic Information Processing	Replication and repair	1	0.909121	1	2	0.391054	0.761527	0	1	1	0	1	1
Mitophagy - animal	ko04137	Cellular Processes	Transport and catabolism	5	0.844025	1	1	0.986152	1	0	1	1	1	0.714374	0.985394
Morphine addiction	ko05032	Human Diseases	Substance dependence	13	0.134308	0.873972	6	0.470073	0.832123	0	1	1	4	0.0814447	0.632548
Mucin type O-glycan biosynthesis	ko00512	Metabolism	Glycan biosynthesis and metabolism	4	0.414635	1	2	0.580992	0.904067	1	0.243023	0.835797	1	0.440769	0.985394
N-Glycan biosynthesis	ko00510	Metabolism	Glycan biosynthesis and metabolism	11	0.0114051	0.311903	0	1	1	1	0.355437	0.835797	1	0.600196	0.985394
NF-kappa B signaling pathway	ko04064	Environmental Information Processing	Signal transduction	15	0.973159	1	12	0.696157	0.971956	1	0.859394	0.928985	2	0.913661	0.985394
NOD-like receptor signaling pathway	ko04621	Organismal Systems	Immune system	27	0.134729	0.873972	17	0.138509	0.465895	3	0.278469	0.835797	8	0.037588	0.41251
Natural killer cell mediated cytotoxicity	ko04650	Organismal Systems	Immune system	7	0.999994	1	6	0.995733	1	1	0.871037	0.930525	1	0.986099	0.99555
Necroptosis	ko04217	Cellular Processes	Cell growth and death	13	0.898711	1	8	0.812649	1	1	0.77613	0.923577	2	0.816083	0.985394
Neuroactive ligand-receptor interaction	ko04080	Environmental Information Processing	Signaling molecules and interaction	19	0.999922	1	9	0.999781	1	2	0.844006	0.928985	9	0.237809	0.96683
Neurotrophin signaling pathway	ko04722	Organismal Systems	Nervous system	5	0.995889	1	7	0.598447	0.905966	0	1	1	1	0.890598	0.985394
Neutrophil extracellular trap formation	ko04613	Organismal Systems	Immune system	21	0.989167	1	14	0.907814	1	1	0.937849	0.95348	4	0.821796	0.985394
Nicotinate and nicotinamide metabolism	ko00760	Metabolism	Metabolism of cofactors and vitamins	5	0.402638	1	5	0.0953342	0.38715	0	1	1	0	1	1
Nicotine addiction	ko05033	Human Diseases	Substance dependence	4	0.56815	1	1	0.909901	1	0	1	1	1	0.505767	0.985394
Nitrogen metabolism	ko00910	Metabolism	Energy metabolism	2	0.512211	1	1	0.639977	0.928103	1	0.133509	0.835797	1	0.258544	0.985394
Non-alcoholic fatty liver disease	ko04932	Human Diseases	Endocrine and metabolic disease	14	0.716796	1	6	0.908205	1	0	1	1	0	1	1
Non-homologous end-joining	ko03450	Genetic Information Processing	Replication and repair	1	0.741985	1	1	0.542069	0.885078	0	1	1	0	1	1
Non-small cell lung cancer	ko05223	Human Diseases	Cancer: specific types	11	0.0952111	0.751025	9	0.0233067	0.246328	1	0.45598	0.835797	1	0.719391	0.985394
Notch signaling pathway	ko04330	Environmental Information Processing	Signal transduction	11	0.0314279	0.499159	10	0.00223466	0.0786251	2	0.0900332	0.835797	0	1	1
Nucleocytoplasmic transport	ko03013	Genetic Information Processing	Translation	7	0.977967	1	1	0.999615	1	0	1	1	1	0.899929	0.985394
Nucleotide excision repair	ko03420	Genetic Information Processing	Replication and repair	3	0.835941	1	4	0.266022	0.645395	0	1	1	0	1	1
Olfactory transduction	ko04740	Organismal Systems	Sensory system	10	1	1	3	1	1	2	0.999707	0.999707	3	1	1
One carbon pool by folate	ko00670	Metabolism	Metabolism of cofactors and vitamins	1	0.862026	1	1	0.680789	0.962768	0	1	1	0	1	1
Oocyte meiosis	ko04114	Cellular Processes	Cell growth and death	14	0.319262	0.963065	10	0.173355	0.509039	0	1	1	0	1	1
Osteoclast differentiation	ko04380	Organismal Systems	Development and regeneration	11	0.732499	1	12	0.0693883	0.333533	0	1	1	2	0.657498	0.985394
Other glycan degradation	ko00511	Metabolism	Glycan biosynthesis and metabolism	2	0.543664	1	1	0.660995	0.944684	0	1	1	0	1	1
Other types of O-glycan biosynthesis	ko00514	Metabolism	Glycan biosynthesis and metabolism	7	0.139197	0.878207	2	0.735534	0.971956	2	0.0523714	0.773457	2	0.178365	0.902744
Ovarian steroidogenesis	ko04913	Organismal Systems	Endocrine system	9	0.239575	0.963065	5	0.375264	0.75735	0	1	1	1	0.704072	0.985394
Oxidative phosphorylation	ko00190	Metabolism	Energy metabolism	9	0.937756	1	4	0.963859	1	0	1	1	0	1	1
Oxytocin signaling pathway	ko04921	Organismal Systems	Endocrine system	13	0.774386	1	12	0.192559	0.543408	2	0.374493	0.835797	3	0.509626	0.985394
PD-L1 expression and PD-1 checkpoint pathway in cancer	ko05235	Human Diseases	Cancer: overview	4	0.985775	1	8	0.173826	0.509039	1	0.5449	0.835797	1	0.806668	0.985394
PI3K-Akt signaling pathway	ko04151	Environmental Information Processing	Signal transduction	37	0.975655	1	28	0.590734	0.905966	4	0.600828	0.835797	9	0.494827	0.985394
PPAR signaling pathway	ko03320	Organismal Systems	Endocrine system	16	0.0175539	0.3807	13	0.00247981	0.0786251	0	1	1	2	0.47881	0.985394
Pancreatic cancer	ko05212	Human Diseases	Cancer: specific types	14	0.0158351	0.3807	11	0.00431309	0.0957506	1	0.474146	0.835797	1	0.738596	0.985394
Pancreatic secretion	ko04972	Organismal Systems	Digestive system	16	0.0952308	0.751025	3	0.965926	1	2	0.247902	0.835797	2	0.594413	0.985394
Pantothenate and CoA biosynthesis	ko00770	Metabolism	Metabolism of cofactors and vitamins	1	0.89912	1	1	0.733512	0.971956	0	1	1	0	1	1
Parathyroid hormone synthesis, secretion and action	ko04928	Organismal Systems	Endocrine system	13	0.279552	0.963065	8	0.302168	0.699667	1	0.60287	0.835797	4	0.122417	0.730868
Parkinson disease	ko05012	Human Diseases	Neurodegenerative disease	24	0.766562	1	17	0.43045	0.786911	1	0.903947	0.934589	0	1	1
Pathogenic Escherichia coli infection	ko05130	Human Diseases	Infectious disease: bacterial	19	0.997168	1	16	0.797484	1	7	0.0191645	0.773457	4	0.825462	0.985394
Pathways in cancer	ko05200	Human Diseases	Cancer: overview	69	0.0205645	0.411273	53	0.000166632	0.0184961	6	0.312461	0.835797	11	0.360757	0.985394
Pathways of neurodegeneration - multiple diseases	ko05022	Human Diseases	Neurodegenerative disease	45	0.674308	1	26	0.682322	0.962768	3	0.774685	0.923577	3	0.991397	0.99555
Pentose and glucuronate interconversions	ko00040	Metabolism	Carbohydrate metabolism	3	0.72302	1	2	0.643819	0.928103	1	0.268193	0.835797	0	1	1
Pentose phosphate pathway	ko00030	Metabolism	Carbohydrate metabolism	5	0.223239	0.963065	2	0.580992	0.904067	0	1	1	1	0.440769	0.985394
Peroxisome	ko04146	Cellular Processes	Transport and catabolism	9	0.495825	1	8	0.133442	0.458678	1	0.521072	0.835797	2	0.449881	0.985394
Pertussis	ko05133	Human Diseases	Infectious disease: bacterial	7	0.649622	1	3	0.834485	1	2	0.136167	0.835797	4	0.045128	0.445515
Phagosome	ko04145	Cellular Processes	Transport and catabolism	20	0.979971	1	13	0.893442	1	1	0.922036	0.946698	3	0.896677	0.985394
Phenylalanine metabolism	ko00360	Metabolism	Amino acid metabolism	2	0.60222	1	3	0.107439	0.411232	0	1	1	0	1	1
Phenylalanine, tyrosine and tryptophan biosynthesis	ko00400	Metabolism	Amino acid metabolism	1	0.565451	1	2	0.07512	0.333533	0	1	1	0	1	1
Phosphatidylinositol signaling system	ko04070	Environmental Information Processing	Signal transduction	15	0.0573215	0.663018	8	0.211143	0.558021	0	1	1	1	0.823102	0.985394
Phospholipase D signaling pathway	ko04072	Environmental Information Processing	Signal transduction	15	0.997126	1	15	0.632034	0.928103	2	0.672501	0.87282	0	1	1
Phosphonate and phosphinate metabolism	ko00440	Metabolism	Metabolism of other amino acids	2	0.112052	0.793514	0	1	1	0	1	1	0	1	1
Phototransduction	ko04744	Organismal Systems	Sensory system	3	0.507911	1	1	0.802779	1	0	1	1	1	0.378342	0.985394
Phototransduction - fly	ko04745	Organismal Systems	Sensory system	4	0.344723	0.963065	2	0.528761	0.884811	0	1	1	0	1	1
Platelet activation	ko04611	Organismal Systems	Immune system	12	0.621896	1	11	0.126209	0.458678	3	0.0922414	0.835797	3	0.386444	0.985394
Platinum drug resistance	ko01524	Human Diseases	Drug resistance: antineoplastic	14	0.0292106	0.499159	8	0.103933	0.407172	1	0.500278	0.835797	4	0.0546245	0.474824
Porphyrin metabolism	ko00860	Metabolism	Metabolism of cofactors and vitamins	2	0.940766	1	2	0.735534	0.971956	0	1	1	0	1	1
Primary bile acid biosynthesis	ko00120	Metabolism	Lipid metabolism	3	0.260582	0.963065	3	0.0836789	0.361884	0	1	1	0	1	1
Primary immunodeficiency	ko05340	Human Diseases	Immune disease	5	0.999719	1	4	0.985276	1	0	1	1	1	0.940389	0.985394
Prion disease	ko05020	Human Diseases	Neurodegenerative disease	24	0.766562	1	18	0.332985	0.706815	3	0.404925	0.835797	4	0.708463	0.985394
Progesterone-mediated oocyte maturation	ko04914	Organismal Systems	Endocrine system	16	0.0232731	0.425041	10	0.049286	0.306683	0	1	1	0	1	1
Prolactin signaling pathway	ko04917	Organismal Systems	Endocrine system	5	0.923503	1	3	0.869848	1	0	1	1	0	1	1
Propanoate metabolism	ko00640	Metabolism	Carbohydrate metabolism	3	0.60398	1	1	0.845005	1	0	1	1	0	1	1
Prostate cancer	ko05215	Human Diseases	Cancer: specific types	11	0.415301	1	13	0.00562639	0.114319	1	0.574859	0.835797	2	0.528483	0.985394
Protein digestion and absorption	ko04974	Organismal Systems	Digestive system	12	0.39275	1	7	0.451946	0.811137	4	0.0131057	0.773457	7	0.00288539	0.216242
Protein export	ko03060	Genetic Information Processing	Folding, sorting and degradation	2	0.762243	1	1	0.802779	1	0	1	1	0	1	1
Protein processing in endoplasmic reticulum	ko04141	Genetic Information Processing	Folding, sorting and degradation	19	0.349701	0.963065	16	0.0447654	0.306683	0	1	1	1	0.953607	0.985394
Proteoglycans in cancer	ko05205	Human Diseases	Cancer: overview	21	0.476015	1	12	0.543604	0.885078	2	0.518766	0.835797	3	0.70116	0.985394
Proximal tubule bicarbonate reclamation	ko04964	Organismal Systems	Excretory system	5	0.0595211	0.666253	2	0.369852	0.755587	0	1	1	2	0.0555238	0.474824
Purine metabolism	ko00230	Metabolism	Nucleotide metabolism	18	0.128921	0.873972	9	0.40493	0.770524	0	1	1	1	0.911678	0.985394
Pyrimidine metabolism	ko00240	Metabolism	Nucleotide metabolism	7	0.332186	0.963065	7	0.0464926	0.306683	0	1	1	0	1	1
Pyruvate metabolism	ko00620	Metabolism	Carbohydrate metabolism	4	0.662866	1	1	0.933361	1	0	1	1	0	1	1
RIG-I-like receptor signaling pathway	ko04622	Organismal Systems	Immune system	9	0.252793	0.963065	5	0.387036	0.761527	0	1	1	3	0.122666	0.730868
RNA degradation	ko03018	Genetic Information Processing	Folding, sorting and degradation	3	0.988724	1	3	0.853091	1	0	1	1	1	0.756494	0.985394
RNA polymerase	ko03020	Genetic Information Processing	Transcription	5	0.204798	0.963065	1	0.854067	1	0	1	1	0	1	1
Rap1 signaling pathway	ko04015	Environmental Information Processing	Signal transduction	24	0.353212	0.96327	20	0.034466	0.266911	3	0.285342	0.835797	3	0.748163	0.985394
Ras signaling pathway	ko04014	Environmental Information Processing	Signal transduction	22	0.672568	1	13	0.642641	0.928103	2	0.599907	0.835797	2	0.924222	0.985394
Regulation of actin cytoskeleton	ko04810	Cellular Processes	Cell motility	22	0.556399	1	15	0.332207	0.706815	3	0.29223	0.835797	5	0.355373	0.985394
Regulation of lipolysis in adipocytes	ko04923	Organismal Systems	Endocrine system	10	0.0682257	0.681672	8	0.0222732	0.246328	1	0.397684	0.835797	1	0.652952	0.985394
Relaxin signaling pathway	ko04926	Organismal Systems	Endocrine system	10	0.871172	1	12	0.0944985	0.38715	3	0.104053	0.835797	7	0.0092213	0.28586
Renal cell carcinoma	ko05211	Human Diseases	Cancer: specific types	3	0.974611	1	4	0.588812	0.905966	0	1	1	2	0.345529	0.985394
Renin secretion	ko04924	Organismal Systems	Endocrine system	12	0.0687565	0.681672	7	0.15308	0.488187	2	0.133322	0.835797	4	0.0433496	0.445515
Renin-angiotensin system	ko04614	Organismal Systems	Endocrine system	3	0.739874	1	2	0.658315	0.944684	1	0.274355	0.835797	1	0.488003	0.985394
Retinol metabolism	ko00830	Metabolism	Metabolism of cofactors and vitamins	12	0.330999	0.963065	6	0.569978	0.903822	0	1	1	2	0.54432	0.985394
Retrograde endocannabinoid signaling	ko04723	Organismal Systems	Nervous system	10	0.933036	1	5	0.94029	1	0	1	1	2	0.737193	0.985394
Rheumatoid arthritis	ko05323	Human Diseases	Immune disease	15	0.944554	1	11	0.710036	0.971956	1	0.838571	0.928985	2	0.891434	0.985394
Riboflavin metabolism	ko00740	Metabolism	Metabolism of cofactors and vitamins	1	0.565451	1	0	1	1	0	1	1	0	1	1
Ribosome	ko03010	Genetic Information Processing	Translation	7	0.992175	1	6	0.860864	1	0	1	1	0	1	1
Ribosome biogenesis in eukaryotes	ko03008	Genetic Information Processing	Translation	5	0.889791	1	2	0.944079	1	0	1	1	2	0.389483	0.985394
SNARE interactions in vesicular transport	ko04130	Genetic Information Processing	Folding, sorting and degradation	2	0.863307	1	0	1	1	0	1	1	0	1	1
Salivary secretion	ko04970	Organismal Systems	Digestive system	11	0.250662	0.963065	5	0.588379	0.905966	2	0.168274	0.835797	2	0.455739	0.985394
Salmonella infection	ko05132	Human Diseases	Infectious disease: bacterial	26	0.499008	1	18	0.251559	0.615949	6	0.0212575	0.773457	5	0.4727	0.985394
Selenocompound metabolism	ko00450	Metabolism	Metabolism of other amino acids	3	0.179707	0.953681	2	0.216469	0.567591	0	1	1	0	1	1
Serotonergic synapse	ko04726	Organismal Systems	Nervous system	7	0.986754	1	6	0.822774	1	0	1	1	2	0.697612	0.985394
Shigellosis	ko05131	Human Diseases	Infectious disease: bacterial	24	0.633857	1	17	0.317455	0.706815	5	0.0625313	0.773457	4	0.653825	0.985394
Signaling pathways regulating pluripotency of stem cells	ko04550	Cellular Processes	Cellular community - eukaryotes	11	0.836352	1	11	0.198966	0.546326	0	1	1	1	0.917765	0.985394
Small cell lung cancer	ko05222	Human Diseases	Cancer: specific types	14	0.08915	0.736549	14	0.00126017	0.0786251	1	0.556371	0.835797	3	0.234423	0.96683
Sphingolipid metabolism	ko00600	Metabolism	Lipid metabolism	4	0.727728	1	3	0.550184	0.885078	2	0.0633981	0.773457	1	0.57842	0.985394
Sphingolipid signaling pathway	ko04071	Environmental Information Processing	Signal transduction	10	0.803504	1	5	0.861001	1	0	1	1	0	1	1
Spinocerebellar ataxia	ko05017	Human Diseases	Neurodegenerative disease	16	0.381636	1	8	0.630543	0.928103	1	0.71294	0.893617	1	0.926123	0.985394
Spliceosome	ko03040	Genetic Information Processing	Transcription	16	0.381636	1	5	0.935718	1	0	1	1	1	0.926123	0.985394
Staphylococcus aureus infection	ko05150	Human Diseases	Infectious disease: bacterial	8	0.99999	1	3	0.999969	1	2	0.628982	0.850693	5	0.448883	0.985394
Starch and sucrose metabolism	ko00500	Metabolism	Carbohydrate metabolism	3	0.705326	1	0	1	1	0	1	1	0	1	1
Steroid biosynthesis	ko00100	Metabolism	Lipid metabolism	5	0.0412614	0.596571	1	0.699428	0.971956	0	1	1	0	1	1
Steroid hormone biosynthesis	ko00140	Metabolism	Lipid metabolism	12	0.28324	0.963065	10	0.0655118	0.325604	1	0.571223	0.835797	1	0.829279	0.985394
Sulfur metabolism	ko00920	Metabolism	Energy metabolism	1	0.682153	1	0	1	1	0	1	1	2	0.0149722	0.302752
Sulfur relay system	ko04122	Genetic Information Processing	Folding, sorting and degradation	1	0.565451	1	0	1	1	0	1	1	0	1	1
Synaptic vesicle cycle	ko04721	Organismal Systems	Nervous system	6	0.786321	1	4	0.664124	0.945099	0	1	1	0	1	1
Systemic lupus erythematosus	ko05322	Human Diseases	Immune disease	14	0.998023	1	9	0.976061	1	1	0.897042	0.93272	3	0.847512	0.985394
T cell receptor signaling pathway	ko04660	Organismal Systems	Immune system	8	0.857102	1	11	0.0522528	0.306683	1	0.60287	0.835797	2	0.56989	0.985394
TGF-beta signaling pathway	ko04350	Environmental Information Processing	Signal transduction	20	0.000837826	0.0581451	13	0.00330556	0.0786251	3	0.0453354	0.773457	3	0.229799	0.96683
TNF signaling pathway	ko04668	Environmental Information Processing	Signal transduction	22	0.00280687	0.107073	21	4.330658e-06	0.000721055	2	0.263485	0.835797	12	9.85727e-07	0.00024446
Taste transduction	ko04742	Organismal Systems	Sensory system	5	0.954122	1	3	0.906552	1	0	1	1	2	0.473098	0.985394
Taurine and hypotaurine metabolism	ko00430	Metabolism	Metabolism of other amino acids	2	0.654915	1	2	0.369852	0.755587	0	1	1	2	0.0555238	0.474824
Terpenoid backbone biosynthesis	ko00900	Metabolism	Metabolism of terpenoids and polyketides	7	0.00694344	0.219034	2	0.411931	0.774988	0	1	1	0	1	1
Th1 and Th2 cell differentiation	ko04658	Organismal Systems	Immune system	12	0.175827	0.953681	11	0.0150967	0.201088	1	0.533136	0.835797	1	0.796089	0.985394
Th17 cell differentiation	ko04659	Organismal Systems	Immune system	13	0.257628	0.963065	11	0.0467496	0.306683	1	0.596043	0.835797	1	0.84926	0.985394
Thermogenesis	ko04714	Organismal Systems	Environmental adaptation	24	0.457268	1	14	0.499398	0.861655	3	0.312962	0.835797	3	0.779424	0.985394
Thiamine metabolism	ko00730	Metabolism	Metabolism of cofactors and vitamins	6	0.00308568	0.107073	1	0.617658	0.918214	0	1	1	1	0.245369	0.9778
Thyroid cancer	ko05216	Human Diseases	Cancer: specific types	4	0.504791	1	3	0.366747	0.755587	1	0.268193	0.835797	1	0.478885	0.985394
Thyroid hormone signaling pathway	ko04919	Organismal Systems	Endocrine system	12	0.541122	1	8	0.409059	0.773958	0	1	1	1	0.882515	0.985394
Thyroid hormone synthesis	ko04918	Organismal Systems	Endocrine system	9	0.29376	0.963065	5	0.422237	0.781138	1	0.460579	0.835797	1	0.72432	0.985394
Tight junction	ko04530	Cellular Processes	Cellular community - eukaryotes	17	0.518982	1	16	0.0391221	0.289503	1	0.764297	0.923577	1	0.951045	0.985394
Toll and Imd signaling pathway	ko04624	Organismal Systems	Immune system	3	0.824402	1	2	0.735534	0.971956	1	0.310269	0.835797	1	0.539478	0.985394
Toll-like receptor signaling pathway	ko04620	Organismal Systems	Immune system	9	0.690357	1	10	0.072859	0.333533	1	0.578464	0.835797	5	0.0325843	0.41251
Toxoplasmosis	ko05145	Human Diseases	Infectious disease: parasitic	16	0.079141	0.735216	11	0.0581753	0.320041	1	0.609583	0.83875	1	0.859616	0.985394
Transcriptional misregulation in cancer	ko05202	Human Diseases	Cancer: overview	33	0.588086	1	22	0.345666	0.728524	2	0.787312	0.923577	3	0.941148	0.985394
Tryptophan metabolism	ko00380	Metabolism	Amino acid metabolism	3	0.899764	1	5	0.184263	0.528962	0	1	1	1	0.600196	0.985394
Tuberculosis	ko05152	Human Diseases	Infectious disease: bacterial	16	0.998943	1	11	0.970881	1	1	0.926005	0.946698	3	0.90414	0.985394
Type I diabetes mellitus	ko04940	Human Diseases	Endocrine and metabolic disease	3	0.967805	1	2	0.908667	1	0	1	1	0	1	1
Type II diabetes mellitus	ko04930	Human Diseases	Endocrine and metabolic disease	6	0.355327	0.96327	5	0.154932	0.488187	1	0.338852	0.835797	0	1	1
Tyrosine metabolism	ko00350	Metabolism	Amino acid metabolism	4	0.547521	1	6	0.0240811	0.246328	0	1	1	0	1	1
Ubiquinone and other terpenoid-quinone biosynthesis	ko00130	Metabolism	Metabolism of cofactors and vitamins	2	0.335954	0.963065	1	0.513694	0.868326	0	1	1	0	1	1
Ubiquitin mediated proteolysis	ko04120	Genetic Information Processing	Folding, sorting and degradation	13	0.766516	1	9	0.545847	0.885078	0	1	1	1	0.934812	0.985394
VEGF signaling pathway	ko04370	Environmental Information Processing	Signal transduction	3	0.944658	1	6	0.135174	0.459315	0	1	1	0	1	1
Valine, leucine and isoleucine degradation	ko00280	Metabolism	Amino acid metabolism	5	0.677045	1	5	0.237066	0.589887	0	1	1	0	1	1
Various types of N-glycan biosynthesis	ko00513	Metabolism	Glycan biosynthesis and metabolism	7	0.104959	0.758769	0	1	1	0	1	1	0	1	1
Vascular smooth muscle contraction	ko04270	Organismal Systems	Circulatory system	18	0.177764	0.953681	9	0.463878	0.82605	1	0.705475	0.890358	1	0.922055	0.985394
Vasopressin-regulated water reabsorption	ko04962	Organismal Systems	Excretory system	5	0.46308	1	5	0.11922	0.44607	1	0.316081	0.835797	1	0.547542	0.985394
Vibrio cholerae infection	ko05110	Human Diseases	Infectious disease: bacterial	4	0.756462	1	5	0.174266	0.509039	0	1	1	0	1	1
Viral carcinogenesis	ko05203	Human Diseases	Cancer: overview	25	0.290395	0.963065	16	0.233542	0.589887	1	0.851916	0.928985	6	0.196407	0.96683
Viral myocarditis	ko05416	Human Diseases	Cardiovascular disease	11	0.993557	1	4	0.998216	1	1	0.82555	0.928985	2	0.876717	0.985394
Viral protein interaction with cytokine and cytokine receptor	ko04061	Environmental Information Processing	Signaling molecules and interaction	15	0.0455412	0.626193	13	0.00330556	0.0786251	3	0.0453354	0.773457	6	0.00619114	0.219343
Vitamin B6 metabolism	ko00750	Metabolism	Metabolism of cofactors and vitamins	2	0.221336	0.963065	1	0.4176	0.781138	0	1	1	0	1	1
Vitamin digestion and absorption	ko04977	Organismal Systems	Digestive system	6	0.0316469	0.499159	2	0.432447	0.786911	1	0.190091	0.835797	1	0.356031	0.985394
Wnt signaling pathway	ko04310	Environmental Information Processing	Signal transduction	10	0.976468	1	6	0.934486	1	0	1	1	1	0.95016	0.985394
Yersinia infection	ko05135	Human Diseases	Infectious disease: bacterial	11	0.999836	1	8	0.987637	1	1	0.893408	0.93272	1	0.990661	0.99555
alpha-Linolenic acid metabolism	ko00592	Metabolism	Lipid metabolism	3	0.455552	1	1	0.77754	1	0	1	1	0	1	1
beta-Alanine metabolism	ko00410	Metabolism	Metabolism of other amino acids	1	0.968029	1	2	0.580992	0.904067	0	1	1	0	1	1
cAMP signaling pathway	ko04024	Environmental Information Processing	Signal transduction	23	0.430506	1	11	0.74844	0.985101	4	0.114294	0.835797	5	0.341495	0.985394
cGMP-PKG signaling pathway	ko04022	Environmental Information Processing	Signal transduction	19	0.349701	0.963065	10	0.557471	0.892489	4	0.0570978	0.773457	3	0.584269	0.985394
mRNA surveillance pathway	ko03015	Genetic Information Processing	Translation	5	0.988444	1	1	0.998776	1	0	1	1	1	0.859616	0.985394
mTOR signaling pathway	ko04150	Environmental Information Processing	Signal transduction	12	0.879092	1	8	0.722406	0.971956	0	1	1	2	0.772301	0.985394
p53 signaling pathway	ko04115	Cellular Processes	Cell growth and death	12	0.0533186	0.640649	9	0.0252664	0.246328	1	0.460579	0.835797	3	0.13439	0.763925
