# Supplementary material for: Cell passage number drives transcriptomic drift as an overlooked factor in experimental reproducibility
Source: Sci Rep. 2025 Nov 21;15:44984. doi: 10.1038/s41598-025-29424-1 (PMC12748706; doi:10.1038/s41598-025-29424-1)
Supplement: Supplementary file 2 — Supplementary Information 2. [file 41598_2025_29424_MOESM2_ESM.zip › ACHN-GSEA.xlsx]

## Sheet: ACHN-P3-vs-ACHN-P10.go.Gsea
id	name	SIZE	ES	NES	NOM p-val	FDR q-val	Core_Genes	Genes
GO:0006958	complement activation, classical pathway	107	0.688028	2.18195	0	0	ENSG00000143502(SUSD4);ENSG00000149131(SERPING1);ENSG00000205403(CFI);ENSG00000182326(C1S);ENSG00000166278(C2);ENSG00000106804(C5);ENSG00000196352(CD55);ENSG00000125730(C3);ENSG00000244731(C4A);ENSG00000009724(MASP2);ENSG00000120885(CLU);	ENSG00000009724(MASP2);ENSG00000021852(C8B);ENSG00000039537(C6);ENSG00000095970(TREM2);ENSG00000106804(C5);ENSG00000108561(C1QBP);ENSG00000112936(C7);ENSG00000113600(C9);ENSG00000117322(CR2);ENSG00000117335(CD46);ENSG00000120885(CLU);ENSG00000123838(C4BPA);ENSG00000123843(C4BPB);ENSG00000125730(C3);ENSG00000128322(IGLL1);ENSG00000132693(CRP);ENSG00000132703(APCS);ENSG00000139178(C1RL);ENSG0000014…
GO:0005201	extracellular matrix structural constituent	173	0.615178	2.11036	0	0	ENSG00000187955(COL14A1);ENSG00000101825(MXRA5);ENSG00000154175(ABI3BP);ENSG00000143341(HMCN1);ENSG00000196569(LAMA2);ENSG00000087303(NID2);ENSG00000115414(FN1);ENSG00000169031(COL4A3);ENSG00000204248(COL11A2);ENSG00000197565(COL4A6);ENSG00000206561(COLQ);ENSG00000164176(EDIL3);ENSG00000110799(VWF);ENSG00000166147(FBN1);ENSG00000138759(FRAS1);ENSG00000163703(CRELD1);ENSG00000108821(COL1A1);ENSG00…	ENSG00000010610(CD4);ENSG00000011201(ANOS1);ENSG00000011465(DCN);ENSG00000038427(VCAN);ENSG00000041982(TNC);ENSG00000049089(COL9A2);ENSG00000049323(LTBP1);ENSG00000049540(ELN);ENSG00000050767(COL23A1);ENSG00000053747(LAMA3);ENSG00000058085(LAMC2);ENSG00000060718(COL11A1);ENSG00000065618(COL17A1);ENSG00000077942(FBLN1);ENSG00000080573(COL5A3);ENSG00000081052(COL4A4);ENSG00000081148(IMPG2);ENSG0000…
GO:0007416	synapse assembly	183	0.56969	1.9789	0	0.0101639	ENSG00000039068(CDH1);ENSG00000076716(GPC4);ENSG00000186868(MAPT);ENSG00000107742(SPOCK2);ENSG00000091129(NRCAM);ENSG00000174482(LINGO2);ENSG00000108684(ASIC2);ENSG00000183098(GPC6);ENSG00000120324(PCDHB10);ENSG00000206561(COLQ);ENSG00000146242(TPBG);ENSG00000150625(GPM6A);ENSG00000125848(FLRT3);ENSG00000184349(EFNA5);ENSG00000181754(AMIGO1);ENSG00000158258(CLSTN2);ENSG00000251322(SHANK3);ENSG000…	ENSG00000004399(PLXND1);ENSG00000021645(NRXN3);ENSG00000022355(GABRA1);ENSG00000030304(MUSK);ENSG00000039068(CDH1);ENSG00000040341(STAU2);ENSG00000054803(CBLN4);ENSG00000065320(NTN1);ENSG00000069188(SDK2);ENSG00000069329(VPS35);ENSG00000075340(ADD2);ENSG00000076716(GPC4);ENSG00000081189(MEF2C);ENSG00000081818(PCDHB4);ENSG00000087085(ACHE);ENSG00000091129(NRCAM);ENSG00000099942(CRKL);ENSG000001006…
GO:0006956	complement activation	130	0.604169	1.97764	0	0.0088568	ENSG00000143502(SUSD4);ENSG00000149131(SERPING1);ENSG00000205403(CFI);ENSG00000243649(CFB);ENSG00000000971(CFH);ENSG00000182326(C1S);ENSG00000184374(COLEC10);ENSG00000166278(C2);ENSG00000106804(C5);ENSG00000196352(CD55);ENSG00000125730(C3);ENSG00000244731(C4A);ENSG00000009724(MASP2);ENSG00000120885(CLU);ENSG00000159403(C1R);ENSG00000139178(C1RL);ENSG00000197766(CFD);ENSG00000166482(MFAP4);ENSG000…	ENSG00000000971(CFH);ENSG00000009724(MASP2);ENSG00000021852(C8B);ENSG00000039537(C6);ENSG00000073754(CD5L);ENSG00000085063(CD59);ENSG00000085265(FCN1);ENSG00000095970(TREM2);ENSG00000102760(RGCC);ENSG00000106804(C5);ENSG00000108561(C1QBP);ENSG00000112936(C7);ENSG00000113600(C9);ENSG00000117322(CR2);ENSG00000117335(CD46);ENSG00000118004(COLEC11);ENSG00000120885(CLU);ENSG00000123838(C4BPA);ENSG0000…
GO:0005604	basement membrane	98	0.626797	1.97698	0	0.0072825	ENSG00000143341(HMCN1);ENSG00000132470(ITGB4);ENSG00000196569(LAMA2);ENSG00000214274(ANG);ENSG00000087303(NID2);ENSG00000115414(FN1);ENSG00000169031(COL4A3);ENSG00000197565(COL4A6);ENSG00000206561(COLQ);ENSG00000166147(FBN1);ENSG00000138759(FRAS1);ENSG00000091136(LAMB1);ENSG00000184349(EFNA5);ENSG00000179403(VWA1);ENSG00000144810(COL8A1);ENSG00000172037(LAMB2);ENSG00000168743(NPNT);ENSG0000008105…	ENSG00000041982(TNC);ENSG00000042781(USH2A);ENSG00000050555(LAMC3);ENSG00000053747(LAMA3);ENSG00000054179(ENTPD2);ENSG00000058085(LAMC2);ENSG00000065320(NTN1);ENSG00000065618(COL17A1);ENSG00000074527(NTN4);ENSG00000075711(DLG1);ENSG00000077942(FBLN1);ENSG00000081052(COL4A4);ENSG00000087085(ACHE);ENSG00000087303(NID2);ENSG00000088812(ATRN);ENSG00000090530(P3H2);ENSG00000091128(LAMB4);ENSG000000911…
GO:0034374	low-density lipoprotein particle remodeling	16	0.859259	1.97409	0	0.00721714	ENSG00000130203(APOE);ENSG00000160179(ABCG1);ENSG00000135744(AGT);ENSG00000166035(LIPC);	ENSG00000005381(MPO);ENSG00000069764(PLA2G10);ENSG00000084674(APOB);ENSG00000087237(CETP);ENSG00000100078(PLA2G3);ENSG00000127472(PLA2G5);ENSG00000130203(APOE);ENSG00000135744(AGT);ENSG00000138823(MTTP);ENSG00000144891(AGTR1);ENSG00000146070(PLA2G7);ENSG00000158874(APOA2);ENSG00000160179(ABCG1);ENSG00000166035(LIPC);ENSG00000188257(PLA2G2A);ENSG00000188784(PLA2G2E)
GO:0051965	positive regulation of synapse assembly	63	0.65062	1.94299	0	0.0102699	ENSG00000174482(LINGO2);ENSG00000108684(ASIC2);ENSG00000146242(TPBG);ENSG00000125848(FLRT3);ENSG00000184349(EFNA5);ENSG00000181754(AMIGO1);ENSG00000158258(CLSTN2);ENSG00000139182(CLSTN3);ENSG00000196338(NLGN3);ENSG00000254402(LRRC24);ENSG00000181790(ADGRB1);ENSG00000131409(LRRC4B);ENSG00000154928(EPHB1);ENSG00000169992(NLGN2);ENSG00000198400(NTRK1);ENSG00000153707(PTPRD);ENSG00000186340(THBS2);EN…	ENSG00000040341(STAU2);ENSG00000101126(ADNP);ENSG00000101405(OXT);ENSG00000101463(SYNDIG1);ENSG00000102359(SRPX2);ENSG00000102924(CBLN1);ENSG00000103319(EEF2K);ENSG00000108684(ASIC2);ENSG00000111249(CUX2);ENSG00000117114(ADGRL2);ENSG00000121871(SLITRK3);ENSG00000125848(FLRT3);ENSG00000131409(LRRC4B);ENSG00000133216(EPHB2);ENSG00000135298(ADGRB3);ENSG00000139182(CLSTN3);ENSG00000139211(AMIGO2);ENS…
GO:0030198	extracellular matrix organization	335	0.537315	1.93616	0	0.0109534	ENSG00000187955(COL14A1);ENSG00000154175(ABI3BP);ENSG00000143341(HMCN1);ENSG00000196569(LAMA2);ENSG00000187045(TMPRSS6);ENSG00000166106(ADAMTS15);ENSG00000163435(ELF3);ENSG00000107742(SPOCK2);ENSG00000099953(MMP11);ENSG00000271447(MMP28);ENSG00000087303(NID2);ENSG00000169031(COL4A3);ENSG00000167711(SERPINF2);ENSG00000137273(FOXF2);ENSG00000005961(ITGA2B);ENSG00000197635(DPP4);ENSG00000204248(COL1…	ENSG00000003402(CFLAR);ENSG00000004866(ST7);ENSG00000005844(ITGAL);ENSG00000005884(ITGA3);ENSG00000005961(ITGA2B);ENSG00000007952(NOX1);ENSG00000008516(MMP25);ENSG00000019144(PHLDB1);ENSG00000028137(TNFRSF1B);ENSG00000029559(IBSP);ENSG00000038295(TLL1);ENSG00000046653(GPM6B);ENSG00000049089(COL9A2);ENSG00000049192(ADAMTS6);ENSG00000049540(ELN);ENSG00000050767(COL23A1);ENSG00000054598(FOXC1);ENSG0…
GO:0098742	cell-cell adhesion via plasma-membrane adhesion molecules	277	0.546875	1.93486	0	0.00984708	ENSG00000039068(CDH1);ENSG00000128536(CDHR3);ENSG00000076716(GPC4);ENSG00000177103(DSCAML1);ENSG00000143341(HMCN1);ENSG00000156453(PCDH1);ENSG00000085552(IGSF9);ENSG00000165215(CLDN3);ENSG00000062038(CDH3);ENSG00000213937(CLDN9);ENSG00000134755(DSC2);ENSG00000079112(CDH17);ENSG00000134115(CNTN6);ENSG00000143126(CELSR2);ENSG00000183098(GPC6);ENSG00000120324(PCDHB10);ENSG00000166589(CDH16);ENSG0000…	ENSG00000005844(ITGAL);ENSG00000006210(CX3CL1);ENSG00000007908(SELE);ENSG00000008300(CELSR3);ENSG00000008710(PKD1);ENSG00000009694(TENM1);ENSG00000013297(CLDN11);ENSG00000013725(CD6);ENSG00000017260(ATP2C1);ENSG00000039068(CDH1);ENSG00000040731(CDH10);ENSG00000046604(DSG2);ENSG00000051382(PIK3CB);ENSG00000060237(WNK1);ENSG00000062038(CDH3);ENSG00000066294(CD84);ENSG00000066405(CLDN18);ENSG0000006…
GO:0097014	ciliary plasm	135	0.580747	1.93468	0	0.00886238	ENSG00000105877(DNAH11);ENSG00000117245(KIF17);ENSG00000183690(EFHC2);ENSG00000183833(CFAP91);ENSG00000156042(CFAP70);ENSG00000187535(IFT140);ENSG00000118997(DNAH7);ENSG00000214021(TTLL3);ENSG00000126870(DYNC2I1);ENSG00000105479(ODAD1);ENSG00000155761(SPAG17);ENSG00000135338(LCA5);ENSG00000186710(CFAP73);ENSG00000204815(ODAD4);ENSG00000042317(SPATA7);ENSG00000138036(DYNC2LI1);ENSG00000114841(DNAH…	ENSG00000007174(DNAH9);ENSG00000039139(DNAH5);ENSG00000042317(SPATA7);ENSG00000047849(MAP4);ENSG00000057663(ATG5);ENSG00000072062(PRKACA);ENSG00000074047(GLI2);ENSG00000075945(KIFAP3);ENSG00000076826(CAMSAP3);ENSG00000077279(DCX);ENSG00000077327(SPAG6);ENSG00000078142(PIK3C3);ENSG00000078246(TULP3);ENSG00000085978(ATG16L1);ENSG00000086288(NME8);ENSG00000089101(CFAP61);ENSG00000092200(RPGRIP1);ENS…
GO:0043062	extracellular structure organization	336	0.54056	1.9321	0	0.00859509	ENSG00000187955(COL14A1);ENSG00000154175(ABI3BP);ENSG00000143341(HMCN1);ENSG00000196569(LAMA2);ENSG00000187045(TMPRSS6);ENSG00000166106(ADAMTS15);ENSG00000163435(ELF3);ENSG00000107742(SPOCK2);ENSG00000099953(MMP11);ENSG00000121101(TEX14);ENSG00000271447(MMP28);ENSG00000087303(NID2);ENSG00000169031(COL4A3);ENSG00000167711(SERPINF2);ENSG00000137273(FOXF2);ENSG00000005961(ITGA2B);ENSG00000197635(DPP…	ENSG00000003402(CFLAR);ENSG00000004866(ST7);ENSG00000005844(ITGAL);ENSG00000005884(ITGA3);ENSG00000005961(ITGA2B);ENSG00000007952(NOX1);ENSG00000008516(MMP25);ENSG00000019144(PHLDB1);ENSG00000028137(TNFRSF1B);ENSG00000029559(IBSP);ENSG00000038295(TLL1);ENSG00000046653(GPM6B);ENSG00000049089(COL9A2);ENSG00000049192(ADAMTS6);ENSG00000049540(ELN);ENSG00000050767(COL23A1);ENSG00000054598(FOXC1);ENSG0…
GO:0002455	humoral immune response mediated by circulating immunoglobulin	120	0.598214	1.93076	0	0.008372	ENSG00000143502(SUSD4);ENSG00000149131(SERPING1);ENSG00000205403(CFI);ENSG00000182326(C1S);ENSG00000069399(BCL3);ENSG00000129654(FOXJ1);ENSG00000166278(C2);ENSG00000188372(ZP3);ENSG00000106804(C5);ENSG00000196352(CD55);ENSG00000125730(C3);ENSG00000244731(C4A);ENSG00000009724(MASP2);ENSG00000120885(CLU);	ENSG00000009724(MASP2);ENSG00000021852(C8B);ENSG00000039537(C6);ENSG00000069399(BCL3);ENSG00000072694(FCGR2B);ENSG00000081237(PTPRC);ENSG00000095970(TREM2);ENSG00000104921(FCER2);ENSG00000106804(C5);ENSG00000108561(C1QBP);ENSG00000110169(HPX);ENSG00000110651(CD81);ENSG00000111679(PTPN6);ENSG00000112936(C7);ENSG00000113600(C9);ENSG00000117322(CR2);ENSG00000117335(CD46);ENSG00000120885(CLU);ENSG000…
GO:0055123	digestive system development	143	0.575465	1.92714	0	0.00818191	ENSG00000066468(FGFR2);ENSG00000129757(CDKN1C);ENSG00000122585(NPY);ENSG00000109705(NKX3-2);ENSG00000130707(ASS1);ENSG00000137273(FOXF2);ENSG00000066405(CLDN18);ENSG00000104332(SFRP1);ENSG00000166831(RBPMS2);ENSG00000106031(HOXA13);ENSG00000168779(SHOX2);ENSG00000141448(GATA6);ENSG00000284395(PERCC1);ENSG00000171791(BCL2);ENSG00000106004(HOXA5);ENSG00000092969(TGFB2);ENSG00000135541(AHI1);ENSG000…	ENSG00000008710(PKD1);ENSG00000021826(CPS1);ENSG00000036473(OTC);ENSG00000052850(ALX4);ENSG00000053918(KCNQ1);ENSG00000057657(PRDM1);ENSG00000066405(CLDN18);ENSG00000066468(FGFR2);ENSG00000070031(SCT);ENSG00000070193(FGF10);ENSG00000073282(TP63);ENSG00000074047(GLI2);ENSG00000077092(RARB);ENSG00000078237(TIGAR);ENSG00000078699(CBFA2T2);ENSG00000085741(WNT11);ENSG00000092969(TGFB2);ENSG00000099139…
GO:0005549	odorant binding	104	0.605054	1.92296	0	0.00850623	ENSG00000243896(OR2A7);	ENSG00000112462(OR12D3);ENSG00000122136(OBP2A);ENSG00000148215(OR5C1);ENSG00000149133(OR5F1);ENSG00000150261(OR8K1);ENSG00000150269(OR5M9);ENSG00000153230(OR14K1);ENSG00000165204(OR1K1);ENSG00000167822(OR8J3);ENSG00000167825(OR5I1);ENSG00000168158(OR2C1);ENSG00000169327(OR5AU1);ENSG00000170953(OR8B12);ENSG00000171102(OBP2B);ENSG00000172154(OR8I2);ENSG00000172199(OR8U1);ENSG00000172289(OR10V1);ENS…
GO:0045229	external encapsulating structure organization	338	0.535732	1.91984	0	0.00853112	ENSG00000187955(COL14A1);ENSG00000154175(ABI3BP);ENSG00000143341(HMCN1);ENSG00000196569(LAMA2);ENSG00000187045(TMPRSS6);ENSG00000166106(ADAMTS15);ENSG00000163435(ELF3);ENSG00000107742(SPOCK2);ENSG00000099953(MMP11);ENSG00000271447(MMP28);ENSG00000087303(NID2);ENSG00000169031(COL4A3);ENSG00000167711(SERPINF2);ENSG00000137273(FOXF2);ENSG00000005961(ITGA2B);ENSG00000197635(DPP4);ENSG00000204248(COL1…	ENSG00000003402(CFLAR);ENSG00000004866(ST7);ENSG00000005844(ITGAL);ENSG00000005884(ITGA3);ENSG00000005961(ITGA2B);ENSG00000007952(NOX1);ENSG00000008516(MMP25);ENSG00000019144(PHLDB1);ENSG00000028137(TNFRSF1B);ENSG00000029559(IBSP);ENSG00000038295(TLL1);ENSG00000046653(GPM6B);ENSG00000049089(COL9A2);ENSG00000049192(ADAMTS6);ENSG00000049540(ELN);ENSG00000050767(COL23A1);ENSG00000054598(FOXC1);ENSG0…
GO:0005930	axoneme	134	0.57615	1.91537	0	0.00861214	ENSG00000105877(DNAH11);ENSG00000117245(KIF17);ENSG00000183690(EFHC2);ENSG00000183833(CFAP91);ENSG00000156042(CFAP70);ENSG00000187535(IFT140);ENSG00000118997(DNAH7);ENSG00000214021(TTLL3);ENSG00000105479(ODAD1);ENSG00000155761(SPAG17);ENSG00000135338(LCA5);ENSG00000186710(CFAP73);ENSG00000204815(ODAD4);ENSG00000042317(SPATA7);ENSG00000138036(DYNC2LI1);ENSG00000114841(DNAH1);ENSG00000163075(CFAP22…	ENSG00000007174(DNAH9);ENSG00000039139(DNAH5);ENSG00000042317(SPATA7);ENSG00000047849(MAP4);ENSG00000057663(ATG5);ENSG00000072062(PRKACA);ENSG00000074047(GLI2);ENSG00000075945(KIFAP3);ENSG00000076826(CAMSAP3);ENSG00000077279(DCX);ENSG00000077327(SPAG6);ENSG00000078142(PIK3C3);ENSG00000078246(TULP3);ENSG00000085978(ATG16L1);ENSG00000086288(NME8);ENSG00000089101(CFAP61);ENSG00000092200(RPGRIP1);ENS…
GO:0007156	homophilic cell adhesion via plasma membrane adhesion molecules	168	0.566283	1.91358	0	0.0083948	ENSG00000039068(CDH1);ENSG00000128536(CDHR3);ENSG00000177103(DSCAML1);ENSG00000143341(HMCN1);ENSG00000156453(PCDH1);ENSG00000085552(IGSF9);ENSG00000062038(CDH3);ENSG00000134755(DSC2);ENSG00000079112(CDH17);ENSG00000134115(CNTN6);ENSG00000143126(CELSR2);ENSG00000120324(PCDHB10);ENSG00000166589(CDH16);ENSG00000132821(VSTM2L);ENSG00000173482(PTPRM);ENSG00000145526(CDH18);ENSG00000181754(AMIGO1);ENSG…	ENSG00000008300(CELSR3);ENSG00000008710(PKD1);ENSG00000039068(CDH1);ENSG00000040731(CDH10);ENSG00000046604(DSG2);ENSG00000051382(PIK3CB);ENSG00000062038(CDH3);ENSG00000066294(CD84);ENSG00000067445(TRO);ENSG00000069188(SDK2);ENSG00000071991(CDH19);ENSG00000073008(PVR);ENSG00000074276(CDHR2);ENSG00000075275(CELSR1);ENSG00000076201(PTPN23);ENSG00000079112(CDH17);ENSG00000079385(CEACAM1);ENSG00000081…
GO:0050771	negative regulation of axonogenesis	65	0.64642	1.91145	0	0.00814685	ENSG00000012171(SEMA3B);ENSG00000108947(EFNB3);ENSG00000167680(SEMA6B);ENSG00000112902(SEMA5A);ENSG00000095539(SEMA4G);ENSG00000089820(ARHGAP4);ENSG00000006837(CDKL3);ENSG00000118785(SPP1);ENSG00000078018(MAP2);ENSG00000143434(SEMA6C);ENSG00000177169(ULK1);ENSG00000083290(ULK2);ENSG00000197283(SYNGAP1);ENSG00000197971(MBP);ENSG00000105426(PTPRS);ENSG00000163462(TRIM46);ENSG00000108379(WNT3);ENSG0…	ENSG00000001617(SEMA3F);ENSG00000006837(CDKL3);ENSG00000010319(SEMA3G);ENSG00000012171(SEMA3B);ENSG00000018189(RUFY3);ENSG00000040608(RTN4R);ENSG00000053108(FSTL4);ENSG00000065320(NTN1);ENSG00000066084(DIP2B);ENSG00000075213(SEMA3A);ENSG00000075223(SEMA3C);ENSG00000078018(MAP2);ENSG00000080815(PSEN1);ENSG00000082684(SEMA5B);ENSG00000083290(ULK2);ENSG00000087250(MT3);ENSG00000089820(ARHGAP4);ENSG0…
GO:0071625	vocalization behavior	19	0.80945	1.90983	0	0.00787391	ENSG00000251322(SHANK3);ENSG00000196338(NLGN3);ENSG00000021645(NRXN3);ENSG00000132535(DLG4);ENSG00000162105(SHANK2);ENSG00000078725(BRINP1);ENSG00000182197(EXT1);	ENSG00000021645(NRXN3);ENSG00000078725(BRINP1);ENSG00000102359(SRPX2);ENSG00000105357(MYH14);ENSG00000106571(GLI3);ENSG00000110076(NRXN2);ENSG00000132535(DLG4);ENSG00000146938(NLGN4X);ENSG00000161681(SHANK1);ENSG00000162105(SHANK2);ENSG00000165246(NLGN4Y);ENSG00000174469(CNTNAP2);ENSG00000179915(NRXN1);ENSG00000181965(NEUROG1);ENSG00000182197(EXT1);ENSG00000196338(NLGN3);ENSG00000251322(SHANK3);E…
GO:0035641	locomotory exploration behavior	15	0.862967	1.90667	0	0.00787573	ENSG00000130203(APOE);ENSG00000018625(ATP1A2);ENSG00000197635(DPP4);ENSG00000251322(SHANK3);ENSG00000132535(DLG4);ENSG00000188906(LRRK2);ENSG00000128683(GAD1);ENSG00000169992(NLGN2);ENSG00000144290(SLC4A10);ENSG00000113851(CRBN);	ENSG00000018625(ATP1A2);ENSG00000113851(CRBN);ENSG00000116147(TNR);ENSG00000128683(GAD1);ENSG00000130203(APOE);ENSG00000132535(DLG4);ENSG00000139637(MYG1);ENSG00000144290(SLC4A10);ENSG00000147571(CRH);ENSG00000169992(NLGN2);ENSG00000171132(PRKCE);ENSG00000181195(PENK);ENSG00000188906(LRRK2);ENSG00000197635(DPP4);ENSG00000251322(SHANK3)
GO:0062023	collagen-containing extracellular matrix	423	0.517337	1.89737	0	0.00951541	ENSG00000187955(COL14A1);ENSG00000076716(GPC4);ENSG00000101825(MXRA5);ENSG00000066468(FGFR2);ENSG00000154175(ABI3BP);ENSG00000106927(AMBP);ENSG00000143341(HMCN1);ENSG00000149131(SERPING1);ENSG00000132470(ITGB4);ENSG00000196569(LAMA2);ENSG00000166106(ADAMTS15);ENSG00000130203(APOE);ENSG00000196415(PRTN3);ENSG00000012171(SEMA3B);ENSG00000187244(BCAM);ENSG00000134245(WNT2B);ENSG00000103811(CTSH);ENS…	ENSG00000011465(DCN);ENSG00000012171(SEMA3B);ENSG00000021355(SERPINB1);ENSG00000034971(MYOC);ENSG00000035862(TIMP2);ENSG00000038427(VCAN);ENSG00000041982(TNC);ENSG00000042781(USH2A);ENSG00000049089(COL9A2);ENSG00000049323(LTBP1);ENSG00000049540(ELN);ENSG00000050555(LAMC3);ENSG00000050767(COL23A1);ENSG00000053747(LAMA3);ENSG00000054179(ENTPD2);ENSG00000054803(CBLN4);ENSG00000055955(ITIH4);ENSG0000…
GO:0030199	collagen fibril organization	73	0.624031	1.89549	0	0.00957194	ENSG00000187955(COL14A1);ENSG00000099953(MMP11);ENSG00000169031(COL4A3);ENSG00000167711(SERPINF2);ENSG00000204248(COL11A2);ENSG00000197565(COL4A6);ENSG00000138131(LOXL4);ENSG00000260428(SCX);ENSG00000138316(ADAMTS14);ENSG00000108821(COL1A1);ENSG00000138080(EMILIN1);ENSG00000196739(COL27A1);ENSG00000092969(TGFB2);ENSG00000187498(COL4A1);ENSG00000115318(LOXL3);ENSG00000188153(COL4A5);ENSG0000014175…	ENSG00000038295(TLL1);ENSG00000054598(FOXC1);ENSG00000060718(COL11A1);ENSG00000080573(COL5A3);ENSG00000084636(COL16A1);ENSG00000087116(ADAMTS2);ENSG00000092969(TGFB2);ENSG00000095587(TLL2);ENSG00000099953(MMP11);ENSG00000100399(CHADL);ENSG00000101203(COL20A1);ENSG00000105664(COMP);ENSG00000106397(PLOD3);ENSG00000106624(AEBP1);ENSG00000106799(TGFBR1);ENSG00000108821(COL1A1);ENSG00000111799(COL12A1…
GO:0010977	negative regulation of neuron projection development	135	0.571607	1.89141	0	0.0100531	ENSG00000151490(PTPRO);ENSG00000130203(APOE);ENSG00000012171(SEMA3B);ENSG00000108947(EFNB3);ENSG00000167680(SEMA6B);ENSG00000112902(SEMA5A);ENSG00000095539(SEMA4G);ENSG00000089820(ARHGAP4);ENSG00000006837(CDKL3);ENSG00000149922(TBX6);ENSG00000118785(SPP1);ENSG00000078018(MAP2);ENSG00000153071(DAB2);ENSG00000143434(SEMA6C);ENSG00000007944(MYLIP);ENSG00000152377(SPOCK1);ENSG00000177169(ULK1);ENSG00…	ENSG00000001617(SEMA3F);ENSG00000004468(CD38);ENSG00000004478(FKBP4);ENSG00000006837(CDKL3);ENSG00000007168(PAFAH1B1);ENSG00000007944(MYLIP);ENSG00000010319(SEMA3G);ENSG00000012171(SEMA3B);ENSG00000018189(RUFY3);ENSG00000026025(VIM);ENSG00000040608(RTN4R);ENSG00000047579(DTNBP1);ENSG00000053108(FSTL4);ENSG00000065320(NTN1);ENSG00000066084(DIP2B);ENSG00000066248(NGEF);ENSG00000067560(RHOA);ENSG000…
GO:1901890	positive regulation of cell junction assembly	105	0.58793	1.88472	0	0.011233	ENSG00000174482(LINGO2);ENSG00000165215(CLDN3);ENSG00000108684(ASIC2);ENSG00000104332(SFRP1);ENSG00000146242(TPBG);ENSG00000125848(FLRT3);ENSG00000184349(EFNA5);ENSG00000181754(AMIGO1);ENSG00000135744(AGT);ENSG00000158258(CLSTN2);ENSG00000139182(CLSTN3);ENSG00000196338(NLGN3);ENSG00000254402(LRRC24);ENSG00000181790(ADGRB1);ENSG00000131409(LRRC4B);ENSG00000154928(EPHB1);ENSG00000169992(NLGN2);ENSG…	ENSG00000004142(POLDIP2);ENSG00000034971(MYOC);ENSG00000040341(STAU2);ENSG00000067900(ROCK1);ENSG00000071054(MAP4K4);ENSG00000073712(FERMT2);ENSG00000084636(COL16A1);ENSG00000089225(TBX5);ENSG00000097007(ABL1);ENSG00000099250(NRP1);ENSG00000100034(PPM1F);ENSG00000101126(ADNP);ENSG00000101405(OXT);ENSG00000101463(SYNDIG1);ENSG00000102359(SRPX2);ENSG00000102924(CBLN1);ENSG00000103319(EEF2K);ENSG000…
GO:0051963	regulation of synapse assembly	103	0.590485	1.8811	0	0.0119646	ENSG00000076716(GPC4);ENSG00000174482(LINGO2);ENSG00000108684(ASIC2);ENSG00000183098(GPC6);ENSG00000206561(COLQ);ENSG00000146242(TPBG);ENSG00000125848(FLRT3);ENSG00000184349(EFNA5);ENSG00000181754(AMIGO1);ENSG00000158258(CLSTN2);ENSG00000100625(SIX4);ENSG00000139182(CLSTN3);ENSG00000196338(NLGN3);ENSG00000254402(LRRC24);ENSG00000181790(ADGRB1);ENSG00000157240(FZD1);ENSG00000131409(LRRC4B);ENSG000…	ENSG00000030304(MUSK);ENSG00000040341(STAU2);ENSG00000065320(NTN1);ENSG00000069329(VPS35);ENSG00000076716(GPC4);ENSG00000081189(MEF2C);ENSG00000100625(SIX4);ENSG00000101126(ADNP);ENSG00000101405(OXT);ENSG00000101463(SYNDIG1);ENSG00000102359(SRPX2);ENSG00000102924(CBLN1);ENSG00000103319(EEF2K);ENSG00000105426(PTPRS);ENSG00000107984(DKK1);ENSG00000108684(ASIC2);ENSG00000108798(ABI3);ENSG00000110400…
GO:0098644	complex of collagen trimers	22	0.774243	1.87888	0	0.0119977	ENSG00000169031(COL4A3);ENSG00000204248(COL11A2);ENSG00000197565(COL4A6);ENSG00000108821(COL1A1);ENSG00000144810(COL8A1);ENSG00000081052(COL4A4);ENSG00000196739(COL27A1);ENSG00000187498(COL4A1);ENSG00000188153(COL4A5);ENSG00000060718(COL11A1);ENSG00000134871(COL4A2);ENSG00000130635(COL5A1);	ENSG00000060718(COL11A1);ENSG00000080573(COL5A3);ENSG00000081052(COL4A4);ENSG00000084636(COL16A1);ENSG00000108821(COL1A1);ENSG00000114270(COL7A1);ENSG00000123500(COL10A1);ENSG00000130635(COL5A1);ENSG00000134871(COL4A2);ENSG00000139219(COL2A1);ENSG00000139329(LUM);ENSG00000144810(COL8A1);ENSG00000164692(COL1A2);ENSG00000168542(COL3A1);ENSG00000169031(COL4A3);ENSG00000182447(OTOL1);ENSG00000187498(…
GO:0001964	startle response	26	0.753716	1.87351	0	0.0129054	ENSG00000185345(PRKN);ENSG00000066032(CTNNA2);ENSG00000163794(UCN);ENSG00000130751(NPAS1);ENSG00000105464(GRIN2D);ENSG00000109738(GLRB);ENSG00000150275(PCDH15);ENSG00000152208(GRID2);ENSG00000184564(SLITRK6);ENSG00000186318(BACE1);ENSG00000171862(PTEN);	ENSG00000066032(CTNNA2);ENSG00000100888(CHD8);ENSG00000105464(GRIN2D);ENSG00000107404(DVL1);ENSG00000109738(GLRB);ENSG00000111262(KCNA1);ENSG00000128271(ADORA2A);ENSG00000130751(NPAS1);ENSG00000142319(SLC6A3);ENSG00000145888(GLRA1);ENSG00000149295(DRD2);ENSG00000150275(PCDH15);ENSG00000151577(DRD3);ENSG00000152208(GRID2);ENSG00000163794(UCN);ENSG00000169057(MECP2);ENSG00000171862(PTEN);ENSG000001…
GO:0048706	embryonic skeletal system development	128	0.563283	1.8735	0	0.0124445	ENSG00000066468(FGFR2);ENSG00000177103(DSCAML1);ENSG00000109705(NKX3-2);ENSG00000187535(IFT140);ENSG00000128710(HOXD10);ENSG00000196562(SULF2);ENSG00000260428(SCX);ENSG00000197496(SLC2A10);ENSG00000108821(COL1A1);ENSG00000106006(HOXA6);ENSG00000126870(DYNC2I1);ENSG00000185630(PBX1);ENSG00000156345(CDK20);ENSG00000128652(HOXD3);ENSG00000168779(SHOX2);ENSG00000100625(SIX4);ENSG00000106004(HOXA5);EN…	ENSG00000005073(HOXA11);ENSG00000010361(FUZ);ENSG00000011143(MKS1);ENSG00000011258(MBTD1);ENSG00000052850(ALX4);ENSG00000060718(COL11A1);ENSG00000066468(FGFR2);ENSG00000070614(NDST1);ENSG00000075711(DLG1);ENSG00000078246(TULP3);ENSG00000078399(HOXA9);ENSG00000083307(GRHL2);ENSG00000085741(WNT11);ENSG00000092607(TBX15);ENSG00000099139(PCSK5);ENSG00000100625(SIX4);ENSG00000100714(MTHFD1);ENSG000001…
GO:0006957	complement activation, alternative pathway	17	0.82524	1.87197	0	0.012421	ENSG00000143502(SUSD4);ENSG00000243649(CFB);ENSG00000000971(CFH);ENSG00000106804(C5);ENSG00000125730(C3);	ENSG00000000971(CFH);ENSG00000021852(C8B);ENSG00000106804(C5);ENSG00000112936(C7);ENSG00000113600(C9);ENSG00000117322(CR2);ENSG00000125730(C3);ENSG00000126759(CFP);ENSG00000134389(CFHR5);ENSG00000143502(SUSD4);ENSG00000155659(VSIG4);ENSG00000157131(C8A);ENSG00000176919(C8G);ENSG00000197766(CFD);ENSG00000203710(CR1);ENSG00000243649(CFB);ENSG00000244255(CFB)
GO:0048565	digestive tract development	131	0.573257	1.86812	0	0.0130242	ENSG00000066468(FGFR2);ENSG00000122585(NPY);ENSG00000109705(NKX3-2);ENSG00000130707(ASS1);ENSG00000137273(FOXF2);ENSG00000066405(CLDN18);ENSG00000104332(SFRP1);ENSG00000166831(RBPMS2);ENSG00000106031(HOXA13);ENSG00000168779(SHOX2);ENSG00000141448(GATA6);ENSG00000284395(PERCC1);ENSG00000171791(BCL2);ENSG00000106004(HOXA5);ENSG00000092969(TGFB2);ENSG00000135541(AHI1);ENSG00000128602(SMO);ENSG000001…	ENSG00000008710(PKD1);ENSG00000021826(CPS1);ENSG00000036473(OTC);ENSG00000052850(ALX4);ENSG00000053918(KCNQ1);ENSG00000057657(PRDM1);ENSG00000066405(CLDN18);ENSG00000066468(FGFR2);ENSG00000070031(SCT);ENSG00000070193(FGF10);ENSG00000073282(TP63);ENSG00000074047(GLI2);ENSG00000077092(RARB);ENSG00000078237(TIGAR);ENSG00000078699(CBFA2T2);ENSG00000085741(WNT11);ENSG00000092969(TGFB2);ENSG00000099139…
GO:0035725	sodium ion transmembrane transport	174	0.541708	1.86793	0	0.012636	ENSG00000010379(SLC6A13);ENSG00000157765(SLC34A2);ENSG00000111181(SLC6A12);ENSG00000114796(KLHL24);ENSG00000018625(ATP1A2);ENSG00000108684(ASIC2);ENSG00000154025(SLC5A10);ENSG00000170482(SLC23A1);ENSG00000181804(SLC9A9);ENSG00000114279(FGF12);ENSG00000196557(CACNA1H);ENSG00000137731(FXYD2);ENSG00000155886(SLC24A2);ENSG00000104888(SLC17A7);ENSG00000138411(HECW2);ENSG00000111319(SCNN1A);ENSG0000013…	ENSG00000002746(HECW1);ENSG00000006283(CACNA1G);ENSG00000007314(SCN4A);ENSG00000010379(SLC6A13);ENSG00000011083(SLC6A7);ENSG00000018625(ATP1A2);ENSG00000033867(SLC4A7);ENSG00000049759(NEDD4L);ENSG00000050438(SLC4A8);ENSG00000053918(KCNQ1);ENSG00000058668(ATP2B4);ENSG00000060237(WNK1);ENSG00000063127(SLC6A16);ENSG00000064651(SLC12A2);ENSG00000065923(SLC9A7);ENSG00000066230(SLC9A3);ENSG00000069696(…
GO:0099172	presynapse organization	52	0.660041	1.86761	0	0.0123324	ENSG00000076716(GPC4);ENSG00000197405(C5AR1);ENSG00000183098(GPC6);ENSG00000139182(CLSTN3);ENSG00000196338(NLGN3);ENSG00000170835(CEL);ENSG00000157240(FZD1);ENSG00000131409(LRRC4B);ENSG00000169992(NLGN2);ENSG00000152767(FARP1);ENSG00000142192(APP);ENSG00000153707(PTPRD);ENSG00000126243(LRFN3);ENSG00000145335(SNCA);ENSG00000165300(SLITRK5);ENSG00000125266(EFNB2);ENSG00000164061(BSN);ENSG0000016976…	ENSG00000069329(VPS35);ENSG00000076716(GPC4);ENSG00000102924(CBLN1);ENSG00000107404(DVL1);ENSG00000107984(DKK1);ENSG00000112139(MDGA1);ENSG00000114251(WNT5A);ENSG00000114867(EIF4G1);ENSG00000118946(PCDH17);ENSG00000121871(SLITRK3);ENSG00000125266(EFNB2);ENSG00000126243(LRFN3);ENSG00000131409(LRRC4B);ENSG00000134569(LRP4);ENSG00000137575(SDCBP);ENSG00000139182(CLSTN3);ENSG00000140538(NTRK3);ENSG00…
GO:0062009	secondary palate development	26	0.746527	1.86479	0	0.0127327	ENSG00000137507(LRRC32);ENSG00000204248(COL11A2);ENSG00000105855(ITGB8);ENSG00000179981(TSHZ1);ENSG00000069702(TGFBR3);ENSG00000092969(TGFB2);ENSG00000157240(FZD1);ENSG00000178919(FOXE1);ENSG00000115221(ITGB6);ENSG00000008516(MMP25);ENSG00000114251(WNT5A);ENSG00000184916(JAG2);ENSG00000075711(DLG1);ENSG00000163513(TGFBR2);ENSG00000180340(FZD2);ENSG00000138795(LEF1);ENSG00000176887(SOX11);ENSG0000…	ENSG00000008516(MMP25);ENSG00000061492(WNT8A);ENSG00000069702(TGFBR3);ENSG00000075711(DLG1);ENSG00000085741(WNT11);ENSG00000092969(TGFB2);ENSG00000105855(ITGB8);ENSG00000114251(WNT5A);ENSG00000115221(ITGB6);ENSG00000119699(TGFB3);ENSG00000137507(LRRC32);ENSG00000138795(LEF1);ENSG00000141646(SMAD4);ENSG00000154342(WNT3A);ENSG00000154764(WNT7A);ENSG00000157240(FZD1);ENSG00000163513(TGFBR2);ENSG0000…
GO:0052695	cellular glucuronidation	20	0.77036	1.86468	0	0.0123583	ENSG00000171234(UGT2B7);ENSG00000135220(UGT2A3);ENSG00000213759(UGT2B11);	ENSG00000135220(UGT2A3);ENSG00000135226(UGT2B28);ENSG00000144827(ABHD10);ENSG00000156096(UGT2B4);ENSG00000167165(UGT1A6);ENSG00000171132(PRKCE);ENSG00000171234(UGT2B7);ENSG00000173610(UGT2A1);ENSG00000196620(UGT2B15);ENSG00000197888(UGT2B17);ENSG00000213759(UGT2B11);ENSG00000241119(UGT1A9);ENSG00000241635(UGT1A1);ENSG00000242366(UGT1A8);ENSG00000242515(UGT1A10);ENSG00000244122(UGT1A7);ENSG0000024…
GO:0060021	roof of mouth development	91	0.589365	1.85656	0	0.0142531	ENSG00000137507(LRRC32);ENSG00000019549(SNAI2);ENSG00000137273(FOXF2);ENSG00000204248(COL11A2);ENSG00000105855(ITGB8);ENSG00000179981(TSHZ1);ENSG00000138759(FRAS1);ENSG00000069702(TGFBR3);ENSG00000156345(CDK20);ENSG00000092969(TGFB2);ENSG00000162496(DHRS3);ENSG00000157240(FZD1);ENSG00000115318(LOXL3);ENSG00000052850(ALX4);ENSG00000178919(FOXE1);ENSG00000150347(ARID5B);ENSG00000146350(TBC1D32);ENS…	ENSG00000006377(DLX6);ENSG00000008516(MMP25);ENSG00000019549(SNAI2);ENSG00000052850(ALX4);ENSG00000061492(WNT8A);ENSG00000069702(TGFBR3);ENSG00000075711(DLG1);ENSG00000085741(WNT11);ENSG00000092969(TGFB2);ENSG00000103148(NPRL3);ENSG00000105855(ITGB8);ENSG00000105880(DLX5);ENSG00000106511(MEOX2);ENSG00000106571(GLI3);ENSG00000106799(TGFBR1);ENSG00000107679(PLEKHA1);ENSG00000107779(BMPR1A);ENSG0000…
GO:0002209	behavioral defense response	36	0.680677	1.85487	0	0.0141583	ENSG00000130203(APOE);ENSG00000018625(ATP1A2);ENSG00000197635(DPP4);ENSG00000170485(NPAS2);ENSG00000106688(SLC1A1);ENSG00000251322(SHANK3);ENSG00000163794(UCN);ENSG00000171791(BCL2);ENSG00000108306(FBXL20);ENSG00000072182(ASIC4);ENSG00000150551(LYPD1);ENSG00000078725(BRINP1);ENSG00000110492(MDK);ENSG00000186297(GABRA5);	ENSG00000003393(ALS2);ENSG00000008735(MAPK8IP2);ENSG00000018625(ATP1A2);ENSG00000069696(DRD4);ENSG00000072182(ASIC4);ENSG00000078725(BRINP1);ENSG00000081189(MEF2C);ENSG00000100393(EP300);ENSG00000106688(SLC1A1);ENSG00000108306(FBXL20);ENSG00000108443(RPS6KB1);ENSG00000109189(USP46);ENSG00000110492(MDK);ENSG00000110881(ASIC1);ENSG00000112333(NR2E1);ENSG00000114487(MORC1);ENSG00000114867(EIF4G1);EN…
GO:0005858	axonemal dynein complex	23	0.754351	1.8542	0	0.0139609	ENSG00000156042(CFAP70);ENSG00000118997(DNAH7);ENSG00000105479(ODAD1);ENSG00000114841(DNAH1);ENSG00000118307(DNAI7);ENSG00000115423(DNAH6);ENSG00000183914(DNAH2);ENSG00000179532(DNHD1);ENSG00000152763(DNAI4);ENSG00000122735(DNAI1);ENSG00000157856(DRC1);ENSG00000039139(DNAH5);	ENSG00000007174(DNAH9);ENSG00000039139(DNAH5);ENSG00000086288(NME8);ENSG00000105479(ODAD1);ENSG00000114841(DNAH1);ENSG00000115423(DNAH6);ENSG00000118307(DNAI7);ENSG00000118997(DNAH7);ENSG00000119661(DNAL1);ENSG00000122735(DNAI1);ENSG00000124721(DNAH8);ENSG00000139537(CCDC65);ENSG00000152763(DNAI4);ENSG00000156042(CFAP70);ENSG00000157856(DRC1);ENSG00000158486(DNAH3);ENSG00000162643(DNAI3);ENSG0000…
GO:0048562	embryonic organ morphogenesis	301	0.521123	1.8542	0	0.0135935	ENSG00000066468(FGFR2);ENSG00000177103(DSCAML1);ENSG00000110195(FOLR1);ENSG00000112320(SOBP);ENSG00000109705(NKX3-2);ENSG00000006611(USH1C);ENSG00000078401(EDN1);ENSG00000187535(IFT140);ENSG00000137273(FOXF2);ENSG00000149922(TBX6);ENSG00000186862(PDZD7);ENSG00000128710(HOXD10);ENSG00000002745(WNT16);ENSG00000163666(HESX1);ENSG00000095397(WHRN);ENSG00000166147(FBN1);ENSG00000179981(TSHZ1);ENSG0000…	ENSG00000002745(WNT16);ENSG00000004975(DVL2);ENSG00000005073(HOXA11);ENSG00000006377(DLX6);ENSG00000006611(USH1C);ENSG00000007372(PAX6);ENSG00000010361(FUZ);ENSG00000052850(ALX4);ENSG00000053918(KCNQ1);ENSG00000060718(COL11A1);ENSG00000064393(HIPK2);ENSG00000065320(NTN1);ENSG00000066468(FGFR2);ENSG00000070193(FGF10);ENSG00000070614(NDST1);ENSG00000071909(MYO3B);ENSG00000074047(GLI2);ENSG000000742…
GO:0030020	extracellular matrix structural constituent conferring tensile strength	41	0.674067	1.85094	0.00163399	0.0140276	ENSG00000187955(COL14A1);ENSG00000169031(COL4A3);ENSG00000204248(COL11A2);ENSG00000197565(COL4A6);ENSG00000108821(COL1A1);ENSG00000144810(COL8A1);ENSG00000081052(COL4A4);ENSG00000196739(COL27A1);ENSG00000187498(COL4A1);ENSG00000188153(COL4A5);ENSG00000171812(COL8A2);ENSG00000060718(COL11A1);ENSG00000134871(COL4A2);ENSG00000215018(COL28A1);ENSG00000111799(COL12A1);ENSG00000182871(COL18A1);ENSG0000…	ENSG00000049089(COL9A2);ENSG00000050767(COL23A1);ENSG00000060718(COL11A1);ENSG00000065618(COL17A1);ENSG00000080573(COL5A3);ENSG00000081052(COL4A4);ENSG00000082293(COL19A1);ENSG00000084636(COL16A1);ENSG00000092758(COL9A3);ENSG00000108821(COL1A1);ENSG00000111799(COL12A1);ENSG00000112280(COL9A1);ENSG00000114270(COL7A1);ENSG00000123500(COL10A1);ENSG00000124749(COL21A1);ENSG00000130635(COL5A1);ENSG000…
GO:0032098	regulation of appetite	21	0.77339	1.85084	0	0.0137508	ENSG00000122585(NPY);ENSG00000186951(PPARA);ENSG00000134548(SPX);ENSG00000163794(UCN);ENSG00000080293(SCTR);ENSG00000146477(SLC22A3);ENSG00000125124(BBS2);	ENSG00000070031(SCT);ENSG00000070081(NUCB2);ENSG00000080293(SCTR);ENSG00000112038(OPRM1);ENSG00000115138(POMC);ENSG00000117691(NENF);ENSG00000121853(GHSR);ENSG00000122585(NPY);ENSG00000125124(BBS2);ENSG00000125863(MKKS);ENSG00000134548(SPX);ENSG00000140463(BBS4);ENSG00000146477(SLC22A3);ENSG00000147246(HTR2C);ENSG00000157017(GHRL);ENSG00000163794(UCN);ENSG00000164270(HTR4);ENSG00000164326(CARTPT)…
GO:0035813	regulation of renal sodium excretion	20	0.768014	1.84908	0	0.0137502	ENSG00000169418(NPR1);ENSG00000078401(EDN1);ENSG00000135744(AGT);ENSG00000134548(SPX);	ENSG00000078401(EDN1);ENSG00000089006(SNX5);ENSG00000101200(AVP);ENSG00000101405(OXT);ENSG00000114353(GNAI2);ENSG00000115353(TACR1);ENSG00000120937(NPPB);ENSG00000126895(AVPR2);ENSG00000128271(ADORA2A);ENSG00000134548(SPX);ENSG00000135744(AGT);ENSG00000136160(EDNRB);ENSG00000144891(AGTR1);ENSG00000145244(CORIN);ENSG00000149295(DRD2);ENSG00000151577(DRD3);ENSG00000159640(ACE);ENSG00000163485(ADORA…
GO:0016342	catenin complex	32	0.69251	1.84645	0	0.0142669	ENSG00000039068(CDH1);ENSG00000128536(CDHR3);ENSG00000062038(CDH3);ENSG00000079112(CDH17);ENSG00000173801(JUP);ENSG00000066032(CTNNA2);ENSG00000145526(CDH18);	ENSG00000039068(CDH1);ENSG00000040731(CDH10);ENSG00000044115(CTNNA1);ENSG00000062038(CDH3);ENSG00000066032(CTNNA2);ENSG00000071991(CDH19);ENSG00000079112(CDH17);ENSG00000081138(CDH7);ENSG00000101542(CDH20);ENSG00000107736(CDH23);ENSG00000113100(CDH9);ENSG00000113361(CDH6);ENSG00000115266(APC2);ENSG00000124215(CDH26);ENSG00000128536(CDHR3);ENSG00000129910(CDH15);ENSG00000134982(APC);ENSG0000013988…
GO:0016849	phosphorus-oxygen lyase activity	24	0.737076	1.84628	0	0.01405	ENSG00000169418(NPR1);ENSG00000152402(GUCY1A2);ENSG00000061918(GUCY1B1);ENSG00000174233(ADCY6);ENSG00000026297(RNASET2);ENSG00000004468(CD38);ENSG00000164116(GUCY1A1);ENSG00000159899(NPR2);ENSG00000173175(ADCY5);	ENSG00000004468(CD38);ENSG00000026297(RNASET2);ENSG00000061918(GUCY1B1);ENSG00000070019(GUCY2C);ENSG00000078295(ADCY2);ENSG00000101890(GUCY2F);ENSG00000109743(BST1);ENSG00000121281(ADCY7);ENSG00000124615(MOCS1);ENSG00000129467(ADCY4);ENSG00000132518(GUCY2D);ENSG00000138031(ADCY3);ENSG00000143199(ADCY10);ENSG00000149476(TKFC);ENSG00000152402(GUCY1A2);ENSG00000155897(ADCY8);ENSG00000159899(NPR2);EN…
GO:0050805	negative regulation of synaptic transmission	72	0.612541	1.84591	0	0.0138873	ENSG00000186868(MAPT);ENSG00000185345(PRKN);ENSG00000215045(GRID2IP);ENSG00000120899(PTK2B);ENSG00000073756(PTGS2);ENSG00000184381(PLA2G6);ENSG00000204314(PRRT1);ENSG00000155886(SLC24A2);ENSG00000251322(SHANK3);ENSG00000188906(LRRK2);ENSG00000149582(TMEM25);ENSG00000164129(NPY5R);ENSG00000267534(S1PR2);ENSG00000204305(AGER);ENSG00000162105(SHANK2);ENSG00000004468(CD38);ENSG00000184985(SORCS2);ENS…	ENSG00000004468(CD38);ENSG00000040341(STAU2);ENSG00000073756(PTGS2);ENSG00000074621(SLC24A1);ENSG00000087053(MTMR2);ENSG00000087085(ACHE);ENSG00000100151(PICK1);ENSG00000101126(ADNP);ENSG00000101489(CELF4);ENSG00000102081(FMR1);ENSG00000102468(HTR2A);ENSG00000102924(CBLN1);ENSG00000108576(SLC6A4);ENSG00000110881(ASIC1);ENSG00000112658(SRF);ENSG00000114200(BCHE);ENSG00000114353(GNAI2);ENSG00000116…
GO:0030574	collagen catabolic process	42	0.675853	1.84587	0	0.0136005	ENSG00000187045(TMPRSS6);ENSG00000196415(PRTN3);ENSG00000099953(MMP11);ENSG00000271447(MMP28);ENSG00000143387(CTSK);ENSG00000138316(ADAMTS14);ENSG00000102996(MMP15);ENSG00000107738(VSIR);ENSG00000011028(MRC2);ENSG00000198598(MMP17);ENSG00000154485(MMP21);ENSG00000137673(MMP7);	ENSG00000008516(MMP25);ENSG00000011028(MRC2);ENSG00000078098(FAP);ENSG00000087116(ADAMTS2);ENSG00000087245(MMP2);ENSG00000099953(MMP11);ENSG00000100985(MMP9);ENSG00000101439(CST3);ENSG00000102996(MMP15);ENSG00000107738(VSIR);ENSG00000118113(MMP8);ENSG00000123342(MMP19);ENSG00000124299(PEPD);ENSG00000125966(MMP24);ENSG00000135047(CTSL);ENSG00000137673(MMP7);ENSG00000137674(MMP20);ENSG00000137675(M…
GO:0099054	presynapse assembly	50	0.650315	1.84504	0	0.013498	ENSG00000076716(GPC4);ENSG00000183098(GPC6);ENSG00000139182(CLSTN3);ENSG00000196338(NLGN3);ENSG00000170835(CEL);ENSG00000157240(FZD1);ENSG00000131409(LRRC4B);ENSG00000169992(NLGN2);ENSG00000152767(FARP1);ENSG00000142192(APP);ENSG00000153707(PTPRD);ENSG00000126243(LRFN3);ENSG00000145335(SNCA);ENSG00000165300(SLITRK5);ENSG00000125266(EFNB2);ENSG00000164061(BSN);ENSG00000169760(NLGN1);ENSG0000012187…	ENSG00000069329(VPS35);ENSG00000076716(GPC4);ENSG00000102924(CBLN1);ENSG00000107404(DVL1);ENSG00000107984(DKK1);ENSG00000112139(MDGA1);ENSG00000114251(WNT5A);ENSG00000114867(EIF4G1);ENSG00000118946(PCDH17);ENSG00000121871(SLITRK3);ENSG00000125266(EFNB2);ENSG00000126243(LRFN3);ENSG00000131409(LRRC4B);ENSG00000134569(LRP4);ENSG00000137575(SDCBP);ENSG00000139182(CLSTN3);ENSG00000140538(NTRK3);ENSG00…
GO:0005581	collagen trimer	93	0.579643	1.84076	0	0.0142553	ENSG00000187955(COL14A1);ENSG00000082196(C1QTNF3);ENSG00000223953(C1QTNF5);ENSG00000169031(COL4A3);ENSG00000204248(COL11A2);ENSG00000197565(COL4A6);ENSG00000206561(COLQ);ENSG00000158270(COLEC12);ENSG00000108821(COL1A1);ENSG00000138080(EMILIN1);ENSG00000186998(EMID1);ENSG00000144810(COL8A1);ENSG00000184374(COLEC10);ENSG00000081052(COL4A4);ENSG00000196739(COL27A1);ENSG00000187498(COL4A1);ENSG000000…	ENSG00000019169(MARCO);ENSG00000038945(MSR1);ENSG00000049089(COL9A2);ENSG00000050767(COL23A1);ENSG00000060718(COL11A1);ENSG00000065618(COL17A1);ENSG00000080573(COL5A3);ENSG00000081052(COL4A4);ENSG00000082196(C1QTNF3);ENSG00000082293(COL19A1);ENSG00000084636(COL16A1);ENSG00000085265(FCN1);ENSG00000092758(COL9A3);ENSG00000101203(COL20A1);ENSG00000102265(TIMP1);ENSG00000108821(COL1A1);ENSG0000011179…
GO:0050974	detection of mechanical stimulus involved in sensory perception	35	0.676882	1.83999	0	0.014224	ENSG00000108684(ASIC2);ENSG00000204311(PJVK);ENSG00000186862(PDZD7);ENSG00000095397(WHRN);ENSG00000242866(STRC);ENSG00000149488(TMC2);ENSG00000213199(ASIC3);ENSG00000198400(NTRK1);ENSG00000060718(COL11A1);ENSG00000164199(ADGRV1);ENSG00000150275(PCDH15);ENSG00000186318(BACE1);	ENSG00000010810(FYN);ENSG00000053918(KCNQ1);ENSG00000060718(COL11A1);ENSG00000095397(WHRN);ENSG00000102468(HTR2A);ENSG00000104321(TRPA1);ENSG00000105707(HPN);ENSG00000107562(CXCL12);ENSG00000108684(ASIC2);ENSG00000111262(KCNA1);ENSG00000121966(CXCR4);ENSG00000122733(PHF24);ENSG00000125863(MKKS);ENSG00000129749(CHRNA10);ENSG00000135919(SERPINE2);ENSG00000139304(PTPRQ);ENSG00000144285(SCN1A);ENSG00…
GO:0060292	long-term synaptic depression	31	0.695792	1.83711	0	0.0148764	ENSG00000186868(MAPT);ENSG00000215045(GRID2IP);ENSG00000120899(PTK2B);ENSG00000204314(PRRT1);ENSG00000155886(SLC24A2);ENSG00000251322(SHANK3);ENSG00000204305(AGER);ENSG00000162105(SHANK2);ENSG00000004468(CD38);ENSG00000184985(SORCS2);ENSG00000074621(SLC24A1);	ENSG00000004468(CD38);ENSG00000040341(STAU2);ENSG00000074621(SLC24A1);ENSG00000100151(PICK1);ENSG00000102081(FMR1);ENSG00000102924(CBLN1);ENSG00000112658(SRF);ENSG00000120899(PTK2B);ENSG00000131042(LILRB2);ENSG00000136854(STXBP1);ENSG00000143761(ARF1);ENSG00000145632(PLK2);ENSG00000152208(GRID2);ENSG00000155511(GRIA1);ENSG00000155886(SLC24A2);ENSG00000155897(ADCY8);ENSG00000156395(SORCS3);ENSG000…
GO:0005272	sodium channel activity	46	0.651623	1.8357	0	0.0149528	ENSG00000108684(ASIC2);ENSG00000196557(CACNA1H);ENSG00000111319(SCNN1A);ENSG00000146950(SHROOM2);ENSG00000006283(CACNA1G);ENSG00000099822(HCN2);ENSG00000130529(TRPM4);ENSG00000162572(SCNN1D);ENSG00000213199(ASIC3);ENSG00000072182(ASIC4);ENSG00000168356(SCN11A);ENSG00000169432(SCN9A);ENSG00000196876(SCN8A);ENSG00000102452(NALCN);ENSG00000136531(SCN2A);ENSG00000007314(SCN4A);ENSG00000153253(SCN3A);…	ENSG00000006283(CACNA1G);ENSG00000007314(SCN4A);ENSG00000070985(TRPM5);ENSG00000072182(ASIC4);ENSG00000088836(SLC4A11);ENSG00000099822(HCN2);ENSG00000100346(CACNA1I);ENSG00000102452(NALCN);ENSG00000105711(SCN1B);ENSG00000105737(GRIK5);ENSG00000107593(PKD2L1);ENSG00000108684(ASIC2);ENSG00000110881(ASIC1);ENSG00000111319(SCNN1A);ENSG00000118762(PKD2);ENSG00000130529(TRPM4);ENSG00000135750(KCNK1);EN…
GO:0099560	synaptic membrane adhesion	27	0.723326	1.83526	0	0.0147754	ENSG00000076716(GPC4);ENSG00000183098(GPC6);ENSG00000125848(FLRT3);ENSG00000184349(EFNA5);ENSG00000131409(LRRC4B);ENSG00000105426(PTPRS);ENSG00000153707(PTPRD);ENSG00000126243(LRFN3);ENSG00000169760(NLGN1);ENSG00000121871(SLITRK3);	ENSG00000076716(GPC4);ENSG00000105426(PTPRS);ENSG00000112062(MAPK14);ENSG00000112139(MDGA1);ENSG00000118946(PCDH17);ENSG00000121871(SLITRK3);ENSG00000125848(FLRT3);ENSG00000126243(LRFN3);ENSG00000128594(LRRC4);ENSG00000131409(LRRC4B);ENSG00000136099(PCDH8);ENSG00000142949(PTPRF);ENSG00000148948(LRRC4C);ENSG00000152583(SPARCL1);ENSG00000153707(PTPRD);ENSG00000157168(NRG1);ENSG00000162631(NTNG1);EN…
GO:0001662	behavioral fear response	35	0.683719	1.83492	0	0.014567	ENSG00000130203(APOE);ENSG00000018625(ATP1A2);ENSG00000197635(DPP4);ENSG00000170485(NPAS2);ENSG00000106688(SLC1A1);ENSG00000251322(SHANK3);ENSG00000163794(UCN);ENSG00000171791(BCL2);ENSG00000108306(FBXL20);ENSG00000072182(ASIC4);ENSG00000150551(LYPD1);ENSG00000078725(BRINP1);ENSG00000110492(MDK);ENSG00000186297(GABRA5);	ENSG00000003393(ALS2);ENSG00000008735(MAPK8IP2);ENSG00000018625(ATP1A2);ENSG00000069696(DRD4);ENSG00000072182(ASIC4);ENSG00000078725(BRINP1);ENSG00000081189(MEF2C);ENSG00000106688(SLC1A1);ENSG00000108306(FBXL20);ENSG00000108443(RPS6KB1);ENSG00000109189(USP46);ENSG00000110492(MDK);ENSG00000110881(ASIC1);ENSG00000112333(NR2E1);ENSG00000114487(MORC1);ENSG00000114867(EIF4G1);ENSG00000130203(APOE);ENS…
GO:0050919	negative chemotaxis	46	0.648297	1.83366	0.00159236	0.0147188	ENSG00000012171(SEMA3B);ENSG00000167680(SEMA6B);ENSG00000112902(SEMA5A);ENSG00000095539(SEMA4G);ENSG00000197635(DPP4);ENSG00000125848(FLRT3);ENSG00000184349(EFNA5);ENSG00000143434(SEMA6C);ENSG00000184347(SLIT3);ENSG00000197461(PDGFA);ENSG00000259207(ITGB3);ENSG00000170381(SEMA3E);ENSG00000001617(SEMA3F);ENSG00000133067(LGR6);ENSG00000196189(SEMA4A);ENSG00000169855(ROBO1);ENSG00000114251(WNT5A);EN…	ENSG00000001617(SEMA3F);ENSG00000010319(SEMA3G);ENSG00000012171(SEMA3B);ENSG00000065320(NTN1);ENSG00000067560(RHOA);ENSG00000075213(SEMA3A);ENSG00000075223(SEMA3C);ENSG00000082684(SEMA5B);ENSG00000092421(SEMA6A);ENSG00000095539(SEMA4G);ENSG00000112902(SEMA5A);ENSG00000114251(WNT5A);ENSG00000118137(APOA1);ENSG00000118257(NRP2);ENSG00000125848(FLRT3);ENSG00000130827(PLXNA3);ENSG00000133067(LGR6);EN…
GO:0043204	perikaryon	155	0.547712	1.83327	0	0.0145371	ENSG00000122585(NPY);ENSG00000099617(EFNA2);ENSG00000114796(KLHL24);ENSG00000130707(ASS1);ENSG00000163536(SERPINI1);ENSG00000171798(KNDC1);ENSG00000106688(SLC1A1);ENSG00000181754(AMIGO1);ENSG00000155974(GRIP1);ENSG00000142920(AZIN2);ENSG00000108387(SEPTIN4);ENSG00000176658(MYO1D);ENSG00000163794(UCN);ENSG00000171992(SYNPO);ENSG00000147894(C9orf72);ENSG00000068903(SIRT2);ENSG00000163625(WDFY3);ENS…	ENSG00000018189(RUFY3);ENSG00000020129(NCDN);ENSG00000040608(RTN4R);ENSG00000054356(PTPRN);ENSG00000059804(SLC2A3);ENSG00000064300(NGFR);ENSG00000066084(DIP2B);ENSG00000067836(ROGDI);ENSG00000068903(SIRT2);ENSG00000072415(PALS1);ENSG00000072832(CRMP1);ENSG00000077943(ITGA8);ENSG00000082556(OPRK1);ENSG00000094631(HDAC6);ENSG00000099617(EFNA2);ENSG00000100425(BRD1);ENSG00000100678(SLC8A3);ENSG00000…
GO:0022834	ligand-gated channel activity	145	0.545015	1.82938	0	0.0155263	ENSG00000116032(GRIN3B);ENSG00000153822(KCNJ16);ENSG00000108684(ASIC2);ENSG00000120899(PTK2B);ENSG00000123700(KCNJ2);ENSG00000151704(KCNJ1);ENSG00000069431(ABCC9);ENSG00000121361(KCNJ8);ENSG00000111319(SCNN1A);ENSG00000146950(SHROOM2);ENSG00000152578(GRIA4);ENSG00000099822(HCN2);ENSG00000130529(TRPM4);ENSG00000162572(SCNN1D);ENSG00000175344(CHRNA7);ENSG00000213199(ASIC3);ENSG00000114757(PEX5L);EN…	ENSG00000001626(CFTR);ENSG00000006071(ABCC8);ENSG00000011677(GABRA3);ENSG00000022355(GABRA1);ENSG00000055118(KCNH2);ENSG00000055732(MCOLN3);ENSG00000069431(ABCC9);ENSG00000070729(CNGB1);ENSG00000070985(TRPM5);ENSG00000072182(ASIC4);ENSG00000080644(CHRNA3);ENSG00000080709(KCNN2);ENSG00000083454(P2RX5);ENSG00000089041(P2RX7);ENSG00000090674(MCOLN1);ENSG00000094755(GABRP);ENSG00000096433(ITPR3);ENSG…
GO:0046068	cGMP metabolic process	16	0.816339	1.8278	0	0.0157414	ENSG00000169418(NPR1);ENSG00000152402(GUCY1A2);ENSG00000061918(GUCY1B1);ENSG00000138735(PDE5A);ENSG00000164116(GUCY1A1);ENSG00000159899(NPR2);ENSG00000069667(RORA);	ENSG00000061918(GUCY1B1);ENSG00000069667(RORA);ENSG00000070019(GUCY2C);ENSG00000101890(GUCY2F);ENSG00000112541(PDE10A);ENSG00000120937(NPPB);ENSG00000132518(GUCY2D);ENSG00000138735(PDE5A);ENSG00000152402(GUCY1A2);ENSG00000159899(NPR2);ENSG00000160191(PDE9A);ENSG00000163273(NPPC);ENSG00000164116(GUCY1A1);ENSG00000169418(NPR1);ENSG00000175206(NPPA);ENSG00000186642(PDE2A)
GO:0055078	sodium ion homeostasis	57	0.619434	1.82688	0.00158479	0.015672	ENSG00000169418(NPR1);ENSG00000018625(ATP1A2);ENSG00000078401(EDN1);ENSG00000137731(FXYD2);ENSG00000111319(SCNN1A);ENSG00000135744(AGT);ENSG00000134548(SPX);ENSG00000162572(SCNN1D);ENSG00000182197(EXT1);	ENSG00000008196(TFAP2B);ENSG00000018625(ATP1A2);ENSG00000064651(SLC12A2);ENSG00000069849(ATP1B3);ENSG00000070915(SLC12A3);ENSG00000074803(SLC12A1);ENSG00000075673(ATP12A);ENSG00000078401(EDN1);ENSG00000079215(SLC1A3);ENSG00000089006(SNX5);ENSG00000090020(SLC9A1);ENSG00000100373(UPK3A);ENSG00000101200(AVP);ENSG00000101405(OXT);ENSG00000105409(ATP1A3);ENSG00000105675(ATP4A);ENSG00000111319(SCNN1A);…
GO:0050770	regulation of axonogenesis	156	0.538954	1.82134	0	0.0168437	ENSG00000186868(MAPT);ENSG00000012171(SEMA3B);ENSG00000108947(EFNB3);ENSG00000115414(FN1);ENSG00000167680(SEMA6B);ENSG00000112902(SEMA5A);ENSG00000095539(SEMA4G);ENSG00000089820(ARHGAP4);ENSG00000006837(CDKL3);ENSG00000160469(BRSK1);ENSG00000277586(NEFL);ENSG00000118785(SPP1);ENSG00000078018(MAP2);ENSG00000184349(EFNA5);ENSG00000181754(AMIGO1);ENSG00000168779(SHOX2);ENSG00000143434(SEMA6C);ENSG00…	ENSG00000001617(SEMA3F);ENSG00000004399(PLXND1);ENSG00000006837(CDKL3);ENSG00000007168(PAFAH1B1);ENSG00000008086(CDKL5);ENSG00000010319(SEMA3G);ENSG00000012171(SEMA3B);ENSG00000018189(RUFY3);ENSG00000040608(RTN4R);ENSG00000047597(XK);ENSG00000053108(FSTL4);ENSG00000065320(NTN1);ENSG00000066084(DIP2B);ENSG00000072315(TRPC5);ENSG00000072518(MARK2);ENSG00000073803(MAP3K13);ENSG00000075213(SEMA3A);EN…
GO:0015276	ligand-gated ion channel activity	145	0.545015	1.82022	0	0.0169246	ENSG00000116032(GRIN3B);ENSG00000153822(KCNJ16);ENSG00000108684(ASIC2);ENSG00000120899(PTK2B);ENSG00000123700(KCNJ2);ENSG00000151704(KCNJ1);ENSG00000069431(ABCC9);ENSG00000121361(KCNJ8);ENSG00000111319(SCNN1A);ENSG00000146950(SHROOM2);ENSG00000152578(GRIA4);ENSG00000099822(HCN2);ENSG00000130529(TRPM4);ENSG00000162572(SCNN1D);ENSG00000175344(CHRNA7);ENSG00000213199(ASIC3);ENSG00000114757(PEX5L);EN…	ENSG00000001626(CFTR);ENSG00000006071(ABCC8);ENSG00000011677(GABRA3);ENSG00000022355(GABRA1);ENSG00000055118(KCNH2);ENSG00000055732(MCOLN3);ENSG00000069431(ABCC9);ENSG00000070729(CNGB1);ENSG00000070985(TRPM5);ENSG00000072182(ASIC4);ENSG00000080644(CHRNA3);ENSG00000080709(KCNN2);ENSG00000083454(P2RX5);ENSG00000089041(P2RX7);ENSG00000090674(MCOLN1);ENSG00000094755(GABRP);ENSG00000096433(ITPR3);ENSG…
GO:0035809	regulation of urine volume	22	0.746827	1.81725	0.00168919	0.0175778	ENSG00000169418(NPR1);ENSG00000113389(NPR3);ENSG00000078401(EDN1);ENSG00000125510(OPRL1);ENSG00000174233(ADCY6);	ENSG00000004939(SLC4A1);ENSG00000008196(TFAP2B);ENSG00000068001(HYAL2);ENSG00000078401(EDN1);ENSG00000085662(AKR1B1);ENSG00000101405(OXT);ENSG00000113389(NPR3);ENSG00000114353(GNAI2);ENSG00000120937(NPPB);ENSG00000125510(OPRL1);ENSG00000126895(AVPR2);ENSG00000127412(TRPV5);ENSG00000128271(ADORA2A);ENSG00000132376(INPP5K);ENSG00000136160(EDNRB);ENSG00000148926(ADM);ENSG00000149295(DRD2);ENSG000001…
GO:0048546	digestive tract morphogenesis	49	0.636493	1.81677	0.0015748	0.0173383	ENSG00000066468(FGFR2);ENSG00000104332(SFRP1);ENSG00000166831(RBPMS2);ENSG00000106031(HOXA13);ENSG00000168779(SHOX2);ENSG00000284395(PERCC1);ENSG00000171791(BCL2);ENSG00000135541(AHI1);ENSG00000111087(GLI1);ENSG00000115109(EPB41L5);ENSG00000114739(ACVR2B);ENSG00000128714(HOXD13);ENSG00000275410(HNF1B);ENSG00000164690(SHH);ENSG00000125378(BMP4);ENSG00000114251(WNT5A);ENSG00000136574(GATA4);ENSG000…	ENSG00000066468(FGFR2);ENSG00000070193(FGF10);ENSG00000073282(TP63);ENSG00000074047(GLI2);ENSG00000085741(WNT11);ENSG00000100146(SOX10);ENSG00000100644(HIF1A);ENSG00000103241(FOXF1);ENSG00000104332(SFRP1);ENSG00000106031(HOXA13);ENSG00000106541(AGR2);ENSG00000106571(GLI3);ENSG00000111087(GLI1);ENSG00000114251(WNT5A);ENSG00000114739(ACVR2B);ENSG00000115109(EPB41L5);ENSG00000115738(ID2);ENSG0000011…
GO:0035176	social behavior	52	0.627789	1.81629	0	0.0172009	ENSG00000251322(SHANK3);ENSG00000196338(NLGN3);ENSG00000163794(UCN);ENSG00000021645(NRXN3);ENSG00000124788(ATXN1);ENSG00000132535(DLG4);ENSG00000128683(GAD1);ENSG00000169992(NLGN2);ENSG00000184702(SEPTIN5);ENSG00000162105(SHANK2);ENSG00000078725(BRINP1);ENSG00000182197(EXT1);ENSG00000197969(VPS13A);ENSG00000165186(PTCHD1);ENSG00000160145(KALRN);ENSG00000180914(OXTR);ENSG00000171862(PTEN);	ENSG00000008735(MAPK8IP2);ENSG00000021645(NRXN3);ENSG00000053918(KCNQ1);ENSG00000069696(DRD4);ENSG00000078674(PCM1);ENSG00000078725(BRINP1);ENSG00000079432(CIC);ENSG00000095970(TREM2);ENSG00000100888(CHD8);ENSG00000101200(AVP);ENSG00000101405(OXT);ENSG00000107404(DVL1);ENSG00000108576(SLC6A4);ENSG00000110076(NRXN2);ENSG00000112333(NR2E1);ENSG00000124788(ATXN1);ENSG00000125863(MKKS);ENSG0000012601…
GO:0051703	biological process involved in intraspecies interaction between organisms	54	0.627773	1.81408	0	0.0175984	ENSG00000251322(SHANK3);ENSG00000196338(NLGN3);ENSG00000163794(UCN);ENSG00000021645(NRXN3);ENSG00000124788(ATXN1);ENSG00000132535(DLG4);ENSG00000128683(GAD1);ENSG00000169992(NLGN2);ENSG00000184702(SEPTIN5);ENSG00000162105(SHANK2);ENSG00000078725(BRINP1);ENSG00000182197(EXT1);ENSG00000197969(VPS13A);ENSG00000165186(PTCHD1);ENSG00000160145(KALRN);ENSG00000180914(OXTR);ENSG00000171862(PTEN);	ENSG00000008735(MAPK8IP2);ENSG00000012223(LTF);ENSG00000021645(NRXN3);ENSG00000053918(KCNQ1);ENSG00000069696(DRD4);ENSG00000078674(PCM1);ENSG00000078725(BRINP1);ENSG00000079432(CIC);ENSG00000095970(TREM2);ENSG00000100888(CHD8);ENSG00000101200(AVP);ENSG00000101405(OXT);ENSG00000107404(DVL1);ENSG00000108576(SLC6A4);ENSG00000110076(NRXN2);ENSG00000112333(NR2E1);ENSG00000124788(ATXN1);ENSG00000125863…
GO:0015020	glucuronosyltransferase activity	34	0.701052	1.81277	0	0.0178155	ENSG00000133424(LARGE1);ENSG00000158008(EXTL1);ENSG00000165905(LARGE2);ENSG00000171234(UGT2B7);ENSG00000174684(B4GAT1);ENSG00000135220(UGT2A3);ENSG00000109956(B3GAT1);ENSG00000182197(EXT1);ENSG00000213759(UGT2B11);ENSG00000168671(UGT3A2);	ENSG00000033100(CHPF2);ENSG00000109956(B3GAT1);ENSG00000112309(B3GAT2);ENSG00000123989(CHPF);ENSG00000131873(CHSY1);ENSG00000133424(LARGE1);ENSG00000135220(UGT2A3);ENSG00000135226(UGT2B28);ENSG00000145626(UGT3A1);ENSG00000147408(CSGALNACT1);ENSG00000149541(B3GAT3);ENSG00000151348(EXT2);ENSG00000156096(UGT2B4);ENSG00000158008(EXTL1);ENSG00000165905(LARGE2);ENSG00000167165(UGT1A6);ENSG00000168671(U…
GO:0032426	stereocilium tip	20	0.772975	1.80939	0	0.0186455	ENSG00000006611(USH1C);ENSG00000186862(PDZD7);ENSG00000095397(WHRN);ENSG00000242866(STRC);ENSG00000149488(TMC2);ENSG00000187017(ESPN);ENSG00000103942(HOMER2);ENSG00000171160(MORN4);ENSG00000177106(EPS8L2);	ENSG00000006611(USH1C);ENSG00000071909(MYO3B);ENSG00000079335(CDC14A);ENSG00000095397(WHRN);ENSG00000095777(MYO3A);ENSG00000103942(HOMER2);ENSG00000107736(CDH23);ENSG00000109062(SLC9A3R1);ENSG00000144488(ESPNL);ENSG00000149488(TMC2);ENSG00000151491(EPS8);ENSG00000165091(TMC1);ENSG00000171160(MORN4);ENSG00000177106(EPS8L2);ENSG00000186862(PDZD7);ENSG00000187017(ESPN);ENSG00000197753(LHFPL5);ENSG00…
GO:0008395	steroid hydroxylase activity	37	0.668316	1.80879	0	0.0186313	ENSG00000148795(CYP17A1);ENSG00000106258(CYP3A5);ENSG00000135929(CYP27A1);ENSG00000138061(CYP1B1);ENSG00000140465(CYP1A1);ENSG00000186104(CYP2R1);ENSG00000172817(CYP7B1);ENSG00000130649(CYP2E1);ENSG00000155016(CYP2U1);	ENSG00000021461(CYP3A43);ENSG00000036530(CYP46A1);ENSG00000073067(CYP2W1);ENSG00000100197(CYP2D6);ENSG00000106258(CYP3A5);ENSG00000108242(CYP2C18);ENSG00000130649(CYP2E1);ENSG00000134716(CYP2J2);ENSG00000135929(CYP27A1);ENSG00000137869(CYP19A1);ENSG00000138061(CYP1B1);ENSG00000138109(CYP2C9);ENSG00000138115(CYP2C8);ENSG00000138135(CH25H);ENSG00000140459(CYP11A1);ENSG00000140465(CYP1A1);ENSG000001…
GO:0017046	peptide hormone binding	53	0.620981	1.80764	0	0.0188093	ENSG00000169418(NPR1);ENSG00000113389(NPR3);ENSG00000116678(LEPR);ENSG00000138449(SLC40A1);ENSG00000112164(GLP1R);ENSG00000160801(PTH1R);ENSG00000010310(GIPR);ENSG00000140443(IGF1R);ENSG00000171105(INSR);ENSG00000080293(SCTR);ENSG00000159899(NPR2);ENSG00000198049(AVPR1B);ENSG00000064989(CALCRL);	ENSG00000004948(CALCR);ENSG00000010310(GIPR);ENSG00000064989(CALCRL);ENSG00000065325(GLP2R);ENSG00000070019(GUCY2C);ENSG00000078549(ADCYAP1R1);ENSG00000080293(SCTR);ENSG00000105246(EBI3);ENSG00000106018(VIPR2);ENSG00000106113(CRHR2);ENSG00000106128(GHRHR);ENSG00000110148(CCKBR);ENSG00000112164(GLP1R);ENSG00000112964(GHR);ENSG00000113389(NPR3);ENSG00000113494(PRLR);ENSG00000114812(VIPR1);ENSG00000…
GO:0060077	inhibitory synapse	21	0.746057	1.8063	0	0.0189957	ENSG00000085552(IGSF9);ENSG00000196338(NLGN3);ENSG00000128683(GAD1);ENSG00000169992(NLGN2);ENSG00000154240(CEP112);ENSG00000138101(DTNB);ENSG00000169760(NLGN1);	ENSG00000085552(IGSF9);ENSG00000101438(SLC32A1);ENSG00000109572(CLCN3);ENSG00000113327(GABRG2);ENSG00000117154(IGSF21);ENSG00000120645(IQSEC3);ENSG00000128683(GAD1);ENSG00000132718(SYT11);ENSG00000136750(GAD2);ENSG00000138101(DTNB);ENSG00000145888(GLRA1);ENSG00000146938(NLGN4X);ENSG00000151834(GABRA2);ENSG00000154240(CEP112);ENSG00000156642(NPTN);ENSG00000156959(LHFPL4);ENSG00000165246(NLGN4Y);EN…
GO:0009187	cyclic nucleotide metabolic process	40	0.663208	1.80389	0	0.0194193	ENSG00000169418(NPR1);ENSG00000152402(GUCY1A2);ENSG00000061918(GUCY1B1);ENSG00000171408(PDE7B);ENSG00000105650(PDE4C);ENSG00000138735(PDE5A);ENSG00000174233(ADCY6);ENSG00000164116(GUCY1A1);ENSG00000065989(PDE4A);ENSG00000159899(NPR2);ENSG00000173175(ADCY5);ENSG00000113448(PDE4D);ENSG00000069667(RORA);ENSG00000205268(PDE7A);	ENSG00000061918(GUCY1B1);ENSG00000065989(PDE4A);ENSG00000069667(RORA);ENSG00000070019(GUCY2C);ENSG00000073417(PDE8A);ENSG00000078295(ADCY2);ENSG00000087494(PTHLH);ENSG00000101890(GUCY2F);ENSG00000105650(PDE4C);ENSG00000112541(PDE10A);ENSG00000113231(PDE8B);ENSG00000113448(PDE4D);ENSG00000116337(AMPD2);ENSG00000120937(NPPB);ENSG00000121281(ADCY7);ENSG00000129467(ADCY4);ENSG00000132518(GUCY2D);ENSG…
GO:0008217	regulation of blood pressure	191	0.523339	1.80151	0	0.0201386	ENSG00000169418(NPR1);ENSG00000113389(NPR3);ENSG00000122585(NPY);ENSG00000151490(PTPRO);ENSG00000018625(ATP1A2);ENSG00000108684(ASIC2);ENSG00000078401(EDN1);ENSG00000167711(SERPINF2);ENSG00000129991(TNNI3);ENSG00000073756(PTGS2);ENSG00000005187(ACSM3);ENSG00000112164(GLP1R);ENSG00000069431(ABCC9);ENSG00000164251(F2RL1);ENSG00000186951(PPARA);ENSG00000125510(OPRL1);ENSG00000138080(EMILIN1);ENSG000…	ENSG00000005187(ACSM3);ENSG00000006638(TBXA2R);ENSG00000007171(NOS2);ENSG00000007952(NOX1);ENSG00000018625(ATP1A2);ENSG00000043591(ADRB1);ENSG00000049247(UTS2);ENSG00000051523(CYBA);ENSG00000053918(KCNQ1);ENSG00000060237(WNK1);ENSG00000067560(RHOA);ENSG00000069431(ABCC9);ENSG00000070961(ATP2B1);ENSG00000071242(RPS6KA2);ENSG00000072657(TRHDE);ENSG00000073756(PTGS2);ENSG00000078401(EDN1);ENSG000000…
GO:0035640	exploration behavior	27	0.701938	1.79434	0.0017331	0.0224722	ENSG00000130203(APOE);ENSG00000018625(ATP1A2);ENSG00000197635(DPP4);ENSG00000251322(SHANK3);ENSG00000132535(DLG4);ENSG00000183044(ABAT);ENSG00000188906(LRRK2);ENSG00000128683(GAD1);ENSG00000169992(NLGN2);ENSG00000078725(BRINP1);ENSG00000144290(SLC4A10);ENSG00000113851(CRBN);	ENSG00000005884(ITGA3);ENSG00000018625(ATP1A2);ENSG00000078725(BRINP1);ENSG00000113851(CRBN);ENSG00000116147(TNR);ENSG00000128683(GAD1);ENSG00000130203(APOE);ENSG00000132535(DLG4);ENSG00000134121(CHL1);ENSG00000139637(MYG1);ENSG00000141543(EIF4A3);ENSG00000143322(ABL2);ENSG00000144290(SLC4A10);ENSG00000147571(CRH);ENSG00000154118(JPH3);ENSG00000159224(GIP);ENSG00000162951(LRRTM1);ENSG00000169992(…
GO:0015081	sodium ion transmembrane transporter activity	150	0.536495	1.79373	0	0.0222563	ENSG00000010379(SLC6A13);ENSG00000157765(SLC34A2);ENSG00000111181(SLC6A12);ENSG00000018625(ATP1A2);ENSG00000108684(ASIC2);ENSG00000154025(SLC5A10);ENSG00000170482(SLC23A1);ENSG00000181804(SLC9A9);ENSG00000106688(SLC1A1);ENSG00000196557(CACNA1H);ENSG00000155886(SLC24A2);ENSG00000104888(SLC17A7);ENSG00000111319(SCNN1A);ENSG00000135740(SLC9A5);ENSG00000146950(SHROOM2);ENSG00000146039(SLC17A4);ENSG00…	ENSG00000006283(CACNA1G);ENSG00000007216(SLC13A2);ENSG00000007314(SCN4A);ENSG00000010379(SLC6A13);ENSG00000011083(SLC6A7);ENSG00000018625(ATP1A2);ENSG00000033867(SLC4A7);ENSG00000036565(SLC18A1);ENSG00000050438(SLC4A8);ENSG00000064651(SLC12A2);ENSG00000065923(SLC9A7);ENSG00000066230(SLC9A3);ENSG00000070915(SLC12A3);ENSG00000070985(TRPM5);ENSG00000072041(SLC6A15);ENSG00000072182(ASIC4);ENSG0000007…
GO:0019838	growth factor binding	132	0.543261	1.79322	0	0.0220724	ENSG00000137507(LRRC32);ENSG00000066468(FGFR2);ENSG00000132470(ITGB4);ENSG00000146674(IGFBP3);ENSG00000115594(IL1R1);ENSG00000113594(LIFR);ENSG00000065361(ERBB3);ENSG00000069702(TGFBR3);ENSG00000108821(COL1A1);ENSG00000260001(TGFBR3L);ENSG00000090006(LTBP4);ENSG00000145506(NKD2);ENSG00000187498(COL4A1);ENSG00000168056(LTBP3);ENSG00000101938(CHRDL1);ENSG00000198400(NTRK1);ENSG00000137070(IL11RA);E…	ENSG00000007384(RHBDF1);ENSG00000037280(FLT4);ENSG00000049323(LTBP1);ENSG00000053108(FSTL4);ENSG00000063660(GPC1);ENSG00000064300(NGFR);ENSG00000065361(ERBB3);ENSG00000066468(FGFR2);ENSG00000068001(HYAL2);ENSG00000068078(FGFR3);ENSG00000069702(TGFBR3);ENSG00000070886(EPHA8);ENSG00000077782(FGFR1);ENSG00000078618(NRDC);ENSG00000081479(LRP2);ENSG00000090006(LTBP4);ENSG00000090863(GLG1);ENSG00000091…
GO:0043395	heparan sulfate proteoglycan binding	18	0.784003	1.79049	0	0.0228774	ENSG00000130203(APOE);ENSG00000112902(SEMA5A);ENSG00000123384(LRP1);ENSG00000000971(CFH);ENSG00000172232(AZU1);ENSG00000105426(PTPRS);	ENSG00000000971(CFH);ENSG00000078579(FGF20);ENSG00000081237(PTPRC);ENSG00000105426(PTPRS);ENSG00000105664(COMP);ENSG00000112902(SEMA5A);ENSG00000113905(HRG);ENSG00000117215(PLA2G2D);ENSG00000123384(LRP1);ENSG00000130203(APOE);ENSG00000134363(FST);ENSG00000144152(FBLN7);ENSG00000164171(ITGA2);ENSG00000172232(AZU1);ENSG00000172987(HPSE2);ENSG00000175445(LPL);ENSG00000187122(SLIT1);ENSG00000188157(A…
GO:0007368	determination of left/right symmetry	129	0.543549	1.7867	0	0.0242264	ENSG00000105877(DNAH11);ENSG00000110195(FOLR1);ENSG00000109705(NKX3-2);ENSG00000187535(IFT140);ENSG00000149922(TBX6);ENSG00000154309(DISP1);ENSG00000146122(DAAM2);ENSG00000172361(CFAP53);ENSG00000162738(VANGL2);ENSG00000204815(ODAD4);ENSG00000198719(DLL1);ENSG00000138036(DYNC2LI1);ENSG00000154485(MMP21);ENSG00000135541(AHI1);ENSG00000158683(PKD1L1);ENSG00000214513(NOTO);ENSG00000128602(SMO);ENSG0…	ENSG00000011143(MKS1);ENSG00000039139(DNAH5);ENSG00000046651(OFD1);ENSG00000048342(CC2D2A);ENSG00000070193(FGF10);ENSG00000080298(RFX3);ENSG00000080815(PSEN1);ENSG00000081189(MEF2C);ENSG00000086598(TMED2);ENSG00000096872(IFT74);ENSG00000099139(PCSK5);ENSG00000100280(AP1B1);ENSG00000100628(ASB2);ENSG00000100644(HIF1A);ENSG00000101052(IFT52);ENSG00000101350(KIF3B);ENSG00000101752(MIB1);ENSG00000103…
GO:0005343	organic acid:sodium symporter activity	30	0.689341	1.78622	0	0.0241283	ENSG00000010379(SLC6A13);ENSG00000111181(SLC6A12);ENSG00000170482(SLC23A1);ENSG00000106688(SLC1A1);ENSG00000072041(SLC6A15);ENSG00000131389(SLC6A6);ENSG00000158296(SLC13A3);ENSG00000134294(SLC38A2);	ENSG00000007216(SLC13A2);ENSG00000010379(SLC6A13);ENSG00000011083(SLC6A7);ENSG00000072041(SLC6A15);ENSG00000079215(SLC1A3);ENSG00000089057(SLC23A2);ENSG00000100652(SLC10A1);ENSG00000105143(SLC1A6);ENSG00000106688(SLC1A1);ENSG00000110436(SLC1A2);ENSG00000111181(SLC6A12);ENSG00000111371(SLC38A1);ENSG00000125255(SLC10A2);ENSG00000126903(SLC10A3);ENSG00000131389(SLC6A6);ENSG00000132164(SLC6A11);ENSG0…
GO:0003341	cilium movement	191	0.524533	1.78568	0	0.023994	ENSG00000171885(AQP4);ENSG00000105877(DNAH11);ENSG00000157343(ARMC12);ENSG00000183833(CFAP91);ENSG00000156042(CFAP70);ENSG00000118997(DNAH7);ENSG00000170703(TTLL6);ENSG00000143126(CELSR2);ENSG00000214021(TTLL3);ENSG00000173531(MST1);ENSG00000172361(CFAP53);ENSG00000105479(ODAD1);ENSG00000155761(SPAG17);ENSG00000186710(CFAP73);ENSG00000204815(ODAD4);ENSG00000092850(TEKT2);ENSG00000108387(SEPTIN4);…	ENSG00000004809(SLC22A16);ENSG00000004838(ZMYND10);ENSG00000007174(DNAH9);ENSG00000034239(EFCAB1);ENSG00000039139(DNAH5);ENSG00000046651(OFD1);ENSG00000047578(KATNIP);ENSG00000058668(ATP2B4);ENSG00000064102(INTS13);ENSG00000064199(SPA17);ENSG00000065371(ROPN1);ENSG00000070761(CFAP20);ENSG00000075073(TACR2);ENSG00000076826(CAMSAP3);ENSG00000077327(SPAG6);ENSG00000080298(RFX3);ENSG00000080572(DNAAF…
GO:0015669	gas transport	23	0.727923	1.7839	0.00177305	0.0245188	ENSG00000171885(AQP4);ENSG00000161544(CYGB);ENSG00000074706(IPCEF1);	ENSG00000074706(IPCEF1);ENSG00000086159(AQP6);ENSG00000086506(HBQ1);ENSG00000104267(CA2);ENSG00000112077(RHAG);ENSG00000130656(HBZ);ENSG00000136997(MYC);ENSG00000161544(CYGB);ENSG00000161798(AQP5);ENSG00000165553(NGB);ENSG00000171885(AQP4);ENSG00000188536(HBA2);ENSG00000196565(HBG2);ENSG00000198125(MB);ENSG00000206172(HBA1);ENSG00000206177(HBM);ENSG00000213931(HBE1);ENSG00000213934(HBG1);ENSG0000…
GO:0008569	minus-end-directed microtubule motor activity	18	0.771772	1.78359	0.00170648	0.0243083	ENSG00000105877(DNAH11);ENSG00000118997(DNAH7);ENSG00000114841(DNAH1);ENSG00000187240(DYNC2H1);ENSG00000115423(DNAH6);ENSG00000183914(DNAH2);ENSG00000179532(DNHD1);ENSG00000140859(KIFC3);ENSG00000039139(DNAH5);	ENSG00000007174(DNAH9);ENSG00000039139(DNAH5);ENSG00000105877(DNAH11);ENSG00000114841(DNAH1);ENSG00000115423(DNAH6);ENSG00000118997(DNAH7);ENSG00000124721(DNAH8);ENSG00000125337(KIF25);ENSG00000140859(KIFC3);ENSG00000158486(DNAH3);ENSG00000174844(DNAH12);ENSG00000179532(DNHD1);ENSG00000183914(DNAH2);ENSG00000185842(DNAH14);ENSG00000187240(DYNC2H1);ENSG00000187775(DNAH17);ENSG00000197102(DYNC1H1);…
GO:0003002	regionalization	355	0.49054	1.77761	0	0.0266121	ENSG00000066468(FGFR2);ENSG00000177103(DSCAML1);ENSG00000185920(PTCH1);ENSG00000134245(WNT2B);ENSG00000189056(RELN);ENSG00000122877(EGR2);ENSG00000078401(EDN1);ENSG00000159388(BTG2);ENSG00000187535(IFT140);ENSG00000149922(TBX6);ENSG00000143126(CELSR2);ENSG00000128710(HOXD10);ENSG00000154309(DISP1);ENSG00000179981(TSHZ1);ENSG00000205336(ADGRG1);ENSG00000069812(HES2);ENSG00000104332(SFRP1);ENSG0000…	ENSG00000001617(SEMA3F);ENSG00000003137(CYP26B1);ENSG00000004975(DVL2);ENSG00000005073(HOXA11);ENSG00000005102(MEOX1);ENSG00000007372(PAX6);ENSG00000010361(FUZ);ENSG00000010803(SCMH1);ENSG00000011143(MKS1);ENSG00000016082(ISL1);ENSG00000037965(HOXC8);ENSG00000052850(ALX4);ENSG00000054598(FOXC1);ENSG00000061492(WNT8A);ENSG00000064218(DMRT3);ENSG00000064309(CDON);ENSG00000064393(HIPK2);ENSG00000066…
GO:0043583	ear development	228	0.508184	1.77689	0	0.0267462	ENSG00000066468(FGFR2);ENSG00000145824(CXCL14);ENSG00000112320(SOBP);ENSG00000223953(C1QTNF5);ENSG00000109705(NKX3-2);ENSG00000221869(CEBPD);ENSG00000006611(USH1C);ENSG00000204311(PJVK);ENSG00000078401(EDN1);ENSG00000116990(MYCL);ENSG00000186862(PDZD7);ENSG00000163666(HESX1);ENSG00000095397(WHRN);ENSG00000179981(TSHZ1);ENSG00000111052(LIN7A);ENSG00000106031(HOXA13);ENSG00000146950(SHROOM2);ENSG00…	ENSG00000004975(DVL2);ENSG00000006377(DLX6);ENSG00000006611(USH1C);ENSG00000007168(PAFAH1B1);ENSG00000011143(MKS1);ENSG00000032742(IFT88);ENSG00000033867(SLC4A7);ENSG00000042781(USH2A);ENSG00000053918(KCNQ1);ENSG00000055732(MCOLN3);ENSG00000057663(ATG5);ENSG00000060718(COL11A1);ENSG00000065320(NTN1);ENSG00000066468(FGFR2);ENSG00000070193(FGF10);ENSG00000071909(MYO3B);ENSG00000073111(MCM2);ENSG000…
GO:0042596	fear response	40	0.653369	1.77543	0	0.0271649	ENSG00000130203(APOE);ENSG00000018625(ATP1A2);ENSG00000197635(DPP4);ENSG00000170485(NPAS2);ENSG00000106688(SLC1A1);ENSG00000251322(SHANK3);ENSG00000163794(UCN);ENSG00000171791(BCL2);ENSG00000108306(FBXL20);ENSG00000072182(ASIC4);ENSG00000150551(LYPD1);ENSG00000078725(BRINP1);ENSG00000182197(EXT1);ENSG00000110492(MDK);ENSG00000186297(GABRA5);	ENSG00000003393(ALS2);ENSG00000008735(MAPK8IP2);ENSG00000018625(ATP1A2);ENSG00000043591(ADRB1);ENSG00000069696(DRD4);ENSG00000072182(ASIC4);ENSG00000078725(BRINP1);ENSG00000081189(MEF2C);ENSG00000106688(SLC1A1);ENSG00000108306(FBXL20);ENSG00000108443(RPS6KB1);ENSG00000109189(USP46);ENSG00000110492(MDK);ENSG00000110881(ASIC1);ENSG00000112333(NR2E1);ENSG00000114487(MORC1);ENSG00000114867(EIF4G1);EN…
GO:0099094	ligand-gated cation channel activity	115	0.54286	1.77367	0	0.0275247	ENSG00000116032(GRIN3B);ENSG00000153822(KCNJ16);ENSG00000108684(ASIC2);ENSG00000120899(PTK2B);ENSG00000123700(KCNJ2);ENSG00000151704(KCNJ1);ENSG00000069431(ABCC9);ENSG00000121361(KCNJ8);ENSG00000111319(SCNN1A);ENSG00000146950(SHROOM2);ENSG00000152578(GRIA4);ENSG00000099822(HCN2);ENSG00000130529(TRPM4);ENSG00000162572(SCNN1D);ENSG00000175344(CHRNA7);ENSG00000213199(ASIC3);ENSG00000114757(PEX5L);EN…	ENSG00000006071(ABCC8);ENSG00000055118(KCNH2);ENSG00000055732(MCOLN3);ENSG00000069431(ABCC9);ENSG00000070729(CNGB1);ENSG00000070985(TRPM5);ENSG00000072182(ASIC4);ENSG00000080644(CHRNA3);ENSG00000080709(KCNN2);ENSG00000083454(P2RX5);ENSG00000089041(P2RX7);ENSG00000090674(MCOLN1);ENSG00000096433(ITPR3);ENSG00000099337(KCNK6);ENSG00000099822(HCN2);ENSG00000099957(P2RX6);ENSG00000101204(CHRNA4);ENSG0…
GO:0120316	sperm flagellum assembly	33	0.661398	1.76843	0	0.0297393	ENSG00000157343(ARMC12);ENSG00000104892(KLC3);ENSG00000114841(DNAH1);ENSG00000272514(CFAP206);ENSG00000197748(CFAP43);ENSG00000152582(SPEF2);ENSG00000100271(TTLL1);ENSG00000165164(CFAP47);ENSG00000206530(CFAP44);ENSG00000144451(SPAG16);ENSG00000105792(CFAP69);ENSG00000159625(DRC7);ENSG00000125124(BBS2);	ENSG00000077327(SPAG6);ENSG00000100078(PLA2G3);ENSG00000100271(TTLL1);ENSG00000104892(KLC3);ENSG00000105792(CFAP69);ENSG00000107954(NEURL1);ENSG00000114473(IQCG);ENSG00000114841(DNAH1);ENSG00000118690(ARMC2);ENSG00000119048(UBE2B);ENSG00000120051(CFAP58);ENSG00000122970(IFT81);ENSG00000125124(BBS2);ENSG00000134874(DZIP1);ENSG00000138587(MNS1);ENSG00000141577(CEP131);ENSG00000141933(TPGS1);ENSG000…
GO:0030325	adrenal gland development	27	0.7059	1.76711	0	0.0299442	ENSG00000129757(CDKN1C);ENSG00000185630(PBX1);ENSG00000164442(CITED2);ENSG00000150347(ARID5B);ENSG00000103449(SALL1);ENSG00000171105(INSR);ENSG00000138061(CYP1B1);ENSG00000110492(MDK);ENSG00000134853(PDGFRA);ENSG00000050165(DKK3);	ENSG00000050165(DKK3);ENSG00000085741(WNT11);ENSG00000100300(TSPO);ENSG00000103449(SALL1);ENSG00000110492(MDK);ENSG00000118137(APOA1);ENSG00000129757(CDKN1C);ENSG00000134853(PDGFRA);ENSG00000136931(NR5A1);ENSG00000137868(STRA6);ENSG00000138061(CYP1B1);ENSG00000139352(ASCL1);ENSG00000140691(ARMC5);ENSG00000141646(SMAD4);ENSG00000147571(CRH);ENSG00000150347(ARID5B);ENSG00000160932(LY6E);ENSG0000016…
GO:0050905	neuromuscular process	154	0.527702	1.76709	0	0.029596	ENSG00000179772(FOXS1);ENSG00000006611(USH1C);ENSG00000114854(TNNC1);ENSG00000185345(PRKN);ENSG00000123700(KCNJ2);ENSG00000129991(TNNI3);ENSG00000249242(TMEM150C);ENSG00000128710(HOXD10);ENSG00000114279(FGF12);ENSG00000277586(NEFL);ENSG00000167371(PRRT2);ENSG00000185482(STAC3);ENSG00000066032(CTNNA2);ENSG00000251322(SHANK3);ENSG00000163794(UCN);ENSG00000196296(ATP2A1);ENSG00000130751(NPAS1);ENSG0…	ENSG00000005810(MYCBP2);ENSG00000006611(USH1C);ENSG00000007168(PAFAH1B1);ENSG00000007314(SCN4A);ENSG00000049860(HEXB);ENSG00000053918(KCNQ1);ENSG00000064393(HIPK2);ENSG00000066032(CTNNA2);ENSG00000069329(VPS35);ENSG00000073050(XRCC1);ENSG00000078328(RBFOX1);ENSG00000079215(SLC1A3);ENSG00000081307(UBA5);ENSG00000084073(ZMPSTE24);ENSG00000090861(AARS1);ENSG00000091010(POU4F3);ENSG00000092051(JPH4);…
GO:0022626	cytosolic ribosome	105	0.557612	1.76482	0	0.0300938	ENSG00000100316(RPL3);ENSG00000071082(RPL31);ENSG00000142541(RPL13A);ENSG00000235863(B3GALT4);ENSG00000122406(RPL5);ENSG00000137154(RPS6);ENSG00000231500(RPS18);ENSG00000197958(RPL12);ENSG00000167526(RPL13);ENSG00000265681(RPL17);ENSG00000145425(RPS3A);ENSG00000161970(RPL26);ENSG00000177954(RPS27);ENSG00000213741(RPS29);ENSG00000109475(RPL34);ENSG00000174748(RPL15);ENSG00000204628(RACK1);ENSG0000…	ENSG00000008988(RPS20);ENSG00000037241(RPL26L1);ENSG00000063177(RPL18);ENSG00000067248(DHX29);ENSG00000071082(RPL31);ENSG00000083845(RPS5);ENSG00000089009(RPL6);ENSG00000089157(RPLP0);ENSG00000100316(RPL3);ENSG00000105193(RPS16);ENSG00000105372(RPS19);ENSG00000105640(RPL18A);ENSG00000108107(RPL28);ENSG00000108298(RPL19);ENSG00000109475(RPL34);ENSG00000110700(RPS13);ENSG00000112306(RPS12);ENSG0000…
GO:0007389	pattern specification process	465	0.481368	1.76477	0	0.0297629	ENSG00000066468(FGFR2);ENSG00000177103(DSCAML1);ENSG00000185920(PTCH1);ENSG00000105877(DNAH11);ENSG00000110195(FOLR1);ENSG00000134245(WNT2B);ENSG00000109705(NKX3-2);ENSG00000189056(RELN);ENSG00000122877(EGR2);ENSG00000183145(RIPPLY3);ENSG00000078401(EDN1);ENSG00000159388(BTG2);ENSG00000187535(IFT140);ENSG00000149922(TBX6);ENSG00000143126(CELSR2);ENSG00000128710(HOXD10);ENSG00000154309(DISP1);ENSG…	ENSG00000001617(SEMA3F);ENSG00000003137(CYP26B1);ENSG00000004975(DVL2);ENSG00000005073(HOXA11);ENSG00000005102(MEOX1);ENSG00000007372(PAX6);ENSG00000007545(CRAMP1);ENSG00000010361(FUZ);ENSG00000010803(SCMH1);ENSG00000011143(MKS1);ENSG00000016082(ISL1);ENSG00000037965(HOXC8);ENSG00000039139(DNAH5);ENSG00000046651(OFD1);ENSG00000048342(CC2D2A);ENSG00000052850(ALX4);ENSG00000054598(FOXC1);ENSG000000…
GO:0001539	cilium or flagellum-dependent cell motility	153	0.524666	1.76236	0	0.0305666	ENSG00000105877(DNAH11);ENSG00000183690(EFHC2);ENSG00000157343(ARMC12);ENSG00000118997(DNAH7);ENSG00000170703(TTLL6);ENSG00000214021(TTLL3);ENSG00000173531(MST1);ENSG00000092850(TEKT2);ENSG00000108387(SEPTIN4);ENSG00000104892(KLC3);ENSG00000114841(DNAH1);ENSG00000272514(CFAP206);ENSG00000197748(CFAP43);ENSG00000152582(SPEF2);ENSG00000182545(RNASE10);ENSG00000141519(CCDC40);ENSG00000115423(DNAH6);…	ENSG00000004809(SLC22A16);ENSG00000034239(EFCAB1);ENSG00000039139(DNAH5);ENSG00000058668(ATP2B4);ENSG00000064102(INTS13);ENSG00000065371(ROPN1);ENSG00000070761(CFAP20);ENSG00000075073(TACR2);ENSG00000077327(SPAG6);ENSG00000080298(RFX3);ENSG00000080572(DNAAF6);ENSG00000084674(APOB);ENSG00000086288(NME8);ENSG00000088727(KIF9);ENSG00000092850(TEKT2);ENSG00000096093(EFHC1);ENSG00000100078(PLA2G3);ENS…
GO:0009799	specification of symmetry	139	0.534847	1.76195	0	0.0304453	ENSG00000105877(DNAH11);ENSG00000110195(FOLR1);ENSG00000109705(NKX3-2);ENSG00000187535(IFT140);ENSG00000149922(TBX6);ENSG00000154309(DISP1);ENSG00000146122(DAAM2);ENSG00000172361(CFAP53);ENSG00000162738(VANGL2);ENSG00000204815(ODAD4);ENSG00000198719(DLL1);ENSG00000138036(DYNC2LI1);ENSG00000154485(MMP21);ENSG00000135541(AHI1);ENSG00000158683(PKD1L1);ENSG00000214513(NOTO);ENSG00000128602(SMO);ENSG0…	ENSG00000011143(MKS1);ENSG00000039139(DNAH5);ENSG00000046651(OFD1);ENSG00000048342(CC2D2A);ENSG00000070193(FGF10);ENSG00000075290(WNT8B);ENSG00000080298(RFX3);ENSG00000080815(PSEN1);ENSG00000081189(MEF2C);ENSG00000086598(TMED2);ENSG00000096872(IFT74);ENSG00000099139(PCSK5);ENSG00000100280(AP1B1);ENSG00000100628(ASB2);ENSG00000100644(HIF1A);ENSG00000101052(IFT52);ENSG00000101350(KIF3B);ENSG0000010…
GO:0060285	cilium-dependent cell motility	153	0.524666	1.76195	0	0.0301108	ENSG00000105877(DNAH11);ENSG00000183690(EFHC2);ENSG00000157343(ARMC12);ENSG00000118997(DNAH7);ENSG00000170703(TTLL6);ENSG00000214021(TTLL3);ENSG00000173531(MST1);ENSG00000092850(TEKT2);ENSG00000108387(SEPTIN4);ENSG00000104892(KLC3);ENSG00000114841(DNAH1);ENSG00000272514(CFAP206);ENSG00000197748(CFAP43);ENSG00000152582(SPEF2);ENSG00000182545(RNASE10);ENSG00000141519(CCDC40);ENSG00000115423(DNAH6);…	ENSG00000004809(SLC22A16);ENSG00000034239(EFCAB1);ENSG00000039139(DNAH5);ENSG00000058668(ATP2B4);ENSG00000064102(INTS13);ENSG00000065371(ROPN1);ENSG00000070761(CFAP20);ENSG00000075073(TACR2);ENSG00000077327(SPAG6);ENSG00000080298(RFX3);ENSG00000080572(DNAAF6);ENSG00000084674(APOB);ENSG00000086288(NME8);ENSG00000088727(KIF9);ENSG00000092850(TEKT2);ENSG00000096093(EFHC1);ENSG00000100078(PLA2G3);ENS…
GO:0042472	inner ear morphogenesis	107	0.546777	1.76166	0	0.0298583	ENSG00000066468(FGFR2);ENSG00000112320(SOBP);ENSG00000006611(USH1C);ENSG00000186862(PDZD7);ENSG00000163666(HESX1);ENSG00000095397(WHRN);ENSG00000242866(STRC);ENSG00000100625(SIX4);ENSG00000132932(ATP8A2);ENSG00000075891(PAX2);ENSG00000060718(COL11A1);ENSG00000104290(FZD3);ENSG00000204385(SLC44A4);ENSG00000196586(MYO6);ENSG00000125618(PAX8);ENSG00000115507(OTX1);ENSG00000112655(PTK7);ENSG000001987…	ENSG00000004975(DVL2);ENSG00000006377(DLX6);ENSG00000006611(USH1C);ENSG00000053918(KCNQ1);ENSG00000060718(COL11A1);ENSG00000065320(NTN1);ENSG00000066468(FGFR2);ENSG00000070193(FGF10);ENSG00000071909(MYO3B);ENSG00000074047(GLI2);ENSG00000075275(CELSR1);ENSG00000075891(PAX2);ENSG00000077943(ITGA8);ENSG00000091010(POU4F3);ENSG00000091536(MYO15A);ENSG00000095397(WHRN);ENSG00000095777(MYO3A);ENSG00000…
GO:0042923	neuropeptide binding	26	0.697492	1.7614	0	0.0296537	ENSG00000116329(OPRD1);ENSG00000125510(OPRL1);ENSG00000137642(SORL1);	ENSG00000078549(ADCYAP1R1);ENSG00000082556(OPRK1);ENSG00000112038(OPRM1);ENSG00000116329(OPRD1);ENSG00000124089(MC3R);ENSG00000125510(OPRL1);ENSG00000125522(NPBWR2);ENSG00000126010(GRPR);ENSG00000128285(MCHR1);ENSG00000132671(SSTR4);ENSG00000132911(NMUR2);ENSG00000137642(SORL1);ENSG00000139874(SSTR1);ENSG00000162009(SSTR5);ENSG00000166573(GALR1);ENSG00000166603(MC4R);ENSG00000170775(GPR37);ENSG00…
GO:0060457	negative regulation of digestive system process	16	0.786846	1.76045	0	0.0298415	ENSG00000126562(WNK4);ENSG00000163794(UCN);ENSG00000025434(NR1H3);	ENSG00000025434(NR1H3);ENSG00000050628(PTGER3);ENSG00000060237(WNK1);ENSG00000070031(SCT);ENSG00000101405(OXT);ENSG00000105697(HAMP);ENSG00000126562(WNK4);ENSG00000138075(ABCG5);ENSG00000143921(ABCG8);ENSG00000160181(TFF2);ENSG00000163794(UCN);ENSG00000180914(OXTR);ENSG00000181965(NEUROG1);ENSG00000198648(STK39);ENSG00000251380(DCANP1);ENSG00000255833(TIFAB)
GO:0009855	determination of bilateral symmetry	138	0.532271	1.75748	0	0.0309577	ENSG00000105877(DNAH11);ENSG00000110195(FOLR1);ENSG00000109705(NKX3-2);ENSG00000187535(IFT140);ENSG00000149922(TBX6);ENSG00000154309(DISP1);ENSG00000146122(DAAM2);ENSG00000172361(CFAP53);ENSG00000162738(VANGL2);ENSG00000204815(ODAD4);ENSG00000198719(DLL1);ENSG00000138036(DYNC2LI1);ENSG00000154485(MMP21);ENSG00000135541(AHI1);ENSG00000158683(PKD1L1);ENSG00000214513(NOTO);ENSG00000128602(SMO);ENSG0…	ENSG00000011143(MKS1);ENSG00000039139(DNAH5);ENSG00000046651(OFD1);ENSG00000048342(CC2D2A);ENSG00000070193(FGF10);ENSG00000075290(WNT8B);ENSG00000080298(RFX3);ENSG00000080815(PSEN1);ENSG00000081189(MEF2C);ENSG00000086598(TMED2);ENSG00000096872(IFT74);ENSG00000099139(PCSK5);ENSG00000100280(AP1B1);ENSG00000100628(ASB2);ENSG00000100644(HIF1A);ENSG00000101052(IFT52);ENSG00000101350(KIF3B);ENSG0000010…
GO:0048640	negative regulation of developmental growth	105	0.54787	1.75745	0	0.0306456	ENSG00000185920(PTCH1);ENSG00000012171(SEMA3B);ENSG00000167680(SEMA6B);ENSG00000112902(SEMA5A);ENSG00000095539(SEMA4G);ENSG00000089820(ARHGAP4);ENSG00000006837(CDKL3);ENSG00000118785(SPP1);ENSG00000186951(PPARA);ENSG00000138379(MSTN);ENSG00000078018(MAP2);ENSG00000143434(SEMA6C);ENSG00000177169(ULK1);ENSG00000083290(ULK2);ENSG00000130513(GDF15);ENSG00000164442(CITED2);ENSG00000068078(FGFR3);ENSG0…	ENSG00000001617(SEMA3F);ENSG00000006837(CDKL3);ENSG00000008083(JARID2);ENSG00000008294(SPAG9);ENSG00000010319(SEMA3G);ENSG00000012171(SEMA3B);ENSG00000040608(RTN4R);ENSG00000043591(ADRB1);ENSG00000047644(WWC3);ENSG00000053108(FSTL4);ENSG00000060069(CTDP1);ENSG00000065320(NTN1);ENSG00000066084(DIP2B);ENSG00000068078(FGFR3);ENSG00000075213(SEMA3A);ENSG00000075223(SEMA3C);ENSG00000078018(MAP2);ENSG0…
GO:0034329	cell junction assembly	424	0.479497	1.75677	0	0.0305937	ENSG00000039068(CDH1);ENSG00000128536(CDHR3);ENSG00000076716(GPC4);ENSG00000019549(SNAI2);ENSG00000186868(MAPT);ENSG00000132470(ITGB4);ENSG00000151490(PTPRO);ENSG00000107742(SPOCK2);ENSG00000091129(NRCAM);ENSG00000174482(LINGO2);ENSG00000047648(ARHGAP6);ENSG00000165215(CLDN3);ENSG00000108684(ASIC2);ENSG00000213937(CLDN9);ENSG00000115414(FN1);ENSG00000120899(PTK2B);ENSG00000012504(NR1H4);ENSG00000…	ENSG00000004142(POLDIP2);ENSG00000004399(PLXND1);ENSG00000010278(CD9);ENSG00000012504(NR1H4);ENSG00000013297(CLDN11);ENSG00000019549(SNAI2);ENSG00000021645(NRXN3);ENSG00000022355(GABRA1);ENSG00000027075(PRKCH);ENSG00000030304(MUSK);ENSG00000034971(MYOC);ENSG00000035403(VCL);ENSG00000039068(CDH1);ENSG00000040341(STAU2);ENSG00000040731(CDH10);ENSG00000044115(CTNNA1);ENSG00000044524(EPHA3);ENSG00000…
GO:0030315	T-tubule	53	0.603308	1.75628	0	0.0306029	ENSG00000171885(AQP4);ENSG00000018625(ATP1A2);ENSG00000123700(KCNJ2);ENSG00000185482(STAC3);ENSG00000125744(RTN2);ENSG00000151150(ANK3);ENSG00000058668(ATP2B4);ENSG00000092529(CAPN3);ENSG00000140443(IGF1R);ENSG00000249715(FER1L5);ENSG00000136531(SCN2A);ENSG00000167535(CACNB3);ENSG00000187486(KCNJ11);ENSG00000185567(AHNAK2);ENSG00000118804(STBD1);ENSG00000124942(AHNAK);ENSG00000157388(CACNA1D);ENS…	ENSG00000018625(ATP1A2);ENSG00000058668(ATP2B4);ENSG00000067191(CACNB1);ENSG00000075142(SRI);ENSG00000075461(CACNG4);ENSG00000080709(KCNN2);ENSG00000081248(CACNA1S);ENSG00000090020(SLC9A1);ENSG00000092529(CAPN3);ENSG00000105605(CACNG7);ENSG00000105711(SCN1B);ENSG00000107758(PPP3CB);ENSG00000108878(CACNG1);ENSG00000115239(ASB3);ENSG00000118804(STBD1);ENSG00000119699(TGFB3);ENSG00000120907(ADRA1A);…
GO:0009190	cyclic nucleotide biosynthetic process	22	0.713752	1.75279	0	0.0320845	ENSG00000169418(NPR1);ENSG00000152402(GUCY1A2);ENSG00000061918(GUCY1B1);ENSG00000174233(ADCY6);ENSG00000164116(GUCY1A1);ENSG00000159899(NPR2);ENSG00000173175(ADCY5);	ENSG00000061918(GUCY1B1);ENSG00000070019(GUCY2C);ENSG00000078295(ADCY2);ENSG00000101890(GUCY2F);ENSG00000116337(AMPD2);ENSG00000120937(NPPB);ENSG00000121281(ADCY7);ENSG00000129467(ADCY4);ENSG00000132518(GUCY2D);ENSG00000138031(ADCY3);ENSG00000143199(ADCY10);ENSG00000152402(GUCY1A2);ENSG00000155897(ADCY8);ENSG00000159899(NPR2);ENSG00000162104(ADCY9);ENSG00000163273(NPPC);ENSG00000164116(GUCY1A1);E…
GO:0042571	immunoglobulin complex, circulating	75	0.578881	1.75203	0	0.0321281	ENSG00000132465(JCHAIN);ENSG00000211896(IGHG1);	ENSG00000128322(IGLL1);ENSG00000132465(JCHAIN);ENSG00000162896(PIGR);ENSG00000188403(IGHV1OR15-9);ENSG00000211677(IGLC2);ENSG00000211679(IGLC3);ENSG00000211890(IGHA2);ENSG00000211891(IGHE);ENSG00000211892(IGHG4);ENSG00000211893(IGHG2);ENSG00000211895(IGHA1);ENSG00000211896(IGHG1);ENSG00000211899(IGHM);ENSG00000211933(IGHV6-1);ENSG00000211934(IGHV1-2);ENSG00000211935(IGHV1-3);ENSG00000211937(IGHV2…
GO:0050910	detection of mechanical stimulus involved in sensory perception of sound	17	0.762362	1.75177	0.0017452	0.0319658	ENSG00000204311(PJVK);ENSG00000186862(PDZD7);ENSG00000095397(WHRN);ENSG00000242866(STRC);ENSG00000149488(TMC2);ENSG00000060718(COL11A1);ENSG00000164199(ADGRV1);ENSG00000150275(PCDH15);	ENSG00000053918(KCNQ1);ENSG00000060718(COL11A1);ENSG00000095397(WHRN);ENSG00000105707(HPN);ENSG00000125863(MKKS);ENSG00000129749(CHRNA10);ENSG00000139304(PTPRQ);ENSG00000149488(TMC2);ENSG00000150275(PCDH15);ENSG00000157404(KIT);ENSG00000164199(ADGRV1);ENSG00000165091(TMC1);ENSG00000174343(CHRNA9);ENSG00000186862(PDZD7);ENSG00000197753(LHFPL5);ENSG00000204311(PJVK);ENSG00000242866(STRC)
GO:0003206	cardiac chamber morphogenesis	124	0.536535	1.75159	0	0.0317104	ENSG00000066468(FGFR2);ENSG00000105877(DNAH11);ENSG00000114854(TNNC1);ENSG00000129991(TNNI3);ENSG00000124766(SOX4);ENSG00000069702(TGFBR3);ENSG00000082014(SMARCD3);ENSG00000101384(JAG1);ENSG00000168779(SHOX2);ENSG00000137834(SMAD6);ENSG00000141448(GATA6);ENSG00000109472(CPE);ENSG00000092969(TGFB2);ENSG00000162496(DHRS3);ENSG00000157240(FZD1);ENSG00000128602(SMO);ENSG00000184347(SLIT3);ENSG0000016…	ENSG00000011143(MKS1);ENSG00000016082(ISL1);ENSG00000049883(PTCD2);ENSG00000054598(FOXC1);ENSG00000057294(PKP2);ENSG00000060718(COL11A1);ENSG00000066468(FGFR2);ENSG00000069702(TGFBR3);ENSG00000075223(SEMA3C);ENSG00000081189(MEF2C);ENSG00000081479(LRP2);ENSG00000082014(SMARCD3);ENSG00000083307(GRHL2);ENSG00000085741(WNT11);ENSG00000088832(FKBP1A);ENSG00000089225(TBX5);ENSG00000092054(MYH7);ENSG000…
GO:0009953	dorsal/ventral pattern formation	87	0.56543	1.75099	0	0.0316604	ENSG00000177103(DSCAML1);ENSG00000185920(PTCH1);ENSG00000078401(EDN1);ENSG00000154309(DISP1);ENSG00000104332(SFRP1);ENSG00000156345(CDK20);ENSG00000137834(SMAD6);ENSG00000168646(AXIN2);ENSG00000214513(NOTO);ENSG00000128602(SMO);ENSG00000187240(DYNC2H1);ENSG00000111087(GLI1);ENSG00000146350(TBC1D32);ENSG00000164066(INTU);ENSG00000108379(WNT3);ENSG00000157796(WDR19);ENSG00000164690(SHH);ENSG0000012…	ENSG00000005073(HOXA11);ENSG00000007372(PAX6);ENSG00000011143(MKS1);ENSG00000064218(DMRT3);ENSG00000072062(PRKACA);ENSG00000074047(GLI2);ENSG00000075290(WNT8B);ENSG00000078246(TULP3);ENSG00000078401(EDN1);ENSG00000080815(PSEN1);ENSG00000090539(CHRD);ENSG00000101052(IFT52);ENSG00000103126(AXIN1);ENSG00000104332(SFRP1);ENSG00000105701(FKBP8);ENSG00000105996(HOXA2);ENSG00000106571(GLI3);ENSG00000106…
GO:0006883	cellular sodium ion homeostasis	23	0.706426	1.74978	0.00668896	0.0318669	ENSG00000018625(ATP1A2);ENSG00000137731(FXYD2);ENSG00000111319(SCNN1A);ENSG00000135744(AGT);ENSG00000162572(SCNN1D);	ENSG00000018625(ATP1A2);ENSG00000064651(SLC12A2);ENSG00000069849(ATP1B3);ENSG00000075673(ATP12A);ENSG00000079215(SLC1A3);ENSG00000090020(SLC9A1);ENSG00000105409(ATP1A3);ENSG00000105675(ATP4A);ENSG00000111319(SCNN1A);ENSG00000115008(IL1A);ENSG00000129244(ATP1B2);ENSG00000132681(ATP1A4);ENSG00000135744(AGT);ENSG00000137731(FXYD2);ENSG00000143153(ATP1B1);ENSG00000160183(TMPRSS3);ENSG00000162572(SCNN…
GO:0089717	spanning component of membrane	21	0.725411	1.74856	0.00176991	0.0321149	ENSG00000196581(AJAP1);ENSG00000155886(SLC24A2);ENSG00000196338(NLGN3);ENSG00000130529(TRPM4);ENSG00000169992(NLGN2);ENSG00000074621(SLC24A1);ENSG00000169760(NLGN1);ENSG00000163406(SLC15A2);ENSG00000184277(TM2D3);ENSG00000204217(BMPR2);ENSG00000080493(SLC4A4);	ENSG00000013725(CD6);ENSG00000015520(NPC1L1);ENSG00000064651(SLC12A2);ENSG00000074276(CDHR2);ENSG00000074621(SLC24A1);ENSG00000080493(SLC4A4);ENSG00000088386(SLC15A1);ENSG00000099834(CDHR5);ENSG00000130529(TRPM4);ENSG00000140090(SLC24A4);ENSG00000146938(NLGN4X);ENSG00000155886(SLC24A2);ENSG00000163406(SLC15A2);ENSG00000165246(NLGN4Y);ENSG00000169760(NLGN1);ENSG00000169992(NLGN2);ENSG00000184277(T…
GO:0010758	regulation of macrophage chemotaxis	28	0.670598	1.74638	0.00166667	0.0329554	ENSG00000197405(C5AR1);ENSG00000271447(MMP28);ENSG00000120899(PTK2B);ENSG00000173531(MST1);ENSG00000138379(MSTN);ENSG00000111199(TRPV4);ENSG00000106804(C5);ENSG00000106538(RARRES2);ENSG00000110492(MDK);	ENSG00000035720(STAP1);ENSG00000099977(DDT);ENSG00000100030(MAPK1);ENSG00000102882(MAPK3);ENSG00000106538(RARRES2);ENSG00000106804(C5);ENSG00000110492(MDK);ENSG00000111199(TRPV4);ENSG00000117090(SLAMF1);ENSG00000120899(PTK2B);ENSG00000129422(MTUS1);ENSG00000137801(THBS1);ENSG00000137869(CYP19A1);ENSG00000138379(MSTN);ENSG00000157368(IL34);ENSG00000158714(SLAMF8);ENSG00000169398(PTK2);ENSG00000171…
GO:0060560	developmental growth involved in morphogenesis	237	0.502708	1.74582	0	0.0329516	ENSG00000066468(FGFR2);ENSG00000186868(MAPT);ENSG00000130203(APOE);ENSG00000012171(SEMA3B);ENSG00000091129(NRCAM);ENSG00000185345(PRKN);ENSG00000115414(FN1);ENSG00000078401(EDN1);ENSG00000167680(SEMA6B);ENSG00000112902(SEMA5A);ENSG00000095539(SEMA4G);ENSG00000089820(ARHGAP4);ENSG00000006837(CDKL3);ENSG00000173531(MST1);ENSG00000137843(PAK6);ENSG00000103528(SYT17);ENSG00000187391(MAGI2);ENSG000001…	ENSG00000001617(SEMA3F);ENSG00000006837(CDKL3);ENSG00000007168(PAFAH1B1);ENSG00000008086(CDKL5);ENSG00000008294(SPAG9);ENSG00000010319(SEMA3G);ENSG00000012171(SEMA3B);ENSG00000018189(RUFY3);ENSG00000035403(VCL);ENSG00000040608(RTN4R);ENSG00000049759(NEDD4L);ENSG00000053108(FSTL4);ENSG00000055163(CYFIP2);ENSG00000065320(NTN1);ENSG00000066084(DIP2B);ENSG00000066468(FGFR2);ENSG00000067606(PRKCZ);ENS…
GO:0052652	cyclic purine nucleotide metabolic process	22	0.713752	1.74411	0	0.0334125	ENSG00000169418(NPR1);ENSG00000152402(GUCY1A2);ENSG00000061918(GUCY1B1);ENSG00000174233(ADCY6);ENSG00000164116(GUCY1A1);ENSG00000159899(NPR2);ENSG00000173175(ADCY5);	ENSG00000061918(GUCY1B1);ENSG00000070019(GUCY2C);ENSG00000078295(ADCY2);ENSG00000101890(GUCY2F);ENSG00000116337(AMPD2);ENSG00000120937(NPPB);ENSG00000121281(ADCY7);ENSG00000129467(ADCY4);ENSG00000132518(GUCY2D);ENSG00000138031(ADCY3);ENSG00000143199(ADCY10);ENSG00000152402(GUCY1A2);ENSG00000155897(ADCY8);ENSG00000159899(NPR2);ENSG00000162104(ADCY9);ENSG00000163273(NPPC);ENSG00000164116(GUCY1A1);E…
GO:0009435	NAD biosynthetic process	26	0.671216	1.74313	0.00176056	0.0335113	ENSG00000124212(PTGIS);ENSG00000138617(PARP16);ENSG00000163864(NMNAT3);ENSG00000172940(SLC22A13);ENSG00000106733(NMRK1);ENSG00000162882(HAAO);ENSG00000112874(NUDT12);ENSG00000183077(AFMID);ENSG00000173614(NMNAT1);ENSG00000117009(KMO);ENSG00000166741(NNMT);	ENSG00000077009(NMRK2);ENSG00000103485(QPRT);ENSG00000105835(NAMPT);ENSG00000106733(NMRK1);ENSG00000112874(NUDT12);ENSG00000115919(KYNU);ENSG00000117009(KMO);ENSG00000124212(PTGIS);ENSG00000131203(IDO1);ENSG00000138496(PARP9);ENSG00000138617(PARP16);ENSG00000147813(NAPRT);ENSG00000153086(ACMSD);ENSG00000157064(NMNAT2);ENSG00000162882(HAAO);ENSG00000163864(NMNAT3);ENSG00000166741(NNMT);ENSG0000017…
GO:0031069	hair follicle morphogenesis	31	0.666511	1.74271	0.0017094	0.03335	ENSG00000066468(FGFR2);ENSG00000171791(BCL2);ENSG00000092969(TGFB2);ENSG00000128602(SMO);ENSG00000178919(FOXE1);ENSG00000182197(EXT1);ENSG00000164066(INTU);ENSG00000164690(SHH);ENSG00000171243(SOSTDC1);	ENSG00000064195(DLX3);ENSG00000064300(NGFR);ENSG00000066468(FGFR2);ENSG00000069764(PLA2G10);ENSG00000070193(FGF10);ENSG00000073282(TP63);ENSG00000074047(GLI2);ENSG00000092969(TGFB2);ENSG00000115461(IGFBP5);ENSG00000120370(GORAB);ENSG00000124216(SNAI1);ENSG00000125780(TGM3);ENSG00000128422(KRT17);ENSG00000128602(SMO);ENSG00000134363(FST);ENSG00000135925(WNT10A);ENSG00000139648(KRT71);ENSG000001402…
GO:0007409	axonogenesis	438	0.474967	1.74221	0	0.0332883	ENSG00000066468(FGFR2);ENSG00000186868(MAPT);ENSG00000177103(DSCAML1);ENSG00000018236(CNTN1);ENSG00000196569(LAMA2);ENSG00000151490(PTPRO);ENSG00000185920(PTCH1);ENSG00000099617(EFNA2);ENSG00000130203(APOE);ENSG00000085552(IGSF9);ENSG00000012171(SEMA3B);ENSG00000091129(NRCAM);ENSG00000189056(RELN);ENSG00000108947(EFNB3);ENSG00000122877(EGR2);ENSG00000143869(GDF7);ENSG00000115414(FN1);ENSG00000078…	ENSG00000001617(SEMA3F);ENSG00000003393(ALS2);ENSG00000004399(PLXND1);ENSG00000004848(ARX);ENSG00000005810(MYCBP2);ENSG00000006468(ETV1);ENSG00000006837(CDKL3);ENSG00000007168(PAFAH1B1);ENSG00000007372(PAX6);ENSG00000008086(CDKL5);ENSG00000010319(SEMA3G);ENSG00000010810(FYN);ENSG00000011009(LYPLA2);ENSG00000011201(ANOS1);ENSG00000012171(SEMA3B);ENSG00000016082(ISL1);ENSG00000018189(RUFY3);ENSG000…
GO:0048704	embryonic skeletal system morphogenesis	94	0.552571	1.74219	0	0.0329999	ENSG00000066468(FGFR2);ENSG00000177103(DSCAML1);ENSG00000187535(IFT140);ENSG00000128710(HOXD10);ENSG00000106006(HOXA6);ENSG00000126870(DYNC2I1);ENSG00000128652(HOXD3);ENSG00000168779(SHOX2);ENSG00000100625(SIX4);ENSG00000106004(HOXA5);ENSG00000120075(HOXB5);ENSG00000105429(MEGF8);ENSG00000052850(ALX4);ENSG00000120068(HOXB8);ENSG00000060718(COL11A1);ENSG00000123388(HOXC11);ENSG00000198353(HOXC4);E…	ENSG00000005073(HOXA11);ENSG00000010361(FUZ);ENSG00000052850(ALX4);ENSG00000060718(COL11A1);ENSG00000066468(FGFR2);ENSG00000070614(NDST1);ENSG00000075711(DLG1);ENSG00000078246(TULP3);ENSG00000078399(HOXA9);ENSG00000083307(GRHL2);ENSG00000092607(TBX15);ENSG00000100625(SIX4);ENSG00000100714(MTHFD1);ENSG00000101144(BMP7);ENSG00000104313(EYA1);ENSG00000105429(MEGF8);ENSG00000105996(HOXA2);ENSG0000010…
GO:0045499	chemorepellent activity	28	0.683472	1.74124	0	0.0331262	ENSG00000012171(SEMA3B);ENSG00000167680(SEMA6B);ENSG00000112902(SEMA5A);ENSG00000095539(SEMA4G);ENSG00000197635(DPP4);ENSG00000125848(FLRT3);ENSG00000184349(EFNA5);ENSG00000143434(SEMA6C);ENSG00000170381(SEMA3E);ENSG00000001617(SEMA3F);ENSG00000196189(SEMA4A);ENSG00000185033(SEMA4B);ENSG00000187764(SEMA4D);	ENSG00000001617(SEMA3F);ENSG00000010319(SEMA3G);ENSG00000012171(SEMA3B);ENSG00000075213(SEMA3A);ENSG00000075223(SEMA3C);ENSG00000082684(SEMA5B);ENSG00000092421(SEMA6A);ENSG00000095539(SEMA4G);ENSG00000112902(SEMA5A);ENSG00000118137(APOA1);ENSG00000125848(FLRT3);ENSG00000135333(EPHA7);ENSG00000135622(SEMA4F);ENSG00000137872(SEMA6D);ENSG00000138623(SEMA7A);ENSG00000143434(SEMA6C);ENSG00000153993(SE…
GO:0048675	axon extension	125	0.536485	1.7398	0	0.0334229	ENSG00000186868(MAPT);ENSG00000130203(APOE);ENSG00000012171(SEMA3B);ENSG00000091129(NRCAM);ENSG00000115414(FN1);ENSG00000078401(EDN1);ENSG00000167680(SEMA6B);ENSG00000112902(SEMA5A);ENSG00000095539(SEMA4G);ENSG00000089820(ARHGAP4);ENSG00000006837(CDKL3);ENSG00000078018(MAP2);ENSG00000163623(NKX6-1);ENSG00000143434(SEMA6C);ENSG00000196338(NLGN3);ENSG00000177169(ULK1);ENSG00000172037(LAMB2);ENSG000…	ENSG00000001617(SEMA3F);ENSG00000006837(CDKL3);ENSG00000007168(PAFAH1B1);ENSG00000008086(CDKL5);ENSG00000010319(SEMA3G);ENSG00000012171(SEMA3B);ENSG00000018189(RUFY3);ENSG00000035403(VCL);ENSG00000040608(RTN4R);ENSG00000065320(NTN1);ENSG00000066084(DIP2B);ENSG00000072315(TRPC5);ENSG00000073803(MAP3K13);ENSG00000075213(SEMA3A);ENSG00000075223(SEMA3C);ENSG00000077279(DCX);ENSG00000078018(MAP2);ENSG…
GO:0003044	regulation of systemic arterial blood pressure mediated by a chemical signal	49	0.608969	1.73966	0	0.0331663	ENSG00000078401(EDN1);ENSG00000167711(SERPINF2);ENSG00000164251(F2RL1);ENSG00000135744(AGT);ENSG00000112096(SOD2);ENSG00000181104(F2R);ENSG00000138792(ENPEP);ENSG00000169252(ADRB2);ENSG00000140416(TPM1);ENSG00000113448(PDE4D);ENSG00000198049(AVPR1B);ENSG00000270885(RASL10B);ENSG00000071242(RPS6KA2);ENSG00000170214(ADRA1B);ENSG00000180914(OXTR);ENSG00000176387(HSD11B2);	ENSG00000007952(NOX1);ENSG00000043591(ADRB1);ENSG00000051523(CYBA);ENSG00000067560(RHOA);ENSG00000071242(RPS6KA2);ENSG00000078401(EDN1);ENSG00000092009(CMA1);ENSG00000099139(PCSK5);ENSG00000100448(CTSG);ENSG00000101160(CTSZ);ENSG00000112096(SOD2);ENSG00000113448(PDE4D);ENSG00000115353(TACR1);ENSG00000117298(ECE1);ENSG00000120907(ADRA1A);ENSG00000124205(EDN3);ENSG00000126895(AVPR2);ENSG00000127129…
GO:0042471	ear morphogenesis	127	0.528471	1.73762	0	0.0339843	ENSG00000066468(FGFR2);ENSG00000112320(SOBP);ENSG00000109705(NKX3-2);ENSG00000006611(USH1C);ENSG00000078401(EDN1);ENSG00000186862(PDZD7);ENSG00000163666(HESX1);ENSG00000095397(WHRN);ENSG00000179981(TSHZ1);ENSG00000242866(STRC);ENSG00000100625(SIX4);ENSG00000132932(ATP8A2);ENSG00000075891(PAX2);ENSG00000060718(COL11A1);ENSG00000104290(FZD3);ENSG00000204385(SLC44A4);ENSG00000196586(MYO6);ENSG000001…	ENSG00000004975(DVL2);ENSG00000006377(DLX6);ENSG00000006611(USH1C);ENSG00000053918(KCNQ1);ENSG00000060718(COL11A1);ENSG00000065320(NTN1);ENSG00000066468(FGFR2);ENSG00000070193(FGF10);ENSG00000071909(MYO3B);ENSG00000074047(GLI2);ENSG00000075275(CELSR1);ENSG00000075891(PAX2);ENSG00000077943(ITGA8);ENSG00000078401(EDN1);ENSG00000091010(POU4F3);ENSG00000091536(MYO15A);ENSG00000095397(WHRN);ENSG000000…
GO:0022625	cytosolic large ribosomal subunit	56	0.598784	1.73514	0.0015083	0.0348702	ENSG00000100316(RPL3);ENSG00000071082(RPL31);ENSG00000142541(RPL13A);ENSG00000122406(RPL5);ENSG00000197958(RPL12);ENSG00000167526(RPL13);ENSG00000265681(RPL17);ENSG00000161970(RPL26);ENSG00000109475(RPL34);ENSG00000174748(RPL15);ENSG00000147403(RPL10);ENSG00000125691(RPL23);ENSG00000198918(RPL39);ENSG00000148303(RPL7A);ENSG00000145592(RPL37);ENSG00000174444(RPL4);ENSG00000162244(RPL29);ENSG000001…	ENSG00000037241(RPL26L1);ENSG00000063177(RPL18);ENSG00000071082(RPL31);ENSG00000089009(RPL6);ENSG00000089157(RPLP0);ENSG00000100316(RPL3);ENSG00000105640(RPL18A);ENSG00000108107(RPL28);ENSG00000108298(RPL19);ENSG00000109475(RPL34);ENSG00000114391(RPL24);ENSG00000116251(RPL22);ENSG00000121766(ZCCHC17);ENSG00000122026(RPL21);ENSG00000122406(RPL5);ENSG00000125691(RPL23);ENSG00000129245(FXR2);ENSG000…
GO:0001653	peptide receptor activity	154	0.51907	1.73401	0	0.0351999	ENSG00000169418(NPR1);ENSG00000113389(NPR3);ENSG00000116329(OPRD1);ENSG00000112164(GLP1R);ENSG00000164251(F2RL1);ENSG00000125510(OPRL1);ENSG00000101850(GPR143);ENSG00000160801(PTH1R);ENSG00000181104(F2R);ENSG00000164128(NPY1R);ENSG00000010310(GIPR);ENSG00000164129(NPY5R);ENSG00000267534(S1PR2);ENSG00000080293(SCTR);ENSG00000213903(LTB4R);ENSG00000184985(SORCS2);ENSG00000159899(NPR2);ENSG000001786…	ENSG00000004948(CALCR);ENSG00000010310(GIPR);ENSG00000056291(NPFFR2);ENSG00000060491(OGFR);ENSG00000064989(CALCRL);ENSG00000065325(GLP2R);ENSG00000069482(GAL);ENSG00000070019(GUCY2C);ENSG00000075073(TACR2);ENSG00000078549(ADCYAP1R1);ENSG00000080293(SCTR);ENSG00000082556(OPRK1);ENSG00000100739(BDKRB1);ENSG00000101188(NTSR1);ENSG00000101292(PROKR2);ENSG00000101850(GPR143);ENSG00000101890(GUCY2F);EN…
GO:0098719	sodium ion import across plasma membrane	23	0.709761	1.73384	0.00350263	0.0349704	ENSG00000181804(SLC9A9);ENSG00000111319(SCNN1A);ENSG00000135740(SLC9A5);ENSG00000099822(HCN2);ENSG00000130529(TRPM4);ENSG00000162572(SCNN1D);ENSG00000100170(SLC5A1);	ENSG00000064651(SLC12A2);ENSG00000065923(SLC9A7);ENSG00000066230(SLC9A3);ENSG00000090020(SLC9A1);ENSG00000099822(HCN2);ENSG00000100170(SLC5A1);ENSG00000111319(SCNN1A);ENSG00000115616(SLC9A2);ENSG00000130529(TRPM4);ENSG00000131183(SLC34A1);ENSG00000135740(SLC9A5);ENSG00000138622(HCN4);ENSG00000140675(SLC5A2);ENSG00000157103(SLC6A1);ENSG00000162572(SCNN1D);ENSG00000162753(SLC9C2);ENSG00000166828(SC…
GO:0061564	axon development	484	0.470178	1.73306	0	0.0351543	ENSG00000066468(FGFR2);ENSG00000186868(MAPT);ENSG00000177103(DSCAML1);ENSG00000018236(CNTN1);ENSG00000196569(LAMA2);ENSG00000151490(PTPRO);ENSG00000185920(PTCH1);ENSG00000099617(EFNA2);ENSG00000130203(APOE);ENSG00000085552(IGSF9);ENSG00000110195(FOLR1);ENSG00000012171(SEMA3B);ENSG00000091129(NRCAM);ENSG00000189056(RELN);ENSG00000108947(EFNB3);ENSG00000122877(EGR2);ENSG00000143869(GDF7);ENSG000001…	ENSG00000001617(SEMA3F);ENSG00000003393(ALS2);ENSG00000004399(PLXND1);ENSG00000004848(ARX);ENSG00000005810(MYCBP2);ENSG00000006468(ETV1);ENSG00000006837(CDKL3);ENSG00000007168(PAFAH1B1);ENSG00000007372(PAX6);ENSG00000008086(CDKL5);ENSG00000010319(SEMA3G);ENSG00000010810(FYN);ENSG00000011009(LYPLA2);ENSG00000011201(ANOS1);ENSG00000012171(SEMA3B);ENSG00000016082(ISL1);ENSG00000018189(RUFY3);ENSG000…
GO:0008528	G protein-coupled peptide receptor activity	148	0.523421	1.73271	0	0.0350181	ENSG00000169418(NPR1);ENSG00000113389(NPR3);ENSG00000116329(OPRD1);ENSG00000112164(GLP1R);ENSG00000164251(F2RL1);ENSG00000125510(OPRL1);ENSG00000101850(GPR143);ENSG00000160801(PTH1R);ENSG00000181104(F2R);ENSG00000164128(NPY1R);ENSG00000010310(GIPR);ENSG00000164129(NPY5R);ENSG00000267534(S1PR2);ENSG00000080293(SCTR);ENSG00000213903(LTB4R);ENSG00000184985(SORCS2);ENSG00000178623(GPR35);ENSG00000186…	ENSG00000004948(CALCR);ENSG00000010310(GIPR);ENSG00000056291(NPFFR2);ENSG00000064989(CALCRL);ENSG00000065325(GLP2R);ENSG00000069482(GAL);ENSG00000075073(TACR2);ENSG00000078549(ADCYAP1R1);ENSG00000080293(SCTR);ENSG00000082556(OPRK1);ENSG00000100739(BDKRB1);ENSG00000101188(NTSR1);ENSG00000101292(PROKR2);ENSG00000101850(GPR143);ENSG00000102239(BRS3);ENSG00000102539(MLNR);ENSG00000106018(VIPR2);ENSG0…
GO:0061387	regulation of extent of cell growth	111	0.538874	1.73229	0	0.0350295	ENSG00000186868(MAPT);ENSG00000130203(APOE);ENSG00000012171(SEMA3B);ENSG00000091129(NRCAM);ENSG00000115414(FN1);ENSG00000167680(SEMA6B);ENSG00000112902(SEMA5A);ENSG00000095539(SEMA4G);ENSG00000089820(ARHGAP4);ENSG00000006837(CDKL3);ENSG00000118785(SPP1);ENSG00000078018(MAP2);ENSG00000184349(EFNA5);ENSG00000163623(NKX6-1);ENSG00000143434(SEMA6C);ENSG00000177169(ULK1);ENSG00000083290(ULK2);ENSG0000…	ENSG00000001617(SEMA3F);ENSG00000006837(CDKL3);ENSG00000007168(PAFAH1B1);ENSG00000008086(CDKL5);ENSG00000010319(SEMA3G);ENSG00000012171(SEMA3B);ENSG00000018189(RUFY3);ENSG00000040608(RTN4R);ENSG00000053108(FSTL4);ENSG00000065320(NTN1);ENSG00000066084(DIP2B);ENSG00000072315(TRPC5);ENSG00000073803(MAP3K13);ENSG00000075213(SEMA3A);ENSG00000075223(SEMA3C);ENSG00000078018(MAP2);ENSG00000079805(DNM2);E…
GO:0003205	cardiac chamber development	168	0.509366	1.72943	0	0.0364155	ENSG00000066468(FGFR2);ENSG00000105877(DNAH11);ENSG00000114854(TNNC1);ENSG00000129991(TNNI3);ENSG00000149922(TBX6);ENSG00000124766(SOX4);ENSG00000069702(TGFBR3);ENSG00000163703(CRELD1);ENSG00000082014(SMARCD3);ENSG00000106031(HOXA13);ENSG00000101384(JAG1);ENSG00000168779(SHOX2);ENSG00000137834(SMAD6);ENSG00000141448(GATA6);ENSG00000109472(CPE);ENSG00000092969(TGFB2);ENSG00000162496(DHRS3);ENSG000…	ENSG00000004399(PLXND1);ENSG00000006125(AP2B1);ENSG00000011143(MKS1);ENSG00000015479(MATR3);ENSG00000016082(ISL1);ENSG00000049192(ADAMTS6);ENSG00000049883(PTCD2);ENSG00000054598(FOXC1);ENSG00000057294(PKP2);ENSG00000057657(PRDM1);ENSG00000060718(COL11A1);ENSG00000066468(FGFR2);ENSG00000069702(TGFBR3);ENSG00000070614(NDST1);ENSG00000075223(SEMA3C);ENSG00000081189(MEF2C);ENSG00000081479(LRP2);ENSG0…
GO:0019199	transmembrane receptor protein kinase activity	82	0.557067	1.72758	0.00151286	0.0370979	ENSG00000066468(FGFR2);ENSG00000108947(EFNB3);ENSG00000065361(ERBB3);ENSG00000069702(TGFBR3);ENSG00000260001(TGFBR3L);ENSG00000090006(LTBP4);ENSG00000080224(EPHA6);ENSG00000153208(MERTK);ENSG00000154928(EPHB1);ENSG00000198400(NTRK1);ENSG00000204580(DDR1);ENSG00000068078(FGFR3);ENSG00000140443(IGF1R);ENSG00000171105(INSR);ENSG00000114739(ACVR2B);ENSG00000143590(EFNA3);ENSG00000145242(EPHA5);ENSG00…	ENSG00000027644(INSRR);ENSG00000030304(MUSK);ENSG00000037280(FLT4);ENSG00000044524(EPHA3);ENSG00000047936(ROS1);ENSG00000049323(LTBP1);ENSG00000062524(LTK);ENSG00000065361(ERBB3);ENSG00000066056(TIE1);ENSG00000066468(FGFR2);ENSG00000068078(FGFR3);ENSG00000069702(TGFBR3);ENSG00000070886(EPHA8);ENSG00000077782(FGFR1);ENSG00000080224(EPHA6);ENSG00000090006(LTBP4);ENSG00000092445(TYRO3);ENSG000000992…
GO:0099587	inorganic ion import across plasma membrane	111	0.532645	1.72744	0	0.0368561	ENSG00000153822(KCNJ16);ENSG00000018625(ATP1A2);ENSG00000123700(KCNJ2);ENSG00000151704(KCNJ1);ENSG00000181804(SLC9A9);ENSG00000069431(ABCC9);ENSG00000121361(KCNJ8);ENSG00000137731(FXYD2);ENSG00000155886(SLC24A2);ENSG00000111319(SCNN1A);ENSG00000135740(SLC9A5);ENSG00000126562(WNK4);ENSG00000204442(NALF1);ENSG00000099822(HCN2);ENSG00000111199(TRPV4);ENSG00000130529(TRPM4);ENSG00000162572(SCNN1D);EN…	ENSG00000004948(CALCR);ENSG00000006071(ABCC8);ENSG00000010704(HFE);ENSG00000010810(FYN);ENSG00000018625(ATP1A2);ENSG00000053918(KCNQ1);ENSG00000055118(KCNH2);ENSG00000058668(ATP2B4);ENSG00000060237(WNK1);ENSG00000064651(SLC12A2);ENSG00000065923(SLC9A7);ENSG00000066230(SLC9A3);ENSG00000069431(ABCC9);ENSG00000069849(ATP1B3);ENSG00000070915(SLC12A3);ENSG00000074621(SLC24A1);ENSG00000074803(SLC12A1);…
GO:0098659	inorganic cation import across plasma membrane	111	0.532645	1.7272	0	0.0366966	ENSG00000153822(KCNJ16);ENSG00000018625(ATP1A2);ENSG00000123700(KCNJ2);ENSG00000151704(KCNJ1);ENSG00000181804(SLC9A9);ENSG00000069431(ABCC9);ENSG00000121361(KCNJ8);ENSG00000137731(FXYD2);ENSG00000155886(SLC24A2);ENSG00000111319(SCNN1A);ENSG00000135740(SLC9A5);ENSG00000126562(WNK4);ENSG00000204442(NALF1);ENSG00000099822(HCN2);ENSG00000111199(TRPV4);ENSG00000130529(TRPM4);ENSG00000162572(SCNN1D);EN…	ENSG00000004948(CALCR);ENSG00000006071(ABCC8);ENSG00000010704(HFE);ENSG00000010810(FYN);ENSG00000018625(ATP1A2);ENSG00000053918(KCNQ1);ENSG00000055118(KCNH2);ENSG00000058668(ATP2B4);ENSG00000060237(WNK1);ENSG00000064651(SLC12A2);ENSG00000065923(SLC9A7);ENSG00000066230(SLC9A3);ENSG00000069431(ABCC9);ENSG00000069849(ATP1B3);ENSG00000070915(SLC12A3);ENSG00000074621(SLC24A1);ENSG00000074803(SLC12A1);…
GO:0042577	lipid phosphatase activity	15	0.784298	1.72596	0.00179533	0.0371357	ENSG00000162407(PLPP3);ENSG00000129951(PLPPR3);ENSG00000117598(PLPPR5);ENSG00000105520(PLPPR2);ENSG00000126821(SGPP1);ENSG00000067113(PLPP1);	ENSG00000067113(PLPP1);ENSG00000105520(PLPPR2);ENSG00000117598(PLPPR5);ENSG00000117600(PLPPR4);ENSG00000120915(EPHX2);ENSG00000126821(SGPP1);ENSG00000129951(PLPPR3);ENSG00000132376(INPP5K);ENSG00000141934(PLPP2);ENSG00000148123(PLPPR1);ENSG00000160539(PLPP7);ENSG00000162407(PLPP3);ENSG00000163082(SGPP2);ENSG00000205808(PLPP6);ENSG00000284686(PLPP3)
GO:0048839	inner ear development	201	0.502314	1.7254	0	0.0370455	ENSG00000066468(FGFR2);ENSG00000145824(CXCL14);ENSG00000112320(SOBP);ENSG00000223953(C1QTNF5);ENSG00000221869(CEBPD);ENSG00000006611(USH1C);ENSG00000204311(PJVK);ENSG00000116990(MYCL);ENSG00000186862(PDZD7);ENSG00000163666(HESX1);ENSG00000095397(WHRN);ENSG00000111052(LIN7A);ENSG00000106031(HOXA13);ENSG00000242866(STRC);ENSG00000101384(JAG1);ENSG00000100625(SIX4);ENSG00000198719(DLL1);ENSG00000092…	ENSG00000004975(DVL2);ENSG00000006377(DLX6);ENSG00000006611(USH1C);ENSG00000007168(PAFAH1B1);ENSG00000011143(MKS1);ENSG00000032742(IFT88);ENSG00000033867(SLC4A7);ENSG00000042781(USH2A);ENSG00000053918(KCNQ1);ENSG00000055732(MCOLN3);ENSG00000057663(ATG5);ENSG00000060718(COL11A1);ENSG00000065320(NTN1);ENSG00000066468(FGFR2);ENSG00000070193(FGF10);ENSG00000071909(MYO3B);ENSG00000073111(MCM2);ENSG000…
GO:1902284	neuron projection extension involved in neuron projection guidance	37	0.635368	1.72518	0	0.0368502	ENSG00000012171(SEMA3B);ENSG00000167680(SEMA6B);ENSG00000112902(SEMA5A);ENSG00000095539(SEMA4G);ENSG00000143434(SEMA6C);ENSG00000184347(SLIT3);ENSG00000105429(MEGF8);ENSG00000108379(WNT3);ENSG00000170381(SEMA3E);ENSG00000001617(SEMA3F);ENSG00000196189(SEMA4A);ENSG00000114251(WNT5A);ENSG00000099250(NRP1);ENSG00000130827(PLXNA3);ENSG00000145147(SLIT2);ENSG00000185033(SEMA4B);ENSG00000187764(SEMA4D)…	ENSG00000001617(SEMA3F);ENSG00000010319(SEMA3G);ENSG00000012171(SEMA3B);ENSG00000075213(SEMA3A);ENSG00000075223(SEMA3C);ENSG00000082684(SEMA5B);ENSG00000092421(SEMA6A);ENSG00000095539(SEMA4G);ENSG00000099250(NRP1);ENSG00000105429(MEGF8);ENSG00000107562(CXCL12);ENSG00000108379(WNT3);ENSG00000112715(VEGFA);ENSG00000112902(SEMA5A);ENSG00000114251(WNT5A);ENSG00000118257(NRP2);ENSG00000130827(PLXNA3);…
GO:0006814	sodium ion transport	249	0.490958	1.72437	0	0.0368764	ENSG00000010379(SLC6A13);ENSG00000157765(SLC34A2);ENSG00000111181(SLC6A12);ENSG00000018236(CNTN1);ENSG00000114796(KLHL24);ENSG00000018625(ATP1A2);ENSG00000108684(ASIC2);ENSG00000101198(NKAIN4);ENSG00000078401(EDN1);ENSG00000154025(SLC5A10);ENSG00000170482(SLC23A1);ENSG00000181804(SLC9A9);ENSG00000114279(FGF12);ENSG00000196557(CACNA1H);ENSG00000137731(FXYD2);ENSG00000155886(SLC24A2);ENSG0000010488…	ENSG00000002746(HECW1);ENSG00000006283(CACNA1G);ENSG00000007216(SLC13A2);ENSG00000007314(SCN4A);ENSG00000010379(SLC6A13);ENSG00000011083(SLC6A7);ENSG00000018236(CNTN1);ENSG00000018625(ATP1A2);ENSG00000033867(SLC4A7);ENSG00000049759(NEDD4L);ENSG00000050438(SLC4A8);ENSG00000052344(PRSS8);ENSG00000053918(KCNQ1);ENSG00000057294(PKP2);ENSG00000058668(ATP2B4);ENSG00000060237(WNK1);ENSG00000063127(SLC6A…
GO:0004867	serine-type endopeptidase inhibitor activity	99	0.542212	1.72143	0	0.0381869	ENSG00000123243(ITIH5);ENSG00000101443(WFDC2);ENSG00000106927(AMBP);ENSG00000149131(SERPING1);ENSG00000167711(SERPINF2);ENSG00000140093(SERPINA10);ENSG00000163536(SERPINI1);ENSG00000135744(AGT);ENSG00000122707(RECK);ENSG00000152377(SPOCK1);ENSG00000100767(PAPLN);ENSG00000106366(SERPINE1);ENSG00000102109(PCSK1N);ENSG00000142192(APP);ENSG00000215018(COL28A1);ENSG00000140564(FURIN);ENSG00000003436(T…	ENSG00000003436(TFPI);ENSG00000011201(ANOS1);ENSG00000021355(SERPINB1);ENSG00000055955(ITIH4);ENSG00000055957(ITIH1);ENSG00000057149(SERPINB3);ENSG00000084234(APLP2);ENSG00000089220(PEBP1);ENSG00000099937(SERPIND1);ENSG00000100665(SERPINA4);ENSG00000100767(PAPLN);ENSG00000101443(WFDC2);ENSG00000101446(SPINT3);ENSG00000101448(EPPIN);ENSG00000102109(PCSK1N);ENSG00000102313(ITIH6);ENSG00000103175(WF…
GO:0015812	gamma-aminobutyric acid transport	17	0.744204	1.72008	0.00347826	0.0386207	ENSG00000010379(SLC6A13);ENSG00000111181(SLC6A12);ENSG00000107282(APBA1);ENSG00000183044(ABAT);ENSG00000131389(SLC6A6);ENSG00000133107(TRPC4);ENSG00000204681(GABBR1);	ENSG00000010379(SLC6A13);ENSG00000089041(P2RX7);ENSG00000101188(NTSR1);ENSG00000101438(SLC32A1);ENSG00000107282(APBA1);ENSG00000109062(SLC9A3R1);ENSG00000111181(SLC6A12);ENSG00000131389(SLC6A6);ENSG00000132164(SLC6A11);ENSG00000133107(TRPC4);ENSG00000135312(HTR1B);ENSG00000157103(SLC6A1);ENSG00000159164(SV2A);ENSG00000170893(TRH);ENSG00000183044(ABAT);ENSG00000196712(NF1);ENSG00000204681(GABBR1)
GO:0099174	regulation of presynapse organization	34	0.642741	1.72001	0.00340715	0.0383598	ENSG00000076716(GPC4);ENSG00000183098(GPC6);ENSG00000139182(CLSTN3);ENSG00000157240(FZD1);ENSG00000131409(LRRC4B);ENSG00000169992(NLGN2);ENSG00000152767(FARP1);ENSG00000142192(APP);ENSG00000153707(PTPRD);ENSG00000126243(LRFN3);ENSG00000145335(SNCA);ENSG00000165300(SLITRK5);ENSG00000121871(SLITRK3);ENSG00000184564(SLITRK6);	ENSG00000069329(VPS35);ENSG00000076716(GPC4);ENSG00000102924(CBLN1);ENSG00000107984(DKK1);ENSG00000112139(MDGA1);ENSG00000114867(EIF4G1);ENSG00000121871(SLITRK3);ENSG00000126243(LRFN3);ENSG00000131409(LRRC4B);ENSG00000139182(CLSTN3);ENSG00000140538(NTRK3);ENSG00000141668(CBLN2);ENSG00000142192(APP);ENSG00000145335(SNCA);ENSG00000152767(FARP1);ENSG00000153707(PTPRD);ENSG00000154342(WNT3A);ENSG0000…
GO:0070330	aromatase activity	25	0.70484	1.71878	0	0.0386385	ENSG00000106258(CYP3A5);ENSG00000138061(CYP1B1);ENSG00000140465(CYP1A1);ENSG00000130649(CYP2E1);	ENSG00000021461(CYP3A43);ENSG00000106258(CYP3A5);ENSG00000108242(CYP2C18);ENSG00000130649(CYP2E1);ENSG00000137869(CYP19A1);ENSG00000138061(CYP1B1);ENSG00000138109(CYP2C9);ENSG00000138115(CYP2C8);ENSG00000140465(CYP1A1);ENSG00000140505(CYP1A2);ENSG00000142973(CYP4B1);ENSG00000160868(CYP3A4);ENSG00000160870(CYP3A7);ENSG00000165841(CYP2C19);ENSG00000171903(CYP4F11);ENSG00000186115(CYP4F2);ENSG000001…
GO:0032420	stereocilium	53	0.593112	1.7184	0	0.038593	ENSG00000006611(USH1C);ENSG00000204311(PJVK);ENSG00000186862(PDZD7);ENSG00000095397(WHRN);ENSG00000242866(STRC);ENSG00000149488(TMC2);ENSG00000174233(ADCY6);ENSG00000136425(CIB2);ENSG00000176058(TPRN);ENSG00000164199(ADGRV1);ENSG00000187017(ESPN);ENSG00000091536(MYO15A);ENSG00000103942(HOMER2);ENSG00000171160(MORN4);ENSG00000177106(EPS8L2);ENSG00000186765(FSCN2);ENSG00000150275(PCDH15);	ENSG00000006611(USH1C);ENSG00000007168(PAFAH1B1);ENSG00000028203(VEZT);ENSG00000033867(SLC4A7);ENSG00000042781(USH2A);ENSG00000071909(MYO3B);ENSG00000079335(CDC14A);ENSG00000081923(ATP8B1);ENSG00000091536(MYO15A);ENSG00000095397(WHRN);ENSG00000095777(MYO3A);ENSG00000100106(TRIOBP);ENSG00000100362(PVALB);ENSG00000103942(HOMER2);ENSG00000104327(CALB1);ENSG00000107736(CDH23);ENSG00000109062(SLC9A3R1…
GO:0007263	nitric oxide mediated signal transduction	27	0.680346	1.71837	0.00497512	0.0383238	ENSG00000130203(APOE);ENSG00000152402(GUCY1A2);ENSG00000061918(GUCY1B1);ENSG00000135744(AGT);ENSG00000138735(PDE5A);ENSG00000058668(ATP2B4);ENSG00000164116(GUCY1A1);ENSG00000213722(DDAH2);	ENSG00000007171(NOS2);ENSG00000058668(ATP2B4);ENSG00000061918(GUCY1B1);ENSG00000089250(NOS1);ENSG00000108551(RASD1);ENSG00000112715(VEGFA);ENSG00000130203(APOE);ENSG00000135218(CD36);ENSG00000135744(AGT);ENSG00000137801(THBS1);ENSG00000138735(PDE5A);ENSG00000139515(PDX1);ENSG00000146648(EGFR);ENSG00000152402(GUCY1A2);ENSG00000153904(DDAH1);ENSG00000162992(NEUROD1);ENSG00000164116(GUCY1A1);ENSG000…
GO:0043551	regulation of phosphatidylinositol 3-kinase activity	57	0.585503	1.71688	0.00160256	0.0387767	ENSG00000120899(PTK2B);ENSG00000114737(CISH);ENSG00000184557(SOCS3);ENSG00000100100(PIK3IP1);ENSG00000134215(VAV3);ENSG00000184304(PRKD1);ENSG00000068078(FGFR3);ENSG00000183281(PLGLB1);ENSG00000105875(WDR91);ENSG00000136848(DAB2IP);ENSG00000135439(AGAP2);ENSG00000134853(PDGFRA);ENSG00000126775(ATG14);ENSG00000102755(FLT1);ENSG00000169047(IRS1);ENSG00000125551(PLGLB2);ENSG00000274211(SOCS7);ENSG00…	ENSG00000000938(FGR);ENSG00000068078(FGFR3);ENSG00000070831(CDC42);ENSG00000070886(EPHA8);ENSG00000100100(PIK3IP1);ENSG00000100311(PDGFB);ENSG00000101082(SLA2);ENSG00000102755(FLT1);ENSG00000105647(PIK3R2);ENSG00000105875(WDR91);ENSG00000110148(CCKBR);ENSG00000110497(AMBRA1);ENSG00000113721(PDGFRB);ENSG00000114737(CISH);ENSG00000117461(PIK3R3);ENSG00000120156(TEK);ENSG00000120833(SOCS2);ENSG00000…
GO:0060993	kidney morphogenesis	96	0.54274	1.71606	0	0.0389161	ENSG00000185920(PTCH1);ENSG00000134245(WNT2B);ENSG00000124766(SOX4);ENSG00000138759(FRAS1);ENSG00000185630(PBX1);ENSG00000135744(AGT);ENSG00000100625(SIX4);ENSG00000126562(WNK4);ENSG00000171791(BCL2);ENSG00000168743(NPNT);ENSG00000135541(AHI1);ENSG00000128602(SMO);ENSG00000188906(LRRK2);ENSG00000129654(FOXJ1);ENSG00000075891(PAX2);ENSG00000103449(SALL1);ENSG00000275410(HNF1B);ENSG00000125618(PAX8…	ENSG00000005073(HOXA11);ENSG00000005513(SOX8);ENSG00000008710(PKD1);ENSG00000018408(WWTR1);ENSG00000070193(FGF10);ENSG00000075711(DLG1);ENSG00000075891(PAX2);ENSG00000084073(ZMPSTE24);ENSG00000085741(WNT11);ENSG00000100625(SIX4);ENSG00000101144(BMP7);ENSG00000103449(SALL1);ENSG00000104313(EYA1);ENSG00000104327(CALB1);ENSG00000105329(TGFB1);ENSG00000106571(GLI3);ENSG00000107485(GATA3);ENSG00000107…
GO:0034694	response to prostaglandin	33	0.655452	1.715	0.00165017	0.0391882	ENSG00000196139(AKR1C3);ENSG00000122420(PTGFR);ENSG00000078401(EDN1);ENSG00000125384(PTGER2);ENSG00000104332(SFRP1);ENSG00000069702(TGFBR3);ENSG00000171631(P2RY6);ENSG00000174233(ADCY6);ENSG00000117586(TNFSF4);ENSG00000151632(AKR1C2);ENSG00000162409(PRKAA2);	ENSG00000069702(TGFBR3);ENSG00000078369(GNB1);ENSG00000078401(EDN1);ENSG00000084674(APOB);ENSG00000087460(GNAS);ENSG00000100811(YY1);ENSG00000101405(OXT);ENSG00000104332(SFRP1);ENSG00000105127(AKAP8);ENSG00000108819(PPP1R9B);ENSG00000117586(TNFSF4);ENSG00000122420(PTGFR);ENSG00000125384(PTGER2);ENSG00000126353(CCR7);ENSG00000129673(AANAT);ENSG00000132170(PPARG);ENSG00000132356(PRKAA1);ENSG0000013…
GO:0043954	cellular component maintenance	68	0.570792	1.71437	0.00151286	0.0393014	ENSG00000130203(APOE);ENSG00000196415(PRTN3);ENSG00000165215(CLDN3);ENSG00000204311(PJVK);ENSG00000095397(WHRN);ENSG00000164251(F2RL1);ENSG00000251322(SHANK3);ENSG00000181104(F2R);ENSG00000132535(DLG4);ENSG00000166689(PLEKHA7);ENSG00000197283(SYNGAP1);ENSG00000169992(NLGN2);ENSG00000140443(IGF1R);ENSG00000162105(SHANK2);ENSG00000171105(INSR);ENSG00000176058(TPRN);ENSG00000187672(ERC2);ENSG0000016…	ENSG00000005884(ITGA3);ENSG00000010810(FYN);ENSG00000054803(CBLN4);ENSG00000069329(VPS35);ENSG00000072694(FCGR2B);ENSG00000073712(FERMT2);ENSG00000075711(DLG1);ENSG00000076826(CAMSAP3);ENSG00000078808(SDF4);ENSG00000079482(OPHN1);ENSG00000082805(ERC1);ENSG00000085733(CTTN);ENSG00000087053(MTMR2);ENSG00000095397(WHRN);ENSG00000095970(TREM2);ENSG00000100151(PICK1);ENSG00000102924(CBLN1);ENSG0000010…
GO:0032421	stereocilium bundle	62	0.579172	1.71426	0	0.0390924	ENSG00000006611(USH1C);ENSG00000204311(PJVK);ENSG00000186862(PDZD7);ENSG00000095397(WHRN);ENSG00000242866(STRC);ENSG00000149488(TMC2);ENSG00000174233(ADCY6);ENSG00000172426(RSPH9);ENSG00000136425(CIB2);ENSG00000176058(TPRN);ENSG00000164199(ADGRV1);ENSG00000187017(ESPN);ENSG00000091536(MYO15A);ENSG00000103942(HOMER2);ENSG00000171160(MORN4);ENSG00000177106(EPS8L2);ENSG00000186765(FSCN2);ENSG0000015…	ENSG00000006611(USH1C);ENSG00000007168(PAFAH1B1);ENSG00000028203(VEZT);ENSG00000033867(SLC4A7);ENSG00000042781(USH2A);ENSG00000071909(MYO3B);ENSG00000079335(CDC14A);ENSG00000081923(ATP8B1);ENSG00000091536(MYO15A);ENSG00000095397(WHRN);ENSG00000095777(MYO3A);ENSG00000100106(TRIOBP);ENSG00000100362(PVALB);ENSG00000103942(HOMER2);ENSG00000104321(TRPA1);ENSG00000104327(CALB1);ENSG00000107736(CDH23);E…
GO:0097485	neuron projection guidance	238	0.490759	1.71421	0	0.0388517	ENSG00000177103(DSCAML1);ENSG00000018236(CNTN1);ENSG00000196569(LAMA2);ENSG00000151490(PTPRO);ENSG00000185920(PTCH1);ENSG00000099617(EFNA2);ENSG00000085552(IGSF9);ENSG00000012171(SEMA3B);ENSG00000091129(NRCAM);ENSG00000189056(RELN);ENSG00000108947(EFNB3);ENSG00000122877(EGR2);ENSG00000143869(GDF7);ENSG00000078401(EDN1);ENSG00000167680(SEMA6B);ENSG00000134115(CNTN6);ENSG00000112902(SEMA5A);ENSG000…	ENSG00000001617(SEMA3F);ENSG00000004399(PLXND1);ENSG00000004848(ARX);ENSG00000005810(MYCBP2);ENSG00000006468(ETV1);ENSG00000007372(PAX6);ENSG00000010319(SEMA3G);ENSG00000010810(FYN);ENSG00000011009(LYPLA2);ENSG00000011201(ANOS1);ENSG00000012171(SEMA3B);ENSG00000016082(ISL1);ENSG00000018236(CNTN1);ENSG00000021645(NRXN3);ENSG00000038382(TRIO);ENSG00000044524(EPHA3);ENSG00000053747(LAMA3);ENSG000000…
GO:0032095	regulation of response to food	16	0.749179	1.71393	0	0.0387518	ENSG00000122585(NPY);ENSG00000186951(PPARA);ENSG00000134548(SPX);ENSG00000163794(UCN);ENSG00000125124(BBS2);	ENSG00000070081(NUCB2);ENSG00000087250(MT3);ENSG00000112038(OPRM1);ENSG00000117691(NENF);ENSG00000121853(GHSR);ENSG00000122585(NPY);ENSG00000125124(BBS2);ENSG00000125863(MKKS);ENSG00000126583(PRKCG);ENSG00000134548(SPX);ENSG00000140463(BBS4);ENSG00000157017(GHRL);ENSG00000163794(UCN);ENSG00000164326(CARTPT);ENSG00000174697(LEP);ENSG00000186951(PPARA)
GO:0007411	axon guidance	237	0.49077	1.71238	0	0.0393308	ENSG00000177103(DSCAML1);ENSG00000018236(CNTN1);ENSG00000196569(LAMA2);ENSG00000151490(PTPRO);ENSG00000185920(PTCH1);ENSG00000099617(EFNA2);ENSG00000085552(IGSF9);ENSG00000012171(SEMA3B);ENSG00000091129(NRCAM);ENSG00000189056(RELN);ENSG00000108947(EFNB3);ENSG00000122877(EGR2);ENSG00000143869(GDF7);ENSG00000078401(EDN1);ENSG00000167680(SEMA6B);ENSG00000134115(CNTN6);ENSG00000112902(SEMA5A);ENSG000…	ENSG00000001617(SEMA3F);ENSG00000004399(PLXND1);ENSG00000004848(ARX);ENSG00000005810(MYCBP2);ENSG00000006468(ETV1);ENSG00000007372(PAX6);ENSG00000010319(SEMA3G);ENSG00000010810(FYN);ENSG00000011009(LYPLA2);ENSG00000011201(ANOS1);ENSG00000012171(SEMA3B);ENSG00000016082(ISL1);ENSG00000018236(CNTN1);ENSG00000021645(NRXN3);ENSG00000038382(TRIO);ENSG00000044524(EPHA3);ENSG00000053747(LAMA3);ENSG000000…
GO:0007626	locomotory behavior	196	0.497476	1.71216	0	0.0391747	ENSG00000018236(CNTN1);ENSG00000130203(APOE);ENSG00000100302(RASD2);ENSG00000112320(SOBP);ENSG00000189056(RELN);ENSG00000108947(EFNB3);ENSG00000018625(ATP1A2);ENSG00000185345(PRKN);ENSG00000197635(DPP4);ENSG00000116329(OPRD1);ENSG00000128710(HOXD10);ENSG00000137843(PAK6);ENSG00000114279(FGF12);ENSG00000106688(SLC1A1);ENSG00000174938(SEZ6L2);ENSG00000107282(APBA1);ENSG00000125510(OPRL1);ENSG000002…	ENSG00000003393(ALS2);ENSG00000007168(PAFAH1B1);ENSG00000008277(ADAM22);ENSG00000018236(CNTN1);ENSG00000018625(ATP1A2);ENSG00000033178(UBA6);ENSG00000034053(APBA2);ENSG00000036672(USP2);ENSG00000040531(CTNS);ENSG00000046889(PREX2);ENSG00000049860(HEXB);ENSG00000055732(MCOLN3);ENSG00000063015(SEZ6);ENSG00000064218(DMRT3);ENSG00000064393(HIPK2);ENSG00000069329(VPS35);ENSG00000069696(DRD4);ENSG00000…
GO:0048841	regulation of axon extension involved in axon guidance	33	0.64276	1.71057	0.00166667	0.0398371	ENSG00000012171(SEMA3B);ENSG00000167680(SEMA6B);ENSG00000112902(SEMA5A);ENSG00000095539(SEMA4G);ENSG00000143434(SEMA6C);ENSG00000105429(MEGF8);ENSG00000108379(WNT3);ENSG00000170381(SEMA3E);ENSG00000001617(SEMA3F);ENSG00000196189(SEMA4A);ENSG00000114251(WNT5A);ENSG00000099250(NRP1);ENSG00000130827(PLXNA3);ENSG00000185033(SEMA4B);ENSG00000187764(SEMA4D);	ENSG00000001617(SEMA3F);ENSG00000010319(SEMA3G);ENSG00000012171(SEMA3B);ENSG00000075213(SEMA3A);ENSG00000075223(SEMA3C);ENSG00000082684(SEMA5B);ENSG00000092421(SEMA6A);ENSG00000095539(SEMA4G);ENSG00000099250(NRP1);ENSG00000105429(MEGF8);ENSG00000107562(CXCL12);ENSG00000108379(WNT3);ENSG00000112715(VEGFA);ENSG00000112902(SEMA5A);ENSG00000114251(WNT5A);ENSG00000130827(PLXNA3);ENSG00000135622(SEMA4F…
GO:0034706	sodium channel complex	26	0.678876	1.7102	0	0.0397931	ENSG00000196557(CACNA1H);ENSG00000111319(SCNN1A);ENSG00000006283(CACNA1G);ENSG00000130529(TRPM4);ENSG00000162572(SCNN1D);ENSG00000168356(SCN11A);ENSG00000169432(SCN9A);ENSG00000196876(SCN8A);ENSG00000136531(SCN2A);ENSG00000007314(SCN4A);ENSG00000153253(SCN3A);	ENSG00000006283(CACNA1G);ENSG00000007314(SCN4A);ENSG00000100346(CACNA1I);ENSG00000105711(SCN1B);ENSG00000105737(GRIK5);ENSG00000111319(SCNN1A);ENSG00000130529(TRPM4);ENSG00000136531(SCN2A);ENSG00000136546(SCN7A);ENSG00000144285(SCN1A);ENSG00000149403(GRIK4);ENSG00000149575(SCN2B);ENSG00000153253(SCN3A);ENSG00000162572(SCNN1D);ENSG00000163873(GRIK3);ENSG00000164418(GRIK2);ENSG00000166257(SCN3B);EN…
GO:0004112	cyclic-nucleotide phosphodiesterase activity	27	0.676291	1.70923	0	0.0400891	ENSG00000285188(PDE4C);ENSG00000171408(PDE7B);ENSG00000105650(PDE4C);ENSG00000138735(PDE5A);ENSG00000170222(ADPRM);ENSG00000115252(PDE1A);ENSG00000065989(PDE4A);ENSG00000113448(PDE4D);ENSG00000128655(PDE11A);ENSG00000205268(PDE7A);ENSG00000154678(PDE1C);ENSG00000185527(PDE6G);	ENSG00000065989(PDE4A);ENSG00000073417(PDE8A);ENSG00000095464(PDE6C);ENSG00000105650(PDE4C);ENSG00000112541(PDE10A);ENSG00000113231(PDE8B);ENSG00000113448(PDE4D);ENSG00000115252(PDE1A);ENSG00000123360(PDE1B);ENSG00000128655(PDE11A);ENSG00000132915(PDE6A);ENSG00000133256(PDE6B);ENSG00000138735(PDE5A);ENSG00000139053(PDE6H);ENSG00000152270(PDE3B);ENSG00000154678(PDE1C);ENSG00000160191(PDE9A);ENSG00…
GO:0007602	phototransduction	49	0.593857	1.70828	0	0.0404283	ENSG00000108684(ASIC2);ENSG00000155886(SLC24A2);ENSG00000110697(PITPNM1);ENSG00000054277(OPN3);ENSG00000021300(PLEKHB1);ENSG00000163624(CDS1);ENSG00000278570(NR2E3);ENSG00000143919(CAMKMT);ENSG00000125388(GRK4);ENSG00000109103(UNC119);ENSG00000138741(TRPC3);ENSG00000127928(GNGT1);ENSG00000070729(CNGB1);ENSG00000133256(PDE6B);	ENSG00000021300(PLEKHB1);ENSG00000048545(GUCA1A);ENSG00000054277(OPN3);ENSG00000070729(CNGB1);ENSG00000088256(GNA11);ENSG00000095464(PDE6C);ENSG00000101890(GUCY2F);ENSG00000102076(OPN1LW);ENSG00000102104(RS1);ENSG00000104237(RP1);ENSG00000108684(ASIC2);ENSG00000109047(RCVRN);ENSG00000109103(UNC119);ENSG00000110697(PITPNM1);ENSG00000114124(GRK7);ENSG00000114349(GNAT1);ENSG00000116703(PDC);ENSG0000…
GO:0019730	antimicrobial humoral response	125	0.521916	1.70707	0	0.0407436	ENSG00000101443(WFDC2);ENSG00000145824(CXCL14);ENSG00000196415(PRTN3);ENSG00000214274(ANG);ENSG00000184381(PLA2G6);ENSG00000141448(GATA6);ENSG00000184678(H2BC21);ENSG00000069399(BCL3);ENSG00000172232(AZU1);ENSG00000204592(HLA-E);ENSG00000106538(RARRES2);ENSG00000018280(SLC11A1);ENSG00000071889(FAM3A);ENSG00000198918(RPL39);ENSG00000145777(TSLP);ENSG00000105372(RPS19);ENSG00000156482(RPL30);	ENSG00000008438(PGLYRP1);ENSG00000010438(PRSS3);ENSG00000012223(LTF);ENSG00000018280(SLC11A1);ENSG00000069399(BCL3);ENSG00000071889(FAM3A);ENSG00000081041(CXCL2);ENSG00000088782(DEFB127);ENSG00000090382(LYZ);ENSG00000091513(TF);ENSG00000092020(PPP2R3C);ENSG00000096088(PGC);ENSG00000100448(CTSG);ENSG00000101435(CST9L);ENSG00000101443(WFDC2);ENSG00000102794(ACOD1);ENSG00000105372(RPS19);ENSG0000010…
GO:0072073	kidney epithelium development	143	0.518623	1.70704	0	0.0404868	ENSG00000066468(FGFR2);ENSG00000151490(PTPRO);ENSG00000185920(PTCH1);ENSG00000134245(WNT2B);ENSG00000272398(CD24);ENSG00000112246(SIM1);ENSG00000187391(MAGI2);ENSG00000104332(SFRP1);ENSG00000185630(PBX1);ENSG00000135744(AGT);ENSG00000101384(JAG1);ENSG00000100625(SIX4);ENSG00000137834(SMAD6);ENSG00000126562(WNK4);ENSG00000198719(DLL1);ENSG00000171791(BCL2);ENSG00000172037(LAMB2);ENSG00000168743(NP…	ENSG00000005073(HOXA11);ENSG00000005513(SOX8);ENSG00000006016(CRLF1);ENSG00000007062(PROM1);ENSG00000008196(TFAP2B);ENSG00000008710(PKD1);ENSG00000018408(WWTR1);ENSG00000054598(FOXC1);ENSG00000066468(FGFR2);ENSG00000075239(ACAT1);ENSG00000075711(DLG1);ENSG00000075891(PAX2);ENSG00000077092(RARB);ENSG00000081181(ARG2);ENSG00000081189(MEF2C);ENSG00000085741(WNT11);ENSG00000100625(SIX4);ENSG000001011…
GO:0030517	negative regulation of axon extension	45	0.612806	1.7059	0.00160256	0.0408547	ENSG00000012171(SEMA3B);ENSG00000167680(SEMA6B);ENSG00000112902(SEMA5A);ENSG00000095539(SEMA4G);ENSG00000089820(ARHGAP4);ENSG00000006837(CDKL3);ENSG00000078018(MAP2);ENSG00000143434(SEMA6C);ENSG00000105426(PTPRS);ENSG00000163462(TRIM46);ENSG00000108379(WNT3);ENSG00000170381(SEMA3E);ENSG00000001617(SEMA3F);ENSG00000196189(SEMA4A);ENSG00000114251(WNT5A);ENSG00000099250(NRP1);ENSG00000130827(PLXNA3)…	ENSG00000001617(SEMA3F);ENSG00000006837(CDKL3);ENSG00000010319(SEMA3G);ENSG00000012171(SEMA3B);ENSG00000040608(RTN4R);ENSG00000065320(NTN1);ENSG00000066084(DIP2B);ENSG00000075213(SEMA3A);ENSG00000075223(SEMA3C);ENSG00000078018(MAP2);ENSG00000082684(SEMA5B);ENSG00000087250(MT3);ENSG00000089820(ARHGAP4);ENSG00000092421(SEMA6A);ENSG00000095539(SEMA4G);ENSG00000099250(NRP1);ENSG00000105426(PTPRS);ENS…
GO:0033555	multicellular organismal response to stress	77	0.55909	1.70324	0.003003	0.0420972	ENSG00000130203(APOE);ENSG00000189056(RELN);ENSG00000018625(ATP1A2);ENSG00000197635(DPP4);ENSG00000170485(NPAS2);ENSG00000106688(SLC1A1);ENSG00000179403(VWA1);ENSG00000251322(SHANK3);ENSG00000163794(UCN);ENSG00000171791(BCL2);ENSG00000108306(FBXL20);ENSG00000072182(ASIC4);ENSG00000198400(NTRK1);ENSG00000169432(SCN9A);ENSG00000150551(LYPD1);ENSG00000078725(BRINP1);ENSG00000182197(EXT1);ENSG0000011…	ENSG00000003393(ALS2);ENSG00000006128(TAC1);ENSG00000008735(MAPK8IP2);ENSG00000018625(ATP1A2);ENSG00000043591(ADRB1);ENSG00000069696(DRD4);ENSG00000072182(ASIC4);ENSG00000078549(ADCYAP1R1);ENSG00000078725(BRINP1);ENSG00000081189(MEF2C);ENSG00000089250(NOS1);ENSG00000100300(TSPO);ENSG00000103546(SLC6A2);ENSG00000104321(TRPA1);ENSG00000106688(SLC1A1);ENSG00000108306(FBXL20);ENSG00000108443(RPS6KB1)…
GO:0048846	axon extension involved in axon guidance	37	0.635368	1.7032	0.00166667	0.0418815	ENSG00000012171(SEMA3B);ENSG00000167680(SEMA6B);ENSG00000112902(SEMA5A);ENSG00000095539(SEMA4G);ENSG00000143434(SEMA6C);ENSG00000184347(SLIT3);ENSG00000105429(MEGF8);ENSG00000108379(WNT3);ENSG00000170381(SEMA3E);ENSG00000001617(SEMA3F);ENSG00000196189(SEMA4A);ENSG00000114251(WNT5A);ENSG00000099250(NRP1);ENSG00000130827(PLXNA3);ENSG00000145147(SLIT2);ENSG00000185033(SEMA4B);ENSG00000187764(SEMA4D)…	ENSG00000001617(SEMA3F);ENSG00000010319(SEMA3G);ENSG00000012171(SEMA3B);ENSG00000075213(SEMA3A);ENSG00000075223(SEMA3C);ENSG00000082684(SEMA5B);ENSG00000092421(SEMA6A);ENSG00000095539(SEMA4G);ENSG00000099250(NRP1);ENSG00000105429(MEGF8);ENSG00000107562(CXCL12);ENSG00000108379(WNT3);ENSG00000112715(VEGFA);ENSG00000112902(SEMA5A);ENSG00000114251(WNT5A);ENSG00000118257(NRP2);ENSG00000130827(PLXNA3);…
GO:0018298	protein-chromophore linkage	16	0.756244	1.70284	0.00179533	0.0418592	ENSG00000106927(AMBP);ENSG00000054277(OPN3);ENSG00000121671(CRY2);	ENSG00000008405(CRY1);ENSG00000054277(OPN3);ENSG00000102076(OPN1LW);ENSG00000106927(AMBP);ENSG00000121671(CRY2);ENSG00000122375(OPN4);ENSG00000124818(OPN5);ENSG00000128617(OPN1SW);ENSG00000148604(RGR);ENSG00000163914(RHO);ENSG00000166160(OPN1MW2);ENSG00000180245(RRH);ENSG00000211895(IGHA1);ENSG00000268221(OPN1MW);ENSG00000269433(OPN1MW3);ENSG00000289258(OPN4)
GO:0042490	mechanoreceptor differentiation	71	0.558075	1.7027	0.0015674	0.0417172	ENSG00000006611(USH1C);ENSG00000204311(PJVK);ENSG00000116990(MYCL);ENSG00000186862(PDZD7);ENSG00000095397(WHRN);ENSG00000242866(STRC);ENSG00000101384(JAG1);ENSG00000198719(DLL1);ENSG00000225950(NTF4);ENSG00000198400(NTRK1);ENSG00000204385(SLC44A4);ENSG00000196586(MYO6);ENSG00000176058(TPRN);ENSG00000164199(ADGRV1);ENSG00000186297(GABRA5);ENSG00000124145(SDC4);ENSG00000125378(BMP4);ENSG00000150275…	ENSG00000006611(USH1C);ENSG00000007168(PAFAH1B1);ENSG00000011143(MKS1);ENSG00000032742(IFT88);ENSG00000033867(SLC4A7);ENSG00000042781(USH2A);ENSG00000053918(KCNQ1);ENSG00000055732(MCOLN3);ENSG00000078579(FGF20);ENSG00000081923(ATP8B1);ENSG00000091010(POU4F3);ENSG00000095397(WHRN);ENSG00000099954(CECR2);ENSG00000100106(TRIOBP);ENSG00000100360(IFT27);ENSG00000100815(TRIP11);ENSG00000101384(JAG1);EN…
GO:0051968	positive regulation of synaptic transmission, glutamatergic	34	0.627452	1.70111	0.00813008	0.0423658	ENSG00000189056(RELN);ENSG00000120899(PTK2B);ENSG00000073756(PTGS2);ENSG00000251322(SHANK3);ENSG00000196338(NLGN3);ENSG00000169992(NLGN2);ENSG00000198400(NTRK1);ENSG00000105464(GRIN2D);ENSG00000121297(TSHZ3);ENSG00000169760(NLGN1);ENSG00000180914(OXTR);ENSG00000117009(KMO);	ENSG00000006116(CACNG3);ENSG00000047579(DTNBP1);ENSG00000073756(PTGS2);ENSG00000075429(CACNG5);ENSG00000075461(CACNG4);ENSG00000105464(GRIN2D);ENSG00000105605(CACNG7);ENSG00000108691(CCL2);ENSG00000115839(RAB3GAP1);ENSG00000116147(TNR);ENSG00000117009(KMO);ENSG00000120899(PTK2B);ENSG00000121297(TSHZ3);ENSG00000121807(CCR2);ENSG00000128271(ADORA2A);ENSG00000135821(GLUL);ENSG00000136854(STXBP1);ENS…
GO:0010919	regulation of inositol phosphate biosynthetic process	16	0.748618	1.70107	0.00521739	0.0421226	ENSG00000120899(PTK2B);ENSG00000160801(PTH1R);ENSG00000196639(HRH1);ENSG00000171631(P2RY6);ENSG00000145335(SNCA);ENSG00000198049(AVPR1B);	ENSG00000078549(ADCYAP1R1);ENSG00000101188(NTSR1);ENSG00000115956(PLEK);ENSG00000120899(PTK2B);ENSG00000122223(CD244);ENSG00000130368(MAS1);ENSG00000138039(LHCGR);ENSG00000145335(SNCA);ENSG00000152266(PTH);ENSG00000160801(PTH1R);ENSG00000164850(GPER1);ENSG00000169403(PTAFR);ENSG00000169860(P2RY1);ENSG00000171631(P2RY6);ENSG00000196639(HRH1);ENSG00000198049(AVPR1B)
GO:0035812	renal sodium excretion	22	0.702638	1.70074	0.00169779	0.0420438	ENSG00000169418(NPR1);ENSG00000078401(EDN1);ENSG00000135744(AGT);ENSG00000134548(SPX);	ENSG00000078401(EDN1);ENSG00000089006(SNX5);ENSG00000101200(AVP);ENSG00000101405(OXT);ENSG00000114353(GNAI2);ENSG00000115353(TACR1);ENSG00000116039(ATP6V1B1);ENSG00000120937(NPPB);ENSG00000126895(AVPR2);ENSG00000128271(ADORA2A);ENSG00000134548(SPX);ENSG00000135744(AGT);ENSG00000136160(EDNRB);ENSG00000144891(AGTR1);ENSG00000145244(CORIN);ENSG00000149295(DRD2);ENSG00000151577(DRD3);ENSG00000159640(…
GO:0001504	neurotransmitter uptake	42	0.605701	1.69945	0	0.0424393	ENSG00000010379(SLC6A13);ENSG00000111181(SLC6A12);ENSG00000127561(SYNGR3);ENSG00000018625(ATP1A2);ENSG00000185345(PRKN);ENSG00000164638(SLC29A4);ENSG00000131095(GFAP);ENSG00000145335(SNCA);ENSG00000259207(ITGB3);ENSG00000146477(SLC22A3);	ENSG00000010379(SLC6A13);ENSG00000018625(ATP1A2);ENSG00000036565(SLC18A1);ENSG00000046653(GPM6B);ENSG00000069696(DRD4);ENSG00000079215(SLC1A3);ENSG00000089250(NOS1);ENSG00000103546(SLC6A2);ENSG00000105143(SLC1A6);ENSG00000108576(SLC6A4);ENSG00000110436(SLC1A2);ENSG00000111181(SLC6A12);ENSG00000111371(SLC38A1);ENSG00000112499(SLC22A2);ENSG00000112759(SLC29A1);ENSG00000116288(PARK7);ENSG00000127561…
GO:0008201	heparin binding	172	0.504515	1.69942	0	0.042194	ENSG00000066468(FGFR2);ENSG00000154175(ABI3BP);ENSG00000166106(ADAMTS15);ENSG00000185920(PTCH1);ENSG00000130203(APOE);ENSG00000214274(ANG);ENSG00000064205(CCN5);ENSG00000115414(FN1);ENSG00000140093(SERPINA10);ENSG00000206561(COLQ);ENSG00000103196(CRISPLD2);ENSG00000114279(FGF12);ENSG00000166147(FBN1);ENSG00000205336(ADGRG1);ENSG00000104332(SFRP1);ENSG00000069702(TGFBR3);ENSG00000000971(CFH);ENSG0…	ENSG00000000971(CFH);ENSG00000002726(AOC1);ENSG00000005381(MPO);ENSG00000007168(PAFAH1B1);ENSG00000009694(TENM1);ENSG00000010244(ZNF207);ENSG00000011201(ANOS1);ENSG00000012223(LTF);ENSG00000040608(RTN4R);ENSG00000050767(COL23A1);ENSG00000058085(LAMC2);ENSG00000060718(COL11A1);ENSG00000064205(CCN5);ENSG00000066468(FGFR2);ENSG00000069702(TGFBR3);ENSG00000070193(FGF10);ENSG00000075388(FGF4);ENSG0000…
GO:0072009	nephron epithelium development	114	0.528842	1.6977	0.00145138	0.0430449	ENSG00000151490(PTPRO);ENSG00000185920(PTCH1);ENSG00000134245(WNT2B);ENSG00000272398(CD24);ENSG00000187391(MAGI2);ENSG00000185630(PBX1);ENSG00000135744(AGT);ENSG00000101384(JAG1);ENSG00000100625(SIX4);ENSG00000126562(WNK4);ENSG00000198719(DLL1);ENSG00000171791(BCL2);ENSG00000172037(LAMB2);ENSG00000168743(NPNT);ENSG00000135541(AHI1);ENSG00000128602(SMO);ENSG00000129654(FOXJ1);ENSG00000075891(PAX2)…	ENSG00000005073(HOXA11);ENSG00000005513(SOX8);ENSG00000007062(PROM1);ENSG00000008196(TFAP2B);ENSG00000008710(PKD1);ENSG00000018408(WWTR1);ENSG00000054598(FOXC1);ENSG00000075239(ACAT1);ENSG00000075711(DLG1);ENSG00000075891(PAX2);ENSG00000081189(MEF2C);ENSG00000085741(WNT11);ENSG00000100625(SIX4);ENSG00000101384(JAG1);ENSG00000103449(SALL1);ENSG00000104313(EYA1);ENSG00000104327(CALB1);ENSG000001053…
GO:0042755	eating behavior	39	0.609089	1.69755	0.00500835	0.0428535	ENSG00000122585(NPY);ENSG00000116329(OPRD1);ENSG00000125510(OPRL1);ENSG00000130513(GDF15);ENSG00000132932(ATP8A2);ENSG00000164129(NPY5R);ENSG00000181004(BBS12);	ENSG00000071677(PRLH);ENSG00000082556(OPRK1);ENSG00000101405(OXT);ENSG00000110090(CPT1A);ENSG00000112038(OPRM1);ENSG00000115353(TACR1);ENSG00000116329(OPRD1);ENSG00000121351(IAPP);ENSG00000121853(GHSR);ENSG00000122585(NPY);ENSG00000123607(TTC21B);ENSG00000125510(OPRL1);ENSG00000125878(TCF15);ENSG00000128271(ADORA2A);ENSG00000130513(GDF15);ENSG00000132911(NMUR2);ENSG00000132932(ATP8A2);ENSG0000014…
GO:1905606	regulation of presynapse assembly	34	0.642741	1.69729	0	0.0427488	ENSG00000076716(GPC4);ENSG00000183098(GPC6);ENSG00000139182(CLSTN3);ENSG00000157240(FZD1);ENSG00000131409(LRRC4B);ENSG00000169992(NLGN2);ENSG00000152767(FARP1);ENSG00000142192(APP);ENSG00000153707(PTPRD);ENSG00000126243(LRFN3);ENSG00000145335(SNCA);ENSG00000165300(SLITRK5);ENSG00000121871(SLITRK3);ENSG00000184564(SLITRK6);	ENSG00000069329(VPS35);ENSG00000076716(GPC4);ENSG00000102924(CBLN1);ENSG00000107984(DKK1);ENSG00000112139(MDGA1);ENSG00000114867(EIF4G1);ENSG00000121871(SLITRK3);ENSG00000126243(LRFN3);ENSG00000131409(LRRC4B);ENSG00000139182(CLSTN3);ENSG00000140538(NTRK3);ENSG00000141668(CBLN2);ENSG00000142192(APP);ENSG00000145335(SNCA);ENSG00000152767(FARP1);ENSG00000153707(PTPRD);ENSG00000154342(WNT3A);ENSG0000…
GO:0051482	positive regulation of cytosolic calcium ion concentration involved in phospholipase C-activating G protein-coupled signaling pathway	31	0.648211	1.69721	0.00334448	0.0425316	ENSG00000078401(EDN1);ENSG00000164251(F2RL1);ENSG00000125510(OPRL1);ENSG00000181104(F2R);ENSG00000139679(LPAR6);ENSG00000178623(GPR35);ENSG00000170989(S1PR1);ENSG00000170498(KISS1);ENSG00000147145(LPAR4);	ENSG00000060558(GNA15);ENSG00000078401(EDN1);ENSG00000078589(P2RY10);ENSG00000110680(CALCA);ENSG00000125245(GPR18);ENSG00000125510(OPRL1);ENSG00000127533(F2RL3);ENSG00000135898(GPR55);ENSG00000139679(LPAR6);ENSG00000140030(GPR65);ENSG00000144230(GPR17);ENSG00000144891(AGTR1);ENSG00000147138(GPR174);ENSG00000147145(LPAR4);ENSG00000147246(HTR2C);ENSG00000149295(DRD2);ENSG00000151577(DRD3);ENSG00000…
GO:0035082	axoneme assembly	88	0.545601	1.69647	0.00151976	0.0426843	ENSG00000183833(CFAP91);ENSG00000118997(DNAH7);ENSG00000214021(TTLL3);ENSG00000105479(ODAD1);ENSG00000155761(SPAG17);ENSG00000186710(CFAP73);ENSG00000204815(ODAD4);ENSG00000092850(TEKT2);ENSG00000114841(DNAH1);ENSG00000272514(CFAP206);ENSG00000197748(CFAP43);ENSG00000157423(HYDIN);ENSG00000152582(SPEF2);ENSG00000141519(CCDC40);ENSG00000129654(FOXJ1);ENSG00000100271(TTLL1);ENSG00000183914(DNAH2);E…	ENSG00000004838(ZMYND10);ENSG00000039139(DNAH5);ENSG00000048342(CC2D2A);ENSG00000077279(DCX);ENSG00000077327(SPAG6);ENSG00000080572(DNAAF6);ENSG00000092850(TEKT2);ENSG00000100078(PLA2G3);ENSG00000100271(TTLL1);ENSG00000101222(SPEF1);ENSG00000104237(RP1);ENSG00000104450(SPAG1);ENSG00000104941(RSPH6A);ENSG00000105479(ODAD1);ENSG00000105792(CFAP69);ENSG00000105948(TTC26);ENSG00000107954(NEURL1);ENSG…
GO:0035150	regulation of tube size	140	0.512171	1.69643	0	0.0424522	ENSG00000169418(NPR1);ENSG00000113389(NPR3);ENSG00000130203(APOE);ENSG00000018625(ATP1A2);ENSG00000108684(ASIC2);ENSG00000078401(EDN1);ENSG00000167711(SERPINF2);ENSG00000073756(PTGS2);ENSG00000184381(PLA2G6);ENSG00000164251(F2RL1);ENSG00000188176(SMTNL2);ENSG00000135744(AGT);ENSG00000163794(UCN);ENSG00000112096(SOD2);ENSG00000181104(F2R);ENSG00000107796(ACTA2);ENSG00000196639(HRH1);ENSG0000010961…	ENSG00000001084(GCLC);ENSG00000004468(CD38);ENSG00000006638(TBXA2R);ENSG00000011405(PIK3C2A);ENSG00000018625(ATP1A2);ENSG00000021826(CPS1);ENSG00000023909(GCLM);ENSG00000036828(CASR);ENSG00000043591(ADRB1);ENSG00000049247(UTS2);ENSG00000054598(FOXC1);ENSG00000057663(ATG5);ENSG00000059377(TBXAS1);ENSG00000067560(RHOA);ENSG00000067900(ROCK1);ENSG00000070961(ATP2B1);ENSG00000073756(PTGS2);ENSG000000…
GO:0004114	3',5'-cyclic-nucleotide phosphodiesterase activity	25	0.671319	1.69384	0.00491803	0.0437391	ENSG00000285188(PDE4C);ENSG00000171408(PDE7B);ENSG00000105650(PDE4C);ENSG00000138735(PDE5A);ENSG00000115252(PDE1A);ENSG00000065989(PDE4A);ENSG00000113448(PDE4D);ENSG00000128655(PDE11A);ENSG00000205268(PDE7A);ENSG00000154678(PDE1C);ENSG00000185527(PDE6G);	ENSG00000065989(PDE4A);ENSG00000073417(PDE8A);ENSG00000095464(PDE6C);ENSG00000105650(PDE4C);ENSG00000112541(PDE10A);ENSG00000113231(PDE8B);ENSG00000113448(PDE4D);ENSG00000115252(PDE1A);ENSG00000123360(PDE1B);ENSG00000128655(PDE11A);ENSG00000132915(PDE6A);ENSG00000133256(PDE6B);ENSG00000138735(PDE5A);ENSG00000139053(PDE6H);ENSG00000152270(PDE3B);ENSG00000154678(PDE1C);ENSG00000160191(PDE9A);ENSG00…
GO:0005344	oxygen carrier activity	15	0.7711	1.69144	0.00172712	0.0449308	ENSG00000161544(CYGB);ENSG00000074706(IPCEF1);	ENSG00000074706(IPCEF1);ENSG00000086506(HBQ1);ENSG00000130656(HBZ);ENSG00000161544(CYGB);ENSG00000165553(NGB);ENSG00000188536(HBA2);ENSG00000196565(HBG2);ENSG00000198125(MB);ENSG00000206172(HBA1);ENSG00000206177(HBM);ENSG00000213931(HBE1);ENSG00000213934(HBG1);ENSG00000223609(HBD);ENSG00000244734(HBB);ENSG00000284931(HBG1)
GO:0061326	renal tubule development	97	0.534829	1.69019	0	0.0454418	ENSG00000185920(PTCH1);ENSG00000134245(WNT2B);ENSG00000272398(CD24);ENSG00000185630(PBX1);ENSG00000135744(AGT);ENSG00000101384(JAG1);ENSG00000100625(SIX4);ENSG00000126562(WNK4);ENSG00000198719(DLL1);ENSG00000171791(BCL2);ENSG00000168743(NPNT);ENSG00000135541(AHI1);ENSG00000187498(COL4A1);ENSG00000128602(SMO);ENSG00000075891(PAX2);ENSG00000198914(POU3F3);ENSG00000103449(SALL1);ENSG00000275410(HNF1…	ENSG00000005073(HOXA11);ENSG00000005513(SOX8);ENSG00000007062(PROM1);ENSG00000008196(TFAP2B);ENSG00000008710(PKD1);ENSG00000018408(WWTR1);ENSG00000075239(ACAT1);ENSG00000075711(DLG1);ENSG00000075891(PAX2);ENSG00000081189(MEF2C);ENSG00000085741(WNT11);ENSG00000100625(SIX4);ENSG00000101384(JAG1);ENSG00000103449(SALL1);ENSG00000104313(EYA1);ENSG00000104327(CALB1);ENSG00000105329(TGFB1);ENSG000001065…
GO:0030509	BMP signaling pathway	159	0.500187	1.68942	0	0.0457916	ENSG00000187045(TMPRSS6);ENSG00000143869(GDF7);ENSG00000106483(SFRP4);ENSG00000260428(SCX);ENSG00000166147(FBN1);ENSG00000104332(SFRP1);ENSG00000069702(TGFBR3);ENSG00000166831(RBPMS2);ENSG00000106031(HOXA13);ENSG00000163430(FSTL1);ENSG00000137834(SMAD6);ENSG00000141448(GATA6);ENSG00000135253(KCP);ENSG00000137642(SORL1);ENSG00000092969(TGFB2);ENSG00000157240(FZD1);ENSG00000130513(GDF15);ENSG000001…	ENSG00000005884(ITGA3);ENSG00000008196(TFAP2B);ENSG00000010704(HFE);ENSG00000064195(DLX3);ENSG00000064393(HIPK2);ENSG00000067141(NEO1);ENSG00000069702(TGFBR3);ENSG00000070404(FSTL3);ENSG00000072401(UBE2D1);ENSG00000081479(LRP2);ENSG00000090539(CHRD);ENSG00000092969(TGFB2);ENSG00000095739(BAMBI);ENSG00000095951(HIVEP1);ENSG00000097007(ABL1);ENSG00000100614(PPM1A);ENSG00000101144(BMP7);ENSG00000101…
GO:0097746	blood vessel diameter maintenance	139	0.51218	1.68885	0	0.045794	ENSG00000169418(NPR1);ENSG00000113389(NPR3);ENSG00000130203(APOE);ENSG00000018625(ATP1A2);ENSG00000108684(ASIC2);ENSG00000078401(EDN1);ENSG00000167711(SERPINF2);ENSG00000073756(PTGS2);ENSG00000184381(PLA2G6);ENSG00000164251(F2RL1);ENSG00000188176(SMTNL2);ENSG00000135744(AGT);ENSG00000163794(UCN);ENSG00000112096(SOD2);ENSG00000181104(F2R);ENSG00000107796(ACTA2);ENSG00000196639(HRH1);ENSG0000010961…	ENSG00000001084(GCLC);ENSG00000004468(CD38);ENSG00000006638(TBXA2R);ENSG00000011405(PIK3C2A);ENSG00000018625(ATP1A2);ENSG00000021826(CPS1);ENSG00000023909(GCLM);ENSG00000036828(CASR);ENSG00000043591(ADRB1);ENSG00000049247(UTS2);ENSG00000054598(FOXC1);ENSG00000057663(ATG5);ENSG00000059377(TBXAS1);ENSG00000067560(RHOA);ENSG00000067900(ROCK1);ENSG00000070961(ATP2B1);ENSG00000073756(PTGS2);ENSG000000…
GO:0003014	renal system process	122	0.518544	1.68729	0	0.046524	ENSG00000169418(NPR1);ENSG00000171885(AQP4);ENSG00000113389(NPR3);ENSG00000196139(AKR1C3);ENSG00000151490(PTPRO);ENSG00000078401(EDN1);ENSG00000167711(SERPINF2);ENSG00000166126(AMN);ENSG00000196562(SULF2);ENSG00000164251(F2RL1);ENSG00000189143(CLDN4);ENSG00000125510(OPRL1);ENSG00000135744(AGT);ENSG00000134548(SPX);ENSG00000126562(WNK4);ENSG00000171791(BCL2);ENSG00000181104(F2R);ENSG00000174233(AD…	ENSG00000004939(SLC4A1);ENSG00000005884(ITGA3);ENSG00000008196(TFAP2B);ENSG00000023516(AKAP11);ENSG00000048392(RRM2B);ENSG00000051523(CYBA);ENSG00000053918(KCNQ1);ENSG00000067560(RHOA);ENSG00000068001(HYAL2);ENSG00000069122(ADGRF5);ENSG00000072062(PRKACA);ENSG00000076706(MCAM);ENSG00000078401(EDN1);ENSG00000080644(CHRNA3);ENSG00000085662(AKR1B1);ENSG00000086159(AQP6);ENSG00000089006(SNX5);ENSG000…
GO:0004222	metalloendopeptidase activity	114	0.517446	1.68726	0.0014771	0.0462735	ENSG00000149451(ADAM33);ENSG00000187045(TMPRSS6);ENSG00000166106(ADAMTS15);ENSG00000099953(MMP11);ENSG00000271447(MMP28);ENSG00000182752(PAPPA);ENSG00000140873(ADAMTS18);ENSG00000138316(ADAMTS14);ENSG00000102996(MMP15);ENSG00000160323(ADAMTS13);ENSG00000154736(ADAMTS5);ENSG00000163638(ADAMTS9);ENSG00000134917(ADAMTS8);ENSG00000100767(PAPLN);ENSG00000198598(MMP17);ENSG00000154485(MMP21);ENSG000001…	ENSG00000008277(ADAM22);ENSG00000008516(MMP25);ENSG00000010072(SPRTN);ENSG00000012174(MBTPS2);ENSG00000016490(CLCA1);ENSG00000016602(CLCA4);ENSG00000027001(MIPEP);ENSG00000038295(TLL1);ENSG00000042980(ADAM28);ENSG00000049192(ADAMTS6);ENSG00000069206(ADAM7);ENSG00000073670(ADAM11);ENSG00000078618(NRDC);ENSG00000084073(ZMPSTE24);ENSG00000087116(ADAMTS2);ENSG00000087245(MMP2);ENSG00000095587(TLL2);E…
GO:0048638	regulation of developmental growth	318	0.470584	1.68678	0	0.0463856	ENSG00000066468(FGFR2);ENSG00000186868(MAPT);ENSG00000185920(PTCH1);ENSG00000130203(APOE);ENSG00000012171(SEMA3B);ENSG00000091129(NRCAM);ENSG00000179772(FOXS1);ENSG00000185345(PRKN);ENSG00000115414(FN1);ENSG00000078401(EDN1);ENSG00000167680(SEMA6B);ENSG00000112902(SEMA5A);ENSG00000095539(SEMA4G);ENSG00000089820(ARHGAP4);ENSG00000006837(CDKL3);ENSG00000206561(COLQ);ENSG00000103528(SYT17);ENSG00000…	ENSG00000001617(SEMA3F);ENSG00000004848(ARX);ENSG00000006837(CDKL3);ENSG00000007168(PAFAH1B1);ENSG00000008083(JARID2);ENSG00000008086(CDKL5);ENSG00000008294(SPAG9);ENSG00000010319(SEMA3G);ENSG00000012171(SEMA3B);ENSG00000017427(IGF1);ENSG00000018189(RUFY3);ENSG00000030304(MUSK);ENSG00000040608(RTN4R);ENSG00000043591(ADRB1);ENSG00000047644(WWC3);ENSG00000049759(NEDD4L);ENSG00000053108(FSTL4);ENSG0…
GO:0097722	sperm motility	128	0.515651	1.68603	0	0.0465244	ENSG00000105877(DNAH11);ENSG00000157343(ARMC12);ENSG00000214021(TTLL3);ENSG00000173531(MST1);ENSG00000092850(TEKT2);ENSG00000108387(SEPTIN4);ENSG00000104892(KLC3);ENSG00000114841(DNAH1);ENSG00000272514(CFAP206);ENSG00000197748(CFAP43);ENSG00000152582(SPEF2);ENSG00000182545(RNASE10);ENSG00000141519(CCDC40);ENSG00000100271(TTLL1);ENSG00000168026(TTC21A);ENSG00000058668(ATP2B4);ENSG00000165164(CFAP4…	ENSG00000004809(SLC22A16);ENSG00000034239(EFCAB1);ENSG00000039139(DNAH5);ENSG00000058668(ATP2B4);ENSG00000064102(INTS13);ENSG00000065371(ROPN1);ENSG00000075073(TACR2);ENSG00000077327(SPAG6);ENSG00000080572(DNAAF6);ENSG00000084674(APOB);ENSG00000086288(NME8);ENSG00000088727(KIF9);ENSG00000092850(TEKT2);ENSG00000100078(PLA2G3);ENSG00000100271(TTLL1);ENSG00000100346(CACNA1I);ENSG00000100979(PLTP);EN…
GO:0030317	flagellated sperm motility	128	0.515651	1.68572	0	0.0465119	ENSG00000105877(DNAH11);ENSG00000157343(ARMC12);ENSG00000214021(TTLL3);ENSG00000173531(MST1);ENSG00000092850(TEKT2);ENSG00000108387(SEPTIN4);ENSG00000104892(KLC3);ENSG00000114841(DNAH1);ENSG00000272514(CFAP206);ENSG00000197748(CFAP43);ENSG00000152582(SPEF2);ENSG00000182545(RNASE10);ENSG00000141519(CCDC40);ENSG00000100271(TTLL1);ENSG00000168026(TTC21A);ENSG00000058668(ATP2B4);ENSG00000165164(CFAP4…	ENSG00000004809(SLC22A16);ENSG00000034239(EFCAB1);ENSG00000039139(DNAH5);ENSG00000058668(ATP2B4);ENSG00000064102(INTS13);ENSG00000065371(ROPN1);ENSG00000075073(TACR2);ENSG00000077327(SPAG6);ENSG00000080572(DNAAF6);ENSG00000084674(APOB);ENSG00000086288(NME8);ENSG00000088727(KIF9);ENSG00000092850(TEKT2);ENSG00000100078(PLA2G3);ENSG00000100271(TTLL1);ENSG00000100346(CACNA1I);ENSG00000100979(PLTP);EN…
GO:0008021	synaptic vesicle	200	0.486606	1.68544	0	0.0463778	ENSG00000243244(STON1);ENSG00000149927(DOC2A);ENSG00000141542(RAB40B);ENSG00000173227(SYT12);ENSG00000127561(SYNGR3);ENSG00000100321(SYNGR1);ENSG00000138449(SLC40A1);ENSG00000160469(BRSK1);ENSG00000116329(OPRD1);ENSG00000263620(VAMP3);ENSG00000167371(PRRT2);ENSG00000107282(APBA1);ENSG00000204314(PRRT1);ENSG00000104888(SLC17A7);ENSG00000099625(CBARP);ENSG00000140022(STON2);ENSG00000164402(SEPTIN8)…	ENSG00000003147(ICA1);ENSG00000006071(ABCC8);ENSG00000008056(SYN1);ENSG00000008282(SYPL1);ENSG00000011347(SYT7);ENSG00000034053(APBA2);ENSG00000036565(SLC18A1);ENSG00000041353(RAB27B);ENSG00000047579(DTNBP1);ENSG00000050438(SLC4A8);ENSG00000054523(KIF1B);ENSG00000064692(SNCAIP);ENSG00000065609(SNAP91);ENSG00000067715(SYT1);ENSG00000067836(ROGDI);ENSG00000070961(ATP2B1);ENSG00000073464(CLCN4);ENSG…
GO:0003007	heart morphogenesis	252	0.481524	1.68474	0	0.0465147	ENSG00000066468(FGFR2);ENSG00000019549(SNAI2);ENSG00000185920(PTCH1);ENSG00000105877(DNAH11);ENSG00000110195(FOLR1);ENSG00000114854(TNNC1);ENSG00000078401(EDN1);ENSG00000129991(TNNI3);ENSG00000149922(TBX6);ENSG00000002745(WNT16);ENSG00000124766(SOX4);ENSG00000069702(TGFBR3);ENSG00000082014(SMARCD3);ENSG00000162738(VANGL2);ENSG00000143178(TBX19);ENSG00000101384(JAG1);ENSG00000168779(SHOX2);ENSG000…	ENSG00000002745(WNT16);ENSG00000004399(PLXND1);ENSG00000004975(DVL2);ENSG00000011143(MKS1);ENSG00000016082(ISL1);ENSG00000019549(SNAI2);ENSG00000049540(ELN);ENSG00000049883(PTCD2);ENSG00000054598(FOXC1);ENSG00000057294(PKP2);ENSG00000060718(COL11A1);ENSG00000066468(FGFR2);ENSG00000069702(TGFBR3);ENSG00000070831(CDC42);ENSG00000074219(TEAD2);ENSG00000075223(SEMA3C);ENSG00000078401(EDN1);ENSG000000…
GO:0048645	animal organ formation	66	0.572983	1.68377	0.00155039	0.0468855	ENSG00000066468(FGFR2);ENSG00000110195(FOLR1);ENSG00000134245(WNT2B);ENSG00000109705(NKX3-2);ENSG00000082014(SMARCD3);ENSG00000141448(GATA6);ENSG00000168646(AXIN2);ENSG00000225950(NTF4);ENSG00000164442(CITED2);ENSG00000075891(PAX2);ENSG00000137193(PIM1);ENSG00000130700(GATA5);ENSG00000123388(HOXC11);ENSG00000182197(EXT1);ENSG00000125618(PAX8);ENSG00000164690(SHH);ENSG00000161904(LEMD2);ENSG000001…	ENSG00000005073(HOXA11);ENSG00000011143(MKS1);ENSG00000016082(ISL1);ENSG00000066468(FGFR2);ENSG00000070193(FGF10);ENSG00000073282(TP63);ENSG00000074047(GLI2);ENSG00000075891(PAX2);ENSG00000081189(MEF2C);ENSG00000081479(LRP2);ENSG00000082014(SMARCD3);ENSG00000085741(WNT11);ENSG00000089225(TBX5);ENSG00000100030(MAPK1);ENSG00000101144(BMP7);ENSG00000102882(MAPK3);ENSG00000104313(EYA1);ENSG0000010598…
GO:0019363	pyridine nucleotide biosynthetic process	28	0.648514	1.68367	0.00340136	0.0467189	ENSG00000124212(PTGIS);ENSG00000138617(PARP16);ENSG00000163864(NMNAT3);ENSG00000172940(SLC22A13);ENSG00000106733(NMRK1);ENSG00000162882(HAAO);ENSG00000112874(NUDT12);ENSG00000183077(AFMID);ENSG00000173614(NMNAT1);ENSG00000117009(KMO);ENSG00000166741(NNMT);	ENSG00000008130(NADK);ENSG00000077009(NMRK2);ENSG00000103485(QPRT);ENSG00000105835(NAMPT);ENSG00000106733(NMRK1);ENSG00000112874(NUDT12);ENSG00000115919(KYNU);ENSG00000117009(KMO);ENSG00000124212(PTGIS);ENSG00000131203(IDO1);ENSG00000138496(PARP9);ENSG00000138617(PARP16);ENSG00000147813(NAPRT);ENSG00000152620(NADK2);ENSG00000153086(ACMSD);ENSG00000157064(NMNAT2);ENSG00000162882(HAAO);ENSG00000163…
GO:0035137	hindlimb morphogenesis	35	0.628037	1.68355	0	0.0465539	ENSG00000185920(PTCH1);ENSG00000128710(HOXD10);ENSG00000121075(TBX4);ENSG00000052850(ALX4);ENSG00000125965(GDF5);ENSG00000128709(HOXD9);ENSG00000143867(OSR1);ENSG00000108379(WNT3);ENSG00000248905(FMN1);ENSG00000135111(TBX3);ENSG00000156150(ALX3);ENSG00000164690(SHH);ENSG00000125378(BMP4);	ENSG00000008196(TFAP2B);ENSG00000052850(ALX4);ENSG00000069011(PITX1);ENSG00000073282(TP63);ENSG00000075388(FGF4);ENSG00000077092(RARB);ENSG00000103494(RPGRIP1L);ENSG00000107779(BMPR1A);ENSG00000107831(FGF8);ENSG00000108379(WNT3);ENSG00000109906(ZBTB16);ENSG00000120149(MSX2);ENSG00000121075(TBX4);ENSG00000122691(TWIST1);ENSG00000125378(BMP4);ENSG00000125686(MED1);ENSG00000125965(GDF5);ENSG00000128…
GO:0019228	neuronal action potential	35	0.629883	1.68342	0.00162866	0.046391	ENSG00000114279(FGF12);ENSG00000196557(CACNA1H);ENSG00000006283(CACNA1G);ENSG00000151150(ANK3);ENSG00000168356(SCN11A);ENSG00000169432(SCN9A);ENSG00000196876(SCN8A);ENSG00000136531(SCN2A);ENSG00000178623(GPR35);ENSG00000007314(SCN4A);ENSG00000153253(SCN3A);ENSG00000171121(KCNMB3);ENSG00000135643(KCNMB4);	ENSG00000006283(CACNA1G);ENSG00000007314(SCN4A);ENSG00000100346(CACNA1I);ENSG00000102081(FMR1);ENSG00000105357(MYH14);ENSG00000108405(P2RX1);ENSG00000109991(P2RX3);ENSG00000111262(KCNA1);ENSG00000114279(FGF12);ENSG00000134640(MTNR1B);ENSG00000135124(P2RX4);ENSG00000135643(KCNMB4);ENSG00000136531(SCN2A);ENSG00000136546(SCN7A);ENSG00000138435(CHRNA1);ENSG00000144285(SCN1A);ENSG00000151150(ANK3);ENS…
GO:0007271	synaptic transmission, cholinergic	29	0.644407	1.68309	0.00343643	0.0463472	ENSG00000196569(LAMA2);ENSG00000130203(APOE);ENSG00000206561(COLQ);ENSG00000175344(CHRNA7);ENSG00000108556(CHRNE);ENSG00000150551(LYPD1);ENSG00000166664(CHRFAM7A);ENSG00000166405(RIC3);ENSG00000087085(ACHE);	ENSG00000075073(TACR2);ENSG00000080644(CHRNA3);ENSG00000087085(ACHE);ENSG00000101204(CHRNA4);ENSG00000108556(CHRNE);ENSG00000115353(TACR1);ENSG00000115665(SLC5A7);ENSG00000117971(CHRNB4);ENSG00000120903(CHRNA2);ENSG00000128271(ADORA2A);ENSG00000129749(CHRNA10);ENSG00000130203(APOE);ENSG00000133019(CHRM3);ENSG00000138435(CHRNA1);ENSG00000143412(ANXA9);ENSG00000147432(CHRNB3);ENSG00000147434(CHRNA6…
GO:0140131	positive regulation of lymphocyte chemotaxis	21	0.692146	1.68268	0.00877193	0.0463147	ENSG00000145824(CXCL14);ENSG00000120899(PTK2B);ENSG00000137845(ADAM10);ENSG00000114251(WNT5A);	ENSG00000060237(WNK1);ENSG00000108688(CCL7);ENSG00000114251(WNT5A);ENSG00000120899(PTK2B);ENSG00000121807(CCR2);ENSG00000125735(TNFSF14);ENSG00000137077(CCL21);ENSG00000137845(ADAM10);ENSG00000143184(XCL1);ENSG00000143185(XCL2);ENSG00000143556(S100A7);ENSG00000145824(CXCL14);ENSG00000151694(ADAM17);ENSG00000156234(CXCL13);ENSG00000172939(OXSR1);ENSG00000181284(TMEM102);ENSG00000198648(STK39);ENSG…
GO:0048843	negative regulation of axon extension involved in axon guidance	27	0.663448	1.68208	0.00497512	0.0463993	ENSG00000012171(SEMA3B);ENSG00000167680(SEMA6B);ENSG00000112902(SEMA5A);ENSG00000095539(SEMA4G);ENSG00000143434(SEMA6C);ENSG00000108379(WNT3);ENSG00000170381(SEMA3E);ENSG00000001617(SEMA3F);ENSG00000196189(SEMA4A);ENSG00000114251(WNT5A);ENSG00000099250(NRP1);ENSG00000130827(PLXNA3);ENSG00000185033(SEMA4B);ENSG00000187764(SEMA4D);	ENSG00000001617(SEMA3F);ENSG00000010319(SEMA3G);ENSG00000012171(SEMA3B);ENSG00000075213(SEMA3A);ENSG00000075223(SEMA3C);ENSG00000082684(SEMA5B);ENSG00000092421(SEMA6A);ENSG00000095539(SEMA4G);ENSG00000099250(NRP1);ENSG00000108379(WNT3);ENSG00000112902(SEMA5A);ENSG00000114251(WNT5A);ENSG00000130827(PLXNA3);ENSG00000135622(SEMA4F);ENSG00000137872(SEMA6D);ENSG00000138623(SEMA7A);ENSG00000143434(SEMA…
GO:0035270	endocrine system development	136	0.509913	1.68044	0	0.0470828	ENSG00000039068(CDH1);ENSG00000129757(CDKN1C);ENSG00000078401(EDN1);ENSG00000076864(RAP1GAP);ENSG00000163666(HESX1);ENSG00000124766(SOX4);ENSG00000185630(PBX1);ENSG00000143178(TBX19);ENSG00000128652(HOXD3);ENSG00000163623(NKX6-1);ENSG00000141448(GATA6);ENSG00000198719(DLL1);ENSG00000106004(HOXA5);ENSG00000149577(SIDT2);ENSG00000128602(SMO);ENSG00000164442(CITED2);ENSG00000111087(GLI1);ENSG0000001…	ENSG00000002330(BAD);ENSG00000007372(PAX6);ENSG00000010310(GIPR);ENSG00000016082(ISL1);ENSG00000030110(BAK1);ENSG00000039068(CDH1);ENSG00000042832(TG);ENSG00000050165(DKK3);ENSG00000064835(POU1F1);ENSG00000069011(PITX1);ENSG00000070193(FGF10);ENSG00000074047(GLI2);ENSG00000076864(RAP1GAP);ENSG00000078401(EDN1);ENSG00000080298(RFX3);ENSG00000082701(GSK3B);ENSG00000085741(WNT11);ENSG00000099942(CRK…
GO:1990573	potassium ion import across plasma membrane	50	0.595311	1.67986	0.00155763	0.0472614	ENSG00000153822(KCNJ16);ENSG00000018625(ATP1A2);ENSG00000123700(KCNJ2);ENSG00000151704(KCNJ1);ENSG00000069431(ABCC9);ENSG00000121361(KCNJ8);ENSG00000137731(FXYD2);ENSG00000126562(WNK4);ENSG00000099822(HCN2);ENSG00000164626(KCNK5);ENSG00000115474(KCNJ13);ENSG00000184185(KCNJ12);ENSG00000140199(SLC12A6);ENSG00000187486(KCNJ11);ENSG00000075711(DLG1);ENSG00000055118(KCNH2);ENSG00000113504(SLC12A7);EN…	ENSG00000006071(ABCC8);ENSG00000018625(ATP1A2);ENSG00000053918(KCNQ1);ENSG00000055118(KCNH2);ENSG00000060237(WNK1);ENSG00000064651(SLC12A2);ENSG00000069431(ABCC9);ENSG00000069849(ATP1B3);ENSG00000070915(SLC12A3);ENSG00000074803(SLC12A1);ENSG00000075673(ATP12A);ENSG00000075711(DLG1);ENSG00000099822(HCN2);ENSG00000105409(ATP1A3);ENSG00000105675(ATP4A);ENSG00000113504(SLC12A7);ENSG00000115474(KCNJ13…
GO:0030516	regulation of axon extension	96	0.533193	1.6797	0	0.0471366	ENSG00000186868(MAPT);ENSG00000130203(APOE);ENSG00000012171(SEMA3B);ENSG00000091129(NRCAM);ENSG00000115414(FN1);ENSG00000167680(SEMA6B);ENSG00000112902(SEMA5A);ENSG00000095539(SEMA4G);ENSG00000089820(ARHGAP4);ENSG00000006837(CDKL3);ENSG00000078018(MAP2);ENSG00000163623(NKX6-1);ENSG00000143434(SEMA6C);ENSG00000105429(MEGF8);ENSG00000105426(PTPRS);ENSG00000187164(SHTN1);ENSG00000163462(TRIM46);ENSG…	ENSG00000001617(SEMA3F);ENSG00000006837(CDKL3);ENSG00000007168(PAFAH1B1);ENSG00000008086(CDKL5);ENSG00000010319(SEMA3G);ENSG00000012171(SEMA3B);ENSG00000018189(RUFY3);ENSG00000040608(RTN4R);ENSG00000065320(NTN1);ENSG00000066084(DIP2B);ENSG00000072315(TRPC5);ENSG00000073803(MAP3K13);ENSG00000075213(SEMA3A);ENSG00000075223(SEMA3C);ENSG00000078018(MAP2);ENSG00000079805(DNM2);ENSG00000080371(RAB21);E…
GO:0070382	exocytic vesicle	220	0.483784	1.67927	0	0.0472612	ENSG00000243244(STON1);ENSG00000149927(DOC2A);ENSG00000141542(RAB40B);ENSG00000173227(SYT12);ENSG00000127561(SYNGR3);ENSG00000100321(SYNGR1);ENSG00000138449(SLC40A1);ENSG00000160469(BRSK1);ENSG00000116329(OPRD1);ENSG00000263620(VAMP3);ENSG00000142765(SYTL1);ENSG00000103528(SYT17);ENSG00000167371(PRRT2);ENSG00000107282(APBA1);ENSG00000204314(PRRT1);ENSG00000104888(SLC17A7);ENSG00000099625(CBARP);E…	ENSG00000003147(ICA1);ENSG00000006071(ABCC8);ENSG00000008056(SYN1);ENSG00000008282(SYPL1);ENSG00000011347(SYT7);ENSG00000017427(IGF1);ENSG00000019505(SYT13);ENSG00000034053(APBA2);ENSG00000036565(SLC18A1);ENSG00000041353(RAB27B);ENSG00000047579(DTNBP1);ENSG00000050438(SLC4A8);ENSG00000054523(KIF1B);ENSG00000064692(SNCAIP);ENSG00000065609(SNAP91);ENSG00000067715(SYT1);ENSG00000067836(ROGDI);ENSG00…
GO:1901888	regulation of cell junction assembly	201	0.484837	1.67864	0	0.0473636	ENSG00000076716(GPC4);ENSG00000019549(SNAI2);ENSG00000174482(LINGO2);ENSG00000047648(ARHGAP6);ENSG00000165215(CLDN3);ENSG00000108684(ASIC2);ENSG00000183098(GPC6);ENSG00000206561(COLQ);ENSG00000104332(SFRP1);ENSG00000146242(TPBG);ENSG00000125848(FLRT3);ENSG00000184349(EFNA5);ENSG00000181754(AMIGO1);ENSG00000135744(AGT);ENSG00000158258(CLSTN2);ENSG00000100625(SIX4);ENSG00000139182(CLSTN3);ENSG00000…	ENSG00000004142(POLDIP2);ENSG00000019549(SNAI2);ENSG00000027075(PRKCH);ENSG00000030304(MUSK);ENSG00000034971(MYOC);ENSG00000035403(VCL);ENSG00000040341(STAU2);ENSG00000044524(EPHA3);ENSG00000046653(GPM6B);ENSG00000047648(ARHGAP6);ENSG00000064042(LIMCH1);ENSG00000065320(NTN1);ENSG00000065613(SLK);ENSG00000067560(RHOA);ENSG00000067900(ROCK1);ENSG00000069329(VPS35);ENSG00000071054(MAP4K4);ENSG000000…
GO:0048705	skeletal system morphogenesis	231	0.476902	1.67799	0	0.0475981	ENSG00000066468(FGFR2);ENSG00000177103(DSCAML1);ENSG00000136457(CHAD);ENSG00000109705(NKX3-2);ENSG00000106483(SFRP4);ENSG00000187535(IFT140);ENSG00000204248(COL11A2);ENSG00000128710(HOXD10);ENSG00000260428(SCX);ENSG00000104332(SFRP1);ENSG00000108821(COL1A1);ENSG00000106006(HOXA6);ENSG00000126870(DYNC2I1);ENSG00000156427(FGF18);ENSG00000128652(HOXD3);ENSG00000121075(TBX4);ENSG00000168779(SHOX2);EN…	ENSG00000000938(FGR);ENSG00000003137(CYP26B1);ENSG00000005073(HOXA11);ENSG00000008710(PKD1);ENSG00000010361(FUZ);ENSG00000012223(LTF);ENSG00000037965(HOXC8);ENSG00000043039(BARX2);ENSG00000052850(ALX4);ENSG00000053254(FOXN3);ENSG00000054598(FOXC1);ENSG00000060718(COL11A1);ENSG00000066468(FGFR2);ENSG00000068001(HYAL2);ENSG00000068078(FGFR3);ENSG00000068885(IFT80);ENSG00000070614(NDST1);ENSG0000007…
GO:0097731	9+0 non-motile cilium	133	0.508392	1.67757	0	0.0476066	ENSG00000112599(GUCA1B);ENSG00000117245(KIF17);ENSG00000006611(USH1C);ENSG00000187535(IFT140);ENSG00000170703(TTLL6);ENSG00000095397(WHRN);ENSG00000135338(LCA5);ENSG00000042317(SPATA7);ENSG00000170927(PKHD1);ENSG00000038427(VCAN);ENSG00000124587(PEX6);ENSG00000162496(DHRS3);ENSG00000153208(MERTK);ENSG00000128602(SMO);ENSG00000132932(ATP8A2);ENSG00000148600(CDHR1);ENSG00000162817(C1orf115);ENSG000…	ENSG00000006611(USH1C);ENSG00000007062(PROM1);ENSG00000038427(VCAN);ENSG00000040199(PHLPP2);ENSG00000042317(SPATA7);ENSG00000042781(USH2A);ENSG00000048545(GUCA1A);ENSG00000054277(OPN3);ENSG00000054282(SDCCAG8);ENSG00000068885(IFT80);ENSG00000069974(RAB27A);ENSG00000070729(CNGB1);ENSG00000075945(KIFAP3);ENSG00000078246(TULP3);ENSG00000078369(GNB1);ENSG00000088256(GNA11);ENSG00000092200(RPGRIP1);EN…
GO:0050885	neuromuscular process controlling balance	52	0.577908	1.67682	0.00161551	0.0478526	ENSG00000179772(FOXS1);ENSG00000006611(USH1C);ENSG00000277586(NEFL);ENSG00000251322(SHANK3);ENSG00000132535(DLG4);ENSG00000169992(NLGN2);ENSG00000171298(GAA);ENSG00000142192(APP);ENSG00000103657(HERC1);ENSG00000173175(ADCY5);ENSG00000184254(ALDH1A3);ENSG00000150275(PCDH15);ENSG00000166340(TPP1);ENSG00000182040(USH1G);ENSG00000091010(POU4F3);ENSG00000196743(GM2A);ENSG00000161509(GRIN2C);ENSG000001…	ENSG00000006611(USH1C);ENSG00000007168(PAFAH1B1);ENSG00000049860(HEXB);ENSG00000078328(RBFOX1);ENSG00000079215(SLC1A3);ENSG00000090861(AARS1);ENSG00000091010(POU4F3);ENSG00000092051(JPH4);ENSG00000097007(ABL1);ENSG00000100320(RBFOX2);ENSG00000103657(HERC1);ENSG00000104320(NBN);ENSG00000107736(CDH23);ENSG00000108797(CNTNAP1);ENSG00000116147(TNR);ENSG00000132535(DLG4);ENSG00000137474(MYO7A);ENSG000…
GO:0035296	regulation of tube diameter	139	0.51218	1.67673	0	0.0476627	ENSG00000169418(NPR1);ENSG00000113389(NPR3);ENSG00000130203(APOE);ENSG00000018625(ATP1A2);ENSG00000108684(ASIC2);ENSG00000078401(EDN1);ENSG00000167711(SERPINF2);ENSG00000073756(PTGS2);ENSG00000184381(PLA2G6);ENSG00000164251(F2RL1);ENSG00000188176(SMTNL2);ENSG00000135744(AGT);ENSG00000163794(UCN);ENSG00000112096(SOD2);ENSG00000181104(F2R);ENSG00000107796(ACTA2);ENSG00000196639(HRH1);ENSG0000010961…	ENSG00000001084(GCLC);ENSG00000004468(CD38);ENSG00000006638(TBXA2R);ENSG00000011405(PIK3C2A);ENSG00000018625(ATP1A2);ENSG00000021826(CPS1);ENSG00000023909(GCLM);ENSG00000036828(CASR);ENSG00000043591(ADRB1);ENSG00000049247(UTS2);ENSG00000054598(FOXC1);ENSG00000057663(ATG5);ENSG00000059377(TBXAS1);ENSG00000067560(RHOA);ENSG00000067900(ROCK1);ENSG00000070961(ATP2B1);ENSG00000073756(PTGS2);ENSG000000…
GO:0072028	nephron morphogenesis	79	0.545173	1.67635	0	0.0476107	ENSG00000185920(PTCH1);ENSG00000134245(WNT2B);ENSG00000185630(PBX1);ENSG00000135744(AGT);ENSG00000100625(SIX4);ENSG00000126562(WNK4);ENSG00000171791(BCL2);ENSG00000168743(NPNT);ENSG00000135541(AHI1);ENSG00000128602(SMO);ENSG00000075891(PAX2);ENSG00000103449(SALL1);ENSG00000275410(HNF1B);ENSG00000125618(PAX8);ENSG00000143867(OSR1);ENSG00000248905(FMN1);ENSG00000164690(SHH);ENSG00000130702(LAMA5);E…	ENSG00000005073(HOXA11);ENSG00000005513(SOX8);ENSG00000008710(PKD1);ENSG00000075711(DLG1);ENSG00000075891(PAX2);ENSG00000085741(WNT11);ENSG00000100625(SIX4);ENSG00000101144(BMP7);ENSG00000103449(SALL1);ENSG00000104313(EYA1);ENSG00000105329(TGFB1);ENSG00000106571(GLI3);ENSG00000107485(GATA3);ENSG00000107816(LZTS2);ENSG00000107831(FGF8);ENSG00000112715(VEGFA);ENSG00000113578(FGF1);ENSG00000113721(P…
GO:0098878	neurotransmitter receptor complex	45	0.596268	1.67501	0	0.0482631	ENSG00000116032(GRIN3B);ENSG00000105088(OLFM2);ENSG00000120899(PTK2B);ENSG00000152578(GRIA4);ENSG00000132535(DLG4);ENSG00000105464(GRIN2D);ENSG00000102312(PORCN);ENSG00000234965(SHISA8);ENSG00000174871(CNIH2);ENSG00000152208(GRID2);ENSG00000082458(DLG3);ENSG00000187902(SHISA7);ENSG00000120251(GRIA2);	ENSG00000006116(CACNG3);ENSG00000075429(CACNG5);ENSG00000075461(CACNG4);ENSG00000082458(DLG3);ENSG00000100997(ABHD12);ENSG00000102312(PORCN);ENSG00000105088(OLFM2);ENSG00000105464(GRIN2D);ENSG00000105605(CACNG7);ENSG00000105737(GRIK5);ENSG00000116032(GRIN3B);ENSG00000118733(OLFM3);ENSG00000120251(GRIA2);ENSG00000120899(PTK2B);ENSG00000125675(GRIA3);ENSG00000132535(DLG4);ENSG00000142408(CACNG8);EN…
GO:0072044	collecting duct development	16	0.745169	1.6748	0	0.0481487	ENSG00000185920(PTCH1);ENSG00000075891(PAX2);ENSG00000125618(PAX8);ENSG00000188064(WNT7B);ENSG00000164690(SHH);ENSG00000125378(BMP4);ENSG00000008710(PKD1);ENSG00000148400(NOTCH1);	ENSG00000008196(TFAP2B);ENSG00000008710(PKD1);ENSG00000075891(PAX2);ENSG00000085662(AKR1B1);ENSG00000104327(CALB1);ENSG00000125378(BMP4);ENSG00000125618(PAX8);ENSG00000148400(NOTCH1);ENSG00000151208(DLG5);ENSG00000158955(WNT9B);ENSG00000164488(DACT2);ENSG00000164690(SHH);ENSG00000167580(AQP2);ENSG00000169344(UMOD);ENSG00000185920(PTCH1);ENSG00000188064(WNT7B)
GO:1905521	regulation of macrophage migration	41	0.611917	1.67286	0	0.0491672	ENSG00000197405(C5AR1);ENSG00000271447(MMP28);ENSG00000120899(PTK2B);ENSG00000173531(MST1);ENSG00000138080(EMILIN1);ENSG00000138379(MSTN);ENSG00000111199(TRPV4);ENSG00000106804(C5);ENSG00000010278(CD9);ENSG00000106538(RARRES2);ENSG00000110492(MDK);	ENSG00000006210(CX3CL1);ENSG00000010278(CD9);ENSG00000035720(STAP1);ENSG00000091972(CD200);ENSG00000095970(TREM2);ENSG00000099977(DDT);ENSG00000100030(MAPK1);ENSG00000102882(MAPK3);ENSG00000106538(RARRES2);ENSG00000106804(C5);ENSG00000110492(MDK);ENSG00000110651(CD81);ENSG00000111199(TRPV4);ENSG00000115310(RTN4);ENSG00000117090(SLAMF1);ENSG00000120899(PTK2B);ENSG00000129422(MTUS1);ENSG00000135124…
GO:0030326	embryonic limb morphogenesis	121	0.513323	1.67286	0	0.0489263	ENSG00000185920(PTCH1);ENSG00000187535(IFT140);ENSG00000128710(HOXD10);ENSG00000138759(FRAS1);ENSG00000185630(PBX1);ENSG00000106031(HOXA13);ENSG00000121075(TBX4);ENSG00000168779(SHOX2);ENSG00000198816(ZNF358);ENSG00000122707(RECK);ENSG00000217236(SP9);ENSG00000153094(BCL2L11);ENSG00000092969(TGFB2);ENSG00000003137(CYP26B1);ENSG00000187240(DYNC2H1);ENSG00000105429(MEGF8);ENSG00000052850(ALX4);ENSG…	ENSG00000003137(CYP26B1);ENSG00000005073(HOXA11);ENSG00000005339(CREBBP);ENSG00000006377(DLX6);ENSG00000011143(MKS1);ENSG00000052850(ALX4);ENSG00000069011(PITX1);ENSG00000073282(TP63);ENSG00000074047(GLI2);ENSG00000075388(FGF4);ENSG00000077092(RARB);ENSG00000078246(TULP3);ENSG00000080815(PSEN1);ENSG00000083307(GRHL2);ENSG00000087088(BAX);ENSG00000089225(TBX5);ENSG00000091436(MAP3K20);ENSG00000092…
GO:0035113	embryonic appendage morphogenesis	121	0.513323	1.67128	0	0.0496327	ENSG00000185920(PTCH1);ENSG00000187535(IFT140);ENSG00000128710(HOXD10);ENSG00000138759(FRAS1);ENSG00000185630(PBX1);ENSG00000106031(HOXA13);ENSG00000121075(TBX4);ENSG00000168779(SHOX2);ENSG00000198816(ZNF358);ENSG00000122707(RECK);ENSG00000217236(SP9);ENSG00000153094(BCL2L11);ENSG00000092969(TGFB2);ENSG00000003137(CYP26B1);ENSG00000187240(DYNC2H1);ENSG00000105429(MEGF8);ENSG00000052850(ALX4);ENSG…	ENSG00000003137(CYP26B1);ENSG00000005073(HOXA11);ENSG00000005339(CREBBP);ENSG00000006377(DLX6);ENSG00000011143(MKS1);ENSG00000052850(ALX4);ENSG00000069011(PITX1);ENSG00000073282(TP63);ENSG00000074047(GLI2);ENSG00000075388(FGF4);ENSG00000077092(RARB);ENSG00000078246(TULP3);ENSG00000080815(PSEN1);ENSG00000083307(GRHL2);ENSG00000087088(BAX);ENSG00000089225(TBX5);ENSG00000091436(MAP3K20);ENSG00000092…
GO:0021545	cranial nerve development	55	0.575081	1.67121	0.0015748	0.0494406	ENSG00000122877(EGR2);ENSG00000065361(ERBB3);ENSG00000128652(HOXD3);ENSG00000100625(SIX4);ENSG00000164442(CITED2);ENSG00000154928(EPHB1);ENSG00000075891(PAX2);ENSG00000198400(NTRK1);ENSG00000103449(SALL1);ENSG00000182197(EXT1);ENSG00000001617(SEMA3F);ENSG00000197381(ADARB1);ENSG00000137203(TFAP2A);ENSG00000184564(SLITRK6);ENSG00000105997(HOXA3);ENSG00000099250(NRP1);ENSG00000126778(SIX1);ENSG0000…	ENSG00000001617(SEMA3F);ENSG00000016082(ISL1);ENSG00000065361(ERBB3);ENSG00000070729(CNGB1);ENSG00000075891(PAX2);ENSG00000079215(SLC1A3);ENSG00000081923(ATP8B1);ENSG00000091010(POU4F3);ENSG00000099250(NRP1);ENSG00000100625(SIX4);ENSG00000103449(SALL1);ENSG00000105997(HOXA3);ENSG00000106571(GLI3);ENSG00000109132(PHOX2B);ENSG00000110719(TCIRG1);ENSG00000114315(HES1);ENSG00000114391(RPL24);ENSG0000…
GO:0019226	transmission of nerve impulse	73	0.548726	1.67035	0	0.0497738	ENSG00000091129(NRCAM);ENSG00000114279(FGF12);ENSG00000196557(CACNA1H);ENSG00000135744(AGT);ENSG00000006283(CACNA1G);ENSG00000025708(TYMP);ENSG00000119782(FKBP1B);ENSG00000151150(ANK3);ENSG00000168356(SCN11A);ENSG00000169432(SCN9A);ENSG00000196876(SCN8A);ENSG00000136531(SCN2A);ENSG00000178623(GPR35);ENSG00000007314(SCN4A);ENSG00000153253(SCN3A);ENSG00000184984(CHRM5);ENSG00000171121(KCNMB3);ENSG0…	ENSG00000006116(CACNG3);ENSG00000006283(CACNA1G);ENSG00000007168(PAFAH1B1);ENSG00000007314(SCN4A);ENSG00000025708(TYMP);ENSG00000064218(DMRT3);ENSG00000075429(CACNG5);ENSG00000075461(CACNG4);ENSG00000091129(NRCAM);ENSG00000100346(CACNA1I);ENSG00000101200(AVP);ENSG00000102081(FMR1);ENSG00000105357(MYH14);ENSG00000105605(CACNG7);ENSG00000105695(MAG);ENSG00000105711(SCN1B);ENSG00000108405(P2RX1);ENS…
GO:0098801	regulation of renal system process	34	0.623595	1.66899	0.00166667	0.0503535	ENSG00000169418(NPR1);ENSG00000151490(PTPRO);ENSG00000078401(EDN1);ENSG00000164251(F2RL1);ENSG00000135744(AGT);ENSG00000134548(SPX);ENSG00000181104(F2R);	ENSG00000051523(CYBA);ENSG00000078401(EDN1);ENSG00000089006(SNX5);ENSG00000100311(PDGFB);ENSG00000101200(AVP);ENSG00000101405(OXT);ENSG00000103647(CORO2B);ENSG00000109062(SLC9A3R1);ENSG00000114353(GNAI2);ENSG00000115353(TACR1);ENSG00000120937(NPPB);ENSG00000126895(AVPR2);ENSG00000128271(ADORA2A);ENSG00000132376(INPP5K);ENSG00000134548(SPX);ENSG00000135744(AGT);ENSG00000136160(EDNRB);ENSG000001448…
GO:0030322	stabilization of membrane potential	17	0.728645	1.66871	0.0017301	0.0502944	ENSG00000124249(KCNK15);ENSG00000184261(KCNK12);ENSG00000164626(KCNK5);ENSG00000104783(KCNN4);ENSG00000099337(KCNK6);ENSG00000135750(KCNK1);ENSG00000171303(KCNK3);	ENSG00000082482(KCNK2);ENSG00000095981(KCNK16);ENSG00000099337(KCNK6);ENSG00000100433(KCNK10);ENSG00000104783(KCNN4);ENSG00000124249(KCNK15);ENSG00000124780(KCNK17);ENSG00000135750(KCNK1);ENSG00000152315(KCNK13);ENSG00000164626(KCNK5);ENSG00000169427(KCNK9);ENSG00000171303(KCNK3);ENSG00000173338(KCNK7);ENSG00000182450(KCNK4);ENSG00000184261(KCNK12);ENSG00000186795(KCNK18);ENSG00000250479(CHCHD10)
GO:0007158	neuron cell-cell adhesion	17	0.730163	1.66824	0.0116279	0.0504276	ENSG00000196338(NLGN3);ENSG00000170835(CEL);ENSG00000021645(NRXN3);ENSG00000169992(NLGN2);ENSG00000154654(NCAM2);ENSG00000165731(RET);ENSG00000169760(NLGN1);	ENSG00000021645(NRXN3);ENSG00000110076(NRXN2);ENSG00000116147(TNR);ENSG00000144619(CNTN4);ENSG00000146938(NLGN4X);ENSG00000148219(ASTN2);ENSG00000152092(ASTN1);ENSG00000154654(NCAM2);ENSG00000165246(NLGN4Y);ENSG00000165731(RET);ENSG00000169760(NLGN1);ENSG00000169992(NLGN2);ENSG00000170835(CEL);ENSG00000171840(NINJ2);ENSG00000176749(CDK5R1);ENSG00000179915(NRXN1);ENSG00000196338(NLGN3)
GO:0032941	secretion by tissue	40	0.599047	1.66778	0.00158479	0.0504739	ENSG00000113389(NPR3);ENSG00000143126(CELSR2);ENSG00000126562(WNK4);ENSG00000163794(UCN);ENSG00000025434(NR1H3);ENSG00000170835(CEL);ENSG00000104783(KCNN4);ENSG00000196839(ADA);ENSG00000188687(SLC4A5);	ENSG00000025434(NR1H3);ENSG00000051523(CYBA);ENSG00000056972(TRAF3IP2);ENSG00000057663(ATG5);ENSG00000060237(WNK1);ENSG00000070031(SCT);ENSG00000070193(FGF10);ENSG00000082556(OPRK1);ENSG00000104783(KCNN4);ENSG00000106541(AGR2);ENSG00000113389(NPR3);ENSG00000115353(TACR1);ENSG00000118640(VAMP8);ENSG00000122218(COPA);ENSG00000126549(STATH);ENSG00000126562(WNK4);ENSG00000131408(NR1H2);ENSG0000013301…
GO:0022824	transmitter-gated ion channel activity	60	0.557215	1.66703	0	0.0507659	ENSG00000116032(GRIN3B);ENSG00000120899(PTK2B);ENSG00000152578(GRIA4);ENSG00000175344(CHRNA7);ENSG00000108556(CHRNE);ENSG00000105464(GRIN2D);ENSG00000111886(GABRR2);ENSG00000186297(GABRA5);ENSG00000109738(GLRB);ENSG00000152208(GRID2);	ENSG00000011677(GABRA3);ENSG00000022355(GABRA1);ENSG00000080644(CHRNA3);ENSG00000101204(CHRNA4);ENSG00000101958(GLRA2);ENSG00000102287(GABRE);ENSG00000105464(GRIN2D);ENSG00000105737(GRIK5);ENSG00000108556(CHRNE);ENSG00000109158(GABRA4);ENSG00000109738(GLRB);ENSG00000111886(GABRR2);ENSG00000113327(GABRG2);ENSG00000116032(GRIN3B);ENSG00000117971(CHRNB4);ENSG00000120251(GRIA2);ENSG00000120899(PTK2B)…
GO:0033688	regulation of osteoblast proliferation	25	0.667063	1.66672	0.0033389	0.0507441	ENSG00000066468(FGFR2);ENSG00000113389(NPR3);ENSG00000104332(SFRP1);ENSG00000171791(BCL2);ENSG00000164050(PLXNB1);ENSG00000169184(MN1);ENSG00000140443(IGF1R);ENSG00000173083(HPSE);	ENSG00000005513(SOX8);ENSG00000012223(LTF);ENSG00000055332(EIF2AK2);ENSG00000066468(FGFR2);ENSG00000067560(RHOA);ENSG00000097007(ABL1);ENSG00000102145(GATA1);ENSG00000104332(SFRP1);ENSG00000113389(NPR3);ENSG00000120332(TNN);ENSG00000125845(BMP2);ENSG00000138085(ATRAID);ENSG00000138448(ITGAV);ENSG00000140443(IGF1R);ENSG00000142871(CCN1);ENSG00000162337(LRP5);ENSG00000164050(PLXNB1);ENSG00000164932…
GO:0060343	trabecula formation	25	0.671093	1.66587	0.00338409	0.0511681	ENSG00000136457(CHAD);ENSG00000138449(SLC40A1);ENSG00000104332(SFRP1);ENSG00000069702(TGFBR3);ENSG00000108821(COL1A1);ENSG00000169231(THBS3);ENSG00000115641(FHL2);	ENSG00000069702(TGFBR3);ENSG00000087245(MMP2);ENSG00000088832(FKBP1A);ENSG00000104332(SFRP1);ENSG00000108821(COL1A1);ENSG00000112414(ADGRG6);ENSG00000112658(SRF);ENSG00000115641(FHL2);ENSG00000120149(MSX2);ENSG00000120156(TEK);ENSG00000125850(OVOL2);ENSG00000135547(HEY2);ENSG00000136457(CHAD);ENSG00000138207(RBP4);ENSG00000138449(SLC40A1);ENSG00000138829(FBN2);ENSG00000154734(ADAMTS1);ENSG0000015…
GO:0005520	insulin-like growth factor binding	20	0.697955	1.66504	0.00993378	0.0515226	ENSG00000132470(ITGB4);ENSG00000146674(IGFBP3);ENSG00000140443(IGF1R);ENSG00000171105(INSR);ENSG00000163453(IGFBP7);ENSG00000259207(ITGB3);ENSG00000107821(KAZALD1);ENSG00000118523(CCN2);	ENSG00000081479(LRP2);ENSG00000091409(ITGA6);ENSG00000099769(IGFALS);ENSG00000107821(KAZALD1);ENSG00000115457(IGFBP2);ENSG00000115461(IGFBP5);ENSG00000118523(CCN2);ENSG00000132470(ITGB4);ENSG00000137142(IGFBPL1);ENSG00000138448(ITGAV);ENSG00000140443(IGF1R);ENSG00000141753(IGFBP4);ENSG00000146674(IGFBP3);ENSG00000146678(IGFBP1);ENSG00000150938(CRIM1);ENSG00000163453(IGFBP7);ENSG00000167779(IGFBP6…
GO:0002921	negative regulation of humoral immune response	18	0.710559	1.66474	0.00718133	0.0514834	ENSG00000143502(SUSD4);ENSG00000149131(SERPING1);ENSG00000129654(FOXJ1);ENSG00000196352(CD55);	ENSG00000072694(FCGR2B);ENSG00000085063(CD59);ENSG00000111679(PTPN6);ENSG00000117322(CR2);ENSG00000117335(CD46);ENSG00000123838(C4BPA);ENSG00000123843(C4BPB);ENSG00000127241(MASP1);ENSG00000129654(FOXJ1);ENSG00000133710(SPINK5);ENSG00000143502(SUSD4);ENSG00000149131(SERPING1);ENSG00000155659(VSIG4);ENSG00000175899(A2M);ENSG00000196352(CD55);ENSG00000197721(CR1L);ENSG00000203710(CR1);ENSG000002849…
GO:1990138	neuron projection extension	173	0.490615	1.66471	0	0.0512602	ENSG00000186868(MAPT);ENSG00000130203(APOE);ENSG00000012171(SEMA3B);ENSG00000091129(NRCAM);ENSG00000185345(PRKN);ENSG00000115414(FN1);ENSG00000078401(EDN1);ENSG00000167680(SEMA6B);ENSG00000112902(SEMA5A);ENSG00000095539(SEMA4G);ENSG00000089820(ARHGAP4);ENSG00000006837(CDKL3);ENSG00000137843(PAK6);ENSG00000103528(SYT17);ENSG00000125848(FLRT3);ENSG00000078018(MAP2);ENSG00000163623(NKX6-1);ENSG00000…	ENSG00000001617(SEMA3F);ENSG00000006837(CDKL3);ENSG00000007168(PAFAH1B1);ENSG00000008086(CDKL5);ENSG00000008294(SPAG9);ENSG00000010319(SEMA3G);ENSG00000012171(SEMA3B);ENSG00000018189(RUFY3);ENSG00000035403(VCL);ENSG00000040608(RTN4R);ENSG00000049759(NEDD4L);ENSG00000055163(CYFIP2);ENSG00000065320(NTN1);ENSG00000066084(DIP2B);ENSG00000067606(PRKCZ);ENSG00000067715(SYT1);ENSG00000072315(TRPC5);ENSG…
GO:0035107	appendage morphogenesis	144	0.497891	1.66467	0	0.0510437	ENSG00000066468(FGFR2);ENSG00000185920(PTCH1);ENSG00000187535(IFT140);ENSG00000128710(HOXD10);ENSG00000124766(SOX4);ENSG00000138759(FRAS1);ENSG00000185630(PBX1);ENSG00000106031(HOXA13);ENSG00000121075(TBX4);ENSG00000168779(SHOX2);ENSG00000198816(ZNF358);ENSG00000122707(RECK);ENSG00000217236(SP9);ENSG00000153094(BCL2L11);ENSG00000092969(TGFB2);ENSG00000003137(CYP26B1);ENSG00000187240(DYNC2H1);ENSG…	ENSG00000003137(CYP26B1);ENSG00000005073(HOXA11);ENSG00000005339(CREBBP);ENSG00000006377(DLX6);ENSG00000008196(TFAP2B);ENSG00000011143(MKS1);ENSG00000030110(BAK1);ENSG00000052850(ALX4);ENSG00000066468(FGFR2);ENSG00000069011(PITX1);ENSG00000070193(FGF10);ENSG00000073282(TP63);ENSG00000074047(GLI2);ENSG00000075223(SEMA3C);ENSG00000075388(FGF4);ENSG00000076356(PLXNA2);ENSG00000077092(RARB);ENSG00000…
GO:0072080	nephron tubule development	94	0.530766	1.66266	0.00149477	0.0521116	ENSG00000185920(PTCH1);ENSG00000134245(WNT2B);ENSG00000272398(CD24);ENSG00000185630(PBX1);ENSG00000135744(AGT);ENSG00000101384(JAG1);ENSG00000100625(SIX4);ENSG00000126562(WNK4);ENSG00000198719(DLL1);ENSG00000171791(BCL2);ENSG00000168743(NPNT);ENSG00000135541(AHI1);ENSG00000128602(SMO);ENSG00000075891(PAX2);ENSG00000198914(POU3F3);ENSG00000103449(SALL1);ENSG00000275410(HNF1B);ENSG00000125618(PAX8)…	ENSG00000005073(HOXA11);ENSG00000005513(SOX8);ENSG00000007062(PROM1);ENSG00000008196(TFAP2B);ENSG00000008710(PKD1);ENSG00000018408(WWTR1);ENSG00000075239(ACAT1);ENSG00000075711(DLG1);ENSG00000075891(PAX2);ENSG00000081189(MEF2C);ENSG00000085741(WNT11);ENSG00000100625(SIX4);ENSG00000101384(JAG1);ENSG00000103449(SALL1);ENSG00000104313(EYA1);ENSG00000104327(CALB1);ENSG00000105329(TGFB1);ENSG000001065…
GO:0090075	relaxation of muscle	35	0.620151	1.66256	0.00510204	0.0519296	ENSG00000018625(ATP1A2);ENSG00000123700(KCNJ2);ENSG00000196296(ATP2A1);ENSG00000138735(PDE5A);ENSG00000148180(GSN);ENSG00000145349(CAMK2D);ENSG00000248746(ACTN3);ENSG00000164116(GUCY1A1);ENSG00000113448(PDE4D);ENSG00000213366(GSTM2);	ENSG00000006071(ABCC8);ENSG00000018625(ATP1A2);ENSG00000075142(SRI);ENSG00000100604(CHGA);ENSG00000113448(PDE4D);ENSG00000116741(RGS2);ENSG00000121879(PIK3CA);ENSG00000123700(KCNJ2);ENSG00000130528(HRC);ENSG00000135124(P2RX4);ENSG00000138735(PDE5A);ENSG00000142168(SOD1);ENSG00000143153(ATP1B1);ENSG00000145349(CAMK2D);ENSG00000148180(GSN);ENSG00000156113(KCNMA1);ENSG00000163399(ATP1A1);ENSG0000016…
GO:0021953	central nervous system neuron differentiation	169	0.493967	1.66234	0	0.0518259	ENSG00000066468(FGFR2);ENSG00000186868(MAPT);ENSG00000122585(NPY);ENSG00000185920(PTCH1);ENSG00000143869(GDF7);ENSG00000159388(BTG2);ENSG00000128710(HOXD10);ENSG00000124766(SOX4);ENSG00000171798(KNDC1);ENSG00000078018(MAP2);ENSG00000163623(NKX6-1);ENSG00000251322(SHANK3);ENSG00000152377(SPOCK1);ENSG00000170390(DCLK2);ENSG00000128602(SMO);ENSG00000187240(DYNC2H1);ENSG00000154928(EPHB1);ENSG0000010…	ENSG00000000457(SCYL3);ENSG00000004848(ARX);ENSG00000005810(MYCBP2);ENSG00000007168(PAFAH1B1);ENSG00000007372(PAX6);ENSG00000016082(ISL1);ENSG00000064218(DMRT3);ENSG00000066468(FGFR2);ENSG00000069667(RORA);ENSG00000070610(GBA2);ENSG00000072415(PALS1);ENSG00000074047(GLI2);ENSG00000077279(DCX);ENSG00000078018(MAP2);ENSG00000078246(TULP3);ENSG00000079482(OPHN1);ENSG00000080815(PSEN1);ENSG0000008082…
GO:0019359	nicotinamide nucleotide biosynthetic process	28	0.648514	1.66223	0.00497512	0.0516967	ENSG00000124212(PTGIS);ENSG00000138617(PARP16);ENSG00000163864(NMNAT3);ENSG00000172940(SLC22A13);ENSG00000106733(NMRK1);ENSG00000162882(HAAO);ENSG00000112874(NUDT12);ENSG00000183077(AFMID);ENSG00000173614(NMNAT1);ENSG00000117009(KMO);ENSG00000166741(NNMT);	ENSG00000008130(NADK);ENSG00000077009(NMRK2);ENSG00000103485(QPRT);ENSG00000105835(NAMPT);ENSG00000106733(NMRK1);ENSG00000112874(NUDT12);ENSG00000115919(KYNU);ENSG00000117009(KMO);ENSG00000124212(PTGIS);ENSG00000131203(IDO1);ENSG00000138496(PARP9);ENSG00000138617(PARP16);ENSG00000147813(NAPRT);ENSG00000152620(NADK2);ENSG00000153086(ACMSD);ENSG00000157064(NMNAT2);ENSG00000162882(HAAO);ENSG00000163…
GO:0051961	negative regulation of nervous system development	142	0.497665	1.66161	0	0.0518696	ENSG00000012171(SEMA3B);ENSG00000108947(EFNB3);ENSG00000167680(SEMA6B);ENSG00000112902(SEMA5A);ENSG00000095539(SEMA4G);ENSG00000089820(ARHGAP4);ENSG00000006837(CDKL3);ENSG00000118785(SPP1);ENSG00000146122(DAAM2);ENSG00000078018(MAP2);ENSG00000163623(NKX6-1);ENSG00000143434(SEMA6C);ENSG00000137642(SORL1);ENSG00000177169(ULK1);ENSG00000083290(ULK2);ENSG00000068903(SIRT2);ENSG00000137462(TLR2);ENSG0…	ENSG00000001617(SEMA3F);ENSG00000006042(TMEM98);ENSG00000006071(ABCC8);ENSG00000006837(CDKL3);ENSG00000007372(PAX6);ENSG00000010319(SEMA3G);ENSG00000012171(SEMA3B);ENSG00000018189(RUFY3);ENSG00000022840(RNF10);ENSG00000040608(RTN4R);ENSG00000044115(CTNNA1);ENSG00000053108(FSTL4);ENSG00000065320(NTN1);ENSG00000066084(DIP2B);ENSG00000066135(KDM4A);ENSG00000068903(SIRT2);ENSG00000072315(TRPC5);ENSG0…
GO:0071772	response to BMP	170	0.487558	1.65908	0	0.0533467	ENSG00000187045(TMPRSS6);ENSG00000143869(GDF7);ENSG00000106483(SFRP4);ENSG00000260428(SCX);ENSG00000166147(FBN1);ENSG00000104332(SFRP1);ENSG00000069702(TGFBR3);ENSG00000166831(RBPMS2);ENSG00000106031(HOXA13);ENSG00000163430(FSTL1);ENSG00000137834(SMAD6);ENSG00000141448(GATA6);ENSG00000135253(KCP);ENSG00000137642(SORL1);ENSG00000092969(TGFB2);ENSG00000157240(FZD1);ENSG00000130513(GDF15);ENSG000001…	ENSG00000005884(ITGA3);ENSG00000008196(TFAP2B);ENSG00000010704(HFE);ENSG00000064195(DLX3);ENSG00000064393(HIPK2);ENSG00000067141(NEO1);ENSG00000069702(TGFBR3);ENSG00000070404(FSTL3);ENSG00000072401(UBE2D1);ENSG00000081479(LRP2);ENSG00000090539(CHRD);ENSG00000092969(TGFB2);ENSG00000095739(BAMBI);ENSG00000095951(HIVEP1);ENSG00000097007(ABL1);ENSG00000100614(PPM1A);ENSG00000101144(BMP7);ENSG00000101…
GO:0021515	cell differentiation in spinal cord	50	0.581982	1.65842	0.00163666	0.0535278	ENSG00000185920(PTCH1);ENSG00000143869(GDF7);ENSG00000128710(HOXD10);ENSG00000124766(SOX4);ENSG00000110693(SOX6);ENSG00000143842(SOX13);ENSG00000187240(DYNC2H1);ENSG00000164690(SHH);ENSG00000273706(LHX1);ENSG00000138002(IFT172);ENSG00000162367(TAL1);ENSG00000180818(HOXC10);ENSG00000130675(MNX1);ENSG00000107882(SUFU);ENSG00000143013(LMO4);ENSG00000159556(ISL2);ENSG00000148400(NOTCH1);ENSG000001399…	ENSG00000000457(SCYL3);ENSG00000016082(ISL1);ENSG00000064218(DMRT3);ENSG00000074047(GLI2);ENSG00000089116(LHX5);ENSG00000106571(GLI3);ENSG00000107187(LHX3);ENSG00000107882(SUFU);ENSG00000109851(DBX1);ENSG00000110693(SOX6);ENSG00000112139(MDGA1);ENSG00000121454(LHX4);ENSG00000124766(SOX4);ENSG00000125084(WNT1);ENSG00000125820(NKX2-2);ENSG00000126970(ZC4H2);ENSG00000128710(HOXD10);ENSG00000128917(D…
GO:0043083	synaptic cleft	19	0.694268	1.65816	0.00674536	0.0534682	ENSG00000196569(LAMA2);ENSG00000130203(APOE);ENSG00000206561(COLQ);ENSG00000106688(SLC1A1);ENSG00000172037(LAMB2);ENSG00000164099(PRSS12);ENSG00000130702(LAMA5);ENSG00000169760(NLGN1);ENSG00000087085(ACHE);	ENSG00000087085(ACHE);ENSG00000102924(CBLN1);ENSG00000106688(SLC1A1);ENSG00000108231(LGI1);ENSG00000112769(LAMA4);ENSG00000130203(APOE);ENSG00000130702(LAMA5);ENSG00000131094(C1QL1);ENSG00000135298(ADGRB3);ENSG00000150394(CDH8);ENSG00000164099(PRSS12);ENSG00000164318(EGFLAM);ENSG00000169760(NLGN1);ENSG00000171246(NPTX1);ENSG00000172037(LAMB2);ENSG00000176884(GRIN1);ENSG00000196569(LAMA2);ENSG0000…
GO:0061005	cell differentiation involved in kidney development	59	0.564931	1.65768	0.00806452	0.0535371	ENSG00000151490(PTPRO);ENSG00000185920(PTCH1);ENSG00000272398(CD24);ENSG00000187391(MAGI2);ENSG00000101384(JAG1);ENSG00000107796(ACTA2);ENSG00000172037(LAMB2);ENSG00000128602(SMO);ENSG00000129654(FOXJ1);ENSG00000075891(PAX2);ENSG00000198914(POU3F3);ENSG00000103449(SALL1);ENSG00000157483(MYO1E);ENSG00000182197(EXT1);ENSG00000125618(PAX8);ENSG00000126603(GLIS2);ENSG00000143867(OSR1);ENSG00000164690…	ENSG00000007062(PROM1);ENSG00000018408(WWTR1);ENSG00000075891(PAX2);ENSG00000081189(MEF2C);ENSG00000100311(PDGFB);ENSG00000100985(MMP9);ENSG00000101384(JAG1);ENSG00000103449(SALL1);ENSG00000106571(GLI3);ENSG00000107485(GATA3);ENSG00000107796(ACTA2);ENSG00000114315(HES1);ENSG00000115415(STAT1);ENSG00000116218(NPHS2);ENSG00000118526(TCF21);ENSG00000125378(BMP4);ENSG00000125618(PAX8);ENSG00000126603…
GO:0051966	regulation of synaptic transmission, glutamatergic	75	0.539654	1.65754	0	0.0533773	ENSG00000189056(RELN);ENSG00000018625(ATP1A2);ENSG00000120899(PTK2B);ENSG00000073756(PTGS2);ENSG00000184381(PLA2G6);ENSG00000251322(SHANK3);ENSG00000196338(NLGN3);ENSG00000163794(UCN);ENSG00000188906(LRRK2);ENSG00000169992(NLGN2);ENSG00000198400(NTRK1);ENSG00000105464(GRIN2D);ENSG00000121297(TSHZ3);ENSG00000067715(SYT1);ENSG00000169760(NLGN1);ENSG00000152413(HOMER1);ENSG00000158109(TPRG1L);ENSG00…	ENSG00000006116(CACNG3);ENSG00000008735(MAPK8IP2);ENSG00000018625(ATP1A2);ENSG00000047579(DTNBP1);ENSG00000067715(SYT1);ENSG00000073756(PTGS2);ENSG00000075429(CACNG5);ENSG00000075461(CACNG4);ENSG00000079482(OPHN1);ENSG00000080815(PSEN1);ENSG00000081189(MEF2C);ENSG00000102468(HTR2A);ENSG00000105464(GRIN2D);ENSG00000105605(CACNG7);ENSG00000107984(DKK1);ENSG00000108691(CCL2);ENSG00000113262(GRM6);EN…
GO:0038065	collagen-activated signaling pathway	17	0.723144	1.65735	0.0120482	0.0532801	ENSG00000137809(ITGA11);ENSG00000169031(COL4A3);ENSG00000197565(COL4A6);ENSG00000108821(COL1A1);ENSG00000187498(COL4A1);ENSG00000188153(COL4A5);ENSG00000204580(DDR1);ENSG00000134871(COL4A2);	ENSG00000030304(MUSK);ENSG00000088053(GP6);ENSG00000096968(JAK2);ENSG00000108821(COL1A1);ENSG00000134871(COL4A2);ENSG00000137809(ITGA11);ENSG00000154127(UBASH3B);ENSG00000162733(DDR2);ENSG00000164171(ITGA2);ENSG00000165025(SYK);ENSG00000169031(COL4A3);ENSG00000170909(OSCAR);ENSG00000182447(OTOL1);ENSG00000187498(COL4A1);ENSG00000188153(COL4A5);ENSG00000197565(COL4A6);ENSG00000204580(DDR1)
GO:0010573	vascular endothelial growth factor production	36	0.614928	1.65721	0.00328407	0.0531575	ENSG00000171885(AQP4);ENSG00000197405(C5AR1);ENSG00000073756(PTGS2);ENSG00000196562(SULF2);ENSG00000205336(ADGRG1);ENSG00000165795(NDRG2);ENSG00000106804(C5);ENSG00000138061(CYP1B1);ENSG00000125730(C3);ENSG00000173083(HPSE);ENSG00000143437(ARNT);ENSG00000069667(RORA);ENSG00000136574(GATA4);ENSG00000100644(HIF1A);ENSG00000160712(IL6R);ENSG00000172071(EIF2AK3);	ENSG00000007952(NOX1);ENSG00000012048(BRCA1);ENSG00000016082(ISL1);ENSG00000031698(SARS1);ENSG00000037280(FLT4);ENSG00000069667(RORA);ENSG00000073756(PTGS2);ENSG00000100644(HIF1A);ENSG00000106804(C5);ENSG00000115008(IL1A);ENSG00000121807(CCR2);ENSG00000125538(IL1B);ENSG00000125730(C3);ENSG00000128272(ATF4);ENSG00000134352(IL6ST);ENSG00000136244(IL6);ENSG00000136574(GATA4);ENSG00000137573(SULF1);E…
GO:0120020	cholesterol transfer activity	23	0.674004	1.65626	0.00830565	0.0535209	ENSG00000130203(APOE);ENSG00000160179(ABCG1);ENSG00000178075(GRAMD1C);ENSG00000172345(STARD5);ENSG00000165029(ABCA1);ENSG00000089351(GRAMD1A);	ENSG00000023171(GRAMD1B);ENSG00000084674(APOB);ENSG00000087237(CETP);ENSG00000089351(GRAMD1A);ENSG00000100300(TSPO);ENSG00000100979(PLTP);ENSG00000110244(APOA4);ENSG00000116171(SCP2);ENSG00000118137(APOA1);ENSG00000119655(NPC2);ENSG00000130203(APOE);ENSG00000130703(OSBPL2);ENSG00000131748(STARD3);ENSG00000138075(ABCG5);ENSG00000138823(MTTP);ENSG00000143921(ABCG8);ENSG00000147465(STAR);ENSG0000015…
GO:0005044	scavenger receptor activity	48	0.583986	1.65621	0	0.0533165	ENSG00000205403(CFI);ENSG00000138131(LOXL4);ENSG00000158270(COLEC12);ENSG00000179954(SSC5D);ENSG00000123384(LRP1);ENSG00000109072(VTN);ENSG00000214279(SCART1);ENSG00000146700(SSC4D);ENSG00000038945(MSR1);ENSG00000115318(LOXL3);ENSG00000164099(PRSS12);ENSG00000161921(CXCL16);ENSG00000204305(AGER);	ENSG00000010327(STAB1);ENSG00000013725(CD6);ENSG00000019169(MARCO);ENSG00000038945(MSR1);ENSG00000073060(SCARB1);ENSG00000073754(CD5L);ENSG00000074660(SCARF1);ENSG00000108679(LGALS3BP);ENSG00000109072(VTN);ENSG00000110448(CD5);ENSG00000111405(ENDOU);ENSG00000115318(LOXL3);ENSG00000116690(PRG4);ENSG00000123384(LRP1);ENSG00000129048(ACKR4);ENSG00000134013(LOXL2);ENSG00000135218(CD36);ENSG0000013601…
GO:0050982	detection of mechanical stimulus	53	0.576732	1.654	0.0015949	0.0545835	ENSG00000108684(ASIC2);ENSG00000204311(PJVK);ENSG00000186862(PDZD7);ENSG00000095397(WHRN);ENSG00000173801(JUP);ENSG00000242866(STRC);ENSG00000149488(TMC2);ENSG00000158683(PKD1L1);ENSG00000213199(ASIC3);ENSG00000198400(NTRK1);ENSG00000060718(COL11A1);ENSG00000164199(ADGRV1);ENSG00000150275(PCDH15);ENSG00000118762(PKD2);ENSG00000166473(PKD1L2);ENSG00000186318(BACE1);	ENSG00000008710(PKD1);ENSG00000010810(FYN);ENSG00000053918(KCNQ1);ENSG00000060718(COL11A1);ENSG00000078795(PKD2L2);ENSG00000095397(WHRN);ENSG00000102468(HTR2A);ENSG00000103335(PIEZO1);ENSG00000104321(TRPA1);ENSG00000105707(HPN);ENSG00000107562(CXCL12);ENSG00000107593(PKD2L1);ENSG00000108684(ASIC2);ENSG00000111262(KCNA1);ENSG00000118762(PKD2);ENSG00000121966(CXCR4);ENSG00000122733(PHF24);ENSG00000…
GO:0003016	respiratory system process	40	0.606083	1.65315	0.00319489	0.0549061	ENSG00000114854(TNNC1);ENSG00000018625(ATP1A2);ENSG00000204815(ODAD4);ENSG00000196338(NLGN3);ENSG00000106004(HOXA5);ENSG00000163075(CFAP221);ENSG00000197748(CFAP43);ENSG00000169992(NLGN2);ENSG00000100271(TTLL1);ENSG00000171298(GAA);ENSG00000144451(SPAG16);ENSG00000121297(TSHZ3);ENSG00000107372(ZFAND5);ENSG00000169760(NLGN1);ENSG00000140718(FTO);ENSG00000115419(GLS);ENSG00000184916(JAG2);ENSG00000…	ENSG00000007174(DNAH9);ENSG00000018625(ATP1A2);ENSG00000037280(FLT4);ENSG00000100271(TTLL1);ENSG00000101181(MTG2);ENSG00000105649(RAB3A);ENSG00000106004(HOXA5);ENSG00000107372(ZFAND5);ENSG00000109132(PHOX2B);ENSG00000114854(TNNC1);ENSG00000115419(GLS);ENSG00000121297(TSHZ3);ENSG00000125878(TCF15);ENSG00000132842(AP3B1);ENSG00000140718(FTO);ENSG00000144451(SPAG16);ENSG00000145888(GLRA1);ENSG000001…
GO:0071379	cellular response to prostaglandin stimulus	22	0.679937	1.65262	0.0088968	0.0549707	ENSG00000196139(AKR1C3);ENSG00000122420(PTGFR);ENSG00000125384(PTGER2);ENSG00000104332(SFRP1);ENSG00000171631(P2RY6);ENSG00000174233(ADCY6);ENSG00000117586(TNFSF4);ENSG00000151632(AKR1C2);ENSG00000162409(PRKAA2);	ENSG00000078369(GNB1);ENSG00000084674(APOB);ENSG00000087460(GNAS);ENSG00000104332(SFRP1);ENSG00000105127(AKAP8);ENSG00000117586(TNFSF4);ENSG00000122420(PTGFR);ENSG00000125384(PTGER2);ENSG00000132170(PPARG);ENSG00000132356(PRKAA1);ENSG00000142208(AKT1);ENSG00000151632(AKR1C2);ENSG00000162409(PRKAA2);ENSG00000168229(PTGDR);ENSG00000171132(PRKCE);ENSG00000171522(PTGER4);ENSG00000171631(P2RY6);ENSG00…
GO:1903035	negative regulation of response to wounding	88	0.526799	1.65222	0.00295421	0.0550131	ENSG00000196581(AJAP1);ENSG00000149131(SERPING1);ENSG00000130203(APOE);ENSG00000165215(CLDN3);ENSG00000078401(EDN1);ENSG00000167711(SERPINF2);ENSG00000140873(ADAMTS18);ENSG00000118785(SPP1);ENSG00000012779(ALOX5);ENSG00000109072(VTN);ENSG00000184500(PROS1);ENSG00000183762(KREMEN1);ENSG00000183044(ABAT);ENSG00000131187(F12);ENSG00000144824(PHLDB2);ENSG00000106366(SERPINE1);ENSG00000198799(LRIG2);E…	ENSG00000003436(TFPI);ENSG00000006071(ABCC8);ENSG00000010278(CD9);ENSG00000011422(PLAUR);ENSG00000012779(ALOX5);ENSG00000040608(RTN4R);ENSG00000064651(SLC12A2);ENSG00000074054(CLASP1);ENSG00000078098(FAP);ENSG00000078401(EDN1);ENSG00000079385(CEACAM1);ENSG00000080618(CPB2);ENSG00000088926(F11);ENSG00000091583(APOH);ENSG00000100311(PDGFB);ENSG00000103175(WFDC1);ENSG00000104368(PLAT);ENSG0000010542…
GO:0030510	regulation of BMP signaling pathway	103	0.521193	1.65206	0	0.0548783	ENSG00000187045(TMPRSS6);ENSG00000106483(SFRP4);ENSG00000166147(FBN1);ENSG00000104332(SFRP1);ENSG00000166831(RBPMS2);ENSG00000106031(HOXA13);ENSG00000163430(FSTL1);ENSG00000137834(SMAD6);ENSG00000141448(GATA6);ENSG00000135253(KCP);ENSG00000137642(SORL1);ENSG00000157240(FZD1);ENSG00000101938(CHRDL1);ENSG00000146197(SCUBE3);ENSG00000125965(GDF5);ENSG00000128791(TWSG1);ENSG00000161904(LEMD2);ENSG000…	ENSG00000005884(ITGA3);ENSG00000008196(TFAP2B);ENSG00000064393(HIPK2);ENSG00000067141(NEO1);ENSG00000070404(FSTL3);ENSG00000072401(UBE2D1);ENSG00000081479(LRP2);ENSG00000090539(CHRD);ENSG00000095739(BAMBI);ENSG00000097007(ABL1);ENSG00000100614(PPM1A);ENSG00000101665(SMAD7);ENSG00000101938(CHRDL1);ENSG00000101966(XIAP);ENSG00000102935(ZNF423);ENSG00000104332(SFRP1);ENSG00000105701(FKBP8);ENSG00000…
GO:0005242	inward rectifier potassium channel activity	27	0.66283	1.65187	0.00676819	0.0548081	ENSG00000153822(KCNJ16);ENSG00000123700(KCNJ2);ENSG00000151704(KCNJ1);ENSG00000069431(ABCC9);ENSG00000121361(KCNJ8);ENSG00000115474(KCNJ13);ENSG00000184185(KCNJ12);ENSG00000187486(KCNJ11);ENSG00000099337(KCNK6);ENSG00000135750(KCNK1);ENSG00000055118(KCNH2);ENSG00000182324(KCNJ14);	ENSG00000006071(ABCC8);ENSG00000055118(KCNH2);ENSG00000069431(ABCC9);ENSG00000080709(KCNN2);ENSG00000099337(KCNK6);ENSG00000105642(KCNN1);ENSG00000115474(KCNJ13);ENSG00000120457(KCNJ5);ENSG00000121361(KCNJ8);ENSG00000123700(KCNJ2);ENSG00000135750(KCNK1);ENSG00000143603(KCNN3);ENSG00000151704(KCNJ1);ENSG00000153822(KCNJ16);ENSG00000157542(KCNJ6);ENSG00000157551(KCNJ15);ENSG00000159197(KCNE2);ENSG0…
GO:0003231	cardiac ventricle development	126	0.508272	1.65179	0	0.0546251	ENSG00000066468(FGFR2);ENSG00000114854(TNNC1);ENSG00000129991(TNNI3);ENSG00000124766(SOX4);ENSG00000069702(TGFBR3);ENSG00000082014(SMARCD3);ENSG00000106031(HOXA13);ENSG00000101384(JAG1);ENSG00000137834(SMAD6);ENSG00000109472(CPE);ENSG00000092969(TGFB2);ENSG00000157240(FZD1);ENSG00000184347(SLIT3);ENSG00000164442(CITED2);ENSG00000060718(COL11A1);ENSG00000164129(NPY5R);ENSG00000103449(SALL1);ENSG00…	ENSG00000006125(AP2B1);ENSG00000015479(MATR3);ENSG00000016082(ISL1);ENSG00000049883(PTCD2);ENSG00000054598(FOXC1);ENSG00000057294(PKP2);ENSG00000057657(PRDM1);ENSG00000060718(COL11A1);ENSG00000066468(FGFR2);ENSG00000069702(TGFBR3);ENSG00000075223(SEMA3C);ENSG00000081189(MEF2C);ENSG00000081479(LRP2);ENSG00000082014(SMARCD3);ENSG00000082482(KCNK2);ENSG00000083307(GRHL2);ENSG00000084073(ZMPSTE24);EN…
GO:0021904	dorsal/ventral neural tube patterning	23	0.673018	1.65131	0.00340136	0.0547435	ENSG00000185920(PTCH1);ENSG00000156345(CDK20);ENSG00000128602(SMO);ENSG00000146350(TBC1D32);ENSG00000157796(WDR19);ENSG00000164690(SHH);ENSG00000125378(BMP4);ENSG00000080815(PSEN1);ENSG00000107882(SUFU);ENSG00000105701(FKBP8);ENSG00000143147(GPR161);ENSG00000078246(TULP3);	ENSG00000011143(MKS1);ENSG00000072062(PRKACA);ENSG00000074047(GLI2);ENSG00000078246(TULP3);ENSG00000080815(PSEN1);ENSG00000105701(FKBP8);ENSG00000106571(GLI3);ENSG00000107882(SUFU);ENSG00000120370(GORAB);ENSG00000125378(BMP4);ENSG00000128602(SMO);ENSG00000129514(FOXA1);ENSG00000133937(GSC);ENSG00000142875(PRKACB);ENSG00000143147(GPR161);ENSG00000146350(TBC1D32);ENSG00000154342(WNT3A);ENSG00000156…
GO:0007606	sensory perception of chemical stimulus	499	0.448049	1.65064	0	0.0549648	ENSG00000122585(NPY);ENSG00000221970(OR2A1);ENSG00000197405(C5AR1);ENSG00000108684(ASIC2);ENSG00000212807(OR2A42);ENSG00000111319(SCNN1A);ENSG00000162572(SCNN1D);ENSG00000132563(REEP2);ENSG00000213199(ASIC3);ENSG00000243896(OR2A7);ENSG00000169962(TAS1R3);ENSG00000174483(BBS1);ENSG00000141404(GNAL);ENSG00000105792(CFAP69);ENSG00000065989(PDE4A);ENSG00000154654(NCAM2);ENSG00000127366(TAS2R5);ENSG00…	ENSG00000039987(BEST2);ENSG00000065989(PDE4A);ENSG00000070729(CNGB1);ENSG00000070985(TRPM5);ENSG00000078369(GNB1);ENSG00000087460(GNAS);ENSG00000094661(OR1I1);ENSG00000096433(ITPR3);ENSG00000101441(CST4);ENSG00000104321(TRPA1);ENSG00000105792(CFAP69);ENSG00000107593(PKD2L1);ENSG00000108684(ASIC2);ENSG00000109991(P2RX3);ENSG00000110881(ASIC1);ENSG00000110975(SYT10);ENSG00000111319(SCNN1A);ENSG0000…
GO:0043394	proteoglycan binding	36	0.617319	1.65057	0.00169779	0.0547669	ENSG00000130203(APOE);ENSG00000115414(FN1);ENSG00000112902(SEMA5A);ENSG00000143387(CTSK);ENSG00000123384(LRP1);ENSG00000000971(CFH);ENSG00000172232(AZU1);ENSG00000105426(PTPRS);ENSG00000130635(COL5A1);ENSG00000173083(HPSE);ENSG00000041982(TNC);ENSG00000145147(SLIT2);ENSG00000078579(FGF20);ENSG00000144152(FBLN7);	ENSG00000000971(CFH);ENSG00000041982(TNC);ENSG00000078579(FGF20);ENSG00000080573(COL5A3);ENSG00000081237(PTPRC);ENSG00000093072(ADA2);ENSG00000105426(PTPRS);ENSG00000105664(COMP);ENSG00000112902(SEMA5A);ENSG00000113905(HRG);ENSG00000115414(FN1);ENSG00000116962(NID1);ENSG00000117215(PLA2G2D);ENSG00000123384(LRP1);ENSG00000130203(APOE);ENSG00000130635(COL5A1);ENSG00000134363(FST);ENSG00000135047(CT…
GO:0009975	cyclase activity	22	0.677089	1.64962	0.0113636	0.0552912	ENSG00000169418(NPR1);ENSG00000152402(GUCY1A2);ENSG00000061918(GUCY1B1);ENSG00000174233(ADCY6);ENSG00000164116(GUCY1A1);ENSG00000159899(NPR2);ENSG00000173175(ADCY5);	ENSG00000061918(GUCY1B1);ENSG00000070019(GUCY2C);ENSG00000078295(ADCY2);ENSG00000101890(GUCY2F);ENSG00000109743(BST1);ENSG00000121281(ADCY7);ENSG00000129467(ADCY4);ENSG00000132518(GUCY2D);ENSG00000133943(DGLUCY);ENSG00000137996(RTCA);ENSG00000138031(ADCY3);ENSG00000143199(ADCY10);ENSG00000149476(TKFC);ENSG00000152402(GUCY1A2);ENSG00000155897(ADCY8);ENSG00000159899(NPR2);ENSG00000162104(ADCY9);ENS…
GO:0031345	negative regulation of cell projection organization	183	0.48054	1.64823	0	0.0559874	ENSG00000151490(PTPRO);ENSG00000130203(APOE);ENSG00000012171(SEMA3B);ENSG00000108947(EFNB3);ENSG00000167680(SEMA6B);ENSG00000076864(RAP1GAP);ENSG00000112902(SEMA5A);ENSG00000095539(SEMA4G);ENSG00000089820(ARHGAP4);ENSG00000006837(CDKL3);ENSG00000149922(TBX6);ENSG00000118785(SPP1);ENSG00000078018(MAP2);ENSG00000153071(DAB2);ENSG00000138639(ARHGAP24);ENSG00000143434(SEMA6C);ENSG00000007944(MYLIP);E…	ENSG00000001617(SEMA3F);ENSG00000004468(CD38);ENSG00000004478(FKBP4);ENSG00000005884(ITGA3);ENSG00000006740(ARHGAP44);ENSG00000006837(CDKL3);ENSG00000007168(PAFAH1B1);ENSG00000007944(MYLIP);ENSG00000010319(SEMA3G);ENSG00000010810(FYN);ENSG00000012171(SEMA3B);ENSG00000018189(RUFY3);ENSG00000026025(VIM);ENSG00000035720(STAP1);ENSG00000040608(RTN4R);ENSG00000047579(DTNBP1);ENSG00000047849(MAP4);ENSG…
GO:0021602	cranial nerve morphogenesis	29	0.639667	1.64757	0.0018018	0.0562244	ENSG00000122877(EGR2);ENSG00000128652(HOXD3);ENSG00000164442(CITED2);ENSG00000154928(EPHB1);ENSG00000075891(PAX2);ENSG00000001617(SEMA3F);ENSG00000197381(ADARB1);ENSG00000137203(TFAP2A);ENSG00000105997(HOXA3);ENSG00000099250(NRP1);ENSG00000126778(SIX1);ENSG00000130827(PLXNA3);ENSG00000118257(NRP2);ENSG00000120093(HOXB3);	ENSG00000001617(SEMA3F);ENSG00000075891(PAX2);ENSG00000081923(ATP8B1);ENSG00000099250(NRP1);ENSG00000105997(HOXA3);ENSG00000106571(GLI3);ENSG00000118257(NRP2);ENSG00000120093(HOXB3);ENSG00000120094(HOXB1);ENSG00000122877(EGR2);ENSG00000126778(SIX1);ENSG00000128652(HOXD3);ENSG00000130827(PLXNA3);ENSG00000133216(EPHB2);ENSG00000137203(TFAP2A);ENSG00000154928(EPHB1);ENSG00000160716(CHRNB2);ENSG00000…
GO:0071773	cellular response to BMP stimulus	170	0.487558	1.64699	0	0.0564474	ENSG00000187045(TMPRSS6);ENSG00000143869(GDF7);ENSG00000106483(SFRP4);ENSG00000260428(SCX);ENSG00000166147(FBN1);ENSG00000104332(SFRP1);ENSG00000069702(TGFBR3);ENSG00000166831(RBPMS2);ENSG00000106031(HOXA13);ENSG00000163430(FSTL1);ENSG00000137834(SMAD6);ENSG00000141448(GATA6);ENSG00000135253(KCP);ENSG00000137642(SORL1);ENSG00000092969(TGFB2);ENSG00000157240(FZD1);ENSG00000130513(GDF15);ENSG000001…	ENSG00000005884(ITGA3);ENSG00000008196(TFAP2B);ENSG00000010704(HFE);ENSG00000064195(DLX3);ENSG00000064393(HIPK2);ENSG00000067141(NEO1);ENSG00000069702(TGFBR3);ENSG00000070404(FSTL3);ENSG00000072401(UBE2D1);ENSG00000081479(LRP2);ENSG00000090539(CHRD);ENSG00000092969(TGFB2);ENSG00000095739(BAMBI);ENSG00000095951(HIVEP1);ENSG00000097007(ABL1);ENSG00000100614(PPM1A);ENSG00000101144(BMP7);ENSG00000101…
GO:0120015	sterol transfer activity	24	0.67332	1.64661	0.0084317	0.0564663	ENSG00000130203(APOE);ENSG00000160179(ABCG1);ENSG00000178075(GRAMD1C);ENSG00000172345(STARD5);ENSG00000165029(ABCA1);ENSG00000089351(GRAMD1A);	ENSG00000023171(GRAMD1B);ENSG00000084674(APOB);ENSG00000087237(CETP);ENSG00000089351(GRAMD1A);ENSG00000100300(TSPO);ENSG00000100979(PLTP);ENSG00000110048(OSBP);ENSG00000110244(APOA4);ENSG00000116171(SCP2);ENSG00000118137(APOA1);ENSG00000119655(NPC2);ENSG00000130203(APOE);ENSG00000130703(OSBPL2);ENSG00000131748(STARD3);ENSG00000138075(ABCG5);ENSG00000138823(MTTP);ENSG00000143921(ABCG8);ENSG0000014…
GO:0022835	transmitter-gated channel activity	60	0.557215	1.64508	0	0.057283	ENSG00000116032(GRIN3B);ENSG00000120899(PTK2B);ENSG00000152578(GRIA4);ENSG00000175344(CHRNA7);ENSG00000108556(CHRNE);ENSG00000105464(GRIN2D);ENSG00000111886(GABRR2);ENSG00000186297(GABRA5);ENSG00000109738(GLRB);ENSG00000152208(GRID2);	ENSG00000011677(GABRA3);ENSG00000022355(GABRA1);ENSG00000080644(CHRNA3);ENSG00000101204(CHRNA4);ENSG00000101958(GLRA2);ENSG00000102287(GABRE);ENSG00000105464(GRIN2D);ENSG00000105737(GRIK5);ENSG00000108556(CHRNE);ENSG00000109158(GABRA4);ENSG00000109738(GLRB);ENSG00000111886(GABRR2);ENSG00000113327(GABRG2);ENSG00000116032(GRIN3B);ENSG00000117971(CHRNB4);ENSG00000120251(GRIA2);ENSG00000120899(PTK2B)…
GO:0015671	oxygen transport	16	0.738535	1.6445	0.00557621	0.057444	ENSG00000161544(CYGB);ENSG00000074706(IPCEF1);	ENSG00000074706(IPCEF1);ENSG00000086506(HBQ1);ENSG00000130656(HBZ);ENSG00000136997(MYC);ENSG00000161544(CYGB);ENSG00000165553(NGB);ENSG00000188536(HBA2);ENSG00000196565(HBG2);ENSG00000198125(MB);ENSG00000206172(HBA1);ENSG00000206177(HBM);ENSG00000213931(HBE1);ENSG00000213934(HBG1);ENSG00000223609(HBD);ENSG00000244734(HBB);ENSG00000284931(HBG1)
GO:0035108	limb morphogenesis	144	0.497891	1.64438	0	0.0572705	ENSG00000066468(FGFR2);ENSG00000185920(PTCH1);ENSG00000187535(IFT140);ENSG00000128710(HOXD10);ENSG00000124766(SOX4);ENSG00000138759(FRAS1);ENSG00000185630(PBX1);ENSG00000106031(HOXA13);ENSG00000121075(TBX4);ENSG00000168779(SHOX2);ENSG00000198816(ZNF358);ENSG00000122707(RECK);ENSG00000217236(SP9);ENSG00000153094(BCL2L11);ENSG00000092969(TGFB2);ENSG00000003137(CYP26B1);ENSG00000187240(DYNC2H1);ENSG…	ENSG00000003137(CYP26B1);ENSG00000005073(HOXA11);ENSG00000005339(CREBBP);ENSG00000006377(DLX6);ENSG00000008196(TFAP2B);ENSG00000011143(MKS1);ENSG00000030110(BAK1);ENSG00000052850(ALX4);ENSG00000066468(FGFR2);ENSG00000069011(PITX1);ENSG00000070193(FGF10);ENSG00000073282(TP63);ENSG00000074047(GLI2);ENSG00000075223(SEMA3C);ENSG00000075388(FGF4);ENSG00000076356(PLXNA2);ENSG00000077092(RARB);ENSG00000…
GO:0072088	nephron epithelium morphogenesis	76	0.545173	1.64359	0	0.0575962	ENSG00000185920(PTCH1);ENSG00000134245(WNT2B);ENSG00000185630(PBX1);ENSG00000135744(AGT);ENSG00000100625(SIX4);ENSG00000126562(WNK4);ENSG00000171791(BCL2);ENSG00000168743(NPNT);ENSG00000135541(AHI1);ENSG00000128602(SMO);ENSG00000075891(PAX2);ENSG00000103449(SALL1);ENSG00000275410(HNF1B);ENSG00000125618(PAX8);ENSG00000143867(OSR1);ENSG00000248905(FMN1);ENSG00000164690(SHH);ENSG00000130702(LAMA5);E…	ENSG00000005073(HOXA11);ENSG00000005513(SOX8);ENSG00000008710(PKD1);ENSG00000075711(DLG1);ENSG00000075891(PAX2);ENSG00000085741(WNT11);ENSG00000100625(SIX4);ENSG00000103449(SALL1);ENSG00000104313(EYA1);ENSG00000105329(TGFB1);ENSG00000106571(GLI3);ENSG00000107485(GATA3);ENSG00000107816(LZTS2);ENSG00000107831(FGF8);ENSG00000112715(VEGFA);ENSG00000113578(FGF1);ENSG00000114315(HES1);ENSG00000115415(S…
GO:0005001	transmembrane receptor protein tyrosine phosphatase activity	17	0.703845	1.64338	0.0123023	0.0575026	ENSG00000151490(PTPRO);ENSG00000173482(PTPRM);ENSG00000060656(PTPRU);ENSG00000080031(PTPRH);ENSG00000153707(PTPRD);ENSG00000132334(PTPRE);ENSG00000152894(PTPRK);	ENSG00000060656(PTPRU);ENSG00000080031(PTPRH);ENSG00000081237(PTPRC);ENSG00000106278(PTPRZ1);ENSG00000111679(PTPN6);ENSG00000127329(PTPRB);ENSG00000132334(PTPRE);ENSG00000132670(PTPRA);ENSG00000142949(PTPRF);ENSG00000144724(PTPRG);ENSG00000151490(PTPRO);ENSG00000152894(PTPRK);ENSG00000153233(PTPRR);ENSG00000153707(PTPRD);ENSG00000155093(PTPRN2);ENSG00000173482(PTPRM);ENSG00000196090(PTPRT)
GO:0044458	motile cilium assembly	59	0.559758	1.64332	0.00311526	0.0573271	ENSG00000157343(ARMC12);ENSG00000104892(KLC3);ENSG00000114841(DNAH1);ENSG00000163075(CFAP221);ENSG00000272514(CFAP206);ENSG00000197748(CFAP43);ENSG00000152582(SPEF2);ENSG00000214513(NOTO);ENSG00000141519(CCDC40);ENSG00000129654(FOXJ1);ENSG00000100271(TTLL1);ENSG00000165164(CFAP47);ENSG00000206530(CFAP44);ENSG00000129295(DNAAF11);ENSG00000164066(INTU);ENSG00000172426(RSPH9);ENSG00000144451(SPAG16)…	ENSG00000004838(ZMYND10);ENSG00000011143(MKS1);ENSG00000048342(CC2D2A);ENSG00000077327(SPAG6);ENSG00000100078(PLA2G3);ENSG00000100271(TTLL1);ENSG00000104892(KLC3);ENSG00000104941(RSPH6A);ENSG00000105792(CFAP69);ENSG00000107954(NEURL1);ENSG00000109944(JHY);ENSG00000114446(IFT57);ENSG00000114473(IQCG);ENSG00000114841(DNAH1);ENSG00000118690(ARMC2);ENSG00000119048(UBE2B);ENSG00000119636(BBOF1);ENSG00…
GO:0018958	phenol-containing compound metabolic process	112	0.507846	1.64331	0	0.0571096	ENSG00000169418(NPR1);ENSG00000147100(SLC16A2);ENSG00000122585(NPY);ENSG00000185345(PRKN);ENSG00000062038(CDH3);ENSG00000143387(CTSK);ENSG00000106688(SLC1A1);ENSG00000104044(OCA2);ENSG00000132437(DDC);ENSG00000185664(PMEL);ENSG00000171791(BCL2);ENSG00000104324(CPQ);ENSG00000092969(TGFB2);ENSG00000183044(ABAT);ENSG00000116016(EPAS1);ENSG00000144935(TRPC1);ENSG00000079931(MOXD1);ENSG00000178919(FOX…	ENSG00000009765(IYD);ENSG00000040531(CTNS);ENSG00000042832(TG);ENSG00000054277(OPN3);ENSG00000062038(CDH3);ENSG00000064692(SNCAIP);ENSG00000069329(VPS35);ENSG00000069535(MAOB);ENSG00000069696(DRD4);ENSG00000074317(SNCB);ENSG00000077498(TYR);ENSG00000079931(MOXD1);ENSG00000080166(DCT);ENSG00000092969(TGFB2);ENSG00000093010(COMT);ENSG00000099977(DDT);ENSG00000101440(ASIP);ENSG00000103316(CRYM);ENSG…
GO:0008361	regulation of cell size	184	0.484221	1.64252	0	0.0574547	ENSG00000171885(AQP4);ENSG00000186868(MAPT);ENSG00000130203(APOE);ENSG00000012171(SEMA3B);ENSG00000091129(NRCAM);ENSG00000115414(FN1);ENSG00000078401(EDN1);ENSG00000167680(SEMA6B);ENSG00000112902(SEMA5A);ENSG00000095539(SEMA4G);ENSG00000089820(ARHGAP4);ENSG00000006837(CDKL3);ENSG00000155792(DEPTOR);ENSG00000118785(SPP1);ENSG00000134215(VAV3);ENSG00000078018(MAP2);ENSG00000184349(EFNA5);ENSG000001…	ENSG00000001617(SEMA3F);ENSG00000004487(KDM1A);ENSG00000006837(CDKL3);ENSG00000007168(PAFAH1B1);ENSG00000008086(CDKL5);ENSG00000010319(SEMA3G);ENSG00000011021(CLCN6);ENSG00000012171(SEMA3B);ENSG00000018189(RUFY3);ENSG00000023287(RB1CC1);ENSG00000040608(RTN4R);ENSG00000047597(XK);ENSG00000053108(FSTL4);ENSG00000064651(SLC12A2);ENSG00000065320(NTN1);ENSG00000066084(DIP2B);ENSG00000067560(RHOA);ENSG…
GO:0099060	integral component of postsynaptic specialization membrane	78	0.53427	1.64182	0.00156006	0.0576758	ENSG00000151490(PTPRO);ENSG00000091129(NRCAM);ENSG00000108947(EFNB3);ENSG00000116329(OPRD1);ENSG00000158258(CLSTN2);ENSG00000139182(CLSTN3);ENSG00000196338(NLGN3);ENSG00000169181(GSG1L);ENSG00000170835(CEL);ENSG00000131409(LRRC4B);ENSG00000169992(NLGN2);ENSG00000008277(ADAM22);ENSG00000105426(PTPRS);ENSG00000126243(LRFN3);ENSG00000105464(GRIN2D);ENSG00000186297(GABRA5);ENSG00000125266(EFNB2);ENSG…	ENSG00000006116(CACNG3);ENSG00000008277(ADAM22);ENSG00000011677(GABRA3);ENSG00000040731(CDH10);ENSG00000075461(CACNG4);ENSG00000091129(NRCAM);ENSG00000099957(P2RX6);ENSG00000105426(PTPRS);ENSG00000105464(GRIN2D);ENSG00000105605(CACNG7);ENSG00000105737(GRIK5);ENSG00000108947(EFNB3);ENSG00000109158(GABRA4);ENSG00000113327(GABRG2);ENSG00000116329(OPRD1);ENSG00000117600(PLPPR4);ENSG00000121871(SLITRK…
GO:0035136	forelimb morphogenesis	38	0.603192	1.64167	0.00165289	0.0575101	ENSG00000128710(HOXD10);ENSG00000106031(HOXA13);ENSG00000168779(SHOX2);ENSG00000198816(ZNF358);ENSG00000122707(RECK);ENSG00000052850(ALX4);ENSG00000125965(GDF5);ENSG00000128709(HOXD9);ENSG00000143867(OSR1);ENSG00000108379(WNT3);ENSG00000248905(FMN1);ENSG00000135111(TBX3);ENSG00000156150(ALX3);ENSG00000164690(SHH);ENSG00000137203(TFAP2A);ENSG00000124813(RUNX2);ENSG00000141622(RNF165);	ENSG00000005073(HOXA11);ENSG00000008196(TFAP2B);ENSG00000052850(ALX4);ENSG00000073282(TP63);ENSG00000085224(ATRX);ENSG00000089225(TBX5);ENSG00000103494(RPGRIP1L);ENSG00000106031(HOXA13);ENSG00000108379(WNT3);ENSG00000109906(ZBTB16);ENSG00000120149(MSX2);ENSG00000121039(RDH10);ENSG00000122691(TWIST1);ENSG00000122707(RECK);ENSG00000124813(RUNX2);ENSG00000125965(GDF5);ENSG00000128709(HOXD9);ENSG0000…
GO:0030594	neurotransmitter receptor activity	107	0.511213	1.64106	0.00146843	0.057667	ENSG00000116032(GRIN3B);ENSG00000120899(PTK2B);ENSG00000244165(P2RY11);ENSG00000152578(GRIA4);ENSG00000196639(HRH1);ENSG00000180720(CHRM4);ENSG00000175344(CHRNA7);ENSG00000108556(CHRNE);ENSG00000105464(GRIN2D);ENSG00000158748(HTR6);ENSG00000166664(CHRFAM7A);ENSG00000111886(GABRR2);ENSG00000186297(GABRA5);ENSG00000109738(GLRB);ENSG00000204681(GABBR1);ENSG00000152208(GRID2);ENSG00000168959(GRM5);EN…	ENSG00000011677(GABRA3);ENSG00000022355(GABRA1);ENSG00000043591(ADRB1);ENSG00000069696(DRD4);ENSG00000080644(CHRNA3);ENSG00000094755(GABRP);ENSG00000100300(TSPO);ENSG00000101180(HRH3);ENSG00000101204(CHRNA4);ENSG00000101958(GLRA2);ENSG00000102287(GABRE);ENSG00000102468(HTR2A);ENSG00000105464(GRIN2D);ENSG00000105737(GRIK5);ENSG00000108556(CHRNE);ENSG00000109158(GABRA4);ENSG00000109738(GLRB);ENSG00…
GO:0007188	adenylate cyclase-modulating G protein-coupled receptor signaling pathway	243	0.468919	1.64031	0	0.0578498	ENSG00000113389(NPR3);ENSG00000099864(PALM);ENSG00000122420(PTGFR);ENSG00000078401(EDN1);ENSG00000125384(PTGER2);ENSG00000116329(OPRD1);ENSG00000112164(GLP1R);ENSG00000121753(ADGRB2);ENSG00000205336(ADGRG1);ENSG00000125510(OPRL1);ENSG00000072071(ADGRL1);ENSG00000160801(PTH1R);ENSG00000162881(OXER1);ENSG00000180720(CHRM4);ENSG00000181790(ADGRB1);ENSG00000197746(PSAP);ENSG00000180739(S1PR5);ENSG000…	ENSG00000004948(CALCR);ENSG00000006638(TBXA2R);ENSG00000010310(GIPR);ENSG00000019169(MARCO);ENSG00000036828(CASR);ENSG00000043591(ADRB1);ENSG00000050628(PTGER3);ENSG00000058668(ATP2B4);ENSG00000060558(GNA15);ENSG00000064547(LPAR2);ENSG00000064989(CALCRL);ENSG00000065135(GNAI3);ENSG00000065325(GLP2R);ENSG00000065989(PDE4A);ENSG00000069696(DRD4);ENSG00000072071(ADGRL1);ENSG00000078295(ADCY2);ENSG00…
GO:0098889	intrinsic component of presynaptic membrane	78	0.531746	1.63983	0	0.0578966	ENSG00000018236(CNTN1);ENSG00000108947(EFNB3);ENSG00000134115(CNTN6);ENSG00000116329(OPRD1);ENSG00000167371(PRRT2);ENSG00000150625(GPM6A);ENSG00000137726(FXYD6);ENSG00000058668(ATP2B4);ENSG00000105426(PTPRS);ENSG00000153707(PTPRD);ENSG00000126243(LRFN3);ENSG00000136531(SCN2A);ENSG00000186297(GABRA5);ENSG00000125266(EFNB2);ENSG00000204681(GABBR1);	ENSG00000011347(SYT7);ENSG00000018236(CNTN1);ENSG00000040731(CDH10);ENSG00000058668(ATP2B4);ENSG00000067842(ATP2B3);ENSG00000070961(ATP2B1);ENSG00000080815(PSEN1);ENSG00000082556(OPRK1);ENSG00000102468(HTR2A);ENSG00000105143(SLC1A6);ENSG00000105426(PTPRS);ENSG00000105737(GRIK5);ENSG00000106089(STX1A);ENSG00000108405(P2RX1);ENSG00000108576(SLC6A4);ENSG00000108947(EFNB3);ENSG00000109991(P2RX3);ENSG…
GO:0005801	cis-Golgi network	72	0.538654	1.63967	0	0.0577867	ENSG00000232653(GOLGA8N);ENSG00000206127(GOLGA8O);ENSG00000188626(GOLGA8M);ENSG00000007255(TRAPPC6A);ENSG00000186399(GOLGA8R);ENSG00000154889(MPPE1);ENSG00000142920(AZIN2);ENSG00000215252(GOLGA8B);ENSG00000261794(GOLGA8H);ENSG00000175265(GOLGA8A);ENSG00000179938(GOLGA8J);ENSG00000261247(GOLGA8T);ENSG00000173230(GOLGB1);ENSG00000117280(RAB29);ENSG00000249931(GOLGA8K);ENSG00000178115(GOLGA8Q);ENSG0…	ENSG00000005243(COPZ2);ENSG00000007255(TRAPPC6A);ENSG00000013523(ANGEL1);ENSG00000017260(ATP2C1);ENSG00000054116(TRAPPC3);ENSG00000066455(GOLGA5);ENSG00000069018(TRPC7);ENSG00000080189(SLC35C2);ENSG00000092108(SCFD1);ENSG00000100196(KDELR3);ENSG00000100815(TRIP11);ENSG00000105438(KDELR1);ENSG00000106692(FKTN);ENSG00000107862(GBF1);ENSG00000108587(GOSR1);ENSG00000109083(IFT20);ENSG00000112893(MAN2…
GO:0050808	synapse organization	424	0.449913	1.63963	0	0.057578	ENSG00000225968(ELFN1);ENSG00000039068(CDH1);ENSG00000076716(GPC4);ENSG00000186868(MAPT);ENSG00000099864(PALM);ENSG00000151490(PTPRO);ENSG00000130203(APOE);ENSG00000085552(IGSF9);ENSG00000107742(SPOCK2);ENSG00000091129(NRCAM);ENSG00000174482(LINGO2);ENSG00000189056(RELN);ENSG00000197405(C5AR1);ENSG00000108684(ASIC2);ENSG00000183098(GPC6);ENSG00000120324(PCDHB10);ENSG00000206561(COLQ);ENSG00000106…	ENSG00000001617(SEMA3F);ENSG00000003393(ALS2);ENSG00000004399(PLXND1);ENSG00000004777(ARHGAP33);ENSG00000005884(ITGA3);ENSG00000006210(CX3CL1);ENSG00000006740(ARHGAP44);ENSG00000007168(PAFAH1B1);ENSG00000008056(SYN1);ENSG00000008086(CDKL5);ENSG00000010810(FYN);ENSG00000021645(NRXN3);ENSG00000022355(GABRA1);ENSG00000030304(MUSK);ENSG00000039068(CDH1);ENSG00000040341(STAU2);ENSG00000041982(TNC);ENS…
GO:0031514	motile cilium	232	0.471559	1.63941	0	0.0575034	ENSG00000105877(DNAH11);ENSG00000183833(CFAP91);ENSG00000156042(CFAP70);ENSG00000140057(AK7);ENSG00000214021(TTLL3);ENSG00000165698(SPACA9);ENSG00000111319(SCNN1A);ENSG00000155761(SPAG17);ENSG00000137691(CFAP300);ENSG00000186710(CFAP73);ENSG00000204815(ODAD4);ENSG00000092850(TEKT2);ENSG00000108387(SEPTIN4);ENSG00000164675(IQUB);ENSG00000138036(DYNC2LI1);ENSG00000104892(KLC3);ENSG00000114841(DNAH1…	ENSG00000004455(AK2);ENSG00000007168(PAFAH1B1);ENSG00000007174(DNAH9);ENSG00000008710(PKD1);ENSG00000032742(IFT88);ENSG00000036257(CUL3);ENSG00000039139(DNAH5);ENSG00000046651(OFD1);ENSG00000058453(CROCC);ENSG00000058668(ATP2B4);ENSG00000061656(SPAG4);ENSG00000064199(SPA17);ENSG00000065371(ROPN1);ENSG00000069849(ATP1B3);ENSG00000070761(CFAP20);ENSG00000072062(PRKACA);ENSG00000074047(GLI2);ENSG000…
GO:0030513	positive regulation of BMP signaling pathway	39	0.598781	1.63938	0	0.0573051	ENSG00000141448(GATA6);ENSG00000135253(KCP);ENSG00000146197(SCUBE3);ENSG00000125965(GDF5);ENSG00000128791(TWSG1);ENSG00000125378(BMP4);ENSG00000067141(NEO1);ENSG00000136574(GATA4);ENSG00000164659(ELAPOR2);ENSG00000141622(RNF165);ENSG00000102935(ZNF423);ENSG00000251493(FOXD1);ENSG00000105701(FKBP8);ENSG00000204217(BMPR2);ENSG00000176887(SOX11);ENSG00000148400(NOTCH1);	ENSG00000067141(NEO1);ENSG00000102935(ZNF423);ENSG00000105701(FKBP8);ENSG00000106991(ENG);ENSG00000107872(FBXL15);ENSG00000114315(HES1);ENSG00000120149(MSX2);ENSG00000125378(BMP4);ENSG00000125965(GDF5);ENSG00000128052(KDR);ENSG00000128791(TWSG1);ENSG00000134250(NOTCH2);ENSG00000135253(KCP);ENSG00000136574(GATA4);ENSG00000137497(NUMA1);ENSG00000137573(SULF1);ENSG00000139567(ACVRL1);ENSG00000141448…
GO:0060688	regulation of morphogenesis of a branching structure	52	0.572485	1.63874	0.00319489	0.0575602	ENSG00000066468(FGFR2);ENSG00000019549(SNAI2);ENSG00000134245(WNT2B);ENSG00000104332(SFRP1);ENSG00000135744(AGT);ENSG00000168779(SHOX2);ENSG00000100625(SIX4);ENSG00000128602(SMO);ENSG00000188906(LRRK2);ENSG00000075891(PAX2);ENSG00000074527(NTN4);ENSG00000197461(PDGFA);ENSG00000128714(HOXD13);ENSG00000125618(PAX8);ENSG00000019991(HGF);ENSG00000110492(MDK);ENSG00000164690(SHH);ENSG00000125378(BMP4)…	ENSG00000005513(SOX8);ENSG00000011114(BTBD7);ENSG00000019549(SNAI2);ENSG00000019991(HGF);ENSG00000066468(FGFR2);ENSG00000070193(FGF10);ENSG00000073803(MAP3K13);ENSG00000074527(NTN4);ENSG00000075891(PAX2);ENSG00000077463(SIRT6);ENSG00000091831(ESR1);ENSG00000097007(ABL1);ENSG00000100625(SIX4);ENSG00000101144(BMP7);ENSG00000104332(SFRP1);ENSG00000105329(TGFB1);ENSG00000105989(WNT2);ENSG00000110492(…
GO:0006959	humoral immune response	318	0.456983	1.6385	0	0.0574982	ENSG00000101443(WFDC2);ENSG00000145824(CXCL14);ENSG00000143502(SUSD4);ENSG00000149131(SERPING1);ENSG00000196415(PRTN3);ENSG00000214274(ANG);ENSG00000205403(CFI);ENSG00000184381(PLA2G6);ENSG00000243649(CFB);ENSG00000012779(ALOX5);ENSG00000000971(CFH);ENSG00000182326(C1S);ENSG00000141448(GATA6);ENSG00000184678(H2BC21);ENSG00000171791(BCL2);ENSG00000184374(COLEC10);ENSG00000069399(BCL3);ENSG00000172…	ENSG00000000971(CFH);ENSG00000008438(PGLYRP1);ENSG00000009724(MASP2);ENSG00000010438(PRSS3);ENSG00000012223(LTF);ENSG00000012779(ALOX5);ENSG00000018280(SLC11A1);ENSG00000021852(C8B);ENSG00000028277(POU2F2);ENSG00000039537(C6);ENSG00000056972(TRAF3IP2);ENSG00000068323(TFE3);ENSG00000069399(BCL3);ENSG00000071889(FAM3A);ENSG00000072694(FCGR2B);ENSG00000073754(CD5L);ENSG00000073849(ST6GAL1);ENSG00000…
GO:0005283	amino acid:sodium symporter activity	16	0.741105	1.63846	0.0104712	0.0573095	ENSG00000010379(SLC6A13);ENSG00000111181(SLC6A12);ENSG00000106688(SLC1A1);ENSG00000072041(SLC6A15);	ENSG00000010379(SLC6A13);ENSG00000011083(SLC6A7);ENSG00000072041(SLC6A15);ENSG00000079215(SLC1A3);ENSG00000105143(SLC1A6);ENSG00000106688(SLC1A1);ENSG00000110436(SLC1A2);ENSG00000111181(SLC6A12);ENSG00000111371(SLC38A1);ENSG00000132164(SLC6A11);ENSG00000134294(SLC38A2);ENSG00000157103(SLC6A1);ENSG00000162383(SLC1A7);ENSG00000163817(SLC6A20);ENSG00000165970(SLC6A5);ENSG00000196517(SLC6A9)
GO:0090596	sensory organ morphogenesis	274	0.464273	1.63814	0	0.0573535	ENSG00000066468(FGFR2);ENSG00000112320(SOBP);ENSG00000134245(WNT2B);ENSG00000109705(NKX3-2);ENSG00000006611(USH1C);ENSG00000078401(EDN1);ENSG00000137273(FOXF2);ENSG00000186862(PDZD7);ENSG00000002745(WNT16);ENSG00000163666(HESX1);ENSG00000095397(WHRN);ENSG00000106688(SLC1A1);ENSG00000166147(FBN1);ENSG00000179981(TSHZ1);ENSG00000173482(PTPRM);ENSG00000146950(SHROOM2);ENSG00000242866(STRC);ENSG00000…	ENSG00000002745(WNT16);ENSG00000003137(CYP26B1);ENSG00000004975(DVL2);ENSG00000005513(SOX8);ENSG00000006377(DLX6);ENSG00000006611(USH1C);ENSG00000007062(PROM1);ENSG00000007372(PAX6);ENSG00000008196(TFAP2B);ENSG00000030110(BAK1);ENSG00000040341(STAU2);ENSG00000053918(KCNQ1);ENSG00000057657(PRDM1);ENSG00000060718(COL11A1);ENSG00000064309(CDON);ENSG00000064393(HIPK2);ENSG00000065320(NTN1);ENSG000000…
GO:0072078	nephron tubule morphogenesis	74	0.542494	1.63783	0	0.0573411	ENSG00000185920(PTCH1);ENSG00000134245(WNT2B);ENSG00000185630(PBX1);ENSG00000135744(AGT);ENSG00000100625(SIX4);ENSG00000126562(WNK4);ENSG00000171791(BCL2);ENSG00000168743(NPNT);ENSG00000135541(AHI1);ENSG00000128602(SMO);ENSG00000075891(PAX2);ENSG00000103449(SALL1);ENSG00000275410(HNF1B);ENSG00000125618(PAX8);ENSG00000143867(OSR1);ENSG00000248905(FMN1);ENSG00000164690(SHH);ENSG00000130702(LAMA5);E…	ENSG00000005073(HOXA11);ENSG00000005513(SOX8);ENSG00000008710(PKD1);ENSG00000075711(DLG1);ENSG00000075891(PAX2);ENSG00000085741(WNT11);ENSG00000100625(SIX4);ENSG00000103449(SALL1);ENSG00000104313(EYA1);ENSG00000105329(TGFB1);ENSG00000106571(GLI3);ENSG00000107485(GATA3);ENSG00000107816(LZTS2);ENSG00000107831(FGF8);ENSG00000112715(VEGFA);ENSG00000113578(FGF1);ENSG00000114315(HES1);ENSG00000115596(W…
GO:0035249	synaptic transmission, glutamatergic	98	0.521929	1.6374	0	0.0574138	ENSG00000189056(RELN);ENSG00000018625(ATP1A2);ENSG00000185345(PRKN);ENSG00000120899(PTK2B);ENSG00000073756(PTGS2);ENSG00000184381(PLA2G6);ENSG00000104888(SLC17A7);ENSG00000251322(SHANK3);ENSG00000139182(CLSTN3);ENSG00000196338(NLGN3);ENSG00000163794(UCN);ENSG00000188906(LRRK2);ENSG00000169992(NLGN2);ENSG00000198400(NTRK1);ENSG00000182197(EXT1);ENSG00000105464(GRIN2D);ENSG00000121297(TSHZ3);ENSG00…	ENSG00000003393(ALS2);ENSG00000006116(CACNG3);ENSG00000008735(MAPK8IP2);ENSG00000018625(ATP1A2);ENSG00000047579(DTNBP1);ENSG00000067715(SYT1);ENSG00000073756(PTGS2);ENSG00000075429(CACNG5);ENSG00000075461(CACNG4);ENSG00000079482(OPHN1);ENSG00000080815(PSEN1);ENSG00000081189(MEF2C);ENSG00000091664(SLC17A6);ENSG00000102468(HTR2A);ENSG00000104368(PLAT);ENSG00000104888(SLC17A7);ENSG00000105402(NAPA);…
GO:0097730	non-motile cilium	167	0.481316	1.63686	0	0.0576186	ENSG00000112599(GUCA1B);ENSG00000117245(KIF17);ENSG00000006611(USH1C);ENSG00000187535(IFT140);ENSG00000170703(TTLL6);ENSG00000095397(WHRN);ENSG00000135338(LCA5);ENSG00000242866(STRC);ENSG00000042317(SPATA7);ENSG00000170927(PKHD1);ENSG00000038427(VCAN);ENSG00000124587(PEX6);ENSG00000162496(DHRS3);ENSG00000135541(AHI1);ENSG00000153208(MERTK);ENSG00000158683(PKD1L1);ENSG00000128602(SMO);ENSG00000132…	ENSG00000006611(USH1C);ENSG00000007062(PROM1);ENSG00000032742(IFT88);ENSG00000038427(VCAN);ENSG00000040199(PHLPP2);ENSG00000042317(SPATA7);ENSG00000042781(USH2A);ENSG00000047617(ANO2);ENSG00000048545(GUCA1A);ENSG00000054277(OPN3);ENSG00000054282(SDCCAG8);ENSG00000068885(IFT80);ENSG00000069974(RAB27A);ENSG00000070729(CNGB1);ENSG00000075945(KIFAP3);ENSG00000078246(TULP3);ENSG00000078369(GNB1);ENSG0…
GO:0030534	adult behavior	139	0.498676	1.63636	0	0.057836	ENSG00000122585(NPY);ENSG00000108947(EFNB3);ENSG00000018625(ATP1A2);ENSG00000185345(PRKN);ENSG00000116329(OPRD1);ENSG00000128710(HOXD10);ENSG00000114279(FGF12);ENSG00000106688(SLC1A1);ENSG00000174938(SEZ6L2);ENSG00000186951(PPARA);ENSG00000196338(NLGN3);ENSG00000021645(NRXN3);ENSG00000136367(ZFHX2);ENSG00000183044(ABAT);ENSG00000225950(NTF4);ENSG00000169992(NLGN2);ENSG00000120068(HOXB8);ENSG00000…	ENSG00000007168(PAFAH1B1);ENSG00000008277(ADAM22);ENSG00000018625(ATP1A2);ENSG00000021645(NRXN3);ENSG00000040531(CTNS);ENSG00000046889(PREX2);ENSG00000063015(SEZ6);ENSG00000064218(DMRT3);ENSG00000064393(HIPK2);ENSG00000069696(DRD4);ENSG00000080644(CHRNA3);ENSG00000082556(OPRK1);ENSG00000084073(ZMPSTE24);ENSG00000095139(ARCN1);ENSG00000100997(ABHD12);ENSG00000101188(NTSR1);ENSG00000101204(CHRNA4);…
GO:0044058	regulation of digestive system process	43	0.588783	1.63615	0.00322061	0.0577453	ENSG00000125510(OPRL1);ENSG00000126562(WNK4);ENSG00000163794(UCN);ENSG00000025434(NR1H3);ENSG00000025708(TYMP);ENSG00000130787(HIP1R);ENSG00000159023(EPB41);ENSG00000196689(TRPV1);ENSG00000180914(OXTR);	ENSG00000025434(NR1H3);ENSG00000025708(TYMP);ENSG00000050628(PTGER3);ENSG00000053918(KCNQ1);ENSG00000060237(WNK1);ENSG00000070031(SCT);ENSG00000070193(FGF10);ENSG00000082556(OPRK1);ENSG00000101405(OXT);ENSG00000105697(HAMP);ENSG00000110243(APOA5);ENSG00000110244(APOA4);ENSG00000111684(LPCAT3);ENSG00000115353(TACR1);ENSG00000118137(APOA1);ENSG00000118515(SGK1);ENSG00000121853(GHSR);ENSG00000125510…
GO:0061333	renal tubule morphogenesis	78	0.534068	1.63594	0.00163934	0.0576552	ENSG00000185920(PTCH1);ENSG00000134245(WNT2B);ENSG00000185630(PBX1);ENSG00000135744(AGT);ENSG00000100625(SIX4);ENSG00000126562(WNK4);ENSG00000171791(BCL2);ENSG00000168743(NPNT);ENSG00000135541(AHI1);ENSG00000187498(COL4A1);ENSG00000128602(SMO);ENSG00000075891(PAX2);ENSG00000103449(SALL1);ENSG00000275410(HNF1B);ENSG00000125618(PAX8);ENSG00000143867(OSR1);ENSG00000248905(FMN1);ENSG00000164690(SHH);…	ENSG00000005073(HOXA11);ENSG00000005513(SOX8);ENSG00000008710(PKD1);ENSG00000075711(DLG1);ENSG00000075891(PAX2);ENSG00000081189(MEF2C);ENSG00000085741(WNT11);ENSG00000100625(SIX4);ENSG00000103449(SALL1);ENSG00000104313(EYA1);ENSG00000105329(TGFB1);ENSG00000106571(GLI3);ENSG00000107485(GATA3);ENSG00000107816(LZTS2);ENSG00000107831(FGF8);ENSG00000112715(VEGFA);ENSG00000113578(FGF1);ENSG00000114315(…
GO:0006939	smooth muscle contraction	108	0.506181	1.63583	0	0.0575041	ENSG00000018625(ATP1A2);ENSG00000078401(EDN1);ENSG00000129991(TNNI3);ENSG00000073756(PTGS2);ENSG00000184381(PLA2G6);ENSG00000196562(SULF2);ENSG00000135744(AGT);ENSG00000134548(SPX);ENSG00000181104(F2R);ENSG00000107796(ACTA2);ENSG00000168743(NPNT);ENSG00000183044(ABAT);ENSG00000119782(FKBP1B);ENSG00000058668(ATP2B4);ENSG00000166313(APBB1);ENSG00000004468(CD38);ENSG00000184160(ADRA2C);ENSG000001641…	ENSG00000004468(CD38);ENSG00000006638(TBXA2R);ENSG00000011405(PIK3C2A);ENSG00000018625(ATP1A2);ENSG00000050628(PTGER3);ENSG00000058668(ATP2B4);ENSG00000064989(CALCRL);ENSG00000065534(MYLK);ENSG00000067560(RHOA);ENSG00000067900(ROCK1);ENSG00000070961(ATP2B1);ENSG00000073756(PTGS2);ENSG00000075073(TACR2);ENSG00000075711(DLG1);ENSG00000078401(EDN1);ENSG00000080644(CHRNA3);ENSG00000085733(CTTN);ENSG0…
GO:0060294	cilium movement involved in cell motility	140	0.492272	1.63519	0	0.0576762	ENSG00000105877(DNAH11);ENSG00000157343(ARMC12);ENSG00000170703(TTLL6);ENSG00000214021(TTLL3);ENSG00000173531(MST1);ENSG00000092850(TEKT2);ENSG00000108387(SEPTIN4);ENSG00000104892(KLC3);ENSG00000114841(DNAH1);ENSG00000272514(CFAP206);ENSG00000197748(CFAP43);ENSG00000152582(SPEF2);ENSG00000182545(RNASE10);ENSG00000141519(CCDC40);ENSG00000100271(TTLL1);ENSG00000168026(TTC21A);ENSG00000058668(ATP2B4…	ENSG00000004809(SLC22A16);ENSG00000034239(EFCAB1);ENSG00000039139(DNAH5);ENSG00000058668(ATP2B4);ENSG00000064102(INTS13);ENSG00000065371(ROPN1);ENSG00000070761(CFAP20);ENSG00000075073(TACR2);ENSG00000077327(SPAG6);ENSG00000080572(DNAAF6);ENSG00000084674(APOB);ENSG00000086288(NME8);ENSG00000088727(KIF9);ENSG00000092850(TEKT2);ENSG00000100078(PLA2G3);ENSG00000100271(TTLL1);ENSG00000100346(CACNA1I);…
GO:0019865	immunoglobulin binding	23	0.671782	1.63421	0.0167785	0.058111	ENSG00000106927(AMBP);ENSG00000110799(VWF);ENSG00000132535(DLG4);ENSG00000104870(FCGRT);	ENSG00000012124(CD22);ENSG00000072694(FCGR2B);ENSG00000104870(FCGRT);ENSG00000104921(FCER2);ENSG00000106927(AMBP);ENSG00000110799(VWF);ENSG00000113905(HRG);ENSG00000131981(LGALS3);ENSG00000132465(JCHAIN);ENSG00000132535(DLG4);ENSG00000143226(FCGR2A);ENSG00000149534(MS4A2);ENSG00000150337(FCGR1A);ENSG00000156738(MS4A1);ENSG00000158869(FCER1G);ENSG00000159763(PIP);ENSG00000162747(FCGR3B);ENSG000001…
GO:0003171	atrioventricular valve development	27	0.626697	1.63416	0.00860585	0.0579455	ENSG00000124766(SOX4);ENSG00000137834(SMAD6);ENSG00000092969(TGFB2);ENSG00000184347(SLIT3);ENSG00000136574(GATA4);ENSG00000163513(TGFBR2);ENSG00000115170(ACVR1);ENSG00000204217(BMPR2);ENSG00000166341(DCHS1);ENSG00000169242(EFNA1);ENSG00000148400(NOTCH1);	ENSG00000089225(TBX5);ENSG00000092969(TGFB2);ENSG00000107779(BMPR1A);ENSG00000115170(ACVR1);ENSG00000122691(TWIST1);ENSG00000124766(SOX4);ENSG00000125845(BMP2);ENSG00000130558(OLFM1);ENSG00000134817(APLNR);ENSG00000135547(HEY2);ENSG00000135679(MDM2);ENSG00000136574(GATA4);ENSG00000137834(SMAD6);ENSG00000141646(SMAD4);ENSG00000142871(CCN1);ENSG00000148400(NOTCH1);ENSG00000163513(TGFBR2);ENSG000001…
GO:0098810	neurotransmitter reuptake	34	0.607015	1.63393	0.00707965	0.0579209	ENSG00000010379(SLC6A13);ENSG00000111181(SLC6A12);ENSG00000018625(ATP1A2);ENSG00000185345(PRKN);ENSG00000164638(SLC29A4);ENSG00000145335(SNCA);ENSG00000259207(ITGB3);ENSG00000146477(SLC22A3);	ENSG00000010379(SLC6A13);ENSG00000018625(ATP1A2);ENSG00000036565(SLC18A1);ENSG00000046653(GPM6B);ENSG00000069696(DRD4);ENSG00000089250(NOS1);ENSG00000103546(SLC6A2);ENSG00000108576(SLC6A4);ENSG00000110436(SLC1A2);ENSG00000111181(SLC6A12);ENSG00000112499(SLC22A2);ENSG00000112759(SLC29A1);ENSG00000116288(PARK7);ENSG00000132164(SLC6A11);ENSG00000132326(PER2);ENSG00000136827(TOR1A);ENSG00000142319(SL…
GO:0015370	solute:sodium symporter activity	72	0.539136	1.6334	0.00461538	0.0581178	ENSG00000010379(SLC6A13);ENSG00000157765(SLC34A2);ENSG00000111181(SLC6A12);ENSG00000154025(SLC5A10);ENSG00000170482(SLC23A1);ENSG00000106688(SLC1A1);ENSG00000104888(SLC17A7);ENSG00000146039(SLC17A4);ENSG00000113073(SLC4A9);ENSG00000124568(SLC17A1);ENSG00000072041(SLC6A15);ENSG00000100170(SLC5A1);ENSG00000131389(SLC6A6);ENSG00000144290(SLC4A10);ENSG00000188687(SLC4A5);ENSG00000158296(SLC13A3);ENSG…	ENSG00000007216(SLC13A2);ENSG00000010379(SLC6A13);ENSG00000011083(SLC6A7);ENSG00000033867(SLC4A7);ENSG00000036565(SLC18A1);ENSG00000050438(SLC4A8);ENSG00000064651(SLC12A2);ENSG00000070915(SLC12A3);ENSG00000072041(SLC6A15);ENSG00000074803(SLC12A1);ENSG00000079215(SLC1A3);ENSG00000080493(SLC4A4);ENSG00000081800(SLC13A1);ENSG00000089057(SLC23A2);ENSG00000100170(SLC5A1);ENSG00000100191(SLC5A4);ENSG00…
GO:0090533	cation-transporting ATPase complex	19	0.688751	1.63162	0.00509338	0.0591687	ENSG00000018625(ATP1A2);ENSG00000069431(ABCC9);ENSG00000121361(KCNJ8);ENSG00000137731(FXYD2);	ENSG00000006071(ABCC8);ENSG00000018625(ATP1A2);ENSG00000069431(ABCC9);ENSG00000069849(ATP1B3);ENSG00000075673(ATP12A);ENSG00000090020(SLC9A1);ENSG00000101892(ATP1B4);ENSG00000105409(ATP1A3);ENSG00000121361(KCNJ8);ENSG00000129244(ATP1B2);ENSG00000132681(ATP1A4);ENSG00000137731(FXYD2);ENSG00000143153(ATP1B1);ENSG00000150201(FXYD4);ENSG00000163399(ATP1A1);ENSG00000174437(ATP2A2);ENSG00000186009(ATP4…
GO:0048588	developmental cell growth	220	0.473202	1.63056	0	0.0596957	ENSG00000186868(MAPT);ENSG00000130203(APOE);ENSG00000012171(SEMA3B);ENSG00000091129(NRCAM);ENSG00000154556(SORBS2);ENSG00000185345(PRKN);ENSG00000115414(FN1);ENSG00000078401(EDN1);ENSG00000167680(SEMA6B);ENSG00000112902(SEMA5A);ENSG00000095539(SEMA4G);ENSG00000089820(ARHGAP4);ENSG00000006837(CDKL3);ENSG00000137843(PAK6);ENSG00000103528(SYT17);ENSG00000118785(SPP1);ENSG00000186951(PPARA);ENSG00000…	ENSG00000001617(SEMA3F);ENSG00000006837(CDKL3);ENSG00000007168(PAFAH1B1);ENSG00000008086(CDKL5);ENSG00000008294(SPAG9);ENSG00000010319(SEMA3G);ENSG00000012171(SEMA3B);ENSG00000017427(IGF1);ENSG00000018189(RUFY3);ENSG00000035403(VCL);ENSG00000040608(RTN4R);ENSG00000049759(NEDD4L);ENSG00000053108(FSTL4);ENSG00000055163(CYFIP2);ENSG00000060069(CTDP1);ENSG00000065320(NTN1);ENSG00000066084(DIP2B);ENSG…
GO:0044304	main axon	60	0.553897	1.63034	0	0.0596123	ENSG00000186868(MAPT);ENSG00000091129(NRCAM);ENSG00000078018(MAP2);ENSG00000176658(MYO1D);ENSG00000163794(UCN);ENSG00000152377(SPOCK1);ENSG00000132535(DLG4);ENSG00000147894(C9orf72);ENSG00000068903(SIRT2);ENSG00000151150(ANK3);ENSG00000197971(MBP);ENSG00000196876(SCN8A);ENSG00000142192(APP);ENSG00000163462(TRIM46);ENSG00000136531(SCN2A);ENSG00000104833(TUBB4A);ENSG00000204681(GABBR1);ENSG00000184…	ENSG00000028137(TNFRSF1B);ENSG00000034971(MYOC);ENSG00000068903(SIRT2);ENSG00000069424(KCNAB2);ENSG00000075043(KCNQ2);ENSG00000075711(DLG1);ENSG00000078018(MAP2);ENSG00000082397(EPB41L3);ENSG00000091129(NRCAM);ENSG00000104833(TUBB4A);ENSG00000105695(MAG);ENSG00000105711(SCN1B);ENSG00000108797(CNTNAP1);ENSG00000110436(SLC1A2);ENSG00000111262(KCNA1);ENSG00000115306(SPTBN1);ENSG00000128271(ADORA2A);…
GO:0014068	positive regulation of phosphatidylinositol 3-kinase signaling	79	0.523637	1.62959	0.00147493	0.0600004	ENSG00000189056(RELN);ENSG00000115414(FN1);ENSG00000002745(WNT16);ENSG00000065361(ERBB3);ENSG00000164251(F2RL1);ENSG00000170962(PDGFD);ENSG00000135744(AGT);ENSG00000150782(IL18);ENSG00000181104(F2R);ENSG00000092969(TGFB2);ENSG00000198400(NTRK1);ENSG00000164050(PLXNB1);ENSG00000197461(PDGFA);ENSG00000140443(IGF1R);ENSG00000171105(INSR);ENSG00000019991(HGF);ENSG00000237441(RGL2);ENSG00000121691(CAT…	ENSG00000000938(FGR);ENSG00000002745(WNT16);ENSG00000011465(DCN);ENSG00000017427(IGF1);ENSG00000019991(HGF);ENSG00000034971(MYOC);ENSG00000065361(ERBB3);ENSG00000069869(NEDD4);ENSG00000074842(MYDGF);ENSG00000077782(FGFR1);ENSG00000092969(TGFB2);ENSG00000095970(TREM2);ENSG00000096717(SIRT1);ENSG00000096968(JAK2);ENSG00000099985(OSM);ENSG00000100311(PDGFB);ENSG00000102755(FLT1);ENSG00000103495(MAZ)…
GO:0032838	plasma membrane bounded cell projection cytoplasm	221	0.470023	1.6292	0	0.0601232	ENSG00000186868(MAPT);ENSG00000105877(DNAH11);ENSG00000117245(KIF17);ENSG00000183690(EFHC2);ENSG00000183833(CFAP91);ENSG00000156042(CFAP70);ENSG00000187535(IFT140);ENSG00000118997(DNAH7);ENSG00000214021(TTLL3);ENSG00000137463(MGARP);ENSG00000138834(MAPK8IP3);ENSG00000277586(NEFL);ENSG00000126870(DYNC2I1);ENSG00000105479(ODAD1);ENSG00000155761(SPAG17);ENSG00000135338(LCA5);ENSG00000078018(MAP2);EN…	ENSG00000007168(PAFAH1B1);ENSG00000007174(DNAH9);ENSG00000008086(CDKL5);ENSG00000021574(SPAST);ENSG00000039139(DNAH5);ENSG00000040341(STAU2);ENSG00000041353(RAB27B);ENSG00000042317(SPATA7);ENSG00000047579(DTNBP1);ENSG00000047849(MAP4);ENSG00000054523(KIF1B);ENSG00000057663(ATG5);ENSG00000065000(AP3D1);ENSG00000070718(AP3M2);ENSG00000072062(PRKACA);ENSG00000072803(FBXW11);ENSG00000074047(GLI2);ENS…
GO:0045178	basal part of cell	268	0.461586	1.62868	0	0.0602733	ENSG00000176945(MUC20);ENSG00000171885(AQP4);ENSG00000010379(SLC6A13);ENSG00000162407(PLPP3);ENSG00000099864(PALM);ENSG00000196581(AJAP1);ENSG00000153822(KCNJ16);ENSG00000132470(ITGB4);ENSG00000110195(FOLR1);ENSG00000116678(LEPR);ENSG00000142494(SLC47A1);ENSG00000197405(C5AR1);ENSG00000078401(EDN1);ENSG00000079112(CDH17);ENSG00000138449(SLC40A1);ENSG00000170482(SLC23A1);ENSG00000123191(ATP7B);ENS…	ENSG00000004468(CD38);ENSG00000004939(SLC4A1);ENSG00000005884(ITGA3);ENSG00000008710(PKD1);ENSG00000010379(SLC6A13);ENSG00000010704(HFE);ENSG00000013297(CLDN11);ENSG00000019144(PHLDB1);ENSG00000026508(CD44);ENSG00000029534(ANK1);ENSG00000033867(SLC4A7);ENSG00000036828(CASR);ENSG00000053918(KCNQ1);ENSG00000058668(ATP2B4);ENSG00000063180(CA11);ENSG00000064270(ATP2C2);ENSG00000064651(SLC12A2);ENSG00…
GO:0007288	sperm axoneme assembly	28	0.633146	1.62769	0.00500835	0.0607867	ENSG00000114841(DNAH1);ENSG00000272514(CFAP206);ENSG00000197748(CFAP43);ENSG00000152582(SPEF2);ENSG00000100271(TTLL1);ENSG00000165164(CFAP47);ENSG00000206530(CFAP44);ENSG00000144451(SPAG16);ENSG00000105792(CFAP69);ENSG00000159625(DRC7);ENSG00000125124(BBS2);ENSG00000120051(CFAP58);ENSG00000231256(CFAP97D1);	ENSG00000077327(SPAG6);ENSG00000100078(PLA2G3);ENSG00000100271(TTLL1);ENSG00000105792(CFAP69);ENSG00000107954(NEURL1);ENSG00000114473(IQCG);ENSG00000114841(DNAH1);ENSG00000118690(ARMC2);ENSG00000119048(UBE2B);ENSG00000120051(CFAP58);ENSG00000125124(BBS2);ENSG00000138587(MNS1);ENSG00000141577(CEP131);ENSG00000141933(TPGS1);ENSG00000144451(SPAG16);ENSG00000149292(TTC12);ENSG00000152582(SPEF2);ENSG0…
GO:0008328	ionotropic glutamate receptor complex	40	0.599377	1.62713	0.00156986	0.060964	ENSG00000116032(GRIN3B);ENSG00000105088(OLFM2);ENSG00000120899(PTK2B);ENSG00000152578(GRIA4);ENSG00000132535(DLG4);ENSG00000105464(GRIN2D);ENSG00000102312(PORCN);ENSG00000234965(SHISA8);ENSG00000174871(CNIH2);ENSG00000152208(GRID2);ENSG00000082458(DLG3);ENSG00000187902(SHISA7);ENSG00000120251(GRIA2);	ENSG00000006116(CACNG3);ENSG00000075429(CACNG5);ENSG00000075461(CACNG4);ENSG00000082458(DLG3);ENSG00000100997(ABHD12);ENSG00000102312(PORCN);ENSG00000105088(OLFM2);ENSG00000105464(GRIN2D);ENSG00000105605(CACNG7);ENSG00000105737(GRIK5);ENSG00000116032(GRIN3B);ENSG00000118733(OLFM3);ENSG00000120251(GRIA2);ENSG00000120899(PTK2B);ENSG00000125675(GRIA3);ENSG00000132535(DLG4);ENSG00000142408(CACNG8);EN…
GO:0002021	response to dietary excess	30	0.626831	1.62433	0.00330033	0.0629356	ENSG00000130203(APOE);ENSG00000109819(PPARGC1A);ENSG00000118473(SGIP1);ENSG00000137642(SORL1);ENSG00000111199(TRPV4);ENSG00000130513(GDF15);ENSG00000162600(OMA1);ENSG00000102109(PCSK1N);ENSG00000080293(SCTR);ENSG00000169252(ADRB2);	ENSG00000043591(ADRB1);ENSG00000070031(SCT);ENSG00000071677(PRLH);ENSG00000075391(RASAL2);ENSG00000080293(SCTR);ENSG00000102109(PCSK1N);ENSG00000109424(UCP1);ENSG00000109819(PPARGC1A);ENSG00000111199(TRPV4);ENSG00000112062(MAPK14);ENSG00000118473(SGIP1);ENSG00000123612(ACVR1C);ENSG00000128564(VGF);ENSG00000130203(APOE);ENSG00000130513(GDF15);ENSG00000132911(NMUR2);ENSG00000136044(APPL2);ENSG00000…
GO:0098815	modulation of excitatory postsynaptic potential	44	0.580273	1.62316	0.00327332	0.0635581	ENSG00000189056(RELN);ENSG00000120899(PTK2B);ENSG00000251322(SHANK3);ENSG00000196338(NLGN3);ENSG00000132535(DLG4);ENSG00000175344(CHRNA7);ENSG00000188906(LRRK2);ENSG00000169992(NLGN2);ENSG00000099365(STX1B);ENSG00000149582(TMEM25);ENSG00000267534(S1PR2);ENSG00000142192(APP);ENSG00000105464(GRIN2D);ENSG00000169252(ADRB2);ENSG00000166664(CHRFAM7A);	ENSG00000067606(PRKCZ);ENSG00000079841(RIMS1);ENSG00000087053(MTMR2);ENSG00000099365(STX1B);ENSG00000100678(SLC8A3);ENSG00000101489(CELF4);ENSG00000102924(CBLN1);ENSG00000104936(DMPK);ENSG00000105464(GRIN2D);ENSG00000106089(STX1A);ENSG00000107404(DVL1);ENSG00000111249(CUX2);ENSG00000117152(RGS4);ENSG00000118160(SLC8A2);ENSG00000120899(PTK2B);ENSG00000132535(DLG4);ENSG00000141543(EIF4A3);ENSG00000…
GO:0050768	negative regulation of neurogenesis	137	0.49281	1.62293	0	0.0635421	ENSG00000012171(SEMA3B);ENSG00000108947(EFNB3);ENSG00000167680(SEMA6B);ENSG00000112902(SEMA5A);ENSG00000095539(SEMA4G);ENSG00000089820(ARHGAP4);ENSG00000006837(CDKL3);ENSG00000118785(SPP1);ENSG00000146122(DAAM2);ENSG00000078018(MAP2);ENSG00000163623(NKX6-1);ENSG00000143434(SEMA6C);ENSG00000137642(SORL1);ENSG00000177169(ULK1);ENSG00000083290(ULK2);ENSG00000068903(SIRT2);ENSG00000197283(SYNGAP1);EN…	ENSG00000001617(SEMA3F);ENSG00000006042(TMEM98);ENSG00000006071(ABCC8);ENSG00000006837(CDKL3);ENSG00000007372(PAX6);ENSG00000010319(SEMA3G);ENSG00000012171(SEMA3B);ENSG00000018189(RUFY3);ENSG00000022840(RNF10);ENSG00000040608(RTN4R);ENSG00000044115(CTNNA1);ENSG00000053108(FSTL4);ENSG00000065320(NTN1);ENSG00000066084(DIP2B);ENSG00000066135(KDM4A);ENSG00000068903(SIRT2);ENSG00000072315(TRPC5);ENSG0…
GO:0007200	phospholipase C-activating G protein-coupled receptor signaling pathway	103	0.513012	1.62291	0	0.0633316	ENSG00000113389(NPR3);ENSG00000197405(C5AR1);ENSG00000078401(EDN1);ENSG00000116329(OPRD1);ENSG00000164251(F2RL1);ENSG00000244165(P2RY11);ENSG00000125510(OPRL1);ENSG00000135744(AGT);ENSG00000160801(PTH1R);ENSG00000181104(F2R);ENSG00000196639(HRH1);ENSG00000171631(P2RY6);ENSG00000139679(LPAR6);ENSG00000213903(LTB4R);ENSG00000178623(GPR35);ENSG00000152413(HOMER1);ENSG00000138193(PLCE1);ENSG000001702…	ENSG00000036828(CASR);ENSG00000050628(PTGER3);ENSG00000060558(GNA15);ENSG00000077522(ACTN2);ENSG00000078369(GNB1);ENSG00000078401(EDN1);ENSG00000078589(P2RY10);ENSG00000082556(OPRK1);ENSG00000088256(GNA11);ENSG00000091831(ESR1);ENSG00000100604(CHGA);ENSG00000102468(HTR2A);ENSG00000109062(SLC9A3R1);ENSG00000110148(CCKBR);ENSG00000110680(CALCA);ENSG00000112038(OPRM1);ENSG00000113389(NPR3);ENSG00000…
GO:0045776	negative regulation of blood pressure	50	0.563738	1.62252	0	0.0634087	ENSG00000122585(NPY);ENSG00000112164(GLP1R);ENSG00000069431(ABCC9);ENSG00000186951(PPARA);ENSG00000125510(OPRL1);ENSG00000163794(UCN);ENSG00000112096(SOD2);ENSG00000183044(ABAT);ENSG00000169252(ADRB2);ENSG00000165895(ARHGAP42);ENSG00000150630(VEGFC);ENSG00000128165(ADM2);ENSG00000137509(PRCP);ENSG00000099337(KCNK6);ENSG00000121064(SCPEP1);ENSG00000196689(TRPV1);	ENSG00000007171(NOS2);ENSG00000043591(ADRB1);ENSG00000069431(ABCC9);ENSG00000089006(SNX5);ENSG00000089250(NOS1);ENSG00000099337(KCNK6);ENSG00000100739(BDKRB1);ENSG00000101188(NTSR1);ENSG00000101405(OXT);ENSG00000110680(CALCA);ENSG00000112096(SOD2);ENSG00000112164(GLP1R);ENSG00000118432(CNR1);ENSG00000120907(ADRA1A);ENSG00000120937(NPPB);ENSG00000121064(SCPEP1);ENSG00000122585(NPY);ENSG00000125510…
GO:0004745	NAD-retinol dehydrogenase activity	19	0.701445	1.62186	0.0119454	0.0637464	ENSG00000196139(AKR1C3);ENSG00000139547(RDH16);ENSG00000162496(DHRS3);	ENSG00000025423(HSD17B6);ENSG00000072042(RDH11);ENSG00000073737(DHRS9);ENSG00000080511(RDH8);ENSG00000121039(RDH10);ENSG00000135437(RDH5);ENSG00000139547(RDH16);ENSG00000139988(RDH12);ENSG00000162496(DHRS3);ENSG00000170426(SDR9C7);ENSG00000170786(SDR16C5);ENSG00000172955(ADH6);ENSG00000184544(DHRS7C);ENSG00000187758(ADH1A);ENSG00000196139(AKR1C3);ENSG00000196344(ADH7);ENSG00000196616(ADH1B);ENSG0…
GO:0050954	sensory perception of mechanical stimulus	179	0.473025	1.62095	0	0.0642281	ENSG00000019549(SNAI2);ENSG00000112320(SOBP);ENSG00000006611(USH1C);ENSG00000108684(ASIC2);ENSG00000204311(PJVK);ENSG00000169031(COL4A3);ENSG00000204248(COL11A2);ENSG00000186862(PDZD7);ENSG00000095397(WHRN);ENSG00000108821(COL1A1);ENSG00000109927(TECTA);ENSG00000242866(STRC);ENSG00000163794(UCN);ENSG00000149488(TMC2);ENSG00000213199(ASIC3);ENSG00000198400(NTRK1);ENSG00000060718(COL11A1);ENSG00000…	ENSG00000006611(USH1C);ENSG00000010810(FYN);ENSG00000019549(SNAI2);ENSG00000042781(USH2A);ENSG00000049860(HEXB);ENSG00000053918(KCNQ1);ENSG00000060718(COL11A1);ENSG00000071127(WDR1);ENSG00000071909(MYO3B);ENSG00000079215(SLC1A3);ENSG00000079335(CDC14A);ENSG00000081479(LRP2);ENSG00000081923(ATP8B1);ENSG00000083782(EPYC);ENSG00000089685(BIRC5);ENSG00000091010(POU4F3);ENSG00000091137(SLC26A4);ENSG00…
GO:0060113	inner ear receptor cell differentiation	66	0.541423	1.62088	0.00311042	0.064089	ENSG00000006611(USH1C);ENSG00000204311(PJVK);ENSG00000116990(MYCL);ENSG00000186862(PDZD7);ENSG00000095397(WHRN);ENSG00000242866(STRC);ENSG00000101384(JAG1);ENSG00000198719(DLL1);ENSG00000196586(MYO6);ENSG00000176058(TPRN);ENSG00000164199(ADGRV1);ENSG00000186297(GABRA5);ENSG00000124145(SDC4);ENSG00000125378(BMP4);ENSG00000150275(PCDH15);ENSG00000184916(JAG2);ENSG00000032742(IFT88);ENSG00000184564(…	ENSG00000006611(USH1C);ENSG00000007168(PAFAH1B1);ENSG00000011143(MKS1);ENSG00000032742(IFT88);ENSG00000033867(SLC4A7);ENSG00000042781(USH2A);ENSG00000053918(KCNQ1);ENSG00000055732(MCOLN3);ENSG00000078579(FGF20);ENSG00000081923(ATP8B1);ENSG00000091010(POU4F3);ENSG00000095397(WHRN);ENSG00000099954(CECR2);ENSG00000100106(TRIOBP);ENSG00000100360(IFT27);ENSG00000100815(TRIP11);ENSG00000101384(JAG1);EN…
GO:0007187	G protein-coupled receptor signaling pathway, coupled to cyclic nucleotide second messenger	62	0.542852	1.62029	0.00310078	0.0642702	ENSG00000122585(NPY);ENSG00000116329(OPRD1);ENSG00000135744(AGT);ENSG00000160801(PTH1R);ENSG00000196639(HRH1);ENSG00000180720(CHRM4);ENSG00000164128(NPY1R);ENSG00000158748(HTR6);ENSG00000064989(CALCRL);ENSG00000258839(MC1R);	ENSG00000064989(CALCRL);ENSG00000069696(DRD4);ENSG00000101180(HRH3);ENSG00000102468(HTR2A);ENSG00000108691(CCL2);ENSG00000112038(OPRM1);ENSG00000113749(HRH2);ENSG00000114812(VIPR1);ENSG00000116329(OPRD1);ENSG00000118432(CNR1);ENSG00000122585(NPY);ENSG00000124089(MC3R);ENSG00000128310(GALR3);ENSG00000132671(SSTR4);ENSG00000133019(CHRM3);ENSG00000134489(HRH4);ENSG00000134640(MTNR1B);ENSG00000135046…
GO:0036159	inner dynein arm assembly	16	0.728279	1.61964	0.00696864	0.0645262	ENSG00000118997(DNAH7);ENSG00000186710(CFAP73);ENSG00000092850(TEKT2);ENSG00000114841(DNAH1);ENSG00000141519(CCDC40);ENSG00000183914(DNAH2);ENSG00000129295(DNAAF11);ENSG00000284862(CCDC39);ENSG00000004838(ZMYND10);	ENSG00000004838(ZMYND10);ENSG00000080572(DNAAF6);ENSG00000092850(TEKT2);ENSG00000114841(DNAH1);ENSG00000118997(DNAH7);ENSG00000129295(DNAAF11);ENSG00000141519(CCDC40);ENSG00000154099(DNAAF1);ENSG00000162643(DNAI3);ENSG00000163885(CFAP100);ENSG00000164818(DNAAF5);ENSG00000167131(CCDC103);ENSG00000183914(DNAH2);ENSG00000186710(CFAP73);ENSG00000256061(DNAAF4);ENSG00000284862(CCDC39)
GO:0031594	neuromuscular junction	71	0.536503	1.61885	0	0.064961	ENSG00000196569(LAMA2);ENSG00000099617(EFNA2);ENSG00000127561(SYNGR3);ENSG00000100321(SYNGR1);ENSG00000206561(COLQ);ENSG00000277586(NEFL);ENSG00000152377(SPOCK1);ENSG00000181104(F2R);ENSG00000172037(LAMB2);ENSG00000132535(DLG4);ENSG00000197948(FCHSD1);ENSG00000188153(COL4A5);ENSG00000108556(CHRNE);ENSG00000099365(STX1B);ENSG00000151150(ANK3);ENSG00000142192(APP);ENSG00000102003(SYP);ENSG000001364…	ENSG00000030304(MUSK);ENSG00000068024(HDAC4);ENSG00000072062(PRKACA);ENSG00000075711(DLG1);ENSG00000080815(PSEN1);ENSG00000080845(DLGAP4);ENSG00000087085(ACHE);ENSG00000089041(P2RX7);ENSG00000099365(STX1B);ENSG00000099617(EFNA2);ENSG00000099942(CRKL);ENSG00000100321(SYNGR1);ENSG00000100345(MYH9);ENSG00000100678(SLC8A3);ENSG00000101152(DNAJC5);ENSG00000101400(SNTA1);ENSG00000102003(SYP);ENSG000001…
GO:0010975	regulation of neuron projection development	432	0.444447	1.61874	0	0.0648217	ENSG00000186868(MAPT);ENSG00000018236(CNTN1);ENSG00000151490(PTPRO);ENSG00000130203(APOE);ENSG00000012171(SEMA3B);ENSG00000091129(NRCAM);ENSG00000183690(EFHC2);ENSG00000189056(RELN);ENSG00000108947(EFNB3);ENSG00000172461(FUT9);ENSG00000115414(FN1);ENSG00000117598(PLPPR5);ENSG00000120899(PTK2B);ENSG00000167680(SEMA6B);ENSG00000112902(SEMA5A);ENSG00000095539(SEMA4G);ENSG00000089820(ARHGAP4);ENSG000…	ENSG00000001617(SEMA3F);ENSG00000002746(HECW1);ENSG00000003402(CFLAR);ENSG00000004139(SARM1);ENSG00000004399(PLXND1);ENSG00000004468(CD38);ENSG00000004478(FKBP4);ENSG00000004487(KDM1A);ENSG00000004777(ARHGAP33);ENSG00000005884(ITGA3);ENSG00000006210(CX3CL1);ENSG00000006740(ARHGAP44);ENSG00000006837(CDKL3);ENSG00000007168(PAFAH1B1);ENSG00000007944(MYLIP);ENSG00000008086(CDKL5);ENSG00000008324(SS18…
GO:0019229	regulation of vasoconstriction	63	0.54527	1.6176	0.00312012	0.0654417	ENSG00000018625(ATP1A2);ENSG00000108684(ASIC2);ENSG00000078401(EDN1);ENSG00000073756(PTGS2);ENSG00000188176(SMTNL2);ENSG00000135744(AGT);ENSG00000181104(F2R);ENSG00000196639(HRH1);ENSG00000130529(TRPM4);ENSG00000004468(CD38);ENSG00000184160(ADRA2C);ENSG00000165895(ARHGAP42);ENSG00000198049(AVPR1B);ENSG00000168398(BDKRB2);ENSG00000170214(ADRA1B);ENSG00000180914(OXTR);ENSG00000135643(KCNMB4);ENSG00…	ENSG00000004468(CD38);ENSG00000006638(TBXA2R);ENSG00000018625(ATP1A2);ENSG00000036828(CASR);ENSG00000059377(TBXAS1);ENSG00000067560(RHOA);ENSG00000070961(ATP2B1);ENSG00000073756(PTGS2);ENSG00000078401(EDN1);ENSG00000087245(MMP2);ENSG00000097007(ABL1);ENSG00000101200(AVP);ENSG00000101400(SNTA1);ENSG00000102468(HTR2A);ENSG00000105974(CAV1);ENSG00000108405(P2RX1);ENSG00000108684(ASIC2);ENSG000001137…
GO:0099095	ligand-gated anion channel activity	18	0.688318	1.61741	0.00521739	0.0653904	ENSG00000186297(GABRA5);ENSG00000109738(GLRB);ENSG00000011677(GABRA3);ENSG00000102287(GABRE);	ENSG00000001626(CFTR);ENSG00000011677(GABRA3);ENSG00000022355(GABRA1);ENSG00000101958(GLRA2);ENSG00000102287(GABRE);ENSG00000109158(GABRA4);ENSG00000109738(GLRB);ENSG00000113327(GABRG2);ENSG00000145451(GLRA3);ENSG00000145863(GABRA6);ENSG00000145864(GABRB2);ENSG00000145888(GLRA1);ENSG00000151834(GABRA2);ENSG00000163285(GABRG1);ENSG00000163288(GABRB1);ENSG00000166206(GABRB3);ENSG00000182256(GABRG3)…
GO:0072006	nephron development	148	0.482457	1.61703	0	0.065484	ENSG00000151490(PTPRO);ENSG00000185920(PTCH1);ENSG00000134245(WNT2B);ENSG00000272398(CD24);ENSG00000169031(COL4A3);ENSG00000196562(SULF2);ENSG00000187391(MAGI2);ENSG00000170962(PDGFD);ENSG00000185630(PBX1);ENSG00000135744(AGT);ENSG00000101384(JAG1);ENSG00000100625(SIX4);ENSG00000126562(WNK4);ENSG00000198719(DLL1);ENSG00000171791(BCL2);ENSG00000107796(ACTA2);ENSG00000172037(LAMB2);ENSG00000168743(…	ENSG00000003402(CFLAR);ENSG00000005073(HOXA11);ENSG00000005513(SOX8);ENSG00000005884(ITGA3);ENSG00000007062(PROM1);ENSG00000008196(TFAP2B);ENSG00000008710(PKD1);ENSG00000018408(WWTR1);ENSG00000030066(NUP160);ENSG00000054598(FOXC1);ENSG00000058262(SEC61A1);ENSG00000069248(NUP133);ENSG00000074181(NOTCH3);ENSG00000075239(ACAT1);ENSG00000075711(DLG1);ENSG00000075891(PAX2);ENSG00000081052(COL4A4);ENSG…
GO:0009581	detection of external stimulus	140	0.487561	1.61685	0	0.0654067	ENSG00000108684(ASIC2);ENSG00000204311(PJVK);ENSG00000186862(PDZD7);ENSG00000095397(WHRN);ENSG00000155886(SLC24A2);ENSG00000173801(JUP);ENSG00000242866(STRC);ENSG00000167995(BEST1);ENSG00000149488(TMC2);ENSG00000158683(PKD1L1);ENSG00000132932(ATP8A2);ENSG00000213199(ASIC3);ENSG00000154928(EPHB1);ENSG00000198400(NTRK1);ENSG00000118402(ELOVL4);ENSG00000060718(COL11A1);ENSG00000110697(PITPNM1);ENSG0…	ENSG00000008710(PKD1);ENSG00000010810(FYN);ENSG00000021300(PLEKHB1);ENSG00000048545(GUCA1A);ENSG00000053918(KCNQ1);ENSG00000054277(OPN3);ENSG00000060718(COL11A1);ENSG00000064300(NGFR);ENSG00000070729(CNGB1);ENSG00000074771(NOX3);ENSG00000078795(PKD2L2);ENSG00000079257(LXN);ENSG00000082684(SEMA5B);ENSG00000083067(TRPM3);ENSG00000088256(GNA11);ENSG00000095397(WHRN);ENSG00000095464(PDE6C);ENSG000001…
GO:0019731	antibacterial humoral response	62	0.542835	1.61643	0	0.0655197	ENSG00000101443(WFDC2);ENSG00000214274(ANG);ENSG00000184381(PLA2G6);ENSG00000184678(H2BC21);ENSG00000204592(HLA-E);ENSG00000198918(RPL39);	ENSG00000012223(LTF);ENSG00000091513(TF);ENSG00000096088(PGC);ENSG00000100448(CTSG);ENSG00000101443(WFDC2);ENSG00000124102(PI3);ENSG00000124107(SLPI);ENSG00000124116(WFDC3);ENSG00000124157(SEMG2);ENSG00000124233(SEMG1);ENSG00000124635(H2BC11);ENSG00000132465(JCHAIN);ENSG00000133661(SFTPD);ENSG00000133710(SPINK5);ENSG00000142515(KLK3);ENSG00000149806(FAU);ENSG00000159674(SPON2);ENSG00000164047(CAM…
GO:0003279	cardiac septum development	106	0.505599	1.61631	0	0.065381	ENSG00000066468(FGFR2);ENSG00000105877(DNAH11);ENSG00000124766(SOX4);ENSG00000069702(TGFBR3);ENSG00000163703(CRELD1);ENSG00000106031(HOXA13);ENSG00000101384(JAG1);ENSG00000137834(SMAD6);ENSG00000141448(GATA6);ENSG00000092969(TGFB2);ENSG00000162496(DHRS3);ENSG00000157240(FZD1);ENSG00000128602(SMO);ENSG00000184347(SLIT3);ENSG00000164442(CITED2);ENSG00000103449(SALL1);ENSG00000125618(PAX8);ENSG00000…	ENSG00000004399(PLXND1);ENSG00000006125(AP2B1);ENSG00000011143(MKS1);ENSG00000015479(MATR3);ENSG00000016082(ISL1);ENSG00000049192(ADAMTS6);ENSG00000057657(PRDM1);ENSG00000066468(FGFR2);ENSG00000069702(TGFBR3);ENSG00000070614(NDST1);ENSG00000075223(SEMA3C);ENSG00000081479(LRP2);ENSG00000085741(WNT11);ENSG00000089225(TBX5);ENSG00000092148(HECTD1);ENSG00000092969(TGFB2);ENSG00000099139(PCSK5);ENSG00…
GO:0072163	mesonephric epithelium development	97	0.510689	1.61603	0	0.0654312	ENSG00000066468(FGFR2);ENSG00000185920(PTCH1);ENSG00000134245(WNT2B);ENSG00000112246(SIM1);ENSG00000104332(SFRP1);ENSG00000185630(PBX1);ENSG00000135744(AGT);ENSG00000100625(SIX4);ENSG00000137834(SMAD6);ENSG00000171791(BCL2);ENSG00000168743(NPNT);ENSG00000128602(SMO);ENSG00000129654(FOXJ1);ENSG00000075891(PAX2);ENSG00000103449(SALL1);ENSG00000275410(HNF1B);ENSG00000125618(PAX8);ENSG00000121691(CAT…	ENSG00000005073(HOXA11);ENSG00000005513(SOX8);ENSG00000006016(CRLF1);ENSG00000008710(PKD1);ENSG00000054598(FOXC1);ENSG00000066468(FGFR2);ENSG00000075711(DLG1);ENSG00000075891(PAX2);ENSG00000077092(RARB);ENSG00000081181(ARG2);ENSG00000085741(WNT11);ENSG00000100625(SIX4);ENSG00000101144(BMP7);ENSG00000101665(SMAD7);ENSG00000103449(SALL1);ENSG00000104313(EYA1);ENSG00000104327(CALB1);ENSG00000104332(…
GO:0048736	appendage development	178	0.473481	1.61528	0	0.0658341	ENSG00000066468(FGFR2);ENSG00000132470(ITGB4);ENSG00000185920(PTCH1);ENSG00000187535(IFT140);ENSG00000128710(HOXD10);ENSG00000124766(SOX4);ENSG00000260428(SCX);ENSG00000138759(FRAS1);ENSG00000185630(PBX1);ENSG00000106031(HOXA13);ENSG00000121075(TBX4);ENSG00000168779(SHOX2);ENSG00000198816(ZNF358);ENSG00000122707(RECK);ENSG00000217236(SP9);ENSG00000153094(BCL2L11);ENSG00000183762(KREMEN1);ENSG0000…	ENSG00000003137(CYP26B1);ENSG00000005073(HOXA11);ENSG00000005339(CREBBP);ENSG00000006377(DLX6);ENSG00000008196(TFAP2B);ENSG00000011143(MKS1);ENSG00000030110(BAK1);ENSG00000052850(ALX4);ENSG00000056586(RC3H2);ENSG00000066468(FGFR2);ENSG00000068885(IFT80);ENSG00000069011(PITX1);ENSG00000070193(FGF10);ENSG00000073282(TP63);ENSG00000073712(FERMT2);ENSG00000074047(GLI2);ENSG00000075223(SEMA3C);ENSG000…
GO:0010738	regulation of protein kinase A signaling	21	0.658752	1.61518	0.0103627	0.0657117	ENSG00000176907(TCIM);ENSG00000188906(LRRK2);ENSG00000169252(ADRB2);ENSG00000164199(ADGRV1);ENSG00000065989(PDE4A);ENSG00000179841(AKAP5);ENSG00000118507(AKAP7);ENSG00000110711(AIP);ENSG00000258839(MC1R);ENSG00000198961(PJA2);	ENSG00000004948(CALCR);ENSG00000065989(PDE4A);ENSG00000110711(AIP);ENSG00000118507(AKAP7);ENSG00000121351(IAPP);ENSG00000122679(RAMP3);ENSG00000131016(AKAP12);ENSG00000151320(AKAP6);ENSG00000160284(SPATC1L);ENSG00000164199(ADGRV1);ENSG00000169252(ADRB2);ENSG00000170820(FSHR);ENSG00000176907(TCIM);ENSG00000179841(AKAP5);ENSG00000179915(NRXN1);ENSG00000181092(ADIPOQ);ENSG00000181191(PJA1);ENSG00000…
GO:0044309	neuron spine	175	0.47567	1.61409	0.00141844	0.0663161	ENSG00000186868(MAPT);ENSG00000099864(PALM);ENSG00000151490(PTPRO);ENSG00000018625(ATP1A2);ENSG00000108684(ASIC2);ENSG00000120899(PTK2B);ENSG00000123700(KCNJ2);ENSG00000116329(OPRD1);ENSG00000059915(PSD);ENSG00000106688(SLC1A1);ENSG00000102057(KCND1);ENSG00000167371(PRRT2);ENSG00000107282(APBA1);ENSG00000150625(GPM6A);ENSG00000152578(GRIA4);ENSG00000251322(SHANK3);ENSG00000088899(LZTS3);ENSG00000…	ENSG00000003393(ALS2);ENSG00000004777(ARHGAP33);ENSG00000005249(PRKAR2B);ENSG00000006740(ARHGAP44);ENSG00000011132(APBA3);ENSG00000018625(ATP1A2);ENSG00000034053(APBA2);ENSG00000047579(DTNBP1);ENSG00000059915(PSD);ENSG00000061337(LZTS1);ENSG00000063015(SEZ6);ENSG00000064300(NGFR);ENSG00000067560(RHOA);ENSG00000069869(NEDD4);ENSG00000070808(CAMK2A);ENSG00000070831(CDC42);ENSG00000070961(ATP2B1);EN…
GO:0061371	determination of heart left/right asymmetry	69	0.528466	1.61397	0.00441176	0.0662058	ENSG00000110195(FOLR1);ENSG00000149922(TBX6);ENSG00000162738(VANGL2);ENSG00000198719(DLL1);ENSG00000154485(MMP21);ENSG00000135541(AHI1);ENSG00000214513(NOTO);ENSG00000128602(SMO);ENSG00000141519(CCDC40);ENSG00000164442(CITED2);ENSG00000105429(MEGF8);ENSG00000135111(TBX3);ENSG00000164690(SHH);ENSG00000284862(CCDC39);ENSG00000158286(RNF207);ENSG00000114251(WNT5A);ENSG00000138002(IFT172);ENSG0000013…	ENSG00000080815(PSEN1);ENSG00000081189(MEF2C);ENSG00000086598(TMED2);ENSG00000100628(ASB2);ENSG00000100644(HIF1A);ENSG00000101052(IFT52);ENSG00000101752(MIB1);ENSG00000103034(NDRG4);ENSG00000105429(MEGF8);ENSG00000106991(ENG);ENSG00000107831(FGF8);ENSG00000107882(SUFU);ENSG00000110195(FOLR1);ENSG00000112658(SRF);ENSG00000113196(HAND1);ENSG00000113971(NPHP3);ENSG00000114251(WNT5A);ENSG00000114446(…
GO:0048596	embryonic camera-type eye morphogenesis	26	0.63205	1.6136	0.00655738	0.0662306	ENSG00000137273(FOXF2);ENSG00000002745(WNT16);ENSG00000164442(CITED2);ENSG00000075891(PAX2);ENSG00000184254(ALDH1A3);ENSG00000137203(TFAP2A);ENSG00000114251(WNT5A);ENSG00000138002(IFT172);ENSG00000007372(PAX6);ENSG00000163501(IHH);ENSG00000176887(SOX11);	ENSG00000002745(WNT16);ENSG00000007372(PAX6);ENSG00000064393(HIPK2);ENSG00000075891(PAX2);ENSG00000089094(KDM2B);ENSG00000101144(BMP7);ENSG00000114251(WNT5A);ENSG00000117707(PROX1);ENSG00000121068(TBX2);ENSG00000122691(TWIST1);ENSG00000137203(TFAP2A);ENSG00000137273(FOXF2);ENSG00000137868(STRA6);ENSG00000138002(IFT172);ENSG00000138083(SIX3);ENSG00000148516(ZEB1);ENSG00000163251(FZD5);ENSG00000163…
GO:0032963	collagen metabolic process	97	0.505646	1.61348	0.0029985	0.0661313	ENSG00000187045(TMPRSS6);ENSG00000196415(PRTN3);ENSG00000099953(MMP11);ENSG00000271447(MMP28);ENSG00000167711(SERPINF2);ENSG00000143387(CTSK);ENSG00000260428(SCX);ENSG00000138316(ADAMTS14);ENSG00000102996(MMP15);ENSG00000108821(COL1A1);ENSG00000138080(EMILIN1);ENSG00000107738(VSIR);ENSG00000011028(MRC2);ENSG00000163794(UCN);ENSG00000181104(F2R);ENSG00000198598(MMP17);ENSG00000161544(CYGB);ENSG000…	ENSG00000008516(MMP25);ENSG00000011028(MRC2);ENSG00000026025(VIM);ENSG00000065308(TRAM2);ENSG00000078098(FAP);ENSG00000087116(ADAMTS2);ENSG00000087245(MMP2);ENSG00000089041(P2RX7);ENSG00000090530(P3H2);ENSG00000094975(SUCO);ENSG00000099953(MMP11);ENSG00000100644(HIF1A);ENSG00000100985(MMP9);ENSG00000101439(CST3);ENSG00000102760(RGCC);ENSG00000102996(MMP15);ENSG00000103056(SMPD3);ENSG00000105329(T…
GO:0022839	ion gated channel activity	46	0.575959	1.61326	0.0031348	0.0660479	ENSG00000108684(ASIC2);ENSG00000162687(KCNT2);ENSG00000167995(BEST1);ENSG00000151572(ANO4);ENSG00000130529(TRPM4);ENSG00000074855(ANO8);ENSG00000104783(KCNN4);ENSG00000165548(TMEM63C);ENSG00000171121(KCNMB3);ENSG00000135643(KCNMB4);ENSG00000110881(ASIC1);ENSG00000134160(TRPM1);ENSG00000177119(ANO6);ENSG00000196187(TMEM63A);ENSG00000175294(CATSPER1);ENSG00000171714(ANO5);ENSG00000160746(ANO10);	ENSG00000016490(CLCA1);ENSG00000016602(CLCA4);ENSG00000047617(ANO2);ENSG00000070985(TRPM5);ENSG00000074855(ANO8);ENSG00000080709(KCNN2);ENSG00000083067(TRPM3);ENSG00000104783(KCNN4);ENSG00000105642(KCNN1);ENSG00000107147(KCNT1);ENSG00000107593(PKD2L1);ENSG00000108684(ASIC2);ENSG00000110881(ASIC1);ENSG00000130529(TRPM4);ENSG00000131620(ANO1);ENSG00000132911(NMUR2);ENSG00000134160(TRPM1);ENSG000001…
GO:0048665	neuron fate specification	29	0.630122	1.61299	0.0017094	0.0660349	ENSG00000128710(HOXD10);ENSG00000198719(DLL1);ENSG00000180818(HOXC10);ENSG00000126778(SIX1);ENSG00000130675(MNX1);ENSG00000107882(SUFU);ENSG00000159556(ISL2);ENSG00000104413(ESRP1);ENSG00000184486(POU3F2);	ENSG00000016082(ISL1);ENSG00000064218(DMRT3);ENSG00000074047(GLI2);ENSG00000104313(EYA1);ENSG00000104413(ESRP1);ENSG00000106571(GLI3);ENSG00000107187(LHX3);ENSG00000107882(SUFU);ENSG00000109851(DBX1);ENSG00000125820(NKX2-2);ENSG00000126778(SIX1);ENSG00000128710(HOXD10);ENSG00000129514(FOXA1);ENSG00000130675(MNX1);ENSG00000139352(ASCL1);ENSG00000140538(NTRK3);ENSG00000142700(DMRTA2);ENSG0000015219…
GO:0003351	epithelial cilium movement involved in extracellular fluid movement	41	0.589049	1.61247	0.00796178	0.0661859	ENSG00000171885(AQP4);ENSG00000105877(DNAH11);ENSG00000172361(CFAP53);ENSG00000155761(SPAG17);ENSG00000204815(ODAD4);ENSG00000114841(DNAH1);ENSG00000163075(CFAP221);ENSG00000197748(CFAP43);ENSG00000152582(SPEF2);ENSG00000141519(CCDC40);ENSG00000165115(KIF27);ENSG00000100271(TTLL1);ENSG00000129295(DNAAF11);ENSG00000144451(SPAG16);ENSG00000046651(OFD1);ENSG00000284862(CCDC39);ENSG00000112981(NME5);…	ENSG00000007174(DNAH9);ENSG00000039139(DNAH5);ENSG00000046651(OFD1);ENSG00000047578(KATNIP);ENSG00000064199(SPA17);ENSG00000077327(SPAG6);ENSG00000080298(RFX3);ENSG00000100271(TTLL1);ENSG00000105877(DNAH11);ENSG00000109062(SLC9A3R1);ENSG00000109944(JHY);ENSG00000112981(NME5);ENSG00000113971(NPHP3);ENSG00000114841(DNAH1);ENSG00000122735(DNAI1);ENSG00000123977(DAW1);ENSG00000129295(DNAAF11);ENSG000…
GO:0044062	regulation of excretion	23	0.64917	1.6124	0.010084	0.0660187	ENSG00000169418(NPR1);ENSG00000078401(EDN1);ENSG00000135744(AGT);ENSG00000134548(SPX);	ENSG00000078401(EDN1);ENSG00000089006(SNX5);ENSG00000101200(AVP);ENSG00000101405(OXT);ENSG00000109062(SLC9A3R1);ENSG00000114353(GNAI2);ENSG00000115353(TACR1);ENSG00000120937(NPPB);ENSG00000126895(AVPR2);ENSG00000128271(ADORA2A);ENSG00000134548(SPX);ENSG00000135744(AGT);ENSG00000136160(EDNRB);ENSG00000144891(AGTR1);ENSG00000145244(CORIN);ENSG00000149295(DRD2);ENSG00000151577(DRD3);ENSG00000159167(…
GO:0060411	cardiac septum morphogenesis	69	0.537931	1.61186	0.00153374	0.0662661	ENSG00000066468(FGFR2);ENSG00000105877(DNAH11);ENSG00000124766(SOX4);ENSG00000069702(TGFBR3);ENSG00000101384(JAG1);ENSG00000137834(SMAD6);ENSG00000141448(GATA6);ENSG00000092969(TGFB2);ENSG00000162496(DHRS3);ENSG00000157240(FZD1);ENSG00000128602(SMO);ENSG00000184347(SLIT3);ENSG00000164442(CITED2);ENSG00000135111(TBX3);ENSG00000125378(BMP4);ENSG00000169855(ROBO1);ENSG00000114251(WNT5A);ENSG00000136…	ENSG00000011143(MKS1);ENSG00000016082(ISL1);ENSG00000066468(FGFR2);ENSG00000069702(TGFBR3);ENSG00000075223(SEMA3C);ENSG00000081479(LRP2);ENSG00000085741(WNT11);ENSG00000089225(TBX5);ENSG00000092969(TGFB2);ENSG00000099250(NRP1);ENSG00000101144(BMP7);ENSG00000101384(JAG1);ENSG00000101665(SMAD7);ENSG00000105877(DNAH11);ENSG00000106799(TGFBR1);ENSG00000106991(ENG);ENSG00000107779(BMPR1A);ENSG00000107…
GO:0005248	voltage-gated sodium channel activity	24	0.645045	1.6112	0.00723327	0.0665675	ENSG00000196557(CACNA1H);ENSG00000006283(CACNA1G);ENSG00000099822(HCN2);ENSG00000168356(SCN11A);ENSG00000169432(SCN9A);ENSG00000196876(SCN8A);ENSG00000102452(NALCN);ENSG00000136531(SCN2A);ENSG00000007314(SCN4A);ENSG00000153253(SCN3A);ENSG00000118762(PKD2);	ENSG00000006283(CACNA1G);ENSG00000007314(SCN4A);ENSG00000099822(HCN2);ENSG00000100346(CACNA1I);ENSG00000102452(NALCN);ENSG00000105711(SCN1B);ENSG00000118762(PKD2);ENSG00000136531(SCN2A);ENSG00000136546(SCN7A);ENSG00000138622(HCN4);ENSG00000143630(HCN3);ENSG00000144285(SCN1A);ENSG00000149575(SCN2B);ENSG00000153253(SCN3A);ENSG00000164588(HCN1);ENSG00000166257(SCN3B);ENSG00000168356(SCN11A);ENSG0000…
GO:0031076	embryonic camera-type eye development	37	0.591393	1.61095	0.00792393	0.0665906	ENSG00000187535(IFT140);ENSG00000137273(FOXF2);ENSG00000002745(WNT16);ENSG00000156345(CDK20);ENSG00000164442(CITED2);ENSG00000075891(PAX2);ENSG00000157796(WDR19);ENSG00000184254(ALDH1A3);ENSG00000137203(TFAP2A);ENSG00000114251(WNT5A);ENSG00000138002(IFT172);ENSG00000007372(PAX6);ENSG00000104881(PPP1R13L);ENSG00000163501(IHH);ENSG00000121039(RDH10);ENSG00000176887(SOX11);ENSG00000078246(TULP3);	ENSG00000002745(WNT16);ENSG00000007372(PAX6);ENSG00000064393(HIPK2);ENSG00000070193(FGF10);ENSG00000075891(PAX2);ENSG00000078246(TULP3);ENSG00000089094(KDM2B);ENSG00000101144(BMP7);ENSG00000104881(PPP1R13L);ENSG00000114251(WNT5A);ENSG00000117707(PROX1);ENSG00000121039(RDH10);ENSG00000121068(TBX2);ENSG00000122691(TWIST1);ENSG00000128918(ALDH1A2);ENSG00000131759(RARA);ENSG00000132688(NES);ENSG00000…
GO:0009583	detection of light stimulus	67	0.540834	1.61003	0.0015528	0.0670535	ENSG00000108684(ASIC2);ENSG00000155886(SLC24A2);ENSG00000167995(BEST1);ENSG00000132932(ATP8A2);ENSG00000118402(ELOVL4);ENSG00000110697(PITPNM1);ENSG00000054277(OPN3);ENSG00000021300(PLEKHB1);ENSG00000163624(CDS1);ENSG00000278570(NR2E3);ENSG00000143919(CAMKMT);ENSG00000125388(GRK4);ENSG00000109103(UNC119);ENSG00000138741(TRPC3);ENSG00000115255(REEP6);ENSG00000127928(GNGT1);ENSG00000070729(CNGB1);E…	ENSG00000021300(PLEKHB1);ENSG00000048545(GUCA1A);ENSG00000054277(OPN3);ENSG00000070729(CNGB1);ENSG00000082684(SEMA5B);ENSG00000088256(GNA11);ENSG00000095464(PDE6C);ENSG00000101890(GUCY2F);ENSG00000102001(CACNA1F);ENSG00000102076(OPN1LW);ENSG00000102104(RS1);ENSG00000104237(RP1);ENSG00000108684(ASIC2);ENSG00000109047(RCVRN);ENSG00000109103(UNC119);ENSG00000110697(PITPNM1);ENSG00000112041(TULP1);EN…
GO:0048017	inositol lipid-mediated signaling	180	0.475996	1.60911	0.00135135	0.0676004	ENSG00000113389(NPR3);ENSG00000107242(PIP5K1B);ENSG00000189056(RELN);ENSG00000166924(NYAP1);ENSG00000115414(FN1);ENSG00000078401(EDN1);ENSG00000100100(PIK3IP1);ENSG00000002745(WNT16);ENSG00000065361(ERBB3);ENSG00000164251(F2RL1);ENSG00000170962(PDGFD);ENSG00000101850(GPR143);ENSG00000105373(NOP53);ENSG00000135744(AGT);ENSG00000150782(IL18);ENSG00000181104(F2R);ENSG00000092969(TGFB2);ENSG000000689…	ENSG00000000938(FGR);ENSG00000002745(WNT16);ENSG00000011405(PIK3C2A);ENSG00000011465(DCN);ENSG00000017427(IGF1);ENSG00000019991(HGF);ENSG00000033327(GAB2);ENSG00000034971(MYOC);ENSG00000041515(MYO16);ENSG00000046889(PREX2);ENSG00000051382(PIK3CB);ENSG00000062524(LTK);ENSG00000065361(ERBB3);ENSG00000068903(SIRT2);ENSG00000069869(NEDD4);ENSG00000074842(MYDGF);ENSG00000075651(PLD1);ENSG00000077782(F…
GO:0043197	dendritic spine	172	0.474227	1.60896	0	0.0674936	ENSG00000186868(MAPT);ENSG00000099864(PALM);ENSG00000151490(PTPRO);ENSG00000018625(ATP1A2);ENSG00000108684(ASIC2);ENSG00000120899(PTK2B);ENSG00000123700(KCNJ2);ENSG00000116329(OPRD1);ENSG00000059915(PSD);ENSG00000106688(SLC1A1);ENSG00000102057(KCND1);ENSG00000167371(PRRT2);ENSG00000107282(APBA1);ENSG00000150625(GPM6A);ENSG00000152578(GRIA4);ENSG00000088899(LZTS3);ENSG00000134909(ARHGAP32);ENSG000…	ENSG00000003393(ALS2);ENSG00000004777(ARHGAP33);ENSG00000005249(PRKAR2B);ENSG00000006740(ARHGAP44);ENSG00000011132(APBA3);ENSG00000018625(ATP1A2);ENSG00000034053(APBA2);ENSG00000047579(DTNBP1);ENSG00000059915(PSD);ENSG00000061337(LZTS1);ENSG00000063015(SEZ6);ENSG00000064300(NGFR);ENSG00000067560(RHOA);ENSG00000069869(NEDD4);ENSG00000070808(CAMK2A);ENSG00000070831(CDC42);ENSG00000070961(ATP2B1);EN…
GO:0009880	embryonic pattern specification	73	0.526357	1.60863	0.00152439	0.0674981	ENSG00000066468(FGFR2);ENSG00000185920(PTCH1);ENSG00000183145(RIPPLY3);ENSG00000149922(TBX6);ENSG00000154309(DISP1);ENSG00000105419(MEIS3);ENSG00000137834(SMAD6);ENSG00000198719(DLL1);ENSG00000175879(HOXD8);ENSG00000214513(NOTO);ENSG00000101938(CHRDL1);ENSG00000159263(SIM2);ENSG00000115109(EPB41L5);ENSG00000001617(SEMA3F);ENSG00000135111(TBX3);ENSG00000164690(SHH);ENSG00000273706(LHX1);ENSG000001…	ENSG00000001617(SEMA3F);ENSG00000005102(MEOX1);ENSG00000066468(FGFR2);ENSG00000070193(FGF10);ENSG00000086598(TMED2);ENSG00000090776(EFNB1);ENSG00000095627(TDRD1);ENSG00000099250(NRP1);ENSG00000101144(BMP7);ENSG00000101938(CHRDL1);ENSG00000105419(MEIS3);ENSG00000106078(COBL);ENSG00000106511(MEOX2);ENSG00000109906(ZBTB16);ENSG00000113658(SMAD5);ENSG00000114251(WNT5A);ENSG00000115109(EPB41L5);ENSG00…
GO:0001657	ureteric bud development	96	0.508396	1.60745	0	0.0683058	ENSG00000066468(FGFR2);ENSG00000185920(PTCH1);ENSG00000134245(WNT2B);ENSG00000112246(SIM1);ENSG00000104332(SFRP1);ENSG00000185630(PBX1);ENSG00000135744(AGT);ENSG00000100625(SIX4);ENSG00000137834(SMAD6);ENSG00000171791(BCL2);ENSG00000168743(NPNT);ENSG00000128602(SMO);ENSG00000129654(FOXJ1);ENSG00000075891(PAX2);ENSG00000103449(SALL1);ENSG00000275410(HNF1B);ENSG00000125618(PAX8);ENSG00000121691(CAT…	ENSG00000005073(HOXA11);ENSG00000005513(SOX8);ENSG00000006016(CRLF1);ENSG00000054598(FOXC1);ENSG00000066468(FGFR2);ENSG00000075711(DLG1);ENSG00000075891(PAX2);ENSG00000077092(RARB);ENSG00000081181(ARG2);ENSG00000085741(WNT11);ENSG00000100625(SIX4);ENSG00000101144(BMP7);ENSG00000101665(SMAD7);ENSG00000103449(SALL1);ENSG00000104313(EYA1);ENSG00000104327(CALB1);ENSG00000104332(SFRP1);ENSG00000105329…
GO:0022617	extracellular matrix disassembly	61	0.546465	1.60672	0.00481541	0.0686836	ENSG00000187045(TMPRSS6);ENSG00000166106(ADAMTS15);ENSG00000099953(MMP11);ENSG00000197635(DPP4);ENSG00000143387(CTSK);ENSG00000123384(LRP1);ENSG00000163346(PBXIP1);ENSG00000102996(MMP15);ENSG00000154736(ADAMTS5);ENSG00000137673(MMP7);ENSG00000204580(DDR1);ENSG00000140564(FURIN);ENSG00000137845(ADAM10);ENSG00000159753(CARMIL2);ENSG00000074054(CLASP1);	ENSG00000074054(CLASP1);ENSG00000075618(FSCN1);ENSG00000078098(FAP);ENSG00000087245(MMP2);ENSG00000088727(KIF9);ENSG00000092009(CMA1);ENSG00000099953(MMP11);ENSG00000100448(CTSG);ENSG00000100985(MMP9);ENSG00000101439(CST3);ENSG00000102996(MMP15);ENSG00000105707(HPN);ENSG00000106991(ENG);ENSG00000116903(EXOC8);ENSG00000118113(MMP8);ENSG00000122194(PLG);ENSG00000123342(MMP19);ENSG00000123384(LRP1);…
GO:0016709	oxidoreductase activity, acting on paired donors, with incorporation or reduction of molecular oxygen, NAD(P)H as one donor, and incorporation of one atom of oxygen	43	0.576199	1.60638	0.00504202	0.0687332	ENSG00000196139(AKR1C3);ENSG00000187134(AKR1C1);ENSG00000170271(FAXDC2);ENSG00000003137(CYP26B1);ENSG00000135929(CYP27A1);ENSG00000140465(CYP1A1);ENSG00000151632(AKR1C2);ENSG00000111012(CYP27B1);ENSG00000095596(CYP26A1);ENSG00000172817(CYP7B1);ENSG00000135596(MICAL1);ENSG00000130649(CYP2E1);ENSG00000117009(KMO);ENSG00000243156(MICAL3);	ENSG00000001630(CYP51A1);ENSG00000003137(CYP26B1);ENSG00000007171(NOS2);ENSG00000007933(FMO3);ENSG00000010932(FMO1);ENSG00000036530(CYP46A1);ENSG00000052802(MSMO1);ENSG00000076258(FMO4);ENSG00000089250(NOS1);ENSG00000094963(FMO2);ENSG00000095596(CYP26A1);ENSG00000100197(CYP2D6);ENSG00000104549(SQLE);ENSG00000111012(CYP27B1);ENSG00000117009(KMO);ENSG00000119723(COQ6);ENSG00000122787(AKR1D1);ENSG00…
GO:0048568	embryonic organ development	455	0.436649	1.60625	0	0.0685997	ENSG00000066468(FGFR2);ENSG00000177103(DSCAML1);ENSG00000129757(CDKN1C);ENSG00000185920(PTCH1);ENSG00000110195(FOLR1);ENSG00000112320(SOBP);ENSG00000109705(NKX3-2);ENSG00000006611(USH1C);ENSG00000071246(VASH1);ENSG00000078401(EDN1);ENSG00000187535(IFT140);ENSG00000137273(FOXF2);ENSG00000184557(SOCS3);ENSG00000149922(TBX6);ENSG00000186862(PDZD7);ENSG00000128710(HOXD10);ENSG00000002745(WNT16);ENSG0…	ENSG00000002745(WNT16);ENSG00000004975(DVL2);ENSG00000005073(HOXA11);ENSG00000006377(DLX6);ENSG00000006611(USH1C);ENSG00000007372(PAX6);ENSG00000007866(TEAD3);ENSG00000008710(PKD1);ENSG00000010361(FUZ);ENSG00000011143(MKS1);ENSG00000012061(ERCC1);ENSG00000036054(TBC1D23);ENSG00000048342(CC2D2A);ENSG00000049130(KITLG);ENSG00000052850(ALX4);ENSG00000053918(KCNQ1);ENSG00000054598(FOXC1);ENSG00000057…
GO:0072224	metanephric glomerulus development	16	0.697053	1.60594	0.016791	0.0685798	ENSG00000172037(LAMB2);ENSG00000075891(PAX2);ENSG00000143867(OSR1);ENSG00000165731(RET);ENSG00000273706(LHX1);ENSG00000134853(PDGFRA);ENSG00000113721(PDGFRB);ENSG00000120738(EGR1);ENSG00000100311(PDGFB);ENSG00000205213(LGR4);	ENSG00000075891(PAX2);ENSG00000100311(PDGFB);ENSG00000113721(PDGFRB);ENSG00000116218(NPHS2);ENSG00000118526(TCF21);ENSG00000120738(EGR1);ENSG00000134853(PDGFRA);ENSG00000143867(OSR1);ENSG00000165731(RET);ENSG00000172037(LAMB2);ENSG00000174059(CD34);ENSG00000180772(AGTR2);ENSG00000181092(ADIPOQ);ENSG00000184937(WT1);ENSG00000205213(LGR4);ENSG00000273706(LHX1)
GO:0099240	intrinsic component of synaptic membrane	165	0.473587	1.60572	0	0.0685803	ENSG00000018236(CNTN1);ENSG00000151490(PTPRO);ENSG00000091129(NRCAM);ENSG00000108947(EFNB3);ENSG00000134115(CNTN6);ENSG00000116329(OPRD1);ENSG00000167371(PRRT2);ENSG00000150625(GPM6A);ENSG00000125848(FLRT3);ENSG00000158258(CLSTN2);ENSG00000139182(CLSTN3);ENSG00000196338(NLGN3);ENSG00000169181(GSG1L);ENSG00000170835(CEL);ENSG00000137726(FXYD6);ENSG00000132535(DLG4);ENSG00000131409(LRRC4B);ENSG0000…	ENSG00000006116(CACNG3);ENSG00000008277(ADAM22);ENSG00000011347(SYT7);ENSG00000011677(GABRA3);ENSG00000018236(CNTN1);ENSG00000040731(CDH10);ENSG00000058668(ATP2B4);ENSG00000067842(ATP2B3);ENSG00000070961(ATP2B1);ENSG00000075429(CACNG5);ENSG00000075461(CACNG4);ENSG00000080815(PSEN1);ENSG00000082556(OPRK1);ENSG00000091129(NRCAM);ENSG00000099250(NRP1);ENSG00000099957(P2RX6);ENSG00000102468(HTR2A);EN…
GO:0000137	Golgi cis cisterna	26	0.638315	1.60569	0.0136286	0.0683797	ENSG00000232653(GOLGA8N);ENSG00000206127(GOLGA8O);ENSG00000188626(GOLGA8M);ENSG00000186399(GOLGA8R);ENSG00000215252(GOLGA8B);ENSG00000261794(GOLGA8H);ENSG00000175265(GOLGA8A);ENSG00000179938(GOLGA8J);ENSG00000261247(GOLGA8T);ENSG00000249931(GOLGA8K);ENSG00000178115(GOLGA8Q);ENSG00000116209(TMEM59);	ENSG00000103056(SMPD3);ENSG00000103489(XYLT1);ENSG00000116209(TMEM59);ENSG00000125967(NECAB3);ENSG00000131899(LLGL1);ENSG00000140478(GOLGA6D);ENSG00000153684(GOLGA8F);ENSG00000159289(GOLGA6A);ENSG00000167110(GOLGA2);ENSG00000167195(GOLGA6C);ENSG00000170091(NSG2);ENSG00000174567(GOLT1A);ENSG00000175265(GOLGA8A);ENSG00000178115(GOLGA8Q);ENSG00000179938(GOLGA8J);ENSG00000186399(GOLGA8R);ENSG00000188…
GO:0097733	photoreceptor cell cilium	122	0.490453	1.60543	0	0.0683394	ENSG00000112599(GUCA1B);ENSG00000117245(KIF17);ENSG00000006611(USH1C);ENSG00000187535(IFT140);ENSG00000095397(WHRN);ENSG00000135338(LCA5);ENSG00000042317(SPATA7);ENSG00000038427(VCAN);ENSG00000124587(PEX6);ENSG00000162496(DHRS3);ENSG00000153208(MERTK);ENSG00000132932(ATP8A2);ENSG00000148600(CDHR1);ENSG00000162105(SHANK2);ENSG00000054277(OPN3);ENSG00000188452(CERKL);ENSG00000136425(CIB2);ENSG00000…	ENSG00000006611(USH1C);ENSG00000007062(PROM1);ENSG00000038427(VCAN);ENSG00000040199(PHLPP2);ENSG00000042317(SPATA7);ENSG00000042781(USH2A);ENSG00000048545(GUCA1A);ENSG00000054277(OPN3);ENSG00000054282(SDCCAG8);ENSG00000069974(RAB27A);ENSG00000070729(CNGB1);ENSG00000075945(KIFAP3);ENSG00000078369(GNB1);ENSG00000088256(GNA11);ENSG00000092200(RPGRIP1);ENSG00000095303(PTGS1);ENSG00000095397(WHRN);ENS…
GO:0072164	mesonephric tubule development	97	0.510689	1.60478	0	0.0686425	ENSG00000066468(FGFR2);ENSG00000185920(PTCH1);ENSG00000134245(WNT2B);ENSG00000112246(SIM1);ENSG00000104332(SFRP1);ENSG00000185630(PBX1);ENSG00000135744(AGT);ENSG00000100625(SIX4);ENSG00000137834(SMAD6);ENSG00000171791(BCL2);ENSG00000168743(NPNT);ENSG00000128602(SMO);ENSG00000129654(FOXJ1);ENSG00000075891(PAX2);ENSG00000103449(SALL1);ENSG00000275410(HNF1B);ENSG00000125618(PAX8);ENSG00000121691(CAT…	ENSG00000005073(HOXA11);ENSG00000005513(SOX8);ENSG00000006016(CRLF1);ENSG00000008710(PKD1);ENSG00000054598(FOXC1);ENSG00000066468(FGFR2);ENSG00000075711(DLG1);ENSG00000075891(PAX2);ENSG00000077092(RARB);ENSG00000081181(ARG2);ENSG00000085741(WNT11);ENSG00000100625(SIX4);ENSG00000101144(BMP7);ENSG00000101665(SMAD7);ENSG00000103449(SALL1);ENSG00000104313(EYA1);ENSG00000104327(CALB1);ENSG00000104332(…
GO:0030215	semaphorin receptor binding	23	0.651889	1.60427	0.0123239	0.0688462	ENSG00000012171(SEMA3B);ENSG00000167680(SEMA6B);ENSG00000112902(SEMA5A);ENSG00000095539(SEMA4G);ENSG00000143434(SEMA6C);ENSG00000164050(PLXNB1);ENSG00000170381(SEMA3E);ENSG00000001617(SEMA3F);ENSG00000196189(SEMA4A);ENSG00000185033(SEMA4B);ENSG00000187764(SEMA4D);	ENSG00000001617(SEMA3F);ENSG00000010319(SEMA3G);ENSG00000012171(SEMA3B);ENSG00000075213(SEMA3A);ENSG00000075223(SEMA3C);ENSG00000082684(SEMA5B);ENSG00000092421(SEMA6A);ENSG00000095539(SEMA4G);ENSG00000100092(SH3BP1);ENSG00000112902(SEMA5A);ENSG00000135622(SEMA4F);ENSG00000137872(SEMA6D);ENSG00000138623(SEMA7A);ENSG00000143434(SEMA6C);ENSG00000152214(RIT2);ENSG00000153993(SEMA3D);ENSG00000164050(P…
GO:0009925	basal plasma membrane	250	0.456912	1.60406	0	0.068781	ENSG00000176945(MUC20);ENSG00000171885(AQP4);ENSG00000010379(SLC6A13);ENSG00000162407(PLPP3);ENSG00000099864(PALM);ENSG00000196581(AJAP1);ENSG00000153822(KCNJ16);ENSG00000132470(ITGB4);ENSG00000110195(FOLR1);ENSG00000116678(LEPR);ENSG00000142494(SLC47A1);ENSG00000197405(C5AR1);ENSG00000079112(CDH17);ENSG00000138449(SLC40A1);ENSG00000170482(SLC23A1);ENSG00000123191(ATP7B);ENSG00000166589(CDH16);EN…	ENSG00000004468(CD38);ENSG00000004939(SLC4A1);ENSG00000005884(ITGA3);ENSG00000008710(PKD1);ENSG00000010379(SLC6A13);ENSG00000026508(CD44);ENSG00000029534(ANK1);ENSG00000033867(SLC4A7);ENSG00000036828(CASR);ENSG00000053918(KCNQ1);ENSG00000058668(ATP2B4);ENSG00000063180(CA11);ENSG00000064270(ATP2C2);ENSG00000064651(SLC12A2);ENSG00000065361(ERBB3);ENSG00000069849(ATP1B3);ENSG00000070961(ATP2B1);ENSG…
GO:0072171	mesonephric tubule morphogenesis	66	0.535462	1.60372	0.00159236	0.0688403	ENSG00000185920(PTCH1);ENSG00000134245(WNT2B);ENSG00000185630(PBX1);ENSG00000135744(AGT);ENSG00000100625(SIX4);ENSG00000171791(BCL2);ENSG00000168743(NPNT);ENSG00000128602(SMO);ENSG00000075891(PAX2);ENSG00000103449(SALL1);ENSG00000275410(HNF1B);ENSG00000125618(PAX8);ENSG00000143867(OSR1);ENSG00000248905(FMN1);ENSG00000164690(SHH);ENSG00000130702(LAMA5);ENSG00000125378(BMP4);ENSG00000178585(CTNNBIP…	ENSG00000005073(HOXA11);ENSG00000005513(SOX8);ENSG00000075711(DLG1);ENSG00000075891(PAX2);ENSG00000085741(WNT11);ENSG00000100625(SIX4);ENSG00000103449(SALL1);ENSG00000104313(EYA1);ENSG00000105329(TGFB1);ENSG00000106571(GLI3);ENSG00000107485(GATA3);ENSG00000107816(LZTS2);ENSG00000107831(FGF8);ENSG00000112715(VEGFA);ENSG00000113578(FGF1);ENSG00000114315(HES1);ENSG00000115596(WNT6);ENSG00000118526(T…
GO:0003073	regulation of systemic arterial blood pressure	98	0.502141	1.60124	0	0.0707286	ENSG00000151490(PTPRO);ENSG00000108684(ASIC2);ENSG00000078401(EDN1);ENSG00000167711(SERPINF2);ENSG00000129991(TNNI3);ENSG00000164251(F2RL1);ENSG00000135744(AGT);ENSG00000134548(SPX);ENSG00000112096(SOD2);ENSG00000181104(F2R);ENSG00000138792(ENPEP);ENSG00000185551(NR2F2);ENSG00000169252(ADRB2);ENSG00000165895(ARHGAP42);ENSG00000140416(TPM1);ENSG00000188687(SLC4A5);ENSG00000113448(PDE4D);ENSG000001…	ENSG00000007952(NOX1);ENSG00000043591(ADRB1);ENSG00000051523(CYBA);ENSG00000060237(WNK1);ENSG00000067560(RHOA);ENSG00000071242(RPS6KA2);ENSG00000078401(EDN1);ENSG00000092009(CMA1);ENSG00000099139(PCSK5);ENSG00000099337(KCNK6);ENSG00000100311(PDGFB);ENSG00000100448(CTSG);ENSG00000101160(CTSZ);ENSG00000101188(NTSR1);ENSG00000101200(AVP);ENSG00000103647(CORO2B);ENSG00000104490(NCALD);ENSG00000105723…
GO:0048143	astrocyte activation	21	0.674085	1.60123	0.013267	0.0705168	ENSG00000186868(MAPT);ENSG00000197405(C5AR1);ENSG00000123384(LRP1);ENSG00000128602(SMO);ENSG00000204305(AGER);ENSG00000142192(APP);ENSG00000146216(TTBK1);ENSG00000030582(GRN);ENSG00000027697(IFNGR1);ENSG00000080815(PSEN1);	ENSG00000027697(IFNGR1);ENSG00000030582(GRN);ENSG00000080815(PSEN1);ENSG00000095970(TREM2);ENSG00000111537(IFNG);ENSG00000123384(LRP1);ENSG00000125538(IL1B);ENSG00000126368(NR1D1);ENSG00000128271(ADORA2A);ENSG00000128602(SMO);ENSG00000130164(LDLR);ENSG00000136244(IL6);ENSG00000142192(APP);ENSG00000146216(TTBK1);ENSG00000171049(FPR2);ENSG00000173372(C1QA);ENSG00000186868(MAPT);ENSG00000197405(C5AR…
GO:0150063	visual system development	388	0.43838	1.60078	0	0.0706817	ENSG00000129757(CDKN1C);ENSG00000134245(WNT2B);ENSG00000125864(BFSP1);ENSG00000006611(USH1C);ENSG00000187535(IFT140);ENSG00000137273(FOXF2);ENSG00000002745(WNT16);ENSG00000163666(HESX1);ENSG00000140873(ADAMTS18);ENSG00000106688(SLC1A1);ENSG00000166147(FBN1);ENSG00000104888(SLC17A7);ENSG00000185630(PBX1);ENSG00000156345(CDK20);ENSG00000082014(SMARCD3);ENSG00000150625(GPM6A);ENSG00000105419(MEIS3);…	ENSG00000002745(WNT16);ENSG00000004846(ABCB5);ENSG00000005513(SOX8);ENSG00000006611(USH1C);ENSG00000007062(PROM1);ENSG00000007372(PAX6);ENSG00000008196(TFAP2B);ENSG00000026025(VIM);ENSG00000030110(BAK1);ENSG00000040341(STAU2);ENSG00000040531(CTNS);ENSG00000047579(DTNBP1);ENSG00000048342(CC2D2A);ENSG00000050555(LAMC3);ENSG00000054598(FOXC1);ENSG00000057657(PRDM1);ENSG00000058668(ATP2B4);ENSG000000…
GO:0050803	regulation of synapse structure or activity	212	0.463212	1.60076	0	0.0704831	ENSG00000076716(GPC4);ENSG00000151490(PTPRO);ENSG00000130203(APOE);ENSG00000085552(IGSF9);ENSG00000091129(NRCAM);ENSG00000174482(LINGO2);ENSG00000189056(RELN);ENSG00000108684(ASIC2);ENSG00000183098(GPC6);ENSG00000206561(COLQ);ENSG00000104888(SLC17A7);ENSG00000066032(CTNNA2);ENSG00000146242(TPBG);ENSG00000150625(GPM6A);ENSG00000072071(ADGRL1);ENSG00000125848(FLRT3);ENSG00000184349(EFNA5);ENSG00000…	ENSG00000001617(SEMA3F);ENSG00000004777(ARHGAP33);ENSG00000006740(ARHGAP44);ENSG00000007168(PAFAH1B1);ENSG00000008086(CDKL5);ENSG00000010810(FYN);ENSG00000030304(MUSK);ENSG00000040341(STAU2);ENSG00000047579(DTNBP1);ENSG00000058404(CAMK2B);ENSG00000065320(NTN1);ENSG00000066032(CTNNA2);ENSG00000066248(NGEF);ENSG00000067560(RHOA);ENSG00000068400(GRIPAP1);ENSG00000069329(VPS35);ENSG00000069869(NEDD4)…
GO:0004714	transmembrane receptor protein tyrosine kinase activity	63	0.534964	1.60049	0.0030722	0.0704725	ENSG00000066468(FGFR2);ENSG00000108947(EFNB3);ENSG00000065361(ERBB3);ENSG00000080224(EPHA6);ENSG00000153208(MERTK);ENSG00000154928(EPHB1);ENSG00000198400(NTRK1);ENSG00000204580(DDR1);ENSG00000068078(FGFR3);ENSG00000140443(IGF1R);ENSG00000171105(INSR);ENSG00000143590(EFNA3);ENSG00000145242(EPHA5);ENSG00000165731(RET);ENSG00000099250(NRP1);ENSG00000134853(PDGFRA);ENSG00000102755(FLT1);ENSG000001466…	ENSG00000027644(INSRR);ENSG00000030304(MUSK);ENSG00000037280(FLT4);ENSG00000044524(EPHA3);ENSG00000047936(ROS1);ENSG00000062524(LTK);ENSG00000065361(ERBB3);ENSG00000066056(TIE1);ENSG00000066468(FGFR2);ENSG00000068078(FGFR3);ENSG00000070886(EPHA8);ENSG00000077782(FGFR1);ENSG00000080224(EPHA6);ENSG00000092445(TYRO3);ENSG00000099250(NRP1);ENSG00000102755(FLT1);ENSG00000104213(PDGFRL);ENSG00000105976…
GO:0046496	nicotinamide nucleotide metabolic process	32	0.595779	1.59998	0.0166945	0.0707147	ENSG00000124212(PTGIS);ENSG00000138617(PARP16);ENSG00000163864(NMNAT3);ENSG00000172940(SLC22A13);ENSG00000106733(NMRK1);ENSG00000162882(HAAO);ENSG00000112874(NUDT12);ENSG00000183077(AFMID);ENSG00000173614(NMNAT1);ENSG00000117009(KMO);ENSG00000166741(NNMT);ENSG00000004139(SARM1);ENSG00000172890(NADSYN1);	ENSG00000004139(SARM1);ENSG00000008130(NADK);ENSG00000077009(NMRK2);ENSG00000103485(QPRT);ENSG00000105835(NAMPT);ENSG00000106733(NMRK1);ENSG00000112874(NUDT12);ENSG00000115919(KYNU);ENSG00000117009(KMO);ENSG00000124212(PTGIS);ENSG00000131203(IDO1);ENSG00000138496(PARP9);ENSG00000138617(PARP16);ENSG00000147813(NAPRT);ENSG00000152620(NADK2);ENSG00000153086(ACMSD);ENSG00000157064(NMNAT2);ENSG0000016…
GO:0005539	glycosaminoglycan binding	244	0.456545	1.59983	0	0.0706135	ENSG00000066468(FGFR2);ENSG00000154175(ABI3BP);ENSG00000166106(ADAMTS15);ENSG00000185920(PTCH1);ENSG00000130203(APOE);ENSG00000107742(SPOCK2);ENSG00000214274(ANG);ENSG00000064205(CCN5);ENSG00000115414(FN1);ENSG00000112902(SEMA5A);ENSG00000140093(SERPINA10);ENSG00000206561(COLQ);ENSG00000103196(CRISPLD2);ENSG00000196562(SULF2);ENSG00000114279(FGF12);ENSG00000166147(FBN1);ENSG00000205336(ADGRG1);EN…	ENSG00000000971(CFH);ENSG00000002726(AOC1);ENSG00000005381(MPO);ENSG00000007168(PAFAH1B1);ENSG00000008438(PGLYRP1);ENSG00000009694(TENM1);ENSG00000010244(ZNF207);ENSG00000010327(STAB1);ENSG00000011201(ANOS1);ENSG00000011465(DCN);ENSG00000012223(LTF);ENSG00000026508(CD44);ENSG00000038427(VCAN);ENSG00000040608(RTN4R);ENSG00000050767(COL23A1);ENSG00000055957(ITIH1);ENSG00000058085(LAMC2);ENSG0000006…
GO:0034308	primary alcohol metabolic process	105	0.503911	1.59966	0	0.0705361	ENSG00000196139(AKR1C3);ENSG00000187134(AKR1C1);ENSG00000139547(RDH16);ENSG00000153982(GDPD1);ENSG00000196557(CACNA1H);ENSG00000153071(DAB2);ENSG00000131069(ACSS2);ENSG00000006534(ALDH3B1);ENSG00000167588(GPD1);ENSG00000162496(DHRS3);ENSG00000106258(CYP3A5);ENSG00000138061(CYP1B1);ENSG00000114115(RBP1);ENSG00000140465(CYP1A1);ENSG00000006757(PNPLA4);ENSG00000165092(ALDH1A1);ENSG00000151632(AKR1C2…	ENSG00000006007(GDE1);ENSG00000006534(ALDH3B1);ENSG00000006757(PNPLA4);ENSG00000007350(TKTL1);ENSG00000014257(ACP3);ENSG00000017427(IGF1);ENSG00000042445(RETSAT);ENSG00000049239(H6PD);ENSG00000050165(DKK3);ENSG00000053371(AKR7A2);ENSG00000062282(DGAT2);ENSG00000072042(RDH11);ENSG00000072210(ALDH3A2);ENSG00000073737(DHRS9);ENSG00000079435(LIPE);ENSG00000080511(RDH8);ENSG00000084093(REST);ENSG00000…
GO:0032281	AMPA glutamate receptor complex	26	0.634806	1.59952	0.00668896	0.0704562	ENSG00000105088(OLFM2);ENSG00000152578(GRIA4);ENSG00000132535(DLG4);ENSG00000102312(PORCN);ENSG00000234965(SHISA8);ENSG00000174871(CNIH2);ENSG00000082458(DLG3);ENSG00000187902(SHISA7);ENSG00000120251(GRIA2);	ENSG00000006116(CACNG3);ENSG00000075429(CACNG5);ENSG00000075461(CACNG4);ENSG00000082458(DLG3);ENSG00000100997(ABHD12);ENSG00000102312(PORCN);ENSG00000105088(OLFM2);ENSG00000105605(CACNG7);ENSG00000118733(OLFM3);ENSG00000120251(GRIA2);ENSG00000125675(GRIA3);ENSG00000132535(DLG4);ENSG00000142408(CACNG8);ENSG00000143786(CNIH3);ENSG00000152578(GRIA4);ENSG00000155511(GRIA1);ENSG00000163686(ABHD6);ENSG…
GO:0061045	negative regulation of wound healing	72	0.530557	1.59917	0.0015674	0.0705372	ENSG00000196581(AJAP1);ENSG00000149131(SERPING1);ENSG00000130203(APOE);ENSG00000165215(CLDN3);ENSG00000078401(EDN1);ENSG00000167711(SERPINF2);ENSG00000140873(ADAMTS18);ENSG00000012779(ALOX5);ENSG00000109072(VTN);ENSG00000184500(PROS1);ENSG00000183044(ABAT);ENSG00000131187(F12);ENSG00000144824(PHLDB2);ENSG00000106366(SERPINE1);ENSG00000197461(PDGFA);ENSG00000010278(CD9);	ENSG00000003436(TFPI);ENSG00000006071(ABCC8);ENSG00000010278(CD9);ENSG00000011422(PLAUR);ENSG00000012779(ALOX5);ENSG00000064651(SLC12A2);ENSG00000074054(CLASP1);ENSG00000078098(FAP);ENSG00000078401(EDN1);ENSG00000079385(CEACAM1);ENSG00000080618(CPB2);ENSG00000088926(F11);ENSG00000091583(APOH);ENSG00000100311(PDGFB);ENSG00000103175(WFDC1);ENSG00000104368(PLAT);ENSG00000106366(SERPINE1);ENSG0000010…
GO:0003018	vascular process in circulatory system	260	0.451939	1.59905	0	0.0704176	ENSG00000169418(NPR1);ENSG00000113389(NPR3);ENSG00000147100(SLC16A2);ENSG00000010379(SLC6A13);ENSG00000130203(APOE);ENSG00000116678(LEPR);ENSG00000018625(ATP1A2);ENSG00000108684(ASIC2);ENSG00000078401(EDN1);ENSG00000167711(SERPINF2);ENSG00000073756(PTGS2);ENSG00000184381(PLA2G6);ENSG00000069431(ABCC9);ENSG00000106688(SLC1A1);ENSG00000164638(SLC29A4);ENSG00000164251(F2RL1);ENSG00000121361(KCNJ8);E…	ENSG00000001084(GCLC);ENSG00000003989(SLC7A2);ENSG00000004468(CD38);ENSG00000006071(ABCC8);ENSG00000006638(TBXA2R);ENSG00000010379(SLC6A13);ENSG00000011405(PIK3C2A);ENSG00000017483(SLC38A5);ENSG00000018625(ATP1A2);ENSG00000021826(CPS1);ENSG00000023839(ABCC2);ENSG00000023909(GCLM);ENSG00000036828(CASR);ENSG00000043591(ADRB1);ENSG00000049247(UTS2);ENSG00000050438(SLC4A8);ENSG00000054598(FOXC1);ENSG…
GO:0038083	peptidyl-tyrosine autophosphorylation	24	0.645013	1.59886	0.00178253	0.0703189	ENSG00000120899(PTK2B);ENSG00000074966(TXK);ENSG00000198400(NTRK1);ENSG00000204580(DDR1);ENSG00000140443(IGF1R);ENSG00000171105(INSR);ENSG00000181409(AATK);	ENSG00000047936(ROS1);ENSG00000074966(TXK);ENSG00000097007(ABL1);ENSG00000102010(BMX);ENSG00000102882(MAPK3);ENSG00000105974(CAV1);ENSG00000112715(VEGFA);ENSG00000113263(ITK);ENSG00000120899(PTK2B);ENSG00000125508(SRMS);ENSG00000128052(KDR);ENSG00000135605(TEC);ENSG00000140443(IGF1R);ENSG00000146648(EGFR);ENSG00000157168(NRG1);ENSG00000157540(DYRK1A);ENSG00000159640(ACE);ENSG00000166923(GREM1);EN…
GO:0050795	regulation of behavior	72	0.518253	1.59886	0	0.0701151	ENSG00000122585(NPY);ENSG00000130203(APOE);ENSG00000116678(LEPR);ENSG00000189056(RELN);ENSG00000170485(NPAS2);ENSG00000118473(SGIP1);ENSG00000125510(OPRL1);ENSG00000251322(SHANK3);ENSG00000163794(UCN);ENSG00000204406(MBD5);ENSG00000132535(DLG4);ENSG00000135541(AHI1);ENSG00000049246(PER3);ENSG00000113369(ARRDC3);ENSG00000110492(MDK);	ENSG00000043591(ADRB1);ENSG00000049246(PER3);ENSG00000068024(HDAC4);ENSG00000069329(VPS35);ENSG00000070761(CFAP20);ENSG00000081189(MEF2C);ENSG00000082556(OPRK1);ENSG00000104918(RETN);ENSG00000106128(GHRHR);ENSG00000107317(PTGDS);ENSG00000109255(NMU);ENSG00000110492(MDK);ENSG00000113369(ARRDC3);ENSG00000116678(LEPR);ENSG00000118432(CNR1);ENSG00000118473(SGIP1);ENSG00000118702(GHRH);ENSG00000119508…
GO:1903115	regulation of actin filament-based movement	38	0.586387	1.598	0.012966	0.0705093	ENSG00000114854(TNNC1);ENSG00000018625(ATP1A2);ENSG00000134755(DSC2);ENSG00000123700(KCNJ2);ENSG00000173801(JUP);ENSG00000196296(ATP2A1);ENSG00000107796(ACTA2);ENSG00000130529(TRPM4);ENSG00000145349(CAMK2D);ENSG00000096696(DSP);ENSG00000113448(PDE4D);ENSG00000136574(GATA4);ENSG00000075711(DLG1);	ENSG00000018625(ATP1A2);ENSG00000046604(DSG2);ENSG00000057294(PKP2);ENSG00000075142(SRI);ENSG00000075711(DLG1);ENSG00000096696(DSP);ENSG00000101306(MYLK2);ENSG00000105974(CAV1);ENSG00000107796(ACTA2);ENSG00000108961(RANGRF);ENSG00000113448(PDE4D);ENSG00000114854(TNNC1);ENSG00000118194(TNNT2);ENSG00000123700(KCNJ2);ENSG00000127914(AKAP9);ENSG00000129682(FGF13);ENSG00000130529(TRPM4);ENSG0000013457…
GO:0003281	ventricular septum development	72	0.532709	1.59797	0.00159744	0.0703203	ENSG00000066468(FGFR2);ENSG00000124766(SOX4);ENSG00000069702(TGFBR3);ENSG00000106031(HOXA13);ENSG00000137834(SMAD6);ENSG00000092969(TGFB2);ENSG00000157240(FZD1);ENSG00000184347(SLIT3);ENSG00000164442(CITED2);ENSG00000103449(SALL1);ENSG00000125618(PAX8);ENSG00000112655(PTK7);ENSG00000101115(SALL4);ENSG00000135111(TBX3);ENSG00000197603(CPLANE1);ENSG00000125378(BMP4);ENSG00000169855(ROBO1);ENSG00000…	ENSG00000006125(AP2B1);ENSG00000015479(MATR3);ENSG00000057657(PRDM1);ENSG00000066468(FGFR2);ENSG00000069702(TGFBR3);ENSG00000081479(LRP2);ENSG00000085741(WNT11);ENSG00000089225(TBX5);ENSG00000092148(HECTD1);ENSG00000092969(TGFB2);ENSG00000100815(TRIP11);ENSG00000101115(SALL4);ENSG00000101665(SMAD7);ENSG00000103148(NPRL3);ENSG00000103449(SALL1);ENSG00000106031(HOXA13);ENSG00000106799(TGFBR1);ENSG0…
GO:0009954	proximal/distal pattern formation	35	0.609942	1.59786	0.00658979	0.0702201	ENSG00000128710(HOXD10);ENSG00000185630(PBX1);ENSG00000198719(DLL1);ENSG00000003137(CYP26B1);ENSG00000111087(GLI1);ENSG00000123388(HOXC11);ENSG00000128709(HOXD9);ENSG00000143867(OSR1);ENSG00000115844(DLX2);ENSG00000204304(PBX2);ENSG00000180818(HOXC10);ENSG00000170689(HOXB9);ENSG00000253293(HOXA10);ENSG00000134569(LRP4);ENSG00000180806(HOXC9);ENSG00000078399(HOXA9);ENSG00000170561(IRX2);	ENSG00000003137(CYP26B1);ENSG00000005073(HOXA11);ENSG00000061492(WNT8A);ENSG00000070193(FGF10);ENSG00000073282(TP63);ENSG00000074047(GLI2);ENSG00000078399(HOXA9);ENSG00000106571(GLI3);ENSG00000111087(GLI1);ENSG00000115844(DLX2);ENSG00000123388(HOXC11);ENSG00000128709(HOXD9);ENSG00000128710(HOXD10);ENSG00000128918(ALDH1A2);ENSG00000131873(CHSY1);ENSG00000134569(LRP4);ENSG00000138083(SIX3);ENSG0000…
GO:0003009	skeletal muscle contraction	43	0.574612	1.59744	0.00492611	0.0703515	ENSG00000114854(TNNC1);ENSG00000123700(KCNJ2);ENSG00000129991(TNNI3);ENSG00000185482(STAC3);ENSG00000196296(ATP2A1);ENSG00000132932(ATP8A2);ENSG00000171298(GAA);ENSG00000248746(ACTN3);ENSG00000111678(C12orf57);ENSG00000007314(SCN4A);ENSG00000213366(GSTM2);ENSG00000152413(HOMER1);	ENSG00000007314(SCN4A);ENSG00000092054(MYH7);ENSG00000100678(SLC8A3);ENSG00000101470(TNNC2);ENSG00000104936(DMPK);ENSG00000105048(TNNT1);ENSG00000105357(MYH14);ENSG00000108443(RPS6KB1);ENSG00000109063(MYH3);ENSG00000111678(C12orf57);ENSG00000114854(TNNC1);ENSG00000123358(NR4A1);ENSG00000123700(KCNJ2);ENSG00000129991(TNNI3);ENSG00000130595(TNNT3);ENSG00000130598(TNNI2);ENSG00000132932(ATP8A2);ENSG…
GO:0048015	phosphatidylinositol-mediated signaling	176	0.473359	1.597	0	0.0705158	ENSG00000113389(NPR3);ENSG00000107242(PIP5K1B);ENSG00000189056(RELN);ENSG00000166924(NYAP1);ENSG00000115414(FN1);ENSG00000078401(EDN1);ENSG00000100100(PIK3IP1);ENSG00000002745(WNT16);ENSG00000065361(ERBB3);ENSG00000164251(F2RL1);ENSG00000170962(PDGFD);ENSG00000101850(GPR143);ENSG00000105373(NOP53);ENSG00000135744(AGT);ENSG00000150782(IL18);ENSG00000181104(F2R);ENSG00000092969(TGFB2);ENSG000000689…	ENSG00000000938(FGR);ENSG00000002745(WNT16);ENSG00000011405(PIK3C2A);ENSG00000011465(DCN);ENSG00000017427(IGF1);ENSG00000019991(HGF);ENSG00000033327(GAB2);ENSG00000034971(MYOC);ENSG00000041515(MYO16);ENSG00000046889(PREX2);ENSG00000051382(PIK3CB);ENSG00000062524(LTK);ENSG00000065361(ERBB3);ENSG00000068903(SIRT2);ENSG00000069869(NEDD4);ENSG00000074842(MYDGF);ENSG00000077782(FGFR1);ENSG00000078142(…
GO:0048013	ephrin receptor signaling pathway	52	0.552926	1.59688	0.00647249	0.0704129	ENSG00000099617(EFNA2);ENSG00000108947(EFNB3);ENSG00000184349(EFNA5);ENSG00000080224(EPHA6);ENSG00000154928(EPHB1);ENSG00000198400(NTRK1);ENSG00000143590(EFNA3);ENSG00000251246(EFNA3);ENSG00000185046(ANKS1B);ENSG00000077264(PAK3);ENSG00000145242(EPHA5);ENSG00000125266(EFNB2);ENSG00000197555(SIPA1L1);ENSG00000160145(KALRN);ENSG00000214944(ARHGEF28);ENSG00000064999(ANKS1A);ENSG00000106123(EPHB6);EN…	ENSG00000010810(FYN);ENSG00000044524(EPHA3);ENSG00000064999(ANKS1A);ENSG00000066248(NGEF);ENSG00000070886(EPHA8);ENSG00000071051(NCK2);ENSG00000077264(PAK3);ENSG00000080224(EPHA6);ENSG00000087245(MMP2);ENSG00000090776(EFNB1);ENSG00000099617(EFNA2);ENSG00000100985(MMP9);ENSG00000102606(ARHGEF7);ENSG00000106123(EPHB6);ENSG00000108262(GIT1);ENSG00000108947(EFNB3);ENSG00000116106(EPHA4);ENSG000001252…
GO:0072176	nephric duct development	16	0.70583	1.59638	0.0155172	0.0705961	ENSG00000135541(AHI1);ENSG00000075891(PAX2);ENSG00000275410(HNF1B);ENSG00000143867(OSR1);ENSG00000125266(EFNB2);ENSG00000125378(BMP4);ENSG00000273706(LHX1);ENSG00000118762(PKD2);ENSG00000008710(PKD1);ENSG00000116106(EPHA4);	ENSG00000008710(PKD1);ENSG00000075891(PAX2);ENSG00000085741(WNT11);ENSG00000107485(GATA3);ENSG00000116106(EPHA4);ENSG00000118762(PKD2);ENSG00000125266(EFNB2);ENSG00000125378(BMP4);ENSG00000135333(EPHA7);ENSG00000135541(AHI1);ENSG00000141449(GREB1L);ENSG00000143867(OSR1);ENSG00000147257(GPC3);ENSG00000158955(WNT9B);ENSG00000273706(LHX1);ENSG00000275410(HNF1B)
GO:0060173	limb development	178	0.473481	1.59581	0	0.0708339	ENSG00000066468(FGFR2);ENSG00000132470(ITGB4);ENSG00000185920(PTCH1);ENSG00000187535(IFT140);ENSG00000128710(HOXD10);ENSG00000124766(SOX4);ENSG00000260428(SCX);ENSG00000138759(FRAS1);ENSG00000185630(PBX1);ENSG00000106031(HOXA13);ENSG00000121075(TBX4);ENSG00000168779(SHOX2);ENSG00000198816(ZNF358);ENSG00000122707(RECK);ENSG00000217236(SP9);ENSG00000153094(BCL2L11);ENSG00000183762(KREMEN1);ENSG0000…	ENSG00000003137(CYP26B1);ENSG00000005073(HOXA11);ENSG00000005339(CREBBP);ENSG00000006377(DLX6);ENSG00000008196(TFAP2B);ENSG00000011143(MKS1);ENSG00000030110(BAK1);ENSG00000052850(ALX4);ENSG00000056586(RC3H2);ENSG00000066468(FGFR2);ENSG00000068885(IFT80);ENSG00000069011(PITX1);ENSG00000070193(FGF10);ENSG00000073282(TP63);ENSG00000073712(FERMT2);ENSG00000074047(GLI2);ENSG00000075223(SEMA3C);ENSG000…
GO:0034703	cation channel complex	227	0.45952	1.59554	0	0.0708366	ENSG00000116032(GRIN3B);ENSG00000153822(KCNJ16);ENSG00000105088(OLFM2);ENSG00000120899(PTK2B);ENSG00000123700(KCNJ2);ENSG00000069431(ABCC9);ENSG00000121361(KCNJ8);ENSG00000102057(KCND1);ENSG00000196557(CACNA1H);ENSG00000185482(STAC3);ENSG00000111319(SCNN1A);ENSG00000152578(GRIA4);ENSG00000182132(KCNIP1);ENSG00000181754(AMIGO1);ENSG00000144406(UNC80);ENSG00000196296(ATP2A1);ENSG00000006283(CACNA1G…	ENSG00000005059(MCUB);ENSG00000006071(ABCC8);ENSG00000006116(CACNG3);ENSG00000006283(CACNA1G);ENSG00000007314(SCN4A);ENSG00000007402(CACNA2D2);ENSG00000008710(PKD1);ENSG00000026559(KCNG1);ENSG00000053918(KCNQ1);ENSG00000055118(KCNH2);ENSG00000067191(CACNB1);ENSG00000069018(TRPC7);ENSG00000069424(KCNAB2);ENSG00000069431(ABCC9);ENSG00000072062(PRKACA);ENSG00000072315(TRPC5);ENSG00000075043(KCNQ2);E…
GO:0034331	cell junction maintenance	44	0.578552	1.59544	0.00833333	0.0707093	ENSG00000196415(PRTN3);ENSG00000165215(CLDN3);ENSG00000095397(WHRN);ENSG00000164251(F2RL1);ENSG00000251322(SHANK3);ENSG00000181104(F2R);ENSG00000132535(DLG4);ENSG00000166689(PLEKHA7);ENSG00000197283(SYNGAP1);ENSG00000169992(NLGN2);ENSG00000162105(SHANK2);ENSG00000187672(ERC2);ENSG00000164061(BSN);ENSG00000169760(NLGN1);ENSG00000204936(CD177);ENSG00000105649(RAB3A);ENSG00000075711(DLG1);ENSG000001…	ENSG00000054803(CBLN4);ENSG00000073712(FERMT2);ENSG00000075711(DLG1);ENSG00000076826(CAMSAP3);ENSG00000078808(SDF4);ENSG00000079482(OPHN1);ENSG00000082805(ERC1);ENSG00000095397(WHRN);ENSG00000102924(CBLN1);ENSG00000102981(PARD6A);ENSG00000104067(TJP1);ENSG00000105649(RAB3A);ENSG00000108797(CNTNAP1);ENSG00000108852(MPP2);ENSG00000131094(C1QL1);ENSG00000132535(DLG4);ENSG00000135298(ADGRB3);ENSG0000…
GO:0003181	atrioventricular valve morphogenesis	24	0.63369	1.59495	0.0083612	0.0709279	ENSG00000124766(SOX4);ENSG00000137834(SMAD6);ENSG00000092969(TGFB2);ENSG00000184347(SLIT3);ENSG00000136574(GATA4);ENSG00000163513(TGFBR2);ENSG00000115170(ACVR1);ENSG00000204217(BMPR2);ENSG00000166341(DCHS1);ENSG00000169242(EFNA1);ENSG00000148400(NOTCH1);	ENSG00000089225(TBX5);ENSG00000092969(TGFB2);ENSG00000107779(BMPR1A);ENSG00000115170(ACVR1);ENSG00000122691(TWIST1);ENSG00000124766(SOX4);ENSG00000125845(BMP2);ENSG00000130558(OLFM1);ENSG00000135547(HEY2);ENSG00000135679(MDM2);ENSG00000136574(GATA4);ENSG00000137834(SMAD6);ENSG00000141646(SMAD4);ENSG00000142871(CCN1);ENSG00000148400(NOTCH1);ENSG00000163513(TGFBR2);ENSG00000163909(HEYL);ENSG0000016…
GO:0006937	regulation of muscle contraction	165	0.472913	1.59489	0.00143062	0.0707815	ENSG00000114854(TNNC1);ENSG00000018625(ATP1A2);ENSG00000134755(DSC2);ENSG00000078401(EDN1);ENSG00000123700(KCNJ2);ENSG00000129991(TNNI3);ENSG00000073756(PTGS2);ENSG00000173801(JUP);ENSG00000134548(SPX);ENSG00000163794(UCN);ENSG00000196296(ATP2A1);ENSG00000181104(F2R);ENSG00000168743(NPNT);ENSG00000183044(ABAT);ENSG00000111199(TRPV4);ENSG00000130529(TRPM4);ENSG00000138735(PDE5A);ENSG00000119782(FK…	ENSG00000006638(TBXA2R);ENSG00000007314(SCN4A);ENSG00000013016(EHD3);ENSG00000018625(ATP1A2);ENSG00000046604(DSG2);ENSG00000053918(KCNQ1);ENSG00000057294(PKP2);ENSG00000064989(CALCRL);ENSG00000067191(CACNB1);ENSG00000067560(RHOA);ENSG00000068024(HDAC4);ENSG00000070961(ATP2B1);ENSG00000072062(PRKACA);ENSG00000072954(TMEM38A);ENSG00000073756(PTGS2);ENSG00000074800(ENO1);ENSG00000075073(TACR2);ENSG0…
GO:0042311	vasodilation	48	0.566185	1.59461	0.0030581	0.0708479	ENSG00000113389(NPR3);ENSG00000130203(APOE);ENSG00000184381(PLA2G6);ENSG00000164251(F2RL1);ENSG00000135744(AGT);ENSG00000163794(UCN);ENSG00000112096(SOD2);ENSG00000182197(EXT1);ENSG00000164116(GUCY1A1);ENSG00000213949(ITGA1);ENSG00000169252(ADRB2);	ENSG00000021826(CPS1);ENSG00000036828(CASR);ENSG00000043591(ADRB1);ENSG00000057663(ATG5);ENSG00000089250(NOS1);ENSG00000106397(PLOD3);ENSG00000110680(CALCA);ENSG00000112033(PPARD);ENSG00000112096(SOD2);ENSG00000113389(NPR3);ENSG00000113889(KNG1);ENSG00000116741(RGS2);ENSG00000120937(NPPB);ENSG00000125863(MKKS);ENSG00000127528(KLF2);ENSG00000128271(ADORA2A);ENSG00000130203(APOE);ENSG00000131979(GC…
GO:0017147	Wnt-protein binding	30	0.602905	1.59443	0.015411	0.0707986	ENSG00000151490(PTPRO);ENSG00000106483(SFRP4);ENSG00000104332(SFRP1);ENSG00000122707(RECK);ENSG00000157240(FZD1);ENSG00000269113(TRABD2B);ENSG00000104290(FZD3);ENSG00000102312(PORCN);ENSG00000174804(FZD4);	ENSG00000070018(LRP6);ENSG00000102312(PORCN);ENSG00000104290(FZD3);ENSG00000104332(SFRP1);ENSG00000106483(SFRP4);ENSG00000111432(FZD10);ENSG00000116729(WLS);ENSG00000120057(SFRP5);ENSG00000122707(RECK);ENSG00000145423(SFRP2);ENSG00000151490(PTPRO);ENSG00000154856(APCDD1);ENSG00000155760(FZD7);ENSG00000156076(WIF1);ENSG00000157240(FZD1);ENSG00000162337(LRP5);ENSG00000162998(FRZB);ENSG00000163251(F…
GO:0007613	memory	119	0.490813	1.59389	0	0.0710253	ENSG00000186868(MAPT);ENSG00000130203(APOE);ENSG00000189056(RELN);ENSG00000073756(PTGS2);ENSG00000162545(CAMK2N1);ENSG00000184381(PLA2G6);ENSG00000137843(PAK6);ENSG00000106688(SLC1A1);ENSG00000155886(SLC24A2);ENSG00000204060(FOXO6);ENSG00000251322(SHANK3);ENSG00000196639(HRH1);ENSG00000169220(RGS14);ENSG00000124788(ATXN1);ENSG00000225950(NTF4);ENSG00000198673(TAFA2);ENSG00000175344(CHRNA7);ENSG00…	ENSG00000005884(ITGA3);ENSG00000006071(ABCC8);ENSG00000030304(MUSK);ENSG00000040531(CTNS);ENSG00000058335(RASGRF1);ENSG00000064687(ABCA7);ENSG00000067606(PRKCZ);ENSG00000073756(PTGS2);ENSG00000077943(ITGA8);ENSG00000078725(BRINP1);ENSG00000079432(CIC);ENSG00000080815(PSEN1);ENSG00000082482(KCNK2);ENSG00000095970(TREM2);ENSG00000096433(ITPR3);ENSG00000100433(KCNK10);ENSG00000100600(LGMN);ENSG00000…
GO:0019362	pyridine nucleotide metabolic process	32	0.595779	1.59385	0.012987	0.0708694	ENSG00000124212(PTGIS);ENSG00000138617(PARP16);ENSG00000163864(NMNAT3);ENSG00000172940(SLC22A13);ENSG00000106733(NMRK1);ENSG00000162882(HAAO);ENSG00000112874(NUDT12);ENSG00000183077(AFMID);ENSG00000173614(NMNAT1);ENSG00000117009(KMO);ENSG00000166741(NNMT);ENSG00000004139(SARM1);ENSG00000172890(NADSYN1);	ENSG00000004139(SARM1);ENSG00000008130(NADK);ENSG00000077009(NMRK2);ENSG00000103485(QPRT);ENSG00000105835(NAMPT);ENSG00000106733(NMRK1);ENSG00000112874(NUDT12);ENSG00000115919(KYNU);ENSG00000117009(KMO);ENSG00000124212(PTGIS);ENSG00000131203(IDO1);ENSG00000138496(PARP9);ENSG00000138617(PARP16);ENSG00000147813(NAPRT);ENSG00000152620(NADK2);ENSG00000153086(ACMSD);ENSG00000157064(NMNAT2);ENSG0000016…
GO:0030889	negative regulation of B cell proliferation	18	0.693787	1.59372	0.0193322	0.0708068	ENSG00000149311(ATM);ENSG00000010671(BTK);	ENSG00000010671(BTK);ENSG00000011600(TYROBP);ENSG00000072694(FCGR2B);ENSG00000123143(PKN1);ENSG00000135870(RC3H1);ENSG00000136573(BLK);ENSG00000136634(IL10);ENSG00000146072(TNFRSF21);ENSG00000147889(CDKN2A);ENSG00000149311(ATM);ENSG00000163563(MNDA);ENSG00000163599(CTLA4);ENSG00000164305(CASP3);ENSG00000167851(CD300A);ENSG00000168918(INPP5D);ENSG00000177425(PAWR);ENSG00000240505(TNFRSF13B);ENSG00…
GO:0072001	renal system development	314	0.445712	1.59343	0	0.0708204	ENSG00000066468(FGFR2);ENSG00000129757(CDKN1C);ENSG00000151490(PTPRO);ENSG00000185920(PTCH1);ENSG00000134245(WNT2B);ENSG00000272398(CD24);ENSG00000103811(CTSH);ENSG00000130707(ASS1);ENSG00000169031(COL4A3);ENSG00000124766(SOX4);ENSG00000196562(SULF2);ENSG00000121361(KCNJ8);ENSG00000166147(FBN1);ENSG00000112246(SIM1);ENSG00000187391(MAGI2);ENSG00000104332(SFRP1);ENSG00000138759(FRAS1);ENSG00000170…	ENSG00000003137(CYP26B1);ENSG00000003402(CFLAR);ENSG00000004399(PLXND1);ENSG00000005073(HOXA11);ENSG00000005513(SOX8);ENSG00000005884(ITGA3);ENSG00000006016(CRLF1);ENSG00000006125(AP2B1);ENSG00000007062(PROM1);ENSG00000008196(TFAP2B);ENSG00000008710(PKD1);ENSG00000018408(WWTR1);ENSG00000030066(NUP160);ENSG00000032742(IFT88);ENSG00000048342(CC2D2A);ENSG00000048392(RRM2B);ENSG00000049192(ADAMTS6);E…
GO:0098948	intrinsic component of postsynaptic specialization membrane	82	0.512865	1.59323	0.00147929	0.0707665	ENSG00000151490(PTPRO);ENSG00000091129(NRCAM);ENSG00000108947(EFNB3);ENSG00000116329(OPRD1);ENSG00000158258(CLSTN2);ENSG00000139182(CLSTN3);ENSG00000196338(NLGN3);ENSG00000169181(GSG1L);ENSG00000170835(CEL);ENSG00000132535(DLG4);ENSG00000131409(LRRC4B);ENSG00000169992(NLGN2);ENSG00000008277(ADAM22);ENSG00000105426(PTPRS);ENSG00000126243(LRFN3);ENSG00000105464(GRIN2D);ENSG00000186297(GABRA5);ENSG0…	ENSG00000006116(CACNG3);ENSG00000008277(ADAM22);ENSG00000011677(GABRA3);ENSG00000040731(CDH10);ENSG00000075461(CACNG4);ENSG00000091129(NRCAM);ENSG00000099957(P2RX6);ENSG00000105426(PTPRS);ENSG00000105464(GRIN2D);ENSG00000105605(CACNG7);ENSG00000105737(GRIK5);ENSG00000108852(MPP2);ENSG00000108947(EFNB3);ENSG00000109158(GABRA4);ENSG00000113327(GABRG2);ENSG00000116329(OPRD1);ENSG00000117600(PLPPR4);…
GO:0007635	chemosensory behavior	17	0.695381	1.59239	0.0104167	0.0711657	ENSG00000146242(TPBG);ENSG00000198400(NTRK1);ENSG00000169432(SCN9A);ENSG00000105792(CFAP69);ENSG00000127366(TAS2R5);ENSG00000109501(WFS1);ENSG00000196689(TRPV1);	ENSG00000036828(CASR);ENSG00000105792(CFAP69);ENSG00000109501(WFS1);ENSG00000109991(P2RX3);ENSG00000116039(ATP6V1B1);ENSG00000126583(PRKCG);ENSG00000127366(TAS2R5);ENSG00000138031(ADCY3);ENSG00000146242(TPBG);ENSG00000161681(SHANK1);ENSG00000162761(LMX1A);ENSG00000169432(SCN9A);ENSG00000171102(OBP2B);ENSG00000171316(CHD7);ENSG00000189433(GJB4);ENSG00000196689(TRPV1);ENSG00000198400(NTRK1)
GO:0098636	protein complex involved in cell adhesion	56	0.548625	1.59196	0.00788644	0.0713337	ENSG00000132470(ITGB4);ENSG00000196569(LAMA2);ENSG00000137809(ITGA11);ENSG00000005961(ITGA2B);ENSG00000105855(ITGB8);ENSG00000138080(EMILIN1);ENSG00000091136(LAMB1);ENSG00000109072(VTN);ENSG00000135424(ITGA7);ENSG00000172037(LAMB2);ENSG00000139626(ITGB7);ENSG00000005844(ITGAL);ENSG00000101680(LAMA1);ENSG00000115221(ITGB6);ENSG00000213949(ITGA1);ENSG00000168477(TNXB);ENSG00000259207(ITGB3);ENSG000…	ENSG00000005844(ITGAL);ENSG00000005884(ITGA3);ENSG00000005961(ITGA2B);ENSG00000011422(PLAUR);ENSG00000041982(TNC);ENSG00000064201(TSPAN32);ENSG00000077943(ITGA8);ENSG00000082781(ITGB5);ENSG00000083457(ITGAE);ENSG00000091136(LAMB1);ENSG00000091409(ITGA6);ENSG00000100079(LGALS2);ENSG00000100097(LGALS1);ENSG00000101680(LAMA1);ENSG00000105855(ITGB8);ENSG00000109072(VTN);ENSG00000115221(ITGB6);ENSG000…
GO:0006026	aminoglycan catabolic process	37	0.591427	1.59142	0.00807754	0.0715574	ENSG00000085465(OVGP1);ENSG00000144214(LYG1);ENSG00000038427(VCAN);ENSG00000181523(SGSH);ENSG00000127415(IDUA);ENSG00000179163(FUCA1);ENSG00000170266(GLB1);	ENSG00000008438(PGLYRP1);ENSG00000010404(IDS);ENSG00000026508(CD44);ENSG00000038427(VCAN);ENSG00000063660(GPC1);ENSG00000064886(CHI3L2);ENSG00000068001(HYAL2);ENSG00000085465(OVGP1);ENSG00000103888(CEMIP);ENSG00000106302(HYAL4);ENSG00000106304(SPAM1);ENSG00000108784(NAGLU);ENSG00000114378(HYAL1);ENSG00000117151(CTBS);ENSG00000127415(IDUA);ENSG00000130287(NCAN);ENSG00000133048(CHI3L1);ENSG00000133…
GO:0048844	artery morphogenesis	70	0.523894	1.59141	0.00304414	0.0713789	ENSG00000130203(APOE);ENSG00000110195(FOLR1);ENSG00000078401(EDN1);ENSG00000124766(SOX4);ENSG00000123384(LRP1);ENSG00000106031(HOXA13);ENSG00000101384(JAG1);ENSG00000163638(ADAMTS9);ENSG00000092969(TGFB2);ENSG00000164442(CITED2);ENSG00000141756(FKBP10);ENSG00000110492(MDK);ENSG00000054598(FOXC1);ENSG00000065534(MYLK);ENSG00000125266(EFNB2);ENSG00000125378(BMP4);ENSG00000151617(EDNRA);ENSG00000118…	ENSG00000008196(TFAP2B);ENSG00000054598(FOXC1);ENSG00000057657(PRDM1);ENSG00000065534(MYLK);ENSG00000069122(ADGRF5);ENSG00000074181(NOTCH3);ENSG00000078401(EDN1);ENSG00000081479(LRP2);ENSG00000084674(APOB);ENSG00000085741(WNT11);ENSG00000092969(TGFB2);ENSG00000099250(NRP1);ENSG00000101384(JAG1);ENSG00000101665(SMAD7);ENSG00000103148(NPRL3);ENSG00000103241(FOXF1);ENSG00000104313(EYA1);ENSG00000105…
GO:0048880	sensory system development	394	0.43728	1.59134	0	0.0712416	ENSG00000129757(CDKN1C);ENSG00000134245(WNT2B);ENSG00000125864(BFSP1);ENSG00000006611(USH1C);ENSG00000187535(IFT140);ENSG00000137273(FOXF2);ENSG00000002745(WNT16);ENSG00000163666(HESX1);ENSG00000140873(ADAMTS18);ENSG00000106688(SLC1A1);ENSG00000166147(FBN1);ENSG00000104888(SLC17A7);ENSG00000185630(PBX1);ENSG00000156345(CDK20);ENSG00000082014(SMARCD3);ENSG00000150625(GPM6A);ENSG00000105419(MEIS3);…	ENSG00000002745(WNT16);ENSG00000004846(ABCB5);ENSG00000005513(SOX8);ENSG00000006611(USH1C);ENSG00000007062(PROM1);ENSG00000007372(PAX6);ENSG00000008196(TFAP2B);ENSG00000016082(ISL1);ENSG00000026025(VIM);ENSG00000030110(BAK1);ENSG00000040341(STAU2);ENSG00000040531(CTNS);ENSG00000047579(DTNBP1);ENSG00000048342(CC2D2A);ENSG00000050555(LAMC3);ENSG00000054598(FOXC1);ENSG00000057657(PRDM1);ENSG00000058…
GO:0048536	spleen development	34	0.592525	1.59105	0.010084	0.071291	ENSG00000109705(NKX3-2);ENSG00000079112(CDH17);ENSG00000138449(SLC40A1);ENSG00000185630(PBX1);ENSG00000171791(BCL2);ENSG00000153094(BCL2L11);ENSG00000069399(BCL3);ENSG00000164442(CITED2);	ENSG00000008083(JARID2);ENSG00000056586(RC3H2);ENSG00000056972(TRAF3IP2);ENSG00000069399(BCL3);ENSG00000070193(FGF10);ENSG00000070501(POLB);ENSG00000077150(NFKB2);ENSG00000079112(CDH17);ENSG00000092020(PPP2R3C);ENSG00000097007(ABL1);ENSG00000109705(NKX3-2);ENSG00000118526(TCF21);ENSG00000119919(NKX2-3);ENSG00000123143(PKN1);ENSG00000126226(PCID2);ENSG00000129465(RIPK3);ENSG00000131668(BARX1);ENSG…
GO:0004497	monooxygenase activity	105	0.498034	1.59038	0	0.071651	ENSG00000196139(AKR1C3);ENSG00000187134(AKR1C1);ENSG00000124212(PTGIS);ENSG00000170271(FAXDC2);ENSG00000003137(CYP26B1);ENSG00000148795(CYP17A1);ENSG00000106258(CYP3A5);ENSG00000145476(CYP4V2);ENSG00000079931(MOXD1);ENSG00000135929(CYP27A1);ENSG00000145730(PAM);ENSG00000138061(CYP1B1);ENSG00000140465(CYP1A1);ENSG00000151632(AKR1C2);ENSG00000186104(CYP2R1);ENSG00000111012(CYP27B1);ENSG00000095596(…	ENSG00000001630(CYP51A1);ENSG00000003137(CYP26B1);ENSG00000007171(NOS2);ENSG00000007933(FMO3);ENSG00000010932(FMO1);ENSG00000019186(CYP24A1);ENSG00000021461(CYP3A43);ENSG00000036530(CYP46A1);ENSG00000052802(MSMO1);ENSG00000059377(TBXAS1);ENSG00000073067(CYP2W1);ENSG00000076258(FMO4);ENSG00000077498(TYR);ENSG00000079931(MOXD1);ENSG00000089250(NOS1);ENSG00000094963(FMO2);ENSG00000095596(CYP26A1);EN…
GO:0042573	retinoic acid metabolic process	34	0.602202	1.58898	0.0165289	0.0727119	ENSG00000196139(AKR1C3);ENSG00000003137(CYP26B1);ENSG00000106258(CYP3A5);ENSG00000197580(BCO2);ENSG00000114115(RBP1);ENSG00000140465(CYP1A1);ENSG00000095596(CYP26A1);ENSG00000184254(ALDH1A3);ENSG00000121064(SCPEP1);ENSG00000187553(CYP26C1);	ENSG00000003137(CYP26B1);ENSG00000073067(CYP2W1);ENSG00000073737(DHRS9);ENSG00000095596(CYP26A1);ENSG00000106258(CYP3A5);ENSG00000108242(CYP2C18);ENSG00000114115(RBP1);ENSG00000118514(ALDH8A1);ENSG00000121039(RDH10);ENSG00000121064(SCPEP1);ENSG00000128918(ALDH1A2);ENSG00000138115(CYP2C8);ENSG00000140465(CYP1A1);ENSG00000143320(CRABP2);ENSG00000160868(CYP3A4);ENSG00000160870(CYP3A7);ENSG0000016642…
GO:0099061	integral component of postsynaptic density membrane	51	0.549382	1.58879	0.00321543	0.0726936	ENSG00000151490(PTPRO);ENSG00000091129(NRCAM);ENSG00000108947(EFNB3);ENSG00000116329(OPRD1);ENSG00000158258(CLSTN2);ENSG00000139182(CLSTN3);ENSG00000169181(GSG1L);ENSG00000131409(LRRC4B);ENSG00000008277(ADAM22);ENSG00000105426(PTPRS);ENSG00000126243(LRFN3);ENSG00000105464(GRIN2D);ENSG00000125266(EFNB2);ENSG00000174871(CNIH2);ENSG00000152208(GRID2);	ENSG00000006116(CACNG3);ENSG00000008277(ADAM22);ENSG00000075461(CACNG4);ENSG00000091129(NRCAM);ENSG00000105426(PTPRS);ENSG00000105464(GRIN2D);ENSG00000105605(CACNG7);ENSG00000105737(GRIK5);ENSG00000108947(EFNB3);ENSG00000116329(OPRD1);ENSG00000117600(PLPPR4);ENSG00000125266(EFNB2);ENSG00000126243(LRFN3);ENSG00000128011(LRFN1);ENSG00000128594(LRRC4);ENSG00000131409(LRRC4B);ENSG00000135333(EPHA7);E…
GO:0003208	cardiac ventricle morphogenesis	71	0.530024	1.58867	0.00151976	0.0726122	ENSG00000066468(FGFR2);ENSG00000114854(TNNC1);ENSG00000129991(TNNI3);ENSG00000124766(SOX4);ENSG00000069702(TGFBR3);ENSG00000082014(SMARCD3);ENSG00000101384(JAG1);ENSG00000109472(CPE);ENSG00000092969(TGFB2);ENSG00000060718(COL11A1);ENSG00000164129(NPY5R);ENSG00000054598(FOXC1);ENSG00000140416(TPM1);ENSG00000096696(DSP);ENSG00000160808(MYL3);ENSG00000151617(EDNRA);ENSG00000136574(GATA4);ENSG0000016…	ENSG00000016082(ISL1);ENSG00000049883(PTCD2);ENSG00000054598(FOXC1);ENSG00000057294(PKP2);ENSG00000060718(COL11A1);ENSG00000066468(FGFR2);ENSG00000069702(TGFBR3);ENSG00000075223(SEMA3C);ENSG00000081189(MEF2C);ENSG00000081479(LRP2);ENSG00000082014(SMARCD3);ENSG00000083307(GRHL2);ENSG00000088832(FKBP1A);ENSG00000089225(TBX5);ENSG00000092054(MYH7);ENSG00000092969(TGFB2);ENSG00000096696(DSP);ENSG0000…
GO:0001654	eye development	384	0.439699	1.5881	0	0.0728328	ENSG00000129757(CDKN1C);ENSG00000134245(WNT2B);ENSG00000125864(BFSP1);ENSG00000006611(USH1C);ENSG00000187535(IFT140);ENSG00000137273(FOXF2);ENSG00000002745(WNT16);ENSG00000163666(HESX1);ENSG00000140873(ADAMTS18);ENSG00000106688(SLC1A1);ENSG00000166147(FBN1);ENSG00000104888(SLC17A7);ENSG00000185630(PBX1);ENSG00000156345(CDK20);ENSG00000082014(SMARCD3);ENSG00000150625(GPM6A);ENSG00000105419(MEIS3);…	ENSG00000002745(WNT16);ENSG00000004846(ABCB5);ENSG00000005513(SOX8);ENSG00000006611(USH1C);ENSG00000007062(PROM1);ENSG00000007372(PAX6);ENSG00000008196(TFAP2B);ENSG00000026025(VIM);ENSG00000030110(BAK1);ENSG00000040341(STAU2);ENSG00000040531(CTNS);ENSG00000047579(DTNBP1);ENSG00000048342(CC2D2A);ENSG00000050555(LAMC3);ENSG00000054598(FOXC1);ENSG00000057657(PRDM1);ENSG00000058668(ATP2B4);ENSG000000…
GO:0009712	catechol-containing compound metabolic process	58	0.53857	1.58783	0.00328947	0.0728434	ENSG00000169418(NPR1);ENSG00000122585(NPY);ENSG00000185345(PRKN);ENSG00000106688(SLC1A1);ENSG00000132437(DDC);ENSG00000092969(TGFB2);ENSG00000183044(ABAT);ENSG00000116016(EPAS1);ENSG00000079931(MOXD1);ENSG00000145335(SNCA);ENSG00000131480(AOC2);ENSG00000196502(SULT1A1);ENSG00000261052(SULT1A3);	ENSG00000064692(SNCAIP);ENSG00000069329(VPS35);ENSG00000069535(MAOB);ENSG00000069696(DRD4);ENSG00000074317(SNCB);ENSG00000079931(MOXD1);ENSG00000092969(TGFB2);ENSG00000093010(COMT);ENSG00000105887(MTPN);ENSG00000106688(SLC1A1);ENSG00000107485(GATA3);ENSG00000110887(DAO);ENSG00000111275(ALDH2);ENSG00000116016(EPAS1);ENSG00000116288(PARK7);ENSG00000122585(NPY);ENSG00000123360(PDE1B);ENSG00000123454…
GO:0001822	kidney development	305	0.444968	1.58738	0	0.0730052	ENSG00000066468(FGFR2);ENSG00000129757(CDKN1C);ENSG00000151490(PTPRO);ENSG00000185920(PTCH1);ENSG00000134245(WNT2B);ENSG00000272398(CD24);ENSG00000103811(CTSH);ENSG00000130707(ASS1);ENSG00000169031(COL4A3);ENSG00000124766(SOX4);ENSG00000196562(SULF2);ENSG00000121361(KCNJ8);ENSG00000166147(FBN1);ENSG00000112246(SIM1);ENSG00000187391(MAGI2);ENSG00000104332(SFRP1);ENSG00000138759(FRAS1);ENSG00000170…	ENSG00000003137(CYP26B1);ENSG00000003402(CFLAR);ENSG00000004399(PLXND1);ENSG00000005073(HOXA11);ENSG00000005513(SOX8);ENSG00000005884(ITGA3);ENSG00000006016(CRLF1);ENSG00000006125(AP2B1);ENSG00000007062(PROM1);ENSG00000008196(TFAP2B);ENSG00000008710(PKD1);ENSG00000018408(WWTR1);ENSG00000030066(NUP160);ENSG00000032742(IFT88);ENSG00000048342(CC2D2A);ENSG00000048392(RRM2B);ENSG00000049192(ADAMTS6);E…
GO:0045623	negative regulation of T-helper cell differentiation	17	0.68705	1.5858	0.0242215	0.0741209	ENSG00000105639(JAK3);ENSG00000113916(BCL6);ENSG00000115318(LOXL3);ENSG00000117586(TNFSF4);ENSG00000073861(TBX21);	ENSG00000049768(FOXP3);ENSG00000056586(RC3H2);ENSG00000073861(TBX21);ENSG00000077238(IL4R);ENSG00000101665(SMAD7);ENSG00000105639(JAK3);ENSG00000109471(IL2);ENSG00000113520(IL4);ENSG00000113916(BCL6);ENSG00000115318(LOXL3);ENSG00000117586(TNFSF4);ENSG00000135046(ANXA1);ENSG00000135870(RC3H1);ENSG00000136630(HLX);ENSG00000160685(ZBTB7B);ENSG00000163874(ZC3H12A);ENSG00000171150(SOCS5)
GO:0050953	sensory perception of light stimulus	219	0.458683	1.58502	0	0.0745799	ENSG00000112599(GUCA1B);ENSG00000143341(HMCN1);ENSG00000006611(USH1C);ENSG00000062038(CDH3);ENSG00000095397(WHRN);ENSG00000155886(SLC24A2);ENSG00000108821(COL1A1);ENSG00000101850(GPR143);ENSG00000108370(RGS9);ENSG00000042317(SPATA7);ENSG00000102878(HSF4);ENSG00000172037(LAMB2);ENSG00000167995(BEST1);ENSG00000162496(DHRS3);ENSG00000116016(EPAS1);ENSG00000156171(DRAM2);ENSG00000132932(ATP8A2);ENSG0…	ENSG00000006611(USH1C);ENSG00000007372(PAX6);ENSG00000042317(SPATA7);ENSG00000042781(USH2A);ENSG00000043355(ZIC2);ENSG00000048545(GUCA1A);ENSG00000050555(LAMC3);ENSG00000060718(COL11A1);ENSG00000062038(CDH3);ENSG00000065154(OAT);ENSG00000066933(MYO9A);ENSG00000070729(CNGB1);ENSG00000071909(MYO3B);ENSG00000074621(SLC24A1);ENSG00000075891(PAX2);ENSG00000077498(TYR);ENSG00000079841(RIMS1);ENSG000000…
GO:0030007	cellular potassium ion homeostasis	15	0.722738	1.58445	0.016129	0.0748388	ENSG00000018625(ATP1A2);ENSG00000123700(KCNJ2);ENSG00000137731(FXYD2);	ENSG00000018625(ATP1A2);ENSG00000064651(SLC12A2);ENSG00000069849(ATP1B3);ENSG00000075673(ATP12A);ENSG00000105409(ATP1A3);ENSG00000105675(ATP4A);ENSG00000123700(KCNJ2);ENSG00000129244(ATP1B2);ENSG00000132681(ATP1A4);ENSG00000137731(FXYD2);ENSG00000143153(ATP1B1);ENSG00000156113(KCNMA1);ENSG00000163399(ATP1A1);ENSG00000186009(ATP4B);ENSG00000243335(KCTD7)
GO:0045932	negative regulation of muscle contraction	24	0.634424	1.58441	0.0084317	0.074689	ENSG00000018625(ATP1A2);ENSG00000073756(PTGS2);ENSG00000196296(ATP2A1);ENSG00000138735(PDE5A);ENSG00000164116(GUCY1A1);ENSG00000169252(ADRB2);ENSG00000165895(ARHGAP42);ENSG00000064989(CALCRL);	ENSG00000018625(ATP1A2);ENSG00000064989(CALCRL);ENSG00000073756(PTGS2);ENSG00000075142(SRI);ENSG00000105048(TNNT1);ENSG00000105851(PIK3CG);ENSG00000110680(CALCA);ENSG00000116741(RGS2);ENSG00000128512(DOCK4);ENSG00000136717(BIN1);ENSG00000138735(PDE5A);ENSG00000142168(SOD1);ENSG00000147459(DOCK5);ENSG00000150594(ADRA2A);ENSG00000156113(KCNMA1);ENSG00000163485(ADORA1);ENSG00000163874(ZC3H12A);ENSG0…
GO:0003143	embryonic heart tube morphogenesis	70	0.524582	1.58413	0.00309598	0.0747609	ENSG00000110195(FOLR1);ENSG00000149922(TBX6);ENSG00000162738(VANGL2);ENSG00000198719(DLL1);ENSG00000135541(AHI1);ENSG00000214513(NOTO);ENSG00000128602(SMO);ENSG00000141519(CCDC40);ENSG00000164442(CITED2);ENSG00000105429(MEGF8);ENSG00000135111(TBX3);ENSG00000164690(SHH);ENSG00000284862(CCDC39);ENSG00000158286(RNF207);ENSG00000114251(WNT5A);ENSG00000138002(IFT172);ENSG00000136574(GATA4);ENSG0000011…	ENSG00000074219(TEAD2);ENSG00000080815(PSEN1);ENSG00000081189(MEF2C);ENSG00000086598(TMED2);ENSG00000100628(ASB2);ENSG00000100644(HIF1A);ENSG00000101052(IFT52);ENSG00000101752(MIB1);ENSG00000103034(NDRG4);ENSG00000105429(MEGF8);ENSG00000106991(ENG);ENSG00000107831(FGF8);ENSG00000107882(SUFU);ENSG00000110195(FOLR1);ENSG00000112658(SRF);ENSG00000113196(HAND1);ENSG00000113971(NPHP3);ENSG00000114251(…
GO:0006590	thyroid hormone generation	21	0.661442	1.58392	0.00815661	0.0747323	ENSG00000147100(SLC16A2);ENSG00000143387(CTSK);ENSG00000104324(CPQ);ENSG00000178919(FOXE1);ENSG00000125618(PAX8);ENSG00000137857(DUOX1);	ENSG00000042832(TG);ENSG00000104324(CPQ);ENSG00000105641(SLC5A5);ENSG00000105707(HPN);ENSG00000107485(GATA3);ENSG00000112394(SLC16A10);ENSG00000115705(TPO);ENSG00000125618(PAX8);ENSG00000125686(MED1);ENSG00000135346(CGA);ENSG00000137857(DUOX1);ENSG00000139155(SLCO1C1);ENSG00000140254(DUOXA1);ENSG00000140274(DUOXA2);ENSG00000140279(DUOX2);ENSG00000143387(CTSK);ENSG00000147100(SLC16A2);ENSG00000164…
GO:2000050	regulation of non-canonical Wnt signaling pathway	26	0.63566	1.58321	0.0151515	0.0751808	ENSG00000106483(SFRP4);ENSG00000146122(DAAM2);ENSG00000104332(SFRP1);ENSG00000153071(DAB2);ENSG00000135299(ANKRD6);ENSG00000173821(RNF213);ENSG00000068885(IFT80);ENSG00000179528(LBX2);ENSG00000105559(PLEKHA4);ENSG00000114251(WNT5A);ENSG00000113971(NPHP3);ENSG00000141551(CSNK1D);	ENSG00000011143(MKS1);ENSG00000068885(IFT80);ENSG00000097007(ABL1);ENSG00000101222(SPEF1);ENSG00000104332(SFRP1);ENSG00000105559(PLEKHA4);ENSG00000106483(SFRP4);ENSG00000107984(DKK1);ENSG00000111186(WNT5B);ENSG00000113971(NPHP3);ENSG00000114251(WNT5A);ENSG00000135299(ANKRD6);ENSG00000140807(NKD1);ENSG00000141551(CSNK1D);ENSG00000145423(SFRP2);ENSG00000146122(DAAM2);ENSG00000146374(RSPO3);ENSG0000…
GO:0019198	transmembrane receptor protein phosphatase activity	17	0.703845	1.58212	0.0162455	0.0758688	ENSG00000151490(PTPRO);ENSG00000173482(PTPRM);ENSG00000060656(PTPRU);ENSG00000080031(PTPRH);ENSG00000153707(PTPRD);ENSG00000132334(PTPRE);ENSG00000152894(PTPRK);	ENSG00000060656(PTPRU);ENSG00000080031(PTPRH);ENSG00000081237(PTPRC);ENSG00000106278(PTPRZ1);ENSG00000111679(PTPN6);ENSG00000127329(PTPRB);ENSG00000132334(PTPRE);ENSG00000132670(PTPRA);ENSG00000142949(PTPRF);ENSG00000144724(PTPRG);ENSG00000151490(PTPRO);ENSG00000152894(PTPRK);ENSG00000153233(PTPRR);ENSG00000153707(PTPRD);ENSG00000155093(PTPRN2);ENSG00000173482(PTPRM);ENSG00000196090(PTPRT)
GO:0008038	neuron recognition	48	0.558849	1.5813	0.00943396	0.0763448	ENSG00000177103(DSCAML1);ENSG00000085552(IGSF9);ENSG00000091129(NRCAM);ENSG00000108947(EFNB3);ENSG00000134115(CNTN6);ENSG00000112902(SEMA5A);ENSG00000132821(VSTM2L);ENSG00000181754(AMIGO1);ENSG00000095713(CRTAC1);ENSG00000105429(MEGF8);ENSG00000142192(APP);ENSG00000182197(EXT1);ENSG00000154654(NCAM2);ENSG00000169855(ROBO1);ENSG00000113555(PCDH12);ENSG00000099250(NRP1);	ENSG00000044524(EPHA3);ENSG00000085552(IGSF9);ENSG00000091129(NRCAM);ENSG00000095713(CRTAC1);ENSG00000099250(NRP1);ENSG00000105429(MEGF8);ENSG00000108947(EFNB3);ENSG00000112902(SEMA5A);ENSG00000113555(PCDH12);ENSG00000115310(RTN4);ENSG00000116106(EPHA4);ENSG00000118432(CNR1);ENSG00000120332(TNN);ENSG00000121966(CXCR4);ENSG00000129116(PALLD);ENSG00000132821(VSTM2L);ENSG00000133216(EPHB2);ENSG00000…
GO:0035850	epithelial cell differentiation involved in kidney development	49	0.549923	1.58042	0.00970874	0.0768867	ENSG00000151490(PTPRO);ENSG00000272398(CD24);ENSG00000187391(MAGI2);ENSG00000101384(JAG1);ENSG00000107796(ACTA2);ENSG00000172037(LAMB2);ENSG00000128602(SMO);ENSG00000129654(FOXJ1);ENSG00000075891(PAX2);ENSG00000103449(SALL1);ENSG00000157483(MYO1E);ENSG00000182197(EXT1);ENSG00000125618(PAX8);ENSG00000143867(OSR1);ENSG00000125378(BMP4);ENSG00000273706(LHX1);ENSG00000151617(EDNRA);ENSG00000115415(ST…	ENSG00000007062(PROM1);ENSG00000018408(WWTR1);ENSG00000075891(PAX2);ENSG00000081189(MEF2C);ENSG00000100311(PDGFB);ENSG00000100985(MMP9);ENSG00000101384(JAG1);ENSG00000103449(SALL1);ENSG00000107485(GATA3);ENSG00000107796(ACTA2);ENSG00000115415(STAT1);ENSG00000116218(NPHS2);ENSG00000125378(BMP4);ENSG00000125618(PAX8);ENSG00000128342(LIF);ENSG00000128567(PODXL);ENSG00000128602(SMO);ENSG00000129654(F…
GO:0062149	detection of stimulus involved in sensory perception of pain	26	0.617347	1.57935	0.0135135	0.0776059	ENSG00000213199(ASIC3);ENSG00000154928(EPHB1);ENSG00000198400(NTRK1);ENSG00000141480(ARRB2);ENSG00000196689(TRPV1);ENSG00000186318(BACE1);	ENSG00000010810(FYN);ENSG00000079257(LXN);ENSG00000101188(NTSR1);ENSG00000102468(HTR2A);ENSG00000104321(TRPA1);ENSG00000107562(CXCL12);ENSG00000110680(CALCA);ENSG00000111262(KCNA1);ENSG00000121966(CXCR4);ENSG00000122733(PHF24);ENSG00000125966(MMP24);ENSG00000130711(PRDM12);ENSG00000131620(ANO1);ENSG00000141480(ARRB2);ENSG00000144285(SCN1A);ENSG00000154928(EPHB1);ENSG00000160113(NR2F6);ENSG0000016…
GO:0048048	embryonic eye morphogenesis	35	0.58515	1.57886	0.0167224	0.0778545	ENSG00000137273(FOXF2);ENSG00000002745(WNT16);ENSG00000166147(FBN1);ENSG00000164442(CITED2);ENSG00000075891(PAX2);ENSG00000184254(ALDH1A3);ENSG00000137203(TFAP2A);ENSG00000117122(MFAP2);ENSG00000114251(WNT5A);ENSG00000138002(IFT172);ENSG00000007372(PAX6);ENSG00000116035(VAX2);ENSG00000163501(IHH);ENSG00000176887(SOX11);	ENSG00000002745(WNT16);ENSG00000007372(PAX6);ENSG00000064393(HIPK2);ENSG00000075891(PAX2);ENSG00000077092(RARB);ENSG00000089094(KDM2B);ENSG00000101144(BMP7);ENSG00000114251(WNT5A);ENSG00000115380(EFEMP1);ENSG00000116035(VAX2);ENSG00000117122(MFAP2);ENSG00000117707(PROX1);ENSG00000121068(TBX2);ENSG00000122691(TWIST1);ENSG00000137203(TFAP2A);ENSG00000137273(FOXF2);ENSG00000137868(STRA6);ENSG0000013…
GO:0045907	positive regulation of vasoconstriction	32	0.598162	1.57849	0.00484653	0.0779146	ENSG00000073756(PTGS2);ENSG00000188176(SMTNL2);ENSG00000181104(F2R);ENSG00000196639(HRH1);ENSG00000130529(TRPM4);ENSG00000004468(CD38);ENSG00000198049(AVPR1B);ENSG00000170214(ADRA1B);ENSG00000180914(OXTR);	ENSG00000004468(CD38);ENSG00000006638(TBXA2R);ENSG00000036828(CASR);ENSG00000059377(TBXAS1);ENSG00000067560(RHOA);ENSG00000073756(PTGS2);ENSG00000097007(ABL1);ENSG00000101200(AVP);ENSG00000102468(HTR2A);ENSG00000105974(CAV1);ENSG00000113749(HRH2);ENSG00000115353(TACR1);ENSG00000117480(FAAH);ENSG00000120907(ADRA1A);ENSG00000123454(DBH);ENSG00000126895(AVPR2);ENSG00000130529(TRPM4);ENSG00000159640(…
GO:0006858	extracellular transport	44	0.565652	1.57847	0.00313972	0.0777304	ENSG00000171885(AQP4);ENSG00000105877(DNAH11);ENSG00000172361(CFAP53);ENSG00000155761(SPAG17);ENSG00000204815(ODAD4);ENSG00000114841(DNAH1);ENSG00000163075(CFAP221);ENSG00000197748(CFAP43);ENSG00000152582(SPEF2);ENSG00000141519(CCDC40);ENSG00000165115(KIF27);ENSG00000100271(TTLL1);ENSG00000129295(DNAAF11);ENSG00000144451(SPAG16);ENSG00000046651(OFD1);ENSG00000284862(CCDC39);ENSG00000112981(NME5);…	ENSG00000007174(DNAH9);ENSG00000039139(DNAH5);ENSG00000046651(OFD1);ENSG00000047578(KATNIP);ENSG00000064199(SPA17);ENSG00000074319(TSG101);ENSG00000077327(SPAG6);ENSG00000080298(RFX3);ENSG00000100271(TTLL1);ENSG00000105877(DNAH11);ENSG00000109062(SLC9A3R1);ENSG00000109944(JHY);ENSG00000112981(NME5);ENSG00000113971(NPHP3);ENSG00000114841(DNAH1);ENSG00000122735(DNAI1);ENSG00000123977(DAW1);ENSG0000…
GO:0099699	integral component of synaptic membrane	153	0.471892	1.57786	0	0.0780589	ENSG00000151490(PTPRO);ENSG00000091129(NRCAM);ENSG00000108947(EFNB3);ENSG00000116329(OPRD1);ENSG00000167371(PRRT2);ENSG00000150625(GPM6A);ENSG00000125848(FLRT3);ENSG00000158258(CLSTN2);ENSG00000139182(CLSTN3);ENSG00000196338(NLGN3);ENSG00000169181(GSG1L);ENSG00000170835(CEL);ENSG00000137726(FXYD6);ENSG00000131409(LRRC4B);ENSG00000169992(NLGN2);ENSG00000058668(ATP2B4);ENSG00000131389(SLC6A6);ENSG0…	ENSG00000006116(CACNG3);ENSG00000008277(ADAM22);ENSG00000011347(SYT7);ENSG00000011677(GABRA3);ENSG00000040731(CDH10);ENSG00000058668(ATP2B4);ENSG00000067842(ATP2B3);ENSG00000070961(ATP2B1);ENSG00000075429(CACNG5);ENSG00000075461(CACNG4);ENSG00000080815(PSEN1);ENSG00000082556(OPRK1);ENSG00000091129(NRCAM);ENSG00000099250(NRP1);ENSG00000099957(P2RX6);ENSG00000102468(HTR2A);ENSG00000105143(SLC1A6);E…
GO:0008236	serine-type peptidase activity	198	0.460536	1.57772	0	0.0779654	ENSG00000187045(TMPRSS6);ENSG00000196415(PRTN3);ENSG00000149090(PAMR1);ENSG00000189056(RELN);ENSG00000099953(MMP11);ENSG00000103811(CTSH);ENSG00000205403(CFI);ENSG00000197635(DPP4);ENSG00000173531(MST1);ENSG00000143387(CTSK);ENSG00000112812(PRSS16);ENSG00000103269(RHBDL1);ENSG00000172382(PRSS27);ENSG00000243649(CFB);ENSG00000182326(C1S);ENSG00000141314(RHBDL3);ENSG00000131187(F12);ENSG00000172232…	ENSG00000005001(PRSS22);ENSG00000005486(RHBDD2);ENSG00000007038(PRSS21);ENSG00000007384(RHBDF1);ENSG00000009724(MASP2);ENSG00000010438(PRSS3);ENSG00000012223(LTF);ENSG00000019991(HGF);ENSG00000038295(TLL1);ENSG00000052344(PRSS8);ENSG00000057593(F7);ENSG00000064601(CTSA);ENSG00000073754(CD5L);ENSG00000074603(DPP8);ENSG00000077616(NAALAD2);ENSG00000078098(FAP);ENSG00000085377(PREP);ENSG00000087128(…
GO:0010574	regulation of vascular endothelial growth factor production	32	0.59994	1.57741	0.017094	0.0780223	ENSG00000171885(AQP4);ENSG00000197405(C5AR1);ENSG00000073756(PTGS2);ENSG00000196562(SULF2);ENSG00000165795(NDRG2);ENSG00000106804(C5);ENSG00000138061(CYP1B1);ENSG00000125730(C3);ENSG00000173083(HPSE);ENSG00000143437(ARNT);ENSG00000069667(RORA);ENSG00000136574(GATA4);ENSG00000100644(HIF1A);ENSG00000172071(EIF2AK3);	ENSG00000007952(NOX1);ENSG00000012048(BRCA1);ENSG00000016082(ISL1);ENSG00000031698(SARS1);ENSG00000037280(FLT4);ENSG00000069667(RORA);ENSG00000073756(PTGS2);ENSG00000100644(HIF1A);ENSG00000106804(C5);ENSG00000115008(IL1A);ENSG00000121807(CCR2);ENSG00000125538(IL1B);ENSG00000125730(C3);ENSG00000128272(ATF4);ENSG00000134352(IL6ST);ENSG00000136244(IL6);ENSG00000136574(GATA4);ENSG00000137573(SULF1);E…
GO:0008081	phosphoric diester hydrolase activity	90	0.50261	1.57723	0.00292398	0.0779794	ENSG00000153982(GDPD1);ENSG00000154269(ENPP3);ENSG00000285188(PDE4C);ENSG00000166311(SMPD1);ENSG00000171408(PDE7B);ENSG00000154889(MPPE1);ENSG00000112293(GPLD1);ENSG00000105650(PDE4C);ENSG00000138735(PDE5A);ENSG00000170222(ADPRM);ENSG00000172594(SMPDL3A);ENSG00000124181(PLCG1);ENSG00000075651(PLD1);ENSG00000198690(FAN1);ENSG00000105223(PLD3);ENSG00000101333(PLCB4);ENSG00000129219(PLD2);ENSG000002…	ENSG00000006007(GDE1);ENSG00000036828(CASR);ENSG00000042088(TDP1);ENSG00000065989(PDE4A);ENSG00000066382(MPPED2);ENSG00000073417(PDE8A);ENSG00000075651(PLD1);ENSG00000095464(PDE6C);ENSG00000100292(HMOX1);ENSG00000100823(APEX1);ENSG00000101333(PLCB4);ENSG00000102886(GDPD3);ENSG00000103056(SMPD3);ENSG00000105223(PLD3);ENSG00000105650(PDE4C);ENSG00000111802(TDP2);ENSG00000112293(GPLD1);ENSG000001125…
GO:0021675	nerve development	83	0.513523	1.57714	0.0046083	0.0778594	ENSG00000122877(EGR2);ENSG00000078401(EDN1);ENSG00000065361(ERBB3);ENSG00000196562(SULF2);ENSG00000128652(HOXD3);ENSG00000100625(SIX4);ENSG00000171119(NRTN);ENSG00000162692(VCAM1);ENSG00000225950(NTF4);ENSG00000164442(CITED2);ENSG00000154928(EPHB1);ENSG00000075891(PAX2);ENSG00000198400(NTRK1);ENSG00000198799(LRIG2);ENSG00000103449(SALL1);ENSG00000182197(EXT1);ENSG00000185652(NTF3);ENSG00000186297…	ENSG00000001617(SEMA3F);ENSG00000016082(ISL1);ENSG00000064300(NGFR);ENSG00000065361(ERBB3);ENSG00000070729(CNGB1);ENSG00000075213(SEMA3A);ENSG00000075891(PAX2);ENSG00000078401(EDN1);ENSG00000079215(SLC1A3);ENSG00000081923(ATP8B1);ENSG00000091010(POU4F3);ENSG00000099250(NRP1);ENSG00000100625(SIX4);ENSG00000100697(DICER1);ENSG00000103449(SALL1);ENSG00000105997(HOXA3);ENSG00000106571(GLI3);ENSG00000…
GO:0002719	negative regulation of cytokine production involved in immune response	25	0.630256	1.57705	0.0136054	0.0777303	ENSG00000105639(JAK3);ENSG00000113916(BCL6);ENSG00000092969(TGFB2);ENSG00000073861(TBX21);ENSG00000107874(CUEDC2);ENSG00000204642(HLA-F);ENSG00000119699(TGFB3);ENSG00000153283(CD96);ENSG00000130303(BST2);ENSG00000100292(HMOX1);	ENSG00000010704(HFE);ENSG00000049768(FOXP3);ENSG00000073861(TBX21);ENSG00000090376(IRAK3);ENSG00000092969(TGFB2);ENSG00000100292(HMOX1);ENSG00000101665(SMAD7);ENSG00000105639(JAK3);ENSG00000107874(CUEDC2);ENSG00000113916(BCL6);ENSG00000117090(SLAMF1);ENSG00000118137(APOA1);ENSG00000118520(ARG1);ENSG00000119699(TGFB3);ENSG00000130303(BST2);ENSG00000136634(IL10);ENSG00000143184(XCL1);ENSG0000015328…
GO:0008020	G protein-coupled photoreceptor activity	15	0.703616	1.57702	0.0219966	0.0775547	ENSG00000118402(ELOVL4);ENSG00000054277(OPN3);	ENSG00000054277(OPN3);ENSG00000102076(OPN1LW);ENSG00000118402(ELOVL4);ENSG00000122375(OPN4);ENSG00000124818(OPN5);ENSG00000128617(OPN1SW);ENSG00000134183(GNAT2);ENSG00000148604(RGR);ENSG00000163914(RHO);ENSG00000166160(OPN1MW2);ENSG00000180245(RRH);ENSG00000181656(GPR88);ENSG00000203737(GPR52);ENSG00000268221(OPN1MW);ENSG00000269433(OPN1MW3)
GO:0007605	sensory perception of sound	158	0.473365	1.57691	0	0.0774567	ENSG00000019549(SNAI2);ENSG00000112320(SOBP);ENSG00000006611(USH1C);ENSG00000108684(ASIC2);ENSG00000204311(PJVK);ENSG00000169031(COL4A3);ENSG00000204248(COL11A2);ENSG00000186862(PDZD7);ENSG00000095397(WHRN);ENSG00000108821(COL1A1);ENSG00000109927(TECTA);ENSG00000242866(STRC);ENSG00000163794(UCN);ENSG00000149488(TMC2);ENSG00000060718(COL11A1);ENSG00000198799(LRIG2);ENSG00000197971(MBP);ENSG0000015…	ENSG00000006611(USH1C);ENSG00000019549(SNAI2);ENSG00000042781(USH2A);ENSG00000049860(HEXB);ENSG00000053918(KCNQ1);ENSG00000060718(COL11A1);ENSG00000071127(WDR1);ENSG00000071909(MYO3B);ENSG00000079215(SLC1A3);ENSG00000079335(CDC14A);ENSG00000081479(LRP2);ENSG00000081923(ATP8B1);ENSG00000083782(EPYC);ENSG00000089685(BIRC5);ENSG00000091010(POU4F3);ENSG00000091137(SLC26A4);ENSG00000091536(MYO15A);ENS…
GO:0017171	serine hydrolase activity	202	0.45967	1.57646	0	0.0776563	ENSG00000187045(TMPRSS6);ENSG00000196415(PRTN3);ENSG00000149090(PAMR1);ENSG00000189056(RELN);ENSG00000099953(MMP11);ENSG00000103811(CTSH);ENSG00000205403(CFI);ENSG00000197635(DPP4);ENSG00000173531(MST1);ENSG00000143387(CTSK);ENSG00000112812(PRSS16);ENSG00000184381(PLA2G6);ENSG00000103269(RHBDL1);ENSG00000172382(PRSS27);ENSG00000243649(CFB);ENSG00000182326(C1S);ENSG00000141314(RHBDL3);ENSG00000131…	ENSG00000005001(PRSS22);ENSG00000005486(RHBDD2);ENSG00000007038(PRSS21);ENSG00000007384(RHBDF1);ENSG00000009724(MASP2);ENSG00000010438(PRSS3);ENSG00000012223(LTF);ENSG00000019991(HGF);ENSG00000038295(TLL1);ENSG00000052344(PRSS8);ENSG00000057593(F7);ENSG00000064601(CTSA);ENSG00000073754(CD5L);ENSG00000074603(DPP8);ENSG00000077616(NAALAD2);ENSG00000078098(FAP);ENSG00000085377(PREP);ENSG00000087085(…
GO:0098793	presynapse	500	0.426011	1.5763	0	0.077578	ENSG00000243244(STON1);ENSG00000010379(SLC6A13);ENSG00000111181(SLC6A12);ENSG00000018236(CNTN1);ENSG00000122585(NPY);ENSG00000149927(DOC2A);ENSG00000141542(RAB40B);ENSG00000173227(SYT12);ENSG00000127561(SYNGR3);ENSG00000108947(EFNB3);ENSG00000185345(PRKN);ENSG00000100321(SYNGR1);ENSG00000134115(CNTN6);ENSG00000138449(SLC40A1);ENSG00000160469(BRSK1);ENSG00000061918(GUCY1B1);ENSG00000116329(OPRD1);…	ENSG00000003147(ICA1);ENSG00000005379(TSPOAP1);ENSG00000006071(ABCC8);ENSG00000006740(ARHGAP44);ENSG00000007516(BAIAP3);ENSG00000008056(SYN1);ENSG00000008282(SYPL1);ENSG00000010379(SLC6A13);ENSG00000011347(SYT7);ENSG00000018236(CNTN1);ENSG00000021645(NRXN3);ENSG00000034053(APBA2);ENSG00000036530(CYP46A1);ENSG00000036565(SLC18A1);ENSG00000036828(CASR);ENSG00000040608(RTN4R);ENSG00000040731(CDH10);…
GO:0060065	uterus development	22	0.648753	1.5761	0.014876	0.0775344	ENSG00000129757(CDKN1C);ENSG00000092969(TGFB2);ENSG00000117139(KDM5B);ENSG00000273706(LHX1);ENSG00000114251(WNT5A);ENSG00000253293(HOXA10);ENSG00000091831(ESR1);ENSG00000197122(SRC);ENSG00000164190(NIPBL);ENSG00000183770(FOXL2);ENSG00000116539(ASH1L);	ENSG00000005073(HOXA11);ENSG00000091831(ESR1);ENSG00000092969(TGFB2);ENSG00000107485(GATA3);ENSG00000114251(WNT5A);ENSG00000116539(ASH1L);ENSG00000117139(KDM5B);ENSG00000129757(CDKN1C);ENSG00000137868(STRA6);ENSG00000137869(CYP19A1);ENSG00000138207(RBP4);ENSG00000141052(MYOCD);ENSG00000141449(GREB1L);ENSG00000141646(SMAD4);ENSG00000154764(WNT7A);ENSG00000158955(WNT9B);ENSG00000164190(NIPBL);ENSG0…
GO:0005178	integrin binding	158	0.472132	1.57589	0.00142653	0.0775106	ENSG00000162407(PLPP3);ENSG00000132470(ITGB4);ENSG00000064205(CCN5);ENSG00000137809(ITGA11);ENSG00000115414(FN1);ENSG00000169031(COL4A3);ENSG00000079112(CDH17);ENSG00000005961(ITGA2B);ENSG00000164176(EDIL3);ENSG00000110799(VWF);ENSG00000105855(ITGB8);ENSG00000166147(FBN1);ENSG00000118785(SPP1);ENSG00000138080(EMILIN1);ENSG00000099866(MADCAM1);ENSG00000091136(LAMB1);ENSG00000160323(ADAMTS13);ENSG0…	ENSG00000005844(ITGAL);ENSG00000005884(ITGA3);ENSG00000005961(ITGA2B);ENSG00000006210(CX3CL1);ENSG00000008277(ADAM22);ENSG00000010278(CD9);ENSG00000010322(NISCH);ENSG00000017427(IGF1);ENSG00000029559(IBSP);ENSG00000036828(CASR);ENSG00000053747(LAMA3);ENSG00000064205(CCN5);ENSG00000072110(ACTN1);ENSG00000073670(ADAM11);ENSG00000073712(FERMT2);ENSG00000076662(ICAM3);ENSG00000077522(ACTN2);ENSG00000…
GO:0072311	glomerular epithelial cell differentiation	23	0.636524	1.57582	0.0136054	0.0773746	ENSG00000151490(PTPRO);ENSG00000272398(CD24);ENSG00000187391(MAGI2);ENSG00000101384(JAG1);ENSG00000172037(LAMB2);ENSG00000129654(FOXJ1);ENSG00000157483(MYO1E);ENSG00000182197(EXT1);ENSG00000125378(BMP4);ENSG00000151617(EDNRA);ENSG00000007062(PROM1);ENSG00000163884(KLF15);	ENSG00000007062(PROM1);ENSG00000101384(JAG1);ENSG00000116218(NPHS2);ENSG00000125378(BMP4);ENSG00000128567(PODXL);ENSG00000129654(FOXJ1);ENSG00000134250(NOTCH2);ENSG00000136160(EDNRB);ENSG00000140575(IQGAP1);ENSG00000151490(PTPRO);ENSG00000151617(EDNRA);ENSG00000157483(MYO1E);ENSG00000161270(NPHS1);ENSG00000163884(KLF15);ENSG00000171456(ASXL1);ENSG00000172037(LAMB2);ENSG00000176692(FOXC2);ENSG0000…
GO:0005230	extracellular ligand-gated ion channel activity	73	0.519875	1.57508	0.00154083	0.0777912	ENSG00000116032(GRIN3B);ENSG00000120899(PTK2B);ENSG00000152578(GRIA4);ENSG00000175344(CHRNA7);ENSG00000108556(CHRNE);ENSG00000105464(GRIN2D);ENSG00000166664(CHRFAM7A);ENSG00000111886(GABRR2);ENSG00000186297(GABRA5);ENSG00000109738(GLRB);ENSG00000152208(GRID2);ENSG00000196689(TRPV1);ENSG00000120251(GRIA2);ENSG00000089041(P2RX7);	ENSG00000011677(GABRA3);ENSG00000022355(GABRA1);ENSG00000080644(CHRNA3);ENSG00000083454(P2RX5);ENSG00000089041(P2RX7);ENSG00000094755(GABRP);ENSG00000099957(P2RX6);ENSG00000101204(CHRNA4);ENSG00000101958(GLRA2);ENSG00000102287(GABRE);ENSG00000105464(GRIN2D);ENSG00000105737(GRIK5);ENSG00000108405(P2RX1);ENSG00000108556(CHRNE);ENSG00000109158(GABRA4);ENSG00000109738(GLRB);ENSG00000109991(P2RX3);ENS…
GO:0014066	regulation of phosphatidylinositol 3-kinase signaling	110	0.490718	1.57443	0.00294551	0.0781106	ENSG00000107242(PIP5K1B);ENSG00000189056(RELN);ENSG00000115414(FN1);ENSG00000100100(PIK3IP1);ENSG00000002745(WNT16);ENSG00000065361(ERBB3);ENSG00000164251(F2RL1);ENSG00000170962(PDGFD);ENSG00000105373(NOP53);ENSG00000135744(AGT);ENSG00000150782(IL18);ENSG00000181104(F2R);ENSG00000092969(TGFB2);ENSG00000198400(NTRK1);ENSG00000164050(PLXNB1);ENSG00000197461(PDGFA);ENSG00000140443(IGF1R);ENSG0000017…	ENSG00000000938(FGR);ENSG00000002745(WNT16);ENSG00000011465(DCN);ENSG00000017427(IGF1);ENSG00000019991(HGF);ENSG00000034971(MYOC);ENSG00000065361(ERBB3);ENSG00000069869(NEDD4);ENSG00000074842(MYDGF);ENSG00000077782(FGFR1);ENSG00000079385(CEACAM1);ENSG00000092969(TGFB2);ENSG00000095970(TREM2);ENSG00000096717(SIRT1);ENSG00000096968(JAK2);ENSG00000099985(OSM);ENSG00000100100(PIK3IP1);ENSG00000100311…
GO:0007160	cell-matrix adhesion	235	0.45341	1.57425	0	0.0780586	ENSG00000196581(AJAP1);ENSG00000132470(ITGB4);ENSG00000187244(BCAM);ENSG00000047648(ARHGAP6);ENSG00000087303(NID2);ENSG00000113916(BCL6);ENSG00000137809(ITGA11);ENSG00000115414(FN1);ENSG00000120899(PTK2B);ENSG00000005961(ITGA2B);ENSG00000105855(ITGB8);ENSG00000104332(SFRP1);ENSG00000173801(JUP);ENSG00000138080(EMILIN1);ENSG00000099866(MADCAM1);ENSG00000160323(ADAMTS13);ENSG00000184349(EFNA5);ENSG…	ENSG00000004142(POLDIP2);ENSG00000005844(ITGAL);ENSG00000005884(ITGA3);ENSG00000005961(ITGA2B);ENSG00000006210(CX3CL1);ENSG00000008710(PKD1);ENSG00000026508(CD44);ENSG00000034971(MYOC);ENSG00000035403(VCL);ENSG00000044524(EPHA3);ENSG00000046653(GPM6B);ENSG00000047648(ARHGAP6);ENSG00000050030(NEXMIF);ENSG00000051382(PIK3CB);ENSG00000064042(LIMCH1);ENSG00000065613(SLK);ENSG00000065618(COL17A1);ENSG…
GO:0042417	dopamine metabolic process	41	0.572248	1.57355	0.00491803	0.0784477	ENSG00000169418(NPR1);ENSG00000122585(NPY);ENSG00000185345(PRKN);ENSG00000106688(SLC1A1);ENSG00000132437(DDC);ENSG00000092969(TGFB2);ENSG00000183044(ABAT);ENSG00000079931(MOXD1);ENSG00000145335(SNCA);ENSG00000261052(SULT1A3);	ENSG00000064692(SNCAIP);ENSG00000069329(VPS35);ENSG00000069535(MAOB);ENSG00000069696(DRD4);ENSG00000074317(SNCB);ENSG00000079931(MOXD1);ENSG00000092969(TGFB2);ENSG00000093010(COMT);ENSG00000106688(SLC1A1);ENSG00000110887(DAO);ENSG00000111275(ALDH2);ENSG00000116288(PARK7);ENSG00000122585(NPY);ENSG00000123360(PDE1B);ENSG00000123454(DBH);ENSG00000127838(PNKD);ENSG00000131979(GCH1);ENSG00000132437(DD…
GO:0007189	adenylate cyclase-activating G protein-coupled receptor signaling pathway	155	0.467752	1.57344	0	0.0783788	ENSG00000122420(PTGFR);ENSG00000125384(PTGER2);ENSG00000112164(GLP1R);ENSG00000121753(ADGRB2);ENSG00000205336(ADGRG1);ENSG00000125510(OPRL1);ENSG00000072071(ADGRL1);ENSG00000160801(PTH1R);ENSG00000181790(ADGRB1);ENSG00000180739(S1PR5);ENSG00000174233(ADCY6);ENSG00000058668(ATP2B4);ENSG00000010310(GIPR);ENSG00000141404(GNAL);ENSG00000267534(S1PR2);ENSG00000165029(ABCA1);ENSG00000184160(ADRA2C);ENS…	ENSG00000004948(CALCR);ENSG00000006638(TBXA2R);ENSG00000010310(GIPR);ENSG00000043591(ADRB1);ENSG00000050628(PTGER3);ENSG00000058668(ATP2B4);ENSG00000064547(LPAR2);ENSG00000064989(CALCRL);ENSG00000065989(PDE4A);ENSG00000072071(ADGRL1);ENSG00000078295(ADCY2);ENSG00000078369(GNB1);ENSG00000087460(GNAS);ENSG00000087494(PTHLH);ENSG00000091428(RAPGEF4);ENSG00000100604(CHGA);ENSG00000105290(APLP1);ENSG0…
GO:0045216	cell-cell junction organization	203	0.459729	1.57331	0	0.0782979	ENSG00000039068(CDH1);ENSG00000128536(CDHR3);ENSG00000019549(SNAI2);ENSG00000151490(PTPRO);ENSG00000196415(PRTN3);ENSG00000165215(CLDN3);ENSG00000213937(CLDN9);ENSG00000012504(NR1H4);ENSG00000140832(MARVELD3);ENSG00000095397(WHRN);ENSG00000066405(CLDN18);ENSG00000164251(F2RL1);ENSG00000189143(CLDN4);ENSG00000105289(TJP3);ENSG00000173801(JUP);ENSG00000145526(CDH18);ENSG00000135744(AGT);ENSG0000017…	ENSG00000006071(ABCC8);ENSG00000010278(CD9);ENSG00000012504(NR1H4);ENSG00000013297(CLDN11);ENSG00000019549(SNAI2);ENSG00000027075(PRKCH);ENSG00000035403(VCL);ENSG00000039068(CDH1);ENSG00000040731(CDH10);ENSG00000044115(CTNNA1);ENSG00000046604(DSG2);ENSG00000057294(PKP2);ENSG00000061273(HDAC7);ENSG00000065243(PKN2);ENSG00000066405(CLDN18);ENSG00000067560(RHOA);ENSG00000067900(ROCK1);ENSG0000007083…
GO:0021513	spinal cord dorsal/ventral patterning	17	0.681254	1.57306	0.018315	0.0783206	ENSG00000128602(SMO);ENSG00000164066(INTU);ENSG00000164690(SHH);ENSG00000090539(CHRD);ENSG00000107882(SUFU);ENSG00000078246(TULP3);	ENSG00000064218(DMRT3);ENSG00000074047(GLI2);ENSG00000078246(TULP3);ENSG00000090539(CHRD);ENSG00000106571(GLI3);ENSG00000107187(LHX3);ENSG00000107882(SUFU);ENSG00000109851(DBX1);ENSG00000111783(RFX4);ENSG00000125820(NKX2-2);ENSG00000128602(SMO);ENSG00000128917(DLL4);ENSG00000139352(ASCL1);ENSG00000139445(FOXN4);ENSG00000164066(INTU);ENSG00000164690(SHH);ENSG00000182968(SOX1)
GO:0060170	ciliary membrane	76	0.51798	1.57276	0.00312012	0.078374	ENSG00000205795(CYS1);ENSG00000185920(PTCH1);ENSG00000111319(SCNN1A);ENSG00000203965(EFCAB7);ENSG00000162496(DHRS3);ENSG00000158683(PKD1L1);ENSG00000128602(SMO);ENSG00000148600(CDHR1);ENSG00000155066(PROM2);ENSG00000174483(BBS1);ENSG00000162105(SHANK2);ENSG00000125124(BBS2);ENSG00000072840(EVC);ENSG00000122507(BBS9);ENSG00000106012(IQCE);ENSG00000214140(PRCD);ENSG00000205084(TMEM231);ENSG00000118…	ENSG00000007062(PROM1);ENSG00000008710(PKD1);ENSG00000013016(EHD3);ENSG00000040199(PHLPP2);ENSG00000070729(CNGB1);ENSG00000072840(EVC);ENSG00000099940(SNAP29);ENSG00000105220(GPI);ENSG00000106012(IQCE);ENSG00000107593(PKD2L1);ENSG00000110047(EHD1);ENSG00000111319(SCNN1A);ENSG00000113621(TXNDC15);ENSG00000113966(ARL6);ENSG00000114349(GNAT1);ENSG00000118762(PKD2);ENSG00000119977(TCTN3);ENSG00000122…
GO:0006940	regulation of smooth muscle contraction	61	0.524715	1.5724	0.00479233	0.0784765	ENSG00000018625(ATP1A2);ENSG00000078401(EDN1);ENSG00000129991(TNNI3);ENSG00000073756(PTGS2);ENSG00000134548(SPX);ENSG00000181104(F2R);ENSG00000168743(NPNT);ENSG00000183044(ABAT);ENSG00000184160(ADRA2C);ENSG00000164116(GUCY1A1);ENSG00000169252(ADRB2);ENSG00000165895(ARHGAP42);ENSG00000130176(CNN1);ENSG00000196839(ADA);ENSG00000064989(CALCRL);ENSG00000138193(PLCE1);	ENSG00000006638(TBXA2R);ENSG00000018625(ATP1A2);ENSG00000064989(CALCRL);ENSG00000067560(RHOA);ENSG00000070961(ATP2B1);ENSG00000073756(PTGS2);ENSG00000075073(TACR2);ENSG00000078401(EDN1);ENSG00000080644(CHRNA3);ENSG00000085733(CTTN);ENSG00000101405(OXT);ENSG00000105974(CAV1);ENSG00000108405(P2RX1);ENSG00000109255(NMU);ENSG00000110680(CALCA);ENSG00000112658(SRF);ENSG00000115353(TACR1);ENSG000001167…
GO:0099055	integral component of postsynaptic membrane	121	0.477694	1.57229	0.0014556	0.0783726	ENSG00000151490(PTPRO);ENSG00000091129(NRCAM);ENSG00000108947(EFNB3);ENSG00000116329(OPRD1);ENSG00000125848(FLRT3);ENSG00000158258(CLSTN2);ENSG00000139182(CLSTN3);ENSG00000196338(NLGN3);ENSG00000169181(GSG1L);ENSG00000170835(CEL);ENSG00000137726(FXYD6);ENSG00000131409(LRRC4B);ENSG00000169992(NLGN2);ENSG00000131389(SLC6A6);ENSG00000008277(ADAM22);ENSG00000105426(PTPRS);ENSG00000126243(LRFN3);ENSG0…	ENSG00000006116(CACNG3);ENSG00000008277(ADAM22);ENSG00000011677(GABRA3);ENSG00000040731(CDH10);ENSG00000075429(CACNG5);ENSG00000075461(CACNG4);ENSG00000082556(OPRK1);ENSG00000091129(NRCAM);ENSG00000099250(NRP1);ENSG00000099957(P2RX6);ENSG00000102468(HTR2A);ENSG00000105426(PTPRS);ENSG00000105464(GRIN2D);ENSG00000105605(CACNG7);ENSG00000105737(GRIK5);ENSG00000108405(P2RX1);ENSG00000108576(SLC6A4);E…
GO:0016323	basolateral plasma membrane	225	0.450488	1.57227	0	0.0781932	ENSG00000176945(MUC20);ENSG00000171885(AQP4);ENSG00000010379(SLC6A13);ENSG00000162407(PLPP3);ENSG00000099864(PALM);ENSG00000196581(AJAP1);ENSG00000153822(KCNJ16);ENSG00000110195(FOLR1);ENSG00000116678(LEPR);ENSG00000142494(SLC47A1);ENSG00000197405(C5AR1);ENSG00000079112(CDH17);ENSG00000138449(SLC40A1);ENSG00000123191(ATP7B);ENSG00000166589(CDH16);ENSG00000065361(ERBB3);ENSG00000164638(SLC29A4);EN…	ENSG00000004468(CD38);ENSG00000004939(SLC4A1);ENSG00000005884(ITGA3);ENSG00000008710(PKD1);ENSG00000010379(SLC6A13);ENSG00000026508(CD44);ENSG00000029534(ANK1);ENSG00000033867(SLC4A7);ENSG00000036828(CASR);ENSG00000053918(KCNQ1);ENSG00000058668(ATP2B4);ENSG00000063180(CA11);ENSG00000064270(ATP2C2);ENSG00000064651(SLC12A2);ENSG00000065361(ERBB3);ENSG00000069849(ATP1B3);ENSG00000070961(ATP2B1);ENSG…
GO:0045217	cell-cell junction maintenance	17	0.694536	1.57195	0.0145191	0.0783077	ENSG00000196415(PRTN3);ENSG00000095397(WHRN);ENSG00000164251(F2RL1);ENSG00000181104(F2R);ENSG00000166689(PLEKHA7);ENSG00000169992(NLGN2);ENSG00000204936(CD177);ENSG00000140859(KIFC3);	ENSG00000073712(FERMT2);ENSG00000076826(CAMSAP3);ENSG00000095397(WHRN);ENSG00000102981(PARD6A);ENSG00000104067(TJP1);ENSG00000108797(CNTNAP1);ENSG00000140859(KIFC3);ENSG00000163362(INAVA);ENSG00000164251(F2RL1);ENSG00000166689(PLEKHA7);ENSG00000169992(NLGN2);ENSG00000170873(MTSS1);ENSG00000181104(F2R);ENSG00000182578(CSF1R);ENSG00000183853(KIRREL1);ENSG00000196415(PRTN3);ENSG00000204936(CD177)
GO:0003184	pulmonary valve morphogenesis	17	0.691017	1.57185	0.0187394	0.0781976	ENSG00000101384(JAG1);ENSG00000137834(SMAD6);ENSG00000131196(NFATC1);ENSG00000092969(TGFB2);ENSG00000125378(BMP4);ENSG00000169855(ROBO1);ENSG00000145147(SLIT2);	ENSG00000092969(TGFB2);ENSG00000101384(JAG1);ENSG00000125378(BMP4);ENSG00000131196(NFATC1);ENSG00000134250(NOTCH2);ENSG00000135547(HEY2);ENSG00000137834(SMAD6);ENSG00000137868(STRA6);ENSG00000145147(SLIT2);ENSG00000148400(NOTCH1);ENSG00000163909(HEYL);ENSG00000164532(TBX20);ENSG00000164683(HEY1);ENSG00000164867(NOS3);ENSG00000169855(ROBO1);ENSG00000185008(ROBO2);ENSG00000265107(GJA5)
GO:0050807	regulation of synapse organization	206	0.454579	1.57113	0	0.0786305	ENSG00000076716(GPC4);ENSG00000151490(PTPRO);ENSG00000130203(APOE);ENSG00000085552(IGSF9);ENSG00000091129(NRCAM);ENSG00000174482(LINGO2);ENSG00000189056(RELN);ENSG00000108684(ASIC2);ENSG00000183098(GPC6);ENSG00000206561(COLQ);ENSG00000066032(CTNNA2);ENSG00000146242(TPBG);ENSG00000150625(GPM6A);ENSG00000072071(ADGRL1);ENSG00000125848(FLRT3);ENSG00000184349(EFNA5);ENSG00000181754(AMIGO1);ENSG000001…	ENSG00000001617(SEMA3F);ENSG00000004777(ARHGAP33);ENSG00000006740(ARHGAP44);ENSG00000007168(PAFAH1B1);ENSG00000008086(CDKL5);ENSG00000010810(FYN);ENSG00000030304(MUSK);ENSG00000040341(STAU2);ENSG00000047579(DTNBP1);ENSG00000058404(CAMK2B);ENSG00000065320(NTN1);ENSG00000066032(CTNNA2);ENSG00000066248(NGEF);ENSG00000067560(RHOA);ENSG00000068400(GRIPAP1);ENSG00000069329(VPS35);ENSG00000069869(NEDD4)…
GO:1901343	negative regulation of vasculature development	105	0.492135	1.5709	0.00145138	0.0786445	ENSG00000169418(NPR1);ENSG00000071246(VASH1);ENSG00000169031(COL4A3);ENSG00000121753(ADGRB2);ENSG00000012779(ALOX5);ENSG00000138080(EMILIN1);ENSG00000173482(PTPRM);ENSG00000135744(AGT);ENSG00000163638(ADAMTS9);ENSG00000106004(HOXA5);ENSG00000181790(ADGRB1);ENSG00000092969(TGFB2);ENSG00000117281(CD160);ENSG00000058668(ATP2B4);ENSG00000106366(SERPINE1);ENSG00000171819(ANGPTL7);ENSG00000134871(COL4A…	ENSG00000000005(TNMD);ENSG00000001631(KRIT1);ENSG00000006071(ABCC8);ENSG00000007968(E2F2);ENSG00000010327(STAB1);ENSG00000011465(DCN);ENSG00000012779(ALOX5);ENSG00000031698(SARS1);ENSG00000051382(PIK3CB);ENSG00000054598(FOXC1);ENSG00000058668(ATP2B4);ENSG00000063245(EPN1);ENSG00000064651(SLC12A2);ENSG00000065970(FOXJ2);ENSG00000066056(TIE1);ENSG00000067900(ROCK1);ENSG00000071246(VASH1);ENSG000000…
GO:0042562	hormone binding	88	0.503341	1.57054	0.00152207	0.0787456	ENSG00000169418(NPR1);ENSG00000113389(NPR3);ENSG00000116678(LEPR);ENSG00000103811(CTSH);ENSG00000018625(ATP1A2);ENSG00000138449(SLC40A1);ENSG00000112164(GLP1R);ENSG00000160801(PTH1R);ENSG00000010310(GIPR);ENSG00000140443(IGF1R);ENSG00000171105(INSR);ENSG00000151090(THRB);ENSG00000080293(SCTR);ENSG00000165092(ALDH1A1);ENSG00000159899(NPR2);ENSG00000198049(AVPR1B);ENSG00000184254(ALDH1A3);ENSG00000…	ENSG00000004948(CALCR);ENSG00000006831(ADIPOR2);ENSG00000010310(GIPR);ENSG00000018625(ATP1A2);ENSG00000064989(CALCRL);ENSG00000065325(GLP2R);ENSG00000070019(GUCY2C);ENSG00000078549(ADCYAP1R1);ENSG00000078618(NRDC);ENSG00000080293(SCTR);ENSG00000081479(LRP2);ENSG00000088002(SULT2B1);ENSG00000100300(TSPO);ENSG00000102539(MLNR);ENSG00000103316(CRYM);ENSG00000103811(CTSH);ENSG00000105246(EBI3);ENSG00…
GO:0097381	photoreceptor disc membrane	23	0.63507	1.57022	0.0159574	0.0787713	ENSG00000112599(GUCA1B);ENSG00000187372(PCDHB13);ENSG00000125388(GRK4);ENSG00000185527(PDE6G);ENSG00000127928(GNGT1);ENSG00000137877(SPTBN5);ENSG00000133256(PDE6B);	ENSG00000048545(GUCA1A);ENSG00000078369(GNB1);ENSG00000101890(GUCY2F);ENSG00000102076(OPN1LW);ENSG00000112599(GUCA1B);ENSG00000114124(GRK7);ENSG00000114349(GNAT1);ENSG00000122375(OPN4);ENSG00000125388(GRK4);ENSG00000127928(GNGT1);ENSG00000128617(OPN1SW);ENSG00000132518(GUCY2D);ENSG00000132915(PDE6A);ENSG00000133256(PDE6B);ENSG00000137877(SPTBN5);ENSG00000138472(GUCA1C);ENSG00000163914(RHO);ENSG00…
GO:0010092	specification of animal organ identity	38	0.569706	1.57005	0.0144	0.0787548	ENSG00000066468(FGFR2);ENSG00000134245(WNT2B);ENSG00000082014(SMARCD3);ENSG00000168646(AXIN2);ENSG00000075891(PAX2);ENSG00000130700(GATA5);ENSG00000123388(HOXC11);ENSG00000182197(EXT1);ENSG00000125618(PAX8);ENSG00000125378(BMP4);ENSG00000169855(ROBO1);ENSG00000114251(WNT5A);ENSG00000126778(SIX1);ENSG00000164056(SPRY1);	ENSG00000005073(HOXA11);ENSG00000016082(ISL1);ENSG00000066468(FGFR2);ENSG00000070193(FGF10);ENSG00000075891(PAX2);ENSG00000081189(MEF2C);ENSG00000081479(LRP2);ENSG00000082014(SMARCD3);ENSG00000085741(WNT11);ENSG00000105989(WNT2);ENSG00000106571(GLI3);ENSG00000107831(FGF8);ENSG00000107984(DKK1);ENSG00000113578(FGF1);ENSG00000114251(WNT5A);ENSG00000123388(HOXC11);ENSG00000125378(BMP4);ENSG000001256…
GO:0060675	ureteric bud morphogenesis	65	0.52923	1.56986	0	0.0787385	ENSG00000185920(PTCH1);ENSG00000134245(WNT2B);ENSG00000185630(PBX1);ENSG00000135744(AGT);ENSG00000100625(SIX4);ENSG00000171791(BCL2);ENSG00000168743(NPNT);ENSG00000128602(SMO);ENSG00000075891(PAX2);ENSG00000103449(SALL1);ENSG00000275410(HNF1B);ENSG00000125618(PAX8);ENSG00000248905(FMN1);ENSG00000164690(SHH);ENSG00000130702(LAMA5);ENSG00000125378(BMP4);ENSG00000178585(CTNNBIP1);ENSG00000128713(HOX…	ENSG00000005073(HOXA11);ENSG00000005513(SOX8);ENSG00000075711(DLG1);ENSG00000075891(PAX2);ENSG00000085741(WNT11);ENSG00000100625(SIX4);ENSG00000103449(SALL1);ENSG00000104313(EYA1);ENSG00000105329(TGFB1);ENSG00000106571(GLI3);ENSG00000107485(GATA3);ENSG00000107816(LZTS2);ENSG00000107831(FGF8);ENSG00000112715(VEGFA);ENSG00000113578(FGF1);ENSG00000114315(HES1);ENSG00000115596(WNT6);ENSG00000118526(T…
GO:0050961	detection of temperature stimulus involved in sensory perception	20	0.662207	1.5693	0.014827	0.079052	ENSG00000213199(ASIC3);ENSG00000154928(EPHB1);ENSG00000198400(NTRK1);ENSG00000141480(ARRB2);ENSG00000196689(TRPV1);	ENSG00000079257(LXN);ENSG00000101188(NTSR1);ENSG00000102468(HTR2A);ENSG00000107562(CXCL12);ENSG00000110680(CALCA);ENSG00000121966(CXCR4);ENSG00000122375(OPN4);ENSG00000125966(MMP24);ENSG00000130711(PRDM12);ENSG00000131620(ANO1);ENSG00000141480(ARRB2);ENSG00000154928(EPHB1);ENSG00000160113(NR2F6);ENSG00000163485(ADORA1);ENSG00000163914(RHO);ENSG00000164418(GRIK2);ENSG00000176358(TAC4);ENSG00000196…
GO:0001763	morphogenesis of a branching structure	197	0.457103	1.5692	0	0.0789561	ENSG00000066468(FGFR2);ENSG00000019549(SNAI2);ENSG00000185920(PTCH1);ENSG00000134245(WNT2B);ENSG00000103811(CTSH);ENSG00000143869(GDF7);ENSG00000078401(EDN1);ENSG00000184557(SOCS3);ENSG00000104332(SFRP1);ENSG00000185630(PBX1);ENSG00000106031(HOXA13);ENSG00000135744(AGT);ENSG00000168779(SHOX2);ENSG00000100625(SIX4);ENSG00000170927(PKHD1);ENSG00000171791(BCL2);ENSG00000106004(HOXA5);ENSG00000168743…	ENSG00000004399(PLXND1);ENSG00000005073(HOXA11);ENSG00000005513(SOX8);ENSG00000008710(PKD1);ENSG00000011114(BTBD7);ENSG00000011143(MKS1);ENSG00000019549(SNAI2);ENSG00000019991(HGF);ENSG00000036828(CASR);ENSG00000057657(PRDM1);ENSG00000066056(TIE1);ENSG00000066468(FGFR2);ENSG00000070193(FGF10);ENSG00000073282(TP63);ENSG00000073803(MAP3K13);ENSG00000074047(GLI2);ENSG00000074527(NTN4);ENSG0000007522…
GO:0072210	metanephric nephron development	40	0.570883	1.56898	0.00478469	0.0789784	ENSG00000172037(LAMB2);ENSG00000128602(SMO);ENSG00000075891(PAX2);ENSG00000103449(SALL1);ENSG00000125618(PAX8);ENSG00000143867(OSR1);ENSG00000248905(FMN1);ENSG00000165731(RET);ENSG00000125378(BMP4);ENSG00000273706(LHX1);ENSG00000115415(STAT1);ENSG00000118762(PKD2);ENSG00000134853(PDGFRA);ENSG00000251493(FOXD1);ENSG00000005513(SOX8);ENSG00000113721(PDGFRB);ENSG00000120738(EGR1);ENSG00000008710(PKD…	ENSG00000005513(SOX8);ENSG00000008196(TFAP2B);ENSG00000008710(PKD1);ENSG00000075891(PAX2);ENSG00000100311(PDGFB);ENSG00000103449(SALL1);ENSG00000113721(PDGFRB);ENSG00000114315(HES1);ENSG00000115415(STAT1);ENSG00000116218(NPHS2);ENSG00000118526(TCF21);ENSG00000118762(PKD2);ENSG00000120738(EGR1);ENSG00000125378(BMP4);ENSG00000125398(SOX9);ENSG00000125618(PAX8);ENSG00000128342(LIF);ENSG00000128602(S…
GO:0022841	potassium ion leak channel activity	16	0.698539	1.56861	0.0165138	0.0790768	ENSG00000124249(KCNK15);ENSG00000184261(KCNK12);ENSG00000164626(KCNK5);ENSG00000099337(KCNK6);ENSG00000135750(KCNK1);ENSG00000171303(KCNK3);	ENSG00000082482(KCNK2);ENSG00000095981(KCNK16);ENSG00000099337(KCNK6);ENSG00000100433(KCNK10);ENSG00000124249(KCNK15);ENSG00000124780(KCNK17);ENSG00000127419(TMEM175);ENSG00000135750(KCNK1);ENSG00000152315(KCNK13);ENSG00000164626(KCNK5);ENSG00000169427(KCNK9);ENSG00000171303(KCNK3);ENSG00000173338(KCNK7);ENSG00000182450(KCNK4);ENSG00000184261(KCNK12);ENSG00000186795(KCNK18)
GO:0099568	cytoplasmic region	260	0.441453	1.56845	0	0.0790576	ENSG00000186868(MAPT);ENSG00000105877(DNAH11);ENSG00000117245(KIF17);ENSG00000183690(EFHC2);ENSG00000183833(CFAP91);ENSG00000156042(CFAP70);ENSG00000187535(IFT140);ENSG00000118997(DNAH7);ENSG00000214021(TTLL3);ENSG00000137463(MGARP);ENSG00000061918(GUCY1B1);ENSG00000138834(MAPK8IP3);ENSG00000277586(NEFL);ENSG00000126870(DYNC2I1);ENSG00000105479(ODAD1);ENSG00000155761(SPAG17);ENSG00000135338(LCA5)…	ENSG00000007168(PAFAH1B1);ENSG00000007174(DNAH9);ENSG00000008086(CDKL5);ENSG00000019144(PHLDB1);ENSG00000021574(SPAST);ENSG00000039139(DNAH5);ENSG00000040341(STAU2);ENSG00000041353(RAB27B);ENSG00000042317(SPATA7);ENSG00000047579(DTNBP1);ENSG00000047849(MAP4);ENSG00000054523(KIF1B);ENSG00000057663(ATG5);ENSG00000061918(GUCY1B1);ENSG00000065000(AP3D1);ENSG00000067606(PRKCZ);ENSG00000070718(AP3M2);E…
GO:0051959	dynein light intermediate chain binding	28	0.61289	1.56843	0.014975	0.0789008	ENSG00000105877(DNAH11);ENSG00000118997(DNAH7);ENSG00000114841(DNAH1);ENSG00000187240(DYNC2H1);ENSG00000115423(DNAH6);ENSG00000183914(DNAH2);ENSG00000100246(DNAL4);ENSG00000095066(HOOK2);ENSG00000179532(DNHD1);ENSG00000090565(RAB11FIP3);ENSG00000168071(CCDC88B);ENSG00000039139(DNAH5);ENSG00000134709(HOOK1);	ENSG00000007174(DNAH9);ENSG00000015133(CCDC88C);ENSG00000039139(DNAH5);ENSG00000088986(DYNLL1);ENSG00000090565(RAB11FIP3);ENSG00000095066(HOOK2);ENSG00000100246(DNAL4);ENSG00000105877(DNAH11);ENSG00000114841(DNAH1);ENSG00000115355(CCDC88A);ENSG00000115423(DNAH6);ENSG00000118997(DNAH7);ENSG00000124721(DNAH8);ENSG00000134709(HOOK1);ENSG00000158486(DNAH3);ENSG00000167705(RILP);ENSG00000168071(CCDC88…
GO:0048670	regulation of collateral sprouting	20	0.64722	1.56833	0.0151515	0.0788109	ENSG00000118785(SPP1);ENSG00000184349(EFNA5);ENSG00000177169(ULK1);ENSG00000083290(ULK2);ENSG00000108830(RND2);ENSG00000105426(PTPRS);ENSG00000108379(WNT3);	ENSG00000053108(FSTL4);ENSG00000083290(ULK2);ENSG00000105426(PTPRS);ENSG00000108379(WNT3);ENSG00000108830(RND2);ENSG00000118785(SPP1);ENSG00000119866(BCL11A);ENSG00000129682(FGF13);ENSG00000133104(SPART);ENSG00000134259(NGF);ENSG00000135333(EPHA7);ENSG00000143320(CRABP2);ENSG00000154342(WNT3A);ENSG00000171517(LPAR3);ENSG00000176697(BDNF);ENSG00000177169(ULK1);ENSG00000182149(IST1);ENSG00000184349…
GO:0071634	regulation of transforming growth factor beta production	39	0.571125	1.56825	0.00809062	0.0786805	ENSG00000137507(LRRC32);ENSG00000272398(CD24);ENSG00000062038(CDH3);ENSG00000115414(FN1);ENSG00000167711(SERPINF2);ENSG00000073756(PTGS2);ENSG00000105855(ITGB8);ENSG00000141448(GATA6);ENSG00000092969(TGFB2);ENSG00000115221(ITGB6);ENSG00000140564(FURIN);ENSG00000168477(TNXB);	ENSG00000006210(CX3CL1);ENSG00000011600(TYROBP);ENSG00000049323(LTBP1);ENSG00000049768(FOXP3);ENSG00000062038(CDH3);ENSG00000073756(PTGS2);ENSG00000077942(FBLN1);ENSG00000085741(WNT11);ENSG00000091972(CD200);ENSG00000092969(TGFB2);ENSG00000096384(HSP90AB1);ENSG00000100644(HIF1A);ENSG00000101311(FERMT1);ENSG00000104341(LAPTM4B);ENSG00000105855(ITGB8);ENSG00000107779(BMPR1A);ENSG00000115221(ITGB6);…
GO:0051969	regulation of transmission of nerve impulse	17	0.693632	1.56754	0.024055	0.0791262	ENSG00000114279(FGF12);ENSG00000135744(AGT);ENSG00000025708(TYMP);ENSG00000178623(GPR35);	ENSG00000025708(TYMP);ENSG00000101200(AVP);ENSG00000102081(FMR1);ENSG00000114279(FGF12);ENSG00000116147(TNR);ENSG00000117971(CHRNB4);ENSG00000121853(GHSR);ENSG00000134640(MTNR1B);ENSG00000135744(AGT);ENSG00000145888(GLRA1);ENSG00000157017(GHRL);ENSG00000161610(HCRT);ENSG00000164171(ITGA2);ENSG00000164326(CARTPT);ENSG00000166148(AVPR1A);ENSG00000177628(GBA);ENSG00000178623(GPR35)
GO:0001656	metanephros development	91	0.500372	1.56748	0.00442478	0.078998	ENSG00000185920(PTCH1);ENSG00000103811(CTSH);ENSG00000166147(FBN1);ENSG00000138759(FRAS1);ENSG00000100625(SIX4);ENSG00000171791(BCL2);ENSG00000172037(LAMB2);ENSG00000128602(SMO);ENSG00000129654(FOXJ1);ENSG00000075891(PAX2);ENSG00000198914(POU3F3);ENSG00000197461(PDGFA);ENSG00000103449(SALL1);ENSG00000123388(HOXC11);ENSG00000275410(HNF1B);ENSG00000125618(PAX8);ENSG00000188064(WNT7B);ENSG0000014386…	ENSG00000005073(HOXA11);ENSG00000005513(SOX8);ENSG00000008196(TFAP2B);ENSG00000008710(PKD1);ENSG00000018408(WWTR1);ENSG00000070193(FGF10);ENSG00000075239(ACAT1);ENSG00000075891(PAX2);ENSG00000077943(ITGA8);ENSG00000085662(AKR1B1);ENSG00000100311(PDGFB);ENSG00000100625(SIX4);ENSG00000101144(BMP7);ENSG00000103449(SALL1);ENSG00000103811(CTSH);ENSG00000104313(EYA1);ENSG00000104327(CALB1);ENSG00000106…
GO:0098936	intrinsic component of postsynaptic membrane	127	0.476327	1.56736	0.00140845	0.0788954	ENSG00000018236(CNTN1);ENSG00000151490(PTPRO);ENSG00000091129(NRCAM);ENSG00000108947(EFNB3);ENSG00000116329(OPRD1);ENSG00000125848(FLRT3);ENSG00000158258(CLSTN2);ENSG00000139182(CLSTN3);ENSG00000196338(NLGN3);ENSG00000169181(GSG1L);ENSG00000170835(CEL);ENSG00000137726(FXYD6);ENSG00000132535(DLG4);ENSG00000131409(LRRC4B);ENSG00000169992(NLGN2);ENSG00000131389(SLC6A6);ENSG00000008277(ADAM22);ENSG00…	ENSG00000006116(CACNG3);ENSG00000008277(ADAM22);ENSG00000011677(GABRA3);ENSG00000018236(CNTN1);ENSG00000040731(CDH10);ENSG00000075429(CACNG5);ENSG00000075461(CACNG4);ENSG00000082556(OPRK1);ENSG00000091129(NRCAM);ENSG00000099250(NRP1);ENSG00000099957(P2RX6);ENSG00000102468(HTR2A);ENSG00000105426(PTPRS);ENSG00000105464(GRIN2D);ENSG00000105605(CACNG7);ENSG00000105737(GRIK5);ENSG00000108405(P2RX1);EN…
GO:0001709	cell fate determination	45	0.574208	1.56706	0.00647249	0.0789515	ENSG00000177103(DSCAML1);ENSG00000185920(PTCH1);ENSG00000101384(JAG1);ENSG00000141448(GATA6);ENSG00000198719(DLL1);ENSG00000225950(NTF4);ENSG00000003137(CYP26B1);ENSG00000075891(PAX2);ENSG00000117425(PTCH2);ENSG00000168477(TNXB);ENSG00000125378(BMP4);ENSG00000007372(PAX6);ENSG00000136826(KLF4);	ENSG00000003137(CYP26B1);ENSG00000006652(IFRD1);ENSG00000007372(PAX6);ENSG00000016082(ISL1);ENSG00000070831(CDC42);ENSG00000075891(PAX2);ENSG00000081189(MEF2C);ENSG00000101384(JAG1);ENSG00000105996(HOXA2);ENSG00000106536(POU6F2);ENSG00000107485(GATA3);ENSG00000114315(HES1);ENSG00000116132(PRRX1);ENSG00000117425(PTCH2);ENSG00000117707(PROX1);ENSG00000121068(TBX2);ENSG00000125084(WNT1);ENSG00000125…
GO:1905207	regulation of cardiocyte differentiation	27	0.605476	1.56698	0.0176056	0.0788653	ENSG00000154175(ABI3BP);ENSG00000110693(SOX6);ENSG00000141448(GATA6);ENSG00000198719(DLL1);ENSG00000092969(TGFB2);ENSG00000125266(EFNB2);ENSG00000125378(BMP4);ENSG00000141480(ARRB2);ENSG00000136574(GATA4);ENSG00000146648(EGFR);	ENSG00000081189(MEF2C);ENSG00000089225(TBX5);ENSG00000092969(TGFB2);ENSG00000107984(DKK1);ENSG00000108773(KAT2A);ENSG00000110693(SOX6);ENSG00000125266(EFNB2);ENSG00000125378(BMP4);ENSG00000125845(BMP2);ENSG00000135547(HEY2);ENSG00000136574(GATA4);ENSG00000139174(PRICKLE1);ENSG00000141052(MYOCD);ENSG00000141448(GATA6);ENSG00000141480(ARRB2);ENSG00000141646(SMAD4);ENSG00000146648(EGFR);ENSG00000154…
GO:0009582	detection of abiotic stimulus	143	0.471422	1.56696	0	0.0787005	ENSG00000108684(ASIC2);ENSG00000204311(PJVK);ENSG00000186862(PDZD7);ENSG00000095397(WHRN);ENSG00000155886(SLC24A2);ENSG00000173801(JUP);ENSG00000242866(STRC);ENSG00000167995(BEST1);ENSG00000149488(TMC2);ENSG00000158683(PKD1L1);ENSG00000132932(ATP8A2);ENSG00000213199(ASIC3);ENSG00000154928(EPHB1);ENSG00000198400(NTRK1);ENSG00000118402(ELOVL4);ENSG00000060718(COL11A1);ENSG00000110697(PITPNM1);ENSG0…	ENSG00000006128(TAC1);ENSG00000008710(PKD1);ENSG00000010810(FYN);ENSG00000021300(PLEKHB1);ENSG00000048545(GUCA1A);ENSG00000053918(KCNQ1);ENSG00000054277(OPN3);ENSG00000056291(NPFFR2);ENSG00000060718(COL11A1);ENSG00000064300(NGFR);ENSG00000070729(CNGB1);ENSG00000074771(NOX3);ENSG00000078795(PKD2L2);ENSG00000079257(LXN);ENSG00000082684(SEMA5B);ENSG00000083067(TRPM3);ENSG00000088256(GNA11);ENSG00000…
GO:0001823	mesonephros development	101	0.498065	1.56551	0	0.0797515	ENSG00000066468(FGFR2);ENSG00000185920(PTCH1);ENSG00000134245(WNT2B);ENSG00000112246(SIM1);ENSG00000104332(SFRP1);ENSG00000185630(PBX1);ENSG00000135744(AGT);ENSG00000100625(SIX4);ENSG00000137834(SMAD6);ENSG00000171791(BCL2);ENSG00000168743(NPNT);ENSG00000128602(SMO);ENSG00000129654(FOXJ1);ENSG00000075891(PAX2);ENSG00000103449(SALL1);ENSG00000275410(HNF1B);ENSG00000125618(PAX8);ENSG00000121691(CAT…	ENSG00000005073(HOXA11);ENSG00000005513(SOX8);ENSG00000006016(CRLF1);ENSG00000008710(PKD1);ENSG00000054598(FOXC1);ENSG00000066468(FGFR2);ENSG00000070193(FGF10);ENSG00000075711(DLG1);ENSG00000075891(PAX2);ENSG00000077092(RARB);ENSG00000081181(ARG2);ENSG00000085741(WNT11);ENSG00000100625(SIX4);ENSG00000101144(BMP7);ENSG00000101665(SMAD7);ENSG00000103449(SALL1);ENSG00000104313(EYA1);ENSG00000104327(…
GO:0060562	epithelial tube morphogenesis	331	0.434971	1.56523	0	0.0797964	ENSG00000066468(FGFR2);ENSG00000185920(PTCH1);ENSG00000110195(FOLR1);ENSG00000134245(WNT2B);ENSG00000103811(CTSH);ENSG00000143869(GDF7);ENSG00000078401(EDN1);ENSG00000149922(TBX6);ENSG00000173531(MST1);ENSG00000163666(HESX1);ENSG00000124766(SOX4);ENSG00000104332(SFRP1);ENSG00000143878(RHOB);ENSG00000185630(PBX1);ENSG00000156345(CDK20);ENSG00000162738(VANGL2);ENSG00000135744(AGT);ENSG00000251322(S…	ENSG00000004399(PLXND1);ENSG00000004975(DVL2);ENSG00000005073(HOXA11);ENSG00000005513(SOX8);ENSG00000006451(RALA);ENSG00000008710(PKD1);ENSG00000010361(FUZ);ENSG00000011143(MKS1);ENSG00000036828(CASR);ENSG00000048342(CC2D2A);ENSG00000065320(NTN1);ENSG00000066056(TIE1);ENSG00000066468(FGFR2);ENSG00000067560(RHOA);ENSG00000070193(FGF10);ENSG00000072062(PRKACA);ENSG00000074047(GLI2);ENSG00000074219(…
GO:0001774	microglial cell activation	45	0.562613	1.56523	0.00328947	0.079615	ENSG00000186868(MAPT);ENSG00000197405(C5AR1);ENSG00000149311(ATM);ENSG00000172232(AZU1);ENSG00000137462(TLR2);ENSG00000188906(LRRK2);ENSG00000204305(AGER);ENSG00000142192(APP);ENSG00000145335(SNCA);ENSG00000146216(TTBK1);ENSG00000120885(CLU);ENSG00000030582(GRN);ENSG00000196689(TRPV1);ENSG00000027697(IFNGR1);ENSG00000109861(CTSC);ENSG00000177606(JUN);	ENSG00000006210(CX3CL1);ENSG00000011600(TYROBP);ENSG00000027697(IFNGR1);ENSG00000030582(GRN);ENSG00000035720(STAP1);ENSG00000077984(CST7);ENSG00000081237(PTPRC);ENSG00000095970(TREM2);ENSG00000096968(JAK2);ENSG00000109861(CTSC);ENSG00000111537(IFNG);ENSG00000113520(IL4);ENSG00000118113(MMP8);ENSG00000120885(CLU);ENSG00000126368(NR1D1);ENSG00000130164(LDLR);ENSG00000132718(SYT11);ENSG00000136244(I…
GO:0048662	negative regulation of smooth muscle cell proliferation	52	0.53946	1.56517	0.0111288	0.0794769	ENSG00000169418(NPR1);ENSG00000113389(NPR3);ENSG00000130203(APOE);ENSG00000146674(IGFBP3);ENSG00000214274(ANG);ENSG00000109819(PPARGC1A);ENSG00000173334(TRIB1);ENSG00000165795(NDRG2);ENSG00000112096(SOD2);ENSG00000150593(PDCD4);ENSG00000124762(CDKN1A);ENSG00000267534(S1PR2);ENSG00000130176(CNN1);ENSG00000111276(CDKN1B);ENSG00000140416(TPM1);ENSG00000178585(CTNNBIP1);ENSG00000171862(PTEN);ENSG0000…	ENSG00000067560(RHOA);ENSG00000081189(MEF2C);ENSG00000100292(HMOX1);ENSG00000103034(NDRG4);ENSG00000106018(VIPR2);ENSG00000106809(OGN);ENSG00000109819(PPARGC1A);ENSG00000111276(CDKN1B);ENSG00000111537(IFNG);ENSG00000112033(PPARD);ENSG00000112096(SOD2);ENSG00000113302(IL12B);ENSG00000113389(NPR3);ENSG00000115461(IGFBP5);ENSG00000116688(MFN2);ENSG00000118503(TNFAIP3);ENSG00000119699(TGFB3);ENSG0000…
GO:0060914	heart formation	32	0.587151	1.56507	0.0115512	0.0793972	ENSG00000110195(FOLR1);ENSG00000082014(SMARCD3);ENSG00000168646(AXIN2);ENSG00000137193(PIM1);ENSG00000130700(GATA5);ENSG00000182197(EXT1);ENSG00000161904(LEMD2);ENSG00000125378(BMP4);ENSG00000169855(ROBO1);ENSG00000114251(WNT5A);ENSG00000126778(SIX1);	ENSG00000011143(MKS1);ENSG00000016082(ISL1);ENSG00000081189(MEF2C);ENSG00000081479(LRP2);ENSG00000082014(SMARCD3);ENSG00000085741(WNT11);ENSG00000089225(TBX5);ENSG00000104313(EYA1);ENSG00000107779(BMPR1A);ENSG00000107984(DKK1);ENSG00000110195(FOLR1);ENSG00000114251(WNT5A);ENSG00000114315(HES1);ENSG00000125378(BMP4);ENSG00000125845(BMP2);ENSG00000126778(SIX1);ENSG00000130700(GATA5);ENSG00000137193…
GO:0009913	epidermal cell differentiation	218	0.452537	1.56496	0	0.0793247	ENSG00000196139(AKR1C3);ENSG00000265972(TXNIP);ENSG00000185920(PTCH1);ENSG00000118898(PPL);ENSG00000006611(USH1C);ENSG00000062038(CDH3);ENSG00000106483(SFRP4);ENSG00000116990(MYCL);ENSG00000186862(PDZD7);ENSG00000002745(WNT16);ENSG00000095397(WHRN);ENSG00000242866(STRC);ENSG00000101384(JAG1);ENSG00000128016(ZFP36);ENSG00000141448(GATA6);ENSG00000198719(DLL1);ENSG00000003137(CYP26B1);ENSG000001110…	ENSG00000002745(WNT16);ENSG00000003137(CYP26B1);ENSG00000006611(USH1C);ENSG00000007168(PAFAH1B1);ENSG00000007372(PAX6);ENSG00000027075(PRKCH);ENSG00000033867(SLC4A7);ENSG00000042781(USH2A);ENSG00000053918(KCNQ1);ENSG00000054277(OPN3);ENSG00000054598(FOXC1);ENSG00000055732(MCOLN3);ENSG00000062038(CDH3);ENSG00000064195(DLX3);ENSG00000067900(ROCK1);ENSG00000073282(TP63);ENSG00000074319(TSG101);ENSG0…
GO:0046873	metal ion transmembrane transporter activity	436	0.426508	1.56491	0	0.0791749	ENSG00000116032(GRIN3B);ENSG00000010379(SLC6A13);ENSG00000124249(KCNK15);ENSG00000153822(KCNJ16);ENSG00000157765(SLC34A2);ENSG00000111181(SLC6A12);ENSG00000018625(ATP1A2);ENSG00000108684(ASIC2);ENSG00000123700(KCNJ2);ENSG00000138449(SLC40A1);ENSG00000154025(SLC5A10);ENSG00000170482(SLC23A1);ENSG00000123191(ATP7B);ENSG00000151704(KCNJ1);ENSG00000162687(KCNT2);ENSG00000181804(SLC9A9);ENSG0000006943…	ENSG00000001461(NIPAL3);ENSG00000005379(TSPOAP1);ENSG00000006071(ABCC8);ENSG00000006116(CACNG3);ENSG00000006283(CACNA1G);ENSG00000007216(SLC13A2);ENSG00000007314(SCN4A);ENSG00000007402(CACNA2D2);ENSG00000008710(PKD1);ENSG00000010379(SLC6A13);ENSG00000011083(SLC6A7);ENSG00000017260(ATP2C1);ENSG00000018280(SLC11A1);ENSG00000018625(ATP1A2);ENSG00000026559(KCNG1);ENSG00000029364(SLC39A9);ENSG00000033…
GO:0006584	catecholamine metabolic process	58	0.53857	1.5648	0.00791139	0.0790789	ENSG00000169418(NPR1);ENSG00000122585(NPY);ENSG00000185345(PRKN);ENSG00000106688(SLC1A1);ENSG00000132437(DDC);ENSG00000092969(TGFB2);ENSG00000183044(ABAT);ENSG00000116016(EPAS1);ENSG00000079931(MOXD1);ENSG00000145335(SNCA);ENSG00000131480(AOC2);ENSG00000196502(SULT1A1);ENSG00000261052(SULT1A3);	ENSG00000064692(SNCAIP);ENSG00000069329(VPS35);ENSG00000069535(MAOB);ENSG00000069696(DRD4);ENSG00000074317(SNCB);ENSG00000079931(MOXD1);ENSG00000092969(TGFB2);ENSG00000093010(COMT);ENSG00000105887(MTPN);ENSG00000106688(SLC1A1);ENSG00000107485(GATA3);ENSG00000110887(DAO);ENSG00000111275(ALDH2);ENSG00000116016(EPAS1);ENSG00000116288(PARK7);ENSG00000122585(NPY);ENSG00000123360(PDE1B);ENSG00000123454…
GO:0005402	carbohydrate:cation symporter activity	16	0.687764	1.56424	0.0268336	0.0793489	ENSG00000154025(SLC5A10);ENSG00000170482(SLC23A1);ENSG00000197496(SLC2A10);ENSG00000100170(SLC5A1);ENSG00000162426(SLC45A1);ENSG00000119899(SLC17A5);	ENSG00000022567(SLC45A4);ENSG00000089057(SLC23A2);ENSG00000100170(SLC5A1);ENSG00000100191(SLC5A4);ENSG00000109667(SLC2A9);ENSG00000117834(SLC5A9);ENSG00000119899(SLC17A5);ENSG00000140675(SLC5A2);ENSG00000154025(SLC5A10);ENSG00000158715(SLC45A3);ENSG00000158865(SLC5A11);ENSG00000162426(SLC45A1);ENSG00000164175(SLC45A2);ENSG00000170482(SLC23A1);ENSG00000197496(SLC2A10);ENSG00000198743(SLC5A3)
GO:0072075	metanephric mesenchyme development	15	0.70405	1.56375	0.0156522	0.0795832	ENSG00000100625(SIX4);ENSG00000075891(PAX2);ENSG00000143867(OSR1);ENSG00000164690(SHH);ENSG00000115415(STAT1);ENSG00000118762(PKD2);ENSG00000126778(SIX1);ENSG00000113721(PDGFRB);	ENSG00000075891(PAX2);ENSG00000100625(SIX4);ENSG00000101144(BMP7);ENSG00000113721(PDGFRB);ENSG00000115415(STAT1);ENSG00000118526(TCF21);ENSG00000118762(PKD2);ENSG00000126778(SIX1);ENSG00000136997(MYC);ENSG00000141646(SMAD4);ENSG00000143867(OSR1);ENSG00000162552(WNT4);ENSG00000164690(SHH);ENSG00000176788(BASP1);ENSG00000184937(WT1)
GO:0001655	urogenital system development	355	0.436346	1.56315	0	0.0798971	ENSG00000066468(FGFR2);ENSG00000129757(CDKN1C);ENSG00000151490(PTPRO);ENSG00000185920(PTCH1);ENSG00000134245(WNT2B);ENSG00000272398(CD24);ENSG00000103811(CTSH);ENSG00000130707(ASS1);ENSG00000169031(COL4A3);ENSG00000124766(SOX4);ENSG00000196562(SULF2);ENSG00000121361(KCNJ8);ENSG00000166147(FBN1);ENSG00000112246(SIM1);ENSG00000187391(MAGI2);ENSG00000104332(SFRP1);ENSG00000138759(FRAS1);ENSG00000170…	ENSG00000003137(CYP26B1);ENSG00000003402(CFLAR);ENSG00000004399(PLXND1);ENSG00000004478(FKBP4);ENSG00000005073(HOXA11);ENSG00000005513(SOX8);ENSG00000005884(ITGA3);ENSG00000006016(CRLF1);ENSG00000006125(AP2B1);ENSG00000007062(PROM1);ENSG00000008196(TFAP2B);ENSG00000008710(PKD1);ENSG00000018408(WWTR1);ENSG00000030066(NUP160);ENSG00000032742(IFT88);ENSG00000041982(TNC);ENSG00000048342(CC2D2A);ENSG0…
GO:0098858	actin-based cell projection	215	0.453309	1.56311	0	0.0797388	ENSG00000176945(MUC20);ENSG00000099864(PALM);ENSG00000006611(USH1C);ENSG00000204311(PJVK);ENSG00000166126(AMN);ENSG00000186862(PDZD7);ENSG00000095397(WHRN);ENSG00000142765(SYTL1);ENSG00000174827(PDZK1);ENSG00000150625(GPM6A);ENSG00000078018(MAP2);ENSG00000242866(STRC);ENSG00000176658(MYO1D);ENSG00000107611(CUBN);ENSG00000155816(FMN2);ENSG00000162692(VCAM1);ENSG00000142347(MYO1F);ENSG00000020181(A…	ENSG00000005884(ITGA3);ENSG00000006611(USH1C);ENSG00000007062(PROM1);ENSG00000007168(PAFAH1B1);ENSG00000008323(PLEKHG6);ENSG00000014257(ACP3);ENSG00000015413(DPEP1);ENSG00000016490(CLCA1);ENSG00000018189(RUFY3);ENSG00000020181(ADGRA2);ENSG00000023892(DEF6);ENSG00000026508(CD44);ENSG00000028203(VEZT);ENSG00000033867(SLC4A7);ENSG00000042781(USH2A);ENSG00000049130(KITLG);ENSG00000054654(SYNE2);ENSG0…
GO:0008305	integrin complex	31	0.593907	1.56208	0.0117845	0.0804089	ENSG00000132470(ITGB4);ENSG00000137809(ITGA11);ENSG00000005961(ITGA2B);ENSG00000105855(ITGB8);ENSG00000138080(EMILIN1);ENSG00000135424(ITGA7);ENSG00000139626(ITGB7);ENSG00000005844(ITGAL);ENSG00000115221(ITGB6);ENSG00000213949(ITGA1);ENSG00000259207(ITGB3);	ENSG00000005844(ITGAL);ENSG00000005884(ITGA3);ENSG00000005961(ITGA2B);ENSG00000064201(TSPAN32);ENSG00000077943(ITGA8);ENSG00000082781(ITGB5);ENSG00000083457(ITGAE);ENSG00000091409(ITGA6);ENSG00000105855(ITGB8);ENSG00000115221(ITGB6);ENSG00000115232(ITGA4);ENSG00000123560(PLP1);ENSG00000132470(ITGB4);ENSG00000135424(ITGA7);ENSG00000137809(ITGA11);ENSG00000138080(EMILIN1);ENSG00000138448(ITGAV);ENS…
GO:0031644	regulation of nervous system process	145	0.469089	1.56199	0.00143062	0.0803026	ENSG00000189056(RELN);ENSG00000122877(EGR2);ENSG00000078401(EDN1);ENSG00000120899(PTK2B);ENSG00000116329(OPRD1);ENSG00000114279(FGF12);ENSG00000125510(OPRL1);ENSG00000135744(AGT);ENSG00000251322(SHANK3);ENSG00000170579(DLGAP1);ENSG00000134548(SPX);ENSG00000196338(NLGN3);ENSG00000025708(TYMP);ENSG00000181104(F2R);ENSG00000136367(ZFHX2);ENSG00000132535(DLG4);ENSG00000183044(ABAT);ENSG00000175344(CH…	ENSG00000006042(TMEM98);ENSG00000014257(ACP3);ENSG00000019991(HGF);ENSG00000022840(RNF10);ENSG00000025708(TYMP);ENSG00000028137(TNFRSF1B);ENSG00000067606(PRKCZ);ENSG00000074416(MGLL);ENSG00000075429(CACNG5);ENSG00000075461(CACNG4);ENSG00000077984(CST7);ENSG00000078401(EDN1);ENSG00000079841(RIMS1);ENSG00000080845(DLGAP4);ENSG00000082556(OPRK1);ENSG00000087053(MTMR2);ENSG00000090020(SLC9A1);ENSG000…
GO:0043010	camera-type eye development	334	0.435439	1.56182	0	0.0802642	ENSG00000129757(CDKN1C);ENSG00000134245(WNT2B);ENSG00000125864(BFSP1);ENSG00000006611(USH1C);ENSG00000187535(IFT140);ENSG00000137273(FOXF2);ENSG00000002745(WNT16);ENSG00000163666(HESX1);ENSG00000106688(SLC1A1);ENSG00000166147(FBN1);ENSG00000104888(SLC17A7);ENSG00000156345(CDK20);ENSG00000082014(SMARCD3);ENSG00000150625(GPM6A);ENSG00000173482(PTPRM);ENSG00000177045(SIX5);ENSG00000146950(SHROOM2);E…	ENSG00000002745(WNT16);ENSG00000005513(SOX8);ENSG00000006611(USH1C);ENSG00000007062(PROM1);ENSG00000007372(PAX6);ENSG00000008196(TFAP2B);ENSG00000026025(VIM);ENSG00000030110(BAK1);ENSG00000040531(CTNS);ENSG00000047579(DTNBP1);ENSG00000048342(CC2D2A);ENSG00000050555(LAMC3);ENSG00000054598(FOXC1);ENSG00000058668(ATP2B4);ENSG00000064309(CDON);ENSG00000064393(HIPK2);ENSG00000069188(SDK2);ENSG00000070…
GO:0031649	heat generation	16	0.699354	1.56086	0.0146789	0.08093	ENSG00000073756(PTGS2);ENSG00000130304(SLC27A1);ENSG00000183044(ABAT);ENSG00000169252(ADRB2);ENSG00000113369(ARRDC3);ENSG00000196689(TRPV1);	ENSG00000043591(ADRB1);ENSG00000050628(PTGER3);ENSG00000073756(PTGS2);ENSG00000113369(ARRDC3);ENSG00000115008(IL1A);ENSG00000118432(CNR1);ENSG00000120659(TNFSF11);ENSG00000125538(IL1B);ENSG00000130304(SLC27A1);ENSG00000136160(EDNRB);ENSG00000141655(TNFRSF11A);ENSG00000148344(PTGES);ENSG00000169252(ADRB2);ENSG00000183044(ABAT);ENSG00000196689(TRPV1);ENSG00000232810(TNF)
GO:0001658	branching involved in ureteric bud morphogenesis	59	0.536638	1.56059	0.00629921	0.0809813	ENSG00000185920(PTCH1);ENSG00000134245(WNT2B);ENSG00000185630(PBX1);ENSG00000135744(AGT);ENSG00000100625(SIX4);ENSG00000171791(BCL2);ENSG00000168743(NPNT);ENSG00000128602(SMO);ENSG00000075891(PAX2);ENSG00000103449(SALL1);ENSG00000275410(HNF1B);ENSG00000125618(PAX8);ENSG00000164690(SHH);ENSG00000130702(LAMA5);ENSG00000125378(BMP4);ENSG00000178585(CTNNBIP1);ENSG00000128713(HOXD11);ENSG00000273706(L…	ENSG00000005073(HOXA11);ENSG00000005513(SOX8);ENSG00000075711(DLG1);ENSG00000075891(PAX2);ENSG00000100625(SIX4);ENSG00000103449(SALL1);ENSG00000104313(EYA1);ENSG00000105329(TGFB1);ENSG00000106571(GLI3);ENSG00000107831(FGF8);ENSG00000112715(VEGFA);ENSG00000113578(FGF1);ENSG00000115596(WNT6);ENSG00000118526(TCF21);ENSG00000118762(PKD2);ENSG00000125084(WNT1);ENSG00000125378(BMP4);ENSG00000125398(SOX…
GO:0016525	negative regulation of angiogenesis	103	0.487317	1.56058	0.00292398	0.0808163	ENSG00000169418(NPR1);ENSG00000071246(VASH1);ENSG00000169031(COL4A3);ENSG00000121753(ADGRB2);ENSG00000012779(ALOX5);ENSG00000138080(EMILIN1);ENSG00000173482(PTPRM);ENSG00000135744(AGT);ENSG00000163638(ADAMTS9);ENSG00000106004(HOXA5);ENSG00000181790(ADGRB1);ENSG00000092969(TGFB2);ENSG00000117281(CD160);ENSG00000058668(ATP2B4);ENSG00000106366(SERPINE1);ENSG00000134871(COL4A2);ENSG00000186340(THBS2)…	ENSG00000000005(TNMD);ENSG00000001631(KRIT1);ENSG00000006071(ABCC8);ENSG00000007968(E2F2);ENSG00000010327(STAB1);ENSG00000011465(DCN);ENSG00000012779(ALOX5);ENSG00000031698(SARS1);ENSG00000051382(PIK3CB);ENSG00000054598(FOXC1);ENSG00000058668(ATP2B4);ENSG00000063245(EPN1);ENSG00000064651(SLC12A2);ENSG00000065970(FOXJ2);ENSG00000066056(TIE1);ENSG00000067900(ROCK1);ENSG00000071246(VASH1);ENSG000000…
GO:0061138	morphogenesis of a branching epithelium	183	0.458946	1.56057	0	0.0806478	ENSG00000066468(FGFR2);ENSG00000019549(SNAI2);ENSG00000185920(PTCH1);ENSG00000134245(WNT2B);ENSG00000103811(CTSH);ENSG00000143869(GDF7);ENSG00000078401(EDN1);ENSG00000184557(SOCS3);ENSG00000104332(SFRP1);ENSG00000185630(PBX1);ENSG00000106031(HOXA13);ENSG00000135744(AGT);ENSG00000100625(SIX4);ENSG00000170927(PKHD1);ENSG00000171791(BCL2);ENSG00000106004(HOXA5);ENSG00000168743(NPNT);ENSG00000187498(…	ENSG00000004399(PLXND1);ENSG00000005073(HOXA11);ENSG00000005513(SOX8);ENSG00000008710(PKD1);ENSG00000011114(BTBD7);ENSG00000011143(MKS1);ENSG00000019549(SNAI2);ENSG00000019991(HGF);ENSG00000036828(CASR);ENSG00000066056(TIE1);ENSG00000066468(FGFR2);ENSG00000070193(FGF10);ENSG00000073282(TP63);ENSG00000074047(GLI2);ENSG00000074527(NTN4);ENSG00000075223(SEMA3C);ENSG00000075275(CELSR1);ENSG0000007571…
GO:1902932	positive regulation of alcohol biosynthetic process	25	0.630785	1.56017	0.0230263	0.0807833	ENSG00000160179(ABCG1);ENSG00000153071(DAB2);ENSG00000160801(PTH1R);ENSG00000196639(HRH1);ENSG00000171631(P2RY6);ENSG00000172350(ABCG4);ENSG00000145335(SNCA);ENSG00000198049(AVPR1B);	ENSG00000072310(SREBF1);ENSG00000078549(ADCYAP1R1);ENSG00000101188(NTSR1);ENSG00000113578(FGF1);ENSG00000114650(SCAP);ENSG00000122223(CD244);ENSG00000127948(POR);ENSG00000130368(MAS1);ENSG00000132356(PRKAA1);ENSG00000138039(LHCGR);ENSG00000145335(SNCA);ENSG00000152266(PTH);ENSG00000153071(DAB2);ENSG00000153162(BMP6);ENSG00000160179(ABCG1);ENSG00000160801(PTH1R);ENSG00000162552(WNT4);ENSG000001648…
GO:0032107	regulation of response to nutrient levels	26	0.618739	1.55988	0.0120898	0.0808903	ENSG00000019549(SNAI2);ENSG00000122585(NPY);ENSG00000186951(PPARA);ENSG00000134548(SPX);ENSG00000163794(UCN);ENSG00000169184(MN1);ENSG00000197256(KANK2);ENSG00000125124(BBS2);ENSG00000111012(CYP27B1);	ENSG00000019549(SNAI2);ENSG00000070081(NUCB2);ENSG00000087250(MT3);ENSG00000100603(SNW1);ENSG00000111012(CYP27B1);ENSG00000111424(VDR);ENSG00000112038(OPRM1);ENSG00000117691(NENF);ENSG00000121853(GHSR);ENSG00000122585(NPY);ENSG00000122779(TRIM24);ENSG00000125124(BBS2);ENSG00000125686(MED1);ENSG00000125863(MKKS);ENSG00000126583(PRKCG);ENSG00000134548(SPX);ENSG00000140463(BBS4);ENSG00000157017(GHRL…
GO:0055062	phosphate ion homeostasis	17	0.67724	1.55976	0.0254669	0.0807955	ENSG00000157765(SLC34A2);ENSG00000106483(SFRP4);ENSG00000154269(ENPP3);	ENSG00000008196(TFAP2B);ENSG00000091262(ABCC6);ENSG00000106483(SFRP4);ENSG00000109062(SLC9A3R1);ENSG00000118972(FGF23);ENSG00000124827(GCM2);ENSG00000131183(SLC34A1);ENSG00000143324(XPR1);ENSG00000152266(PTH);ENSG00000154122(ANKH);ENSG00000154269(ENPP3);ENSG00000157765(SLC34A2);ENSG00000160867(FGFR4);ENSG00000162551(ALPL);ENSG00000169344(UMOD);ENSG00000197594(ENPP1);ENSG00000198569(SLC34A3)
GO:0043235	receptor complex	426	0.425265	1.55823	0	0.0819181	ENSG00000116032(GRIN3B);ENSG00000169418(NPR1);ENSG00000066468(FGFR2);ENSG00000132470(ITGB4);ENSG00000116678(LEPR);ENSG00000105088(OLFM2);ENSG00000137809(ITGA11);ENSG00000120899(PTK2B);ENSG00000012504(NR1H4);ENSG00000113594(LIFR);ENSG00000166126(AMN);ENSG00000005961(ITGA2B);ENSG00000138131(LOXL4);ENSG00000065361(ERBB3);ENSG00000105855(ITGB8);ENSG00000123384(LRP1);ENSG00000149809(TM7SF2);ENSG000000…	ENSG00000004399(PLXND1);ENSG00000004948(CALCR);ENSG00000005844(ITGAL);ENSG00000005884(ITGA3);ENSG00000005961(ITGA2B);ENSG00000006016(CRLF1);ENSG00000006116(CACNG3);ENSG00000007312(CD79B);ENSG00000010610(CD4);ENSG00000010704(HFE);ENSG00000011677(GABRA3);ENSG00000012504(NR1H4);ENSG00000013588(GPRC5A);ENSG00000013725(CD6);ENSG00000019582(CD74);ENSG00000022355(GABRA1);ENSG00000025434(NR1H3);ENSG00000…
GO:0004890	GABA-A receptor activity	19	0.654523	1.5581	0.0297723	0.0818536	ENSG00000111886(GABRR2);ENSG00000186297(GABRA5);	ENSG00000011677(GABRA3);ENSG00000022355(GABRA1);ENSG00000094755(GABRP);ENSG00000102287(GABRE);ENSG00000109158(GABRA4);ENSG00000111886(GABRR2);ENSG00000113327(GABRG2);ENSG00000145863(GABRA6);ENSG00000145864(GABRB2);ENSG00000146276(GABRR1);ENSG00000151834(GABRA2);ENSG00000163285(GABRG1);ENSG00000163288(GABRB1);ENSG00000166206(GABRB3);ENSG00000182256(GABRG3);ENSG00000183185(GABRR3);ENSG00000186297(G…
GO:0033687	osteoblast proliferation	30	0.608017	1.55801	0.0137694	0.081734	ENSG00000066468(FGFR2);ENSG00000113389(NPR3);ENSG00000104332(SFRP1);ENSG00000171223(JUNB);ENSG00000171791(BCL2);ENSG00000068885(IFT80);ENSG00000164050(PLXNB1);ENSG00000169184(MN1);ENSG00000140443(IGF1R);	ENSG00000005513(SOX8);ENSG00000012223(LTF);ENSG00000055332(EIF2AK2);ENSG00000066468(FGFR2);ENSG00000067560(RHOA);ENSG00000068885(IFT80);ENSG00000097007(ABL1);ENSG00000102145(GATA1);ENSG00000104332(SFRP1);ENSG00000113389(NPR3);ENSG00000120332(TNN);ENSG00000125845(BMP2);ENSG00000132436(FIGNL1);ENSG00000138085(ATRAID);ENSG00000138448(ITGAV);ENSG00000140443(IGF1R);ENSG00000142871(CCN1);ENSG0000016233…
GO:0002053	positive regulation of mesenchymal cell proliferation	24	0.618924	1.55657	0.0171527	0.0827264	ENSG00000066468(FGFR2);ENSG00000168779(SHOX2);ENSG00000128602(SMO);ENSG00000197461(PDGFA);ENSG00000164690(SHH);ENSG00000090539(CHRD);ENSG00000107829(FBXW4);ENSG00000114251(WNT5A);ENSG00000115415(STAT1);ENSG00000126778(SIX1);ENSG00000163513(TGFBR2);	ENSG00000066468(FGFR2);ENSG00000090539(CHRD);ENSG00000102678(FGF9);ENSG00000103241(FOXF1);ENSG00000105989(WNT2);ENSG00000107779(BMPR1A);ENSG00000107829(FBXW4);ENSG00000114251(WNT5A);ENSG00000115415(STAT1);ENSG00000116132(PRRX1);ENSG00000125398(SOX9);ENSG00000126778(SIX1);ENSG00000128052(KDR);ENSG00000128602(SMO);ENSG00000136997(MYC);ENSG00000162337(LRP5);ENSG00000163501(IHH);ENSG00000163513(TGFBR…
GO:0090494	dopamine uptake	17	0.697384	1.55602	0.0176678	0.0829955	ENSG00000185345(PRKN);ENSG00000164638(SLC29A4);ENSG00000145335(SNCA);ENSG00000146477(SLC22A3);	ENSG00000069696(DRD4);ENSG00000103546(SLC6A2);ENSG00000112499(SLC22A2);ENSG00000116288(PARK7);ENSG00000136827(TOR1A);ENSG00000142319(SLC6A3);ENSG00000145335(SNCA);ENSG00000146477(SLC22A3);ENSG00000149295(DRD2);ENSG00000151577(DRD3);ENSG00000164638(SLC29A4);ENSG00000168621(GDNF);ENSG00000169213(RAB3B);ENSG00000175003(SLC22A1);ENSG00000181085(MAPK15);ENSG00000184845(DRD1);ENSG00000185345(PRKN)
GO:0019748	secondary metabolic process	59	0.532783	1.55601	0.00643087	0.0828318	ENSG00000196139(AKR1C3);ENSG00000187134(AKR1C1);ENSG00000062038(CDH3);ENSG00000104044(OCA2);ENSG00000132437(DDC);ENSG00000185664(PMEL);ENSG00000171791(BCL2);ENSG00000144935(TRPC1);ENSG00000106258(CYP3A5);ENSG00000145730(PAM);ENSG00000138061(CYP1B1);ENSG00000054277(OPN3);ENSG00000140465(CYP1A1);ENSG00000164039(BDH2);ENSG00000151632(AKR1C2);ENSG00000114251(WNT5A);ENSG00000258839(MC1R);	ENSG00000010932(FMO1);ENSG00000040531(CTNS);ENSG00000053371(AKR7A2);ENSG00000054277(OPN3);ENSG00000062038(CDH3);ENSG00000073067(CYP2W1);ENSG00000077498(TYR);ENSG00000080166(DCT);ENSG00000085662(AKR1B1);ENSG00000094963(FMO2);ENSG00000099977(DDT);ENSG00000100197(CYP2D6);ENSG00000101440(ASIP);ENSG00000104044(OCA2);ENSG00000105852(PON3);ENSG00000106258(CYP3A5);ENSG00000107165(TYRP1);ENSG00000109756(R…
GO:0032104	regulation of response to extracellular stimulus	26	0.618739	1.55577	0.0157343	0.0828882	ENSG00000019549(SNAI2);ENSG00000122585(NPY);ENSG00000186951(PPARA);ENSG00000134548(SPX);ENSG00000163794(UCN);ENSG00000169184(MN1);ENSG00000197256(KANK2);ENSG00000125124(BBS2);ENSG00000111012(CYP27B1);	ENSG00000019549(SNAI2);ENSG00000070081(NUCB2);ENSG00000087250(MT3);ENSG00000100603(SNW1);ENSG00000111012(CYP27B1);ENSG00000111424(VDR);ENSG00000112038(OPRM1);ENSG00000117691(NENF);ENSG00000121853(GHSR);ENSG00000122585(NPY);ENSG00000122779(TRIM24);ENSG00000125124(BBS2);ENSG00000125686(MED1);ENSG00000125863(MKKS);ENSG00000126583(PRKCG);ENSG00000134548(SPX);ENSG00000140463(BBS4);ENSG00000157017(GHRL…
GO:0042403	thyroid hormone metabolic process	26	0.622396	1.55494	0.00827815	0.0834442	ENSG00000147100(SLC16A2);ENSG00000143387(CTSK);ENSG00000104324(CPQ);ENSG00000178919(FOXE1);ENSG00000125618(PAX8);ENSG00000176928(GCNT4);ENSG00000137857(DUOX1);	ENSG00000009765(IYD);ENSG00000042832(TG);ENSG00000103316(CRYM);ENSG00000104324(CPQ);ENSG00000105398(SULT2A1);ENSG00000105641(SLC5A5);ENSG00000105707(HPN);ENSG00000107485(GATA3);ENSG00000112394(SLC16A10);ENSG00000115705(TPO);ENSG00000125618(PAX8);ENSG00000125686(MED1);ENSG00000135346(CGA);ENSG00000137857(DUOX1);ENSG00000139155(SLCO1C1);ENSG00000140254(DUOXA1);ENSG00000140274(DUOXA2);ENSG0000014027…
GO:0035315	hair cell differentiation	51	0.548375	1.55493	0.00950872	0.0832722	ENSG00000006611(USH1C);ENSG00000116990(MYCL);ENSG00000186862(PDZD7);ENSG00000095397(WHRN);ENSG00000242866(STRC);ENSG00000101384(JAG1);ENSG00000198719(DLL1);ENSG00000204385(SLC44A4);ENSG00000196586(MYO6);ENSG00000176058(TPRN);ENSG00000150275(PCDH15);ENSG00000184916(JAG2);ENSG00000184564(SLITRK6);ENSG00000164093(PITX2);ENSG00000091010(POU4F3);ENSG00000055732(MCOLN3);ENSG00000053918(KCNQ1);ENSG00000…	ENSG00000006611(USH1C);ENSG00000007168(PAFAH1B1);ENSG00000033867(SLC4A7);ENSG00000042781(USH2A);ENSG00000053918(KCNQ1);ENSG00000055732(MCOLN3);ENSG00000064195(DLX3);ENSG00000091010(POU4F3);ENSG00000095397(WHRN);ENSG00000100106(TRIOBP);ENSG00000101384(JAG1);ENSG00000104413(ESRP1);ENSG00000104884(ERCC2);ENSG00000107736(CDH23);ENSG00000109062(SLC9A3R1);ENSG00000111913(RIPOR2);ENSG00000114315(HES1);E…
GO:0060004	reflex	20	0.65616	1.55412	0.0107143	0.0838095	ENSG00000106688(SLC1A1);ENSG00000168743(NPNT);ENSG00000149488(TMC2);ENSG00000170044(ZPLD1);ENSG00000109738(GLRB);ENSG00000184254(ALDH1A3);ENSG00000150275(PCDH15);ENSG00000184564(SLITRK6);	ENSG00000105707(HPN);ENSG00000106688(SLC1A1);ENSG00000109189(USP46);ENSG00000109738(GLRB);ENSG00000120907(ADRA1A);ENSG00000139352(ASCL1);ENSG00000141385(AFG3L2);ENSG00000145888(GLRA1);ENSG00000149488(TMC2);ENSG00000150275(PCDH15);ENSG00000151577(DRD3);ENSG00000152661(GJA1);ENSG00000161681(SHANK1);ENSG00000165091(TMC1);ENSG00000166862(CACNG2);ENSG00000168743(NPNT);ENSG00000170044(ZPLD1);ENSG000001…
GO:0106030	neuron projection fasciculation	21	0.640012	1.55411	0.0236088	0.08365	ENSG00000091129(NRCAM);ENSG00000112902(SEMA5A);ENSG00000181754(AMIGO1);ENSG00000095713(CRTAC1);ENSG00000105429(MEGF8);ENSG00000154654(NCAM2);ENSG00000099250(NRP1);	ENSG00000044524(EPHA3);ENSG00000091129(NRCAM);ENSG00000095713(CRTAC1);ENSG00000099250(NRP1);ENSG00000105429(MEGF8);ENSG00000112902(SEMA5A);ENSG00000115310(RTN4);ENSG00000116106(EPHA4);ENSG00000118432(CNR1);ENSG00000133216(EPHB2);ENSG00000144619(CNTN4);ENSG00000146072(TNFRSF21);ENSG00000153266(FEZF2);ENSG00000154654(NCAM2);ENSG00000160007(ARHGAP35);ENSG00000164305(CASP3);ENSG00000176749(CDK5R1);EN…
GO:0019934	cGMP-mediated signaling	33	0.592996	1.55404	0.0136286	0.0835226	ENSG00000169418(NPR1);ENSG00000130203(APOE);ENSG00000120899(PTK2B);ENSG00000061918(GUCY1B1);ENSG00000108309(RUNDC3A);ENSG00000159899(NPR2);ENSG00000172367(PDZD3);ENSG00000128655(PDE11A);	ENSG00000044012(GUCA2B);ENSG00000048545(GUCA1A);ENSG00000061918(GUCY1B1);ENSG00000072952(IRAG1);ENSG00000101126(ADNP);ENSG00000101890(GUCY2F);ENSG00000108309(RUNDC3A);ENSG00000112541(PDE10A);ENSG00000120899(PTK2B);ENSG00000120937(NPPB);ENSG00000128655(PDE11A);ENSG00000130203(APOE);ENSG00000132518(GUCY2D);ENSG00000134640(MTNR1B);ENSG00000135218(CD36);ENSG00000135914(HTR2B);ENSG00000136160(EDNRB);E…
GO:0042359	vitamin D metabolic process	20	0.655156	1.55345	0.0258176	0.0838791	ENSG00000019549(SNAI2);ENSG00000135929(CYP27A1);ENSG00000140465(CYP1A1);ENSG00000186104(CYP2R1);ENSG00000111012(CYP27B1);	ENSG00000019186(CYP24A1);ENSG00000019549(SNAI2);ENSG00000081479(LRP2);ENSG00000100600(LGMN);ENSG00000105229(PIAS4);ENSG00000109320(NFKB1);ENSG00000111012(CYP27B1);ENSG00000111537(IFNG);ENSG00000118972(FGF23);ENSG00000124216(SNAI1);ENSG00000135929(CYP27A1);ENSG00000140459(CYP11A1);ENSG00000140465(CYP1A1);ENSG00000145321(GC);ENSG00000160868(CYP3A4);ENSG00000162676(GFI1);ENSG00000186104(CYP2R1);ENSG…
GO:0042491	inner ear auditory receptor cell differentiation	41	0.558134	1.55227	0.0110585	0.0846916	ENSG00000006611(USH1C);ENSG00000116990(MYCL);ENSG00000186862(PDZD7);ENSG00000095397(WHRN);ENSG00000242866(STRC);ENSG00000101384(JAG1);ENSG00000198719(DLL1);ENSG00000196586(MYO6);ENSG00000176058(TPRN);ENSG00000150275(PCDH15);ENSG00000184916(JAG2);ENSG00000184564(SLITRK6);ENSG00000091010(POU4F3);ENSG00000055732(MCOLN3);ENSG00000053918(KCNQ1);ENSG00000148400(NOTCH1);ENSG00000104413(ESRP1);ENSG000000…	ENSG00000006611(USH1C);ENSG00000007168(PAFAH1B1);ENSG00000033867(SLC4A7);ENSG00000053918(KCNQ1);ENSG00000055732(MCOLN3);ENSG00000091010(POU4F3);ENSG00000095397(WHRN);ENSG00000100106(TRIOBP);ENSG00000101384(JAG1);ENSG00000104413(ESRP1);ENSG00000107736(CDH23);ENSG00000109062(SLC9A3R1);ENSG00000111913(RIPOR2);ENSG00000114315(HES1);ENSG00000116990(MYCL);ENSG00000120756(PLS1);ENSG00000135547(HEY2);ENS…
GO:0031424	keratinization	67	0.510907	1.55112	0.00480769	0.0855134	ENSG00000118898(PPL);ENSG00000062038(CDH3);ENSG00000003137(CYP26B1);ENSG00000105427(CNFN);ENSG00000159450(TCHH);ENSG00000189337(KAZN);ENSG00000092295(TGM1);ENSG00000167880(EVPL);ENSG00000144452(ABCA12);	ENSG00000003137(CYP26B1);ENSG00000062038(CDH3);ENSG00000092295(TGM1);ENSG00000105141(CASP14);ENSG00000105427(CNFN);ENSG00000115008(IL1A);ENSG00000118898(PPL);ENSG00000125780(TGM3);ENSG00000128422(KRT17);ENSG00000134283(PPHLN1);ENSG00000144452(ABCA12);ENSG00000154227(CERS3);ENSG00000159450(TCHH);ENSG00000159455(LCE2B);ENSG00000159516(SPRR2G);ENSG00000163202(LCE3D);ENSG00000163207(IVL);ENSG00000163…
GO:2000181	negative regulation of blood vessel morphogenesis	104	0.485674	1.55101	0.00283688	0.0854245	ENSG00000169418(NPR1);ENSG00000071246(VASH1);ENSG00000169031(COL4A3);ENSG00000121753(ADGRB2);ENSG00000012779(ALOX5);ENSG00000138080(EMILIN1);ENSG00000173482(PTPRM);ENSG00000135744(AGT);ENSG00000163638(ADAMTS9);ENSG00000106004(HOXA5);ENSG00000181790(ADGRB1);ENSG00000092969(TGFB2);ENSG00000117281(CD160);ENSG00000058668(ATP2B4);ENSG00000106366(SERPINE1);ENSG00000134871(COL4A2);ENSG00000186340(THBS2)…	ENSG00000000005(TNMD);ENSG00000001631(KRIT1);ENSG00000006071(ABCC8);ENSG00000007968(E2F2);ENSG00000010327(STAB1);ENSG00000011465(DCN);ENSG00000012779(ALOX5);ENSG00000031698(SARS1);ENSG00000051382(PIK3CB);ENSG00000054598(FOXC1);ENSG00000058668(ATP2B4);ENSG00000063245(EPN1);ENSG00000064651(SLC12A2);ENSG00000065970(FOXJ2);ENSG00000066056(TIE1);ENSG00000067900(ROCK1);ENSG00000071246(VASH1);ENSG000000…
GO:0007369	gastrulation	185	0.455396	1.55029	0	0.0859191	ENSG00000066468(FGFR2);ENSG00000132470(ITGB4);ENSG00000115414(FN1);ENSG00000149922(TBX6);ENSG00000260428(SCX);ENSG00000104332(SFRP1);ENSG00000102996(MMP15);ENSG00000091136(LAMB1);ENSG00000143178(TBX19);ENSG00000109072(VTN);ENSG00000144810(COL8A1);ENSG00000141448(GATA6);ENSG00000135424(ITGA7);ENSG00000137764(MAP2K5);ENSG00000075891(PAX2);ENSG00000198728(LDB1);ENSG00000105429(MEGF8);ENSG00000144824…	ENSG00000004975(DVL2);ENSG00000005073(HOXA11);ENSG00000005884(ITGA3);ENSG00000006712(PAF1);ENSG00000019144(PHLDB1);ENSG00000036257(CUL3);ENSG00000053747(LAMA3);ENSG00000054598(FOXC1);ENSG00000060237(WNK1);ENSG00000060718(COL11A1);ENSG00000064655(EYA2);ENSG00000066468(FGFR2);ENSG00000072062(PRKACA);ENSG00000074054(CLASP1);ENSG00000075290(WNT8B);ENSG00000075891(PAX2);ENSG00000077943(ITGA8);ENSG0000…
GO:0070286	axonemal dynein complex assembly	39	0.560931	1.54929	0.00807754	0.086585	ENSG00000118997(DNAH7);ENSG00000105479(ODAD1);ENSG00000186710(CFAP73);ENSG00000204815(ODAD4);ENSG00000092850(TEKT2);ENSG00000114841(DNAH1);ENSG00000141519(CCDC40);ENSG00000183914(DNAH2);ENSG00000129295(DNAAF11);ENSG00000284862(CCDC39);ENSG00000004838(ZMYND10);ENSG00000152763(DNAI4);ENSG00000122735(DNAI1);ENSG00000198003(ODAD3);ENSG00000157856(DRC1);ENSG00000039139(DNAH5);ENSG00000154099(DNAAF1);	ENSG00000004838(ZMYND10);ENSG00000039139(DNAH5);ENSG00000080572(DNAAF6);ENSG00000092850(TEKT2);ENSG00000104450(SPAG1);ENSG00000105479(ODAD1);ENSG00000114841(DNAH1);ENSG00000118997(DNAH7);ENSG00000119661(DNAL1);ENSG00000122735(DNAI1);ENSG00000123977(DAW1);ENSG00000124721(DNAH8);ENSG00000129295(DNAAF11);ENSG00000137821(LRRC49);ENSG00000139537(CCDC65);ENSG00000141519(CCDC40);ENSG00000149292(TTC12);E…
GO:0048730	epidermis morphogenesis	35	0.571883	1.54867	0.0158983	0.086873	ENSG00000066468(FGFR2);ENSG00000171791(BCL2);ENSG00000092969(TGFB2);ENSG00000128602(SMO);ENSG00000178919(FOXE1);ENSG00000182197(EXT1);ENSG00000164066(INTU);ENSG00000164690(SHH);ENSG00000171243(SOSTDC1);ENSG00000136826(KLF4);	ENSG00000064195(DLX3);ENSG00000064300(NGFR);ENSG00000066468(FGFR2);ENSG00000069764(PLA2G10);ENSG00000070193(FGF10);ENSG00000073282(TP63);ENSG00000074047(GLI2);ENSG00000092969(TGFB2);ENSG00000106397(PLOD3);ENSG00000115461(IGFBP5);ENSG00000120370(GORAB);ENSG00000124216(SNAI1);ENSG00000125780(TGM3);ENSG00000128422(KRT17);ENSG00000128602(SMO);ENSG00000129437(KLK14);ENSG00000134363(FST);ENSG0000013592…
GO:0070696	transmembrane receptor protein serine/threonine kinase binding	25	0.613815	1.54867	0.0169779	0.0866937	ENSG00000187391(MAGI2);ENSG00000137834(SMAD6);ENSG00000130513(GDF15);ENSG00000146197(SCUBE3);ENSG00000164404(GDF9);ENSG00000125378(BMP4);ENSG00000116985(BMP8B);ENSG00000164659(ELAPOR2);	ENSG00000101144(BMP7);ENSG00000103490(PYCARD);ENSG00000112175(BMP5);ENSG00000116985(BMP8B);ENSG00000122641(INHBA);ENSG00000125378(BMP4);ENSG00000125845(BMP2);ENSG00000130385(BMP15);ENSG00000130513(GDF15);ENSG00000136698(CFC1);ENSG00000137834(SMAD6);ENSG00000146197(SCUBE3);ENSG00000151748(SAV1);ENSG00000152093(CFC1B);ENSG00000152785(BMP3);ENSG00000153162(BMP6);ENSG00000156574(NODAL);ENSG0000016440…
GO:0050772	positive regulation of axonogenesis	79	0.510223	1.54843	0.00148588	0.0867304	ENSG00000186868(MAPT);ENSG00000115414(FN1);ENSG00000112902(SEMA5A);ENSG00000277586(NEFL);ENSG00000184349(EFNA5);ENSG00000181754(AMIGO1);ENSG00000168779(SHOX2);ENSG00000146426(TIAM2);ENSG00000105429(MEGF8);ENSG00000108830(RND2);ENSG00000164050(PLXNB1);ENSG00000187164(SHTN1);ENSG00000108379(WNT3);ENSG00000018189(RUFY3);ENSG00000008086(CDKL5);ENSG00000169855(ROBO1);ENSG00000198910(L1CAM);ENSG0000020…	ENSG00000004399(PLXND1);ENSG00000007168(PAFAH1B1);ENSG00000008086(CDKL5);ENSG00000018189(RUFY3);ENSG00000065320(NTN1);ENSG00000072315(TRPC5);ENSG00000073803(MAP3K13);ENSG00000076356(PLXNA2);ENSG00000099250(NRP1);ENSG00000100503(NIN);ENSG00000101126(ADNP);ENSG00000103260(METRN);ENSG00000103769(RAB11A);ENSG00000105429(MEGF8);ENSG00000106683(LIMK1);ENSG00000107562(CXCL12);ENSG00000108379(WNT3);ENSG0…
GO:0001518	voltage-gated sodium channel complex	17	0.679017	1.54792	0.0135823	0.0870085	ENSG00000196557(CACNA1H);ENSG00000006283(CACNA1G);ENSG00000168356(SCN11A);ENSG00000169432(SCN9A);ENSG00000196876(SCN8A);ENSG00000136531(SCN2A);ENSG00000007314(SCN4A);ENSG00000153253(SCN3A);	ENSG00000006283(CACNA1G);ENSG00000007314(SCN4A);ENSG00000100346(CACNA1I);ENSG00000105711(SCN1B);ENSG00000136531(SCN2A);ENSG00000136546(SCN7A);ENSG00000144285(SCN1A);ENSG00000149575(SCN2B);ENSG00000153253(SCN3A);ENSG00000166257(SCN3B);ENSG00000168356(SCN11A);ENSG00000169432(SCN9A);ENSG00000177098(SCN4B);ENSG00000183873(SCN5A);ENSG00000185313(SCN10A);ENSG00000196557(CACNA1H);ENSG00000196876(SCN8A)
GO:0008191	metalloendopeptidase inhibitor activity	16	0.677028	1.54783	0.0317164	0.086887	ENSG00000107742(SPOCK2);ENSG00000169031(COL4A3);ENSG00000122707(RECK);ENSG00000152377(SPOCK1);	ENSG00000035862(TIMP2);ENSG00000079257(LXN);ENSG00000090512(FETUB);ENSG00000100234(TIMP3);ENSG00000102265(TIMP1);ENSG00000107742(SPOCK2);ENSG00000118849(RARRES1);ENSG00000122707(RECK);ENSG00000127578(WFIKKN1);ENSG00000130303(BST2);ENSG00000134259(NGF);ENSG00000152377(SPOCK1);ENSG00000157150(TIMP4);ENSG00000169031(COL4A3);ENSG00000173714(WFIKKN2);ENSG00000196104(SPOCK3)
GO:0035050	embryonic heart tube development	84	0.49736	1.54759	0.00590842	0.0869331	ENSG00000110195(FOLR1);ENSG00000078401(EDN1);ENSG00000149922(TBX6);ENSG00000162738(VANGL2);ENSG00000198719(DLL1);ENSG00000173947(PIFO);ENSG00000135541(AHI1);ENSG00000214513(NOTO);ENSG00000128602(SMO);ENSG00000141519(CCDC40);ENSG00000164442(CITED2);ENSG00000105429(MEGF8);ENSG00000054598(FOXC1);ENSG00000135111(TBX3);ENSG00000164690(SHH);ENSG00000284862(CCDC39);ENSG00000158286(RNF207);ENSG0000015161…	ENSG00000054598(FOXC1);ENSG00000070831(CDC42);ENSG00000074219(TEAD2);ENSG00000078401(EDN1);ENSG00000080815(PSEN1);ENSG00000081189(MEF2C);ENSG00000086598(TMED2);ENSG00000100628(ASB2);ENSG00000100644(HIF1A);ENSG00000101052(IFT52);ENSG00000101752(MIB1);ENSG00000103034(NDRG4);ENSG00000105429(MEGF8);ENSG00000106991(ENG);ENSG00000107831(FGF8);ENSG00000107882(SUFU);ENSG00000110195(FOLR1);ENSG00000112658…
GO:0072074	kidney mesenchyme development	19	0.648418	1.54699	0.0218487	0.0872612	ENSG00000100625(SIX4);ENSG00000075891(PAX2);ENSG00000143867(OSR1);ENSG00000164690(SHH);ENSG00000125378(BMP4);ENSG00000115415(STAT1);ENSG00000118762(PKD2);ENSG00000126778(SIX1);ENSG00000251493(FOXD1);ENSG00000113721(PDGFRB);	ENSG00000075891(PAX2);ENSG00000100625(SIX4);ENSG00000101144(BMP7);ENSG00000113721(PDGFRB);ENSG00000115415(STAT1);ENSG00000118526(TCF21);ENSG00000118762(PKD2);ENSG00000125378(BMP4);ENSG00000126778(SIX1);ENSG00000136997(MYC);ENSG00000141646(SMAD4);ENSG00000143867(OSR1);ENSG00000162552(WNT4);ENSG00000164690(SHH);ENSG00000170577(SIX2);ENSG00000176788(BASP1);ENSG00000184675(AMER1);ENSG00000184937(WT1)…
GO:2000311	regulation of AMPA receptor activity	26	0.60846	1.54681	0.0199667	0.0872556	ENSG00000189056(RELN);ENSG00000204314(PRRT1);ENSG00000251322(SHANK3);ENSG00000196338(NLGN3);ENSG00000169181(GSG1L);ENSG00000169992(NLGN2);ENSG00000169252(ADRB2);ENSG00000234965(SHISA8);ENSG00000174871(CNIH2);ENSG00000169760(NLGN1);ENSG00000187902(SHISA7);	ENSG00000006116(CACNG3);ENSG00000008735(MAPK8IP2);ENSG00000075429(CACNG5);ENSG00000075461(CACNG4);ENSG00000081189(MEF2C);ENSG00000105605(CACNG7);ENSG00000141503(MINK1);ENSG00000142408(CACNG8);ENSG00000143786(CNIH3);ENSG00000161681(SHANK1);ENSG00000166862(CACNG2);ENSG00000169181(GSG1L);ENSG00000169252(ADRB2);ENSG00000169760(NLGN1);ENSG00000169992(NLGN2);ENSG00000174871(CNIH2);ENSG00000179915(NRXN1…
GO:0003151	outflow tract morphogenesis	77	0.500929	1.54673	0.00297619	0.087159	ENSG00000066468(FGFR2);ENSG00000110195(FOLR1);ENSG00000078401(EDN1);ENSG00000069702(TGFBR3);ENSG00000101384(JAG1);ENSG00000137834(SMAD6);ENSG00000141448(GATA6);ENSG00000092969(TGFB2);ENSG00000162496(DHRS3);ENSG00000157240(FZD1);ENSG00000164128(NPY1R);ENSG00000164442(CITED2);ENSG00000164129(NPY5R);ENSG00000054598(FOXC1);ENSG00000135111(TBX3);ENSG00000125378(BMP4);ENSG00000169855(ROBO1);ENSG0000015…	ENSG00000004399(PLXND1);ENSG00000004975(DVL2);ENSG00000016082(ISL1);ENSG00000049540(ELN);ENSG00000054598(FOXC1);ENSG00000066468(FGFR2);ENSG00000069702(TGFBR3);ENSG00000070831(CDC42);ENSG00000075223(SEMA3C);ENSG00000078401(EDN1);ENSG00000081189(MEF2C);ENSG00000081479(LRP2);ENSG00000085741(WNT11);ENSG00000092969(TGFB2);ENSG00000099250(NRP1);ENSG00000099942(CRKL);ENSG00000100644(HIF1A);ENSG000001011…
GO:0055119	relaxation of cardiac muscle	18	0.660343	1.54625	0.0300353	0.087397	ENSG00000018625(ATP1A2);ENSG00000123700(KCNJ2);ENSG00000138735(PDE5A);ENSG00000148180(GSN);ENSG00000145349(CAMK2D);ENSG00000113448(PDE4D);ENSG00000213366(GSTM2);	ENSG00000018625(ATP1A2);ENSG00000100604(CHGA);ENSG00000113448(PDE4D);ENSG00000116741(RGS2);ENSG00000121879(PIK3CA);ENSG00000123700(KCNJ2);ENSG00000130528(HRC);ENSG00000135124(P2RX4);ENSG00000138735(PDE5A);ENSG00000143153(ATP1B1);ENSG00000145349(CAMK2D);ENSG00000148180(GSN);ENSG00000163399(ATP1A1);ENSG00000174437(ATP2A2);ENSG00000183023(SLC8A1);ENSG00000184588(PDE4B);ENSG00000198523(PLN);ENSG00000…
GO:1902711	GABA-A receptor complex	19	0.654523	1.54611	0.0206186	0.0873529	ENSG00000111886(GABRR2);ENSG00000186297(GABRA5);	ENSG00000011677(GABRA3);ENSG00000022355(GABRA1);ENSG00000094755(GABRP);ENSG00000102287(GABRE);ENSG00000109158(GABRA4);ENSG00000111886(GABRR2);ENSG00000113327(GABRG2);ENSG00000145863(GABRA6);ENSG00000145864(GABRB2);ENSG00000146276(GABRR1);ENSG00000151834(GABRA2);ENSG00000163285(GABRG1);ENSG00000163288(GABRB1);ENSG00000166206(GABRB3);ENSG00000182256(GABRG3);ENSG00000183185(GABRR3);ENSG00000186297(G…
GO:0045165	cell fate commitment	274	0.437073	1.54564	0	0.0876326	ENSG00000066468(FGFR2);ENSG00000177103(DSCAML1);ENSG00000185920(PTCH1);ENSG00000134245(WNT2B);ENSG00000143869(GDF7);ENSG00000078401(EDN1);ENSG00000149922(TBX6);ENSG00000128710(HOXD10);ENSG00000002745(WNT16);ENSG00000104332(SFRP1);ENSG00000143178(TBX19);ENSG00000106031(HOXA13);ENSG00000121075(TBX4);ENSG00000101384(JAG1);ENSG00000110693(SOX6);ENSG00000141448(GATA6);ENSG00000198719(DLL1);ENSG0000017…	ENSG00000002745(WNT16);ENSG00000003137(CYP26B1);ENSG00000004848(ARX);ENSG00000005073(HOXA11);ENSG00000005513(SOX8);ENSG00000006652(IFRD1);ENSG00000006712(PAF1);ENSG00000007372(PAX6);ENSG00000007866(TEAD3);ENSG00000016082(ISL1);ENSG00000049768(FOXP3);ENSG00000057657(PRDM1);ENSG00000057935(MTA3);ENSG00000061492(WNT8A);ENSG00000064218(DMRT3);ENSG00000064309(CDON);ENSG00000064655(EYA2);ENSG0000006646…
GO:0033612	receptor serine/threonine kinase binding	30	0.604861	1.54519	0.0137694	0.0878332	ENSG00000116329(OPRD1);ENSG00000187391(MAGI2);ENSG00000137834(SMAD6);ENSG00000130513(GDF15);ENSG00000146197(SCUBE3);ENSG00000164404(GDF9);ENSG00000125378(BMP4);ENSG00000116985(BMP8B);ENSG00000164659(ELAPOR2);	ENSG00000082556(OPRK1);ENSG00000101144(BMP7);ENSG00000103490(PYCARD);ENSG00000112175(BMP5);ENSG00000116329(OPRD1);ENSG00000116985(BMP8B);ENSG00000122641(INHBA);ENSG00000125378(BMP4);ENSG00000125845(BMP2);ENSG00000130385(BMP15);ENSG00000130513(GDF15);ENSG00000136698(CFC1);ENSG00000137834(SMAD6);ENSG00000144230(GPR17);ENSG00000146197(SCUBE3);ENSG00000151748(SAV1);ENSG00000152093(CFC1B);ENSG00000152…
GO:0045211	postsynaptic membrane	272	0.438182	1.54488	0	0.0878968	ENSG00000116032(GRIN3B);ENSG00000018236(CNTN1);ENSG00000151490(PTPRO);ENSG00000091129(NRCAM);ENSG00000108947(EFNB3);ENSG00000215045(GRID2IP);ENSG00000116329(OPRD1);ENSG00000102057(KCND1);ENSG00000167371(PRRT2);ENSG00000204314(PRRT1);ENSG00000111052(LIN7A);ENSG00000125848(FLRT3);ENSG00000108370(RGS9);ENSG00000152578(GRIA4);ENSG00000158258(CLSTN2);ENSG00000155974(GRIP1);ENSG00000139182(CLSTN3);ENSG…	ENSG00000006116(CACNG3);ENSG00000008277(ADAM22);ENSG00000011677(GABRA3);ENSG00000018236(CNTN1);ENSG00000022355(GABRA1);ENSG00000022840(RNF10);ENSG00000030304(MUSK);ENSG00000040731(CDH10);ENSG00000047579(DTNBP1);ENSG00000073921(PICALM);ENSG00000075429(CACNG5);ENSG00000075461(CACNG4);ENSG00000075711(DLG1);ENSG00000079805(DNM2);ENSG00000080644(CHRNA3);ENSG00000080854(IGSF9B);ENSG00000082556(OPRK1);E…
GO:0005796	Golgi lumen	101	0.481256	1.54359	0.0045045	0.0889093	ENSG00000176945(MUC20);ENSG00000076716(GPC4);ENSG00000099953(MMP11);ENSG00000002587(HS3ST1);ENSG00000183098(GPC6);ENSG00000038427(VCAN);ENSG00000184500(PROS1);ENSG00000109610(SOD3);ENSG00000197461(PDGFA);ENSG00000142192(APP);ENSG00000172007(RAB33B);ENSG00000140564(FURIN);ENSG00000188064(WNT7B);ENSG00000108379(WNT3);ENSG00000213420(GPC2);ENSG00000124145(SDC4);ENSG00000142798(HSPG2);ENSG00000169894…	ENSG00000002587(HS3ST1);ENSG00000011465(DCN);ENSG00000038427(VCAN);ENSG00000057593(F7);ENSG00000063660(GPC1);ENSG00000076716(GPC4);ENSG00000078808(SDF4);ENSG00000099139(PCSK5);ENSG00000099953(MMP11);ENSG00000100023(PPIL2);ENSG00000100311(PDGFB);ENSG00000101981(F9);ENSG00000104331(BPNT2);ENSG00000104826(LHB);ENSG00000106809(OGN);ENSG00000108379(WNT3);ENSG00000109610(SOD3);ENSG00000111186(WNT5B);EN…
GO:0010470	regulation of gastrulation	17	0.669972	1.54355	0.0217391	0.0887589	ENSG00000260428(SCX);ENSG00000144824(PHLDB2);ENSG00000143867(OSR1);ENSG00000204628(RACK1);ENSG00000118707(TGIF2);ENSG00000273706(LHX1);ENSG00000019144(PHLDB1);ENSG00000149256(TENM4);ENSG00000074054(CLASP1);	ENSG00000019144(PHLDB1);ENSG00000074054(CLASP1);ENSG00000101076(HNF4A);ENSG00000118707(TGIF2);ENSG00000125798(FOXA2);ENSG00000143867(OSR1);ENSG00000144824(PHLDB2);ENSG00000148204(CRB2);ENSG00000149256(TENM4);ENSG00000156574(NODAL);ENSG00000163389(POGLUT1);ENSG00000163539(CLASP2);ENSG00000165588(OTX2);ENSG00000173402(DAG1);ENSG00000204628(RACK1);ENSG00000260428(SCX);ENSG00000273706(LHX1)
GO:0045933	positive regulation of muscle contraction	46	0.545467	1.5427	0.00946372	0.0893875	ENSG00000078401(EDN1);ENSG00000073756(PTGS2);ENSG00000134548(SPX);ENSG00000163794(UCN);ENSG00000196296(ATP2A1);ENSG00000181104(F2R);ENSG00000168743(NPNT);ENSG00000183044(ABAT);ENSG00000111199(TRPV4);ENSG00000248746(ACTN3);ENSG00000196839(ADA);	ENSG00000006638(TBXA2R);ENSG00000053918(KCNQ1);ENSG00000067191(CACNB1);ENSG00000067560(RHOA);ENSG00000073756(PTGS2);ENSG00000074800(ENO1);ENSG00000075073(TACR2);ENSG00000078401(EDN1);ENSG00000081248(CACNA1S);ENSG00000085733(CTTN);ENSG00000100604(CHGA);ENSG00000101405(OXT);ENSG00000108878(CACNG1);ENSG00000109255(NMU);ENSG00000111199(TRPV4);ENSG00000112658(SRF);ENSG00000115353(TACR1);ENSG0000011674…
GO:0015248	sterol transporter activity	37	0.573226	1.54248	0.0114379	0.0893859	ENSG00000130203(APOE);ENSG00000160179(ABCG1);ENSG00000178075(GRAMD1C);ENSG00000172345(STARD5);ENSG00000165029(ABCA1);ENSG00000172350(ABCG4);ENSG00000089351(GRAMD1A);ENSG00000021762(OSBPL5);ENSG00000141447(OSBPL1A);ENSG00000006025(OSBPL7);ENSG00000100979(PLTP);ENSG00000184792(OSBP2);ENSG00000023171(GRAMD1B);ENSG00000130703(OSBPL2);ENSG00000144645(OSBPL10);ENSG00000116171(SCP2);	ENSG00000006025(OSBPL7);ENSG00000021762(OSBPL5);ENSG00000023171(GRAMD1B);ENSG00000070882(OSBPL3);ENSG00000079156(OSBPL6);ENSG00000084674(APOB);ENSG00000087237(CETP);ENSG00000089351(GRAMD1A);ENSG00000091039(OSBPL8);ENSG00000100300(TSPO);ENSG00000100979(PLTP);ENSG00000110048(OSBP);ENSG00000110244(APOA4);ENSG00000116171(SCP2);ENSG00000117859(OSBPL9);ENSG00000118137(APOA1);ENSG00000119655(NPC2);ENSG0…
GO:0086010	membrane depolarization during action potential	35	0.577046	1.5423	0.0165016	0.0893684	ENSG00000018625(ATP1A2);ENSG00000123700(KCNJ2);ENSG00000196557(CACNA1H);ENSG00000006283(CACNA1G);ENSG00000099822(HCN2);ENSG00000130529(TRPM4);ENSG00000151150(ANK3);ENSG00000168356(SCN11A);ENSG00000169432(SCN9A);ENSG00000196876(SCN8A);ENSG00000136531(SCN2A);ENSG00000007314(SCN4A);ENSG00000153253(SCN3A);ENSG00000055118(KCNH2);ENSG00000157388(CACNA1D);ENSG00000145362(ANK2);ENSG00000153956(CACNA2D1);…	ENSG00000006283(CACNA1G);ENSG00000007314(SCN4A);ENSG00000018625(ATP1A2);ENSG00000055118(KCNH2);ENSG00000070159(PTPN3);ENSG00000099822(HCN2);ENSG00000100346(CACNA1I);ENSG00000105711(SCN1B);ENSG00000108961(RANGRF);ENSG00000123700(KCNJ2);ENSG00000128245(YWHAH);ENSG00000130529(TRPM4);ENSG00000136531(SCN2A);ENSG00000136546(SCN7A);ENSG00000138622(HCN4);ENSG00000144285(SCN1A);ENSG00000145362(ANK2);ENSG0…
GO:0045940	positive regulation of steroid metabolic process	32	0.586253	1.54221	0.0170648	0.0892934	ENSG00000130203(APOE);ENSG00000160179(ABCG1);ENSG00000153071(DAB2);ENSG00000135744(AGT);ENSG00000140443(IGF1R);ENSG00000172350(ABCG4);	ENSG00000072310(SREBF1);ENSG00000110243(APOA5);ENSG00000110244(APOA4);ENSG00000111537(IFNG);ENSG00000113578(FGF1);ENSG00000114650(SCAP);ENSG00000115008(IL1A);ENSG00000116171(SCP2);ENSG00000118137(APOA1);ENSG00000126368(NR1D1);ENSG00000127948(POR);ENSG00000130203(APOE);ENSG00000130208(APOC1);ENSG00000131808(FSHB);ENSG00000132356(PRKAA1);ENSG00000135346(CGA);ENSG00000135744(AGT);ENSG00000140443(IGF…
[truncated: 6,213 more rows]

## Sheet: ACHN-P3-vs-ACHN-P17.go.Gsea
id	name	SIZE	ES	NES	NOM p-val	FDR q-val	Core_Genes	Genes
[truncated: 6,710 more rows]

## Sheet: ACHN-P3-vs-ACHN-P24.go.Gsea
id	name	SIZE	ES	NES	NOM p-val	FDR q-val	Core_Genes	Genes
[truncated: 6,710 more rows]

[truncated: 1 more sheets: ACHN-P3-vs-ACHN-P39.go.Gsea]
