# Supplementary material for: Cell passage number drives transcriptomic drift as an overlooked factor in experimental reproducibility
Source: Sci Rep. 2025 Nov 21;15:44984. doi: 10.1038/s41598-025-29424-1 (PMC12748706; doi:10.1038/s41598-025-29424-1)
Supplement: Supplementary file 2 — Supplementary Information 2. [file 41598_2025_29424_MOESM2_ESM.zip › Renca-GSEA.xlsx]

## Sheet: Renca-P3-vs-Renca-P11.go.Gsea
id	name	SIZE	ES	NES	NOM p-val	FDR q-val	Core_Genes	Genes
GO:0042571	immunoglobulin complex, circulating	133	0.730675	2.21077	0	0	ENSMUSG00000026417(Pigr);	ENSMUSG00000026417(Pigr);ENSMUSG00000067149(Jchain);ENSMUSG00000075370(Igll1);ENSMUSG00000076490(Trbc1);ENSMUSG00000076498(Trbc2);ENSMUSG00000076572(Igkv18-36);ENSMUSG00000076596(Igkv3-10);ENSMUSG00000076598(Igkv3-7);ENSMUSG00000076612(Ighg2c);ENSMUSG00000076615(Ighg3);ENSMUSG00000076617(Ighm);ENSMUSG00000076633(Ighv5-2);ENSMUSG00000076646(Ighv2-6-8);ENSMUSG00000076652(Ighv7-3);ENSMUSG00000076653…
GO:0005237	inhibitory extracellular ligand-gated ion channel activity	17	0.882323	1.89452	0	0.0376669	ENSMUSG00000031340(Gabre);	ENSMUSG00000000263(Glra1);ENSMUSG00000000560(Gabra2);ENSMUSG00000001260(Gabrg1);ENSMUSG00000007653(Gabrb2);ENSMUSG00000010803(Gabra1);ENSMUSG00000018589(Glra2);ENSMUSG00000018595(Glra4);ENSMUSG00000020428(Gabra6);ENSMUSG00000020436(Gabrg2);ENSMUSG00000028020(Glrb);ENSMUSG00000029211(Gabra4);ENSMUSG00000031340(Gabre);ENSMUSG00000031343(Gabra3);ENSMUSG00000038257(Glra3);ENSMUSG00000055026(Gabrg3);E…
GO:0099171	presynaptic modulation of chemical synaptic transmission	53	0.695815	1.84617	0	0.0853846	ENSMUSG00000020883(Fbxl20);ENSMUSG00000039579(Grin3a);ENSMUSG00000006958(Chrd);ENSMUSG00000045730(Adrb2);ENSMUSG00000027577(Chrna4);ENSMUSG00000049303(Syt12);ENSMUSG00000078816(Prkcg);ENSMUSG00000011877(Git1);ENSMUSG00000027950(Chrnb2);ENSMUSG00000024211(Grm8);ENSMUSG00000033717(Adra2a);ENSMUSG00000015968(Cacna1d);ENSMUSG00000020178(Adora2a);ENSMUSG00000022812(Gsk3b);ENSMUSG00000045038(Prkce);	ENSMUSG00000000120(Ngfr);ENSMUSG00000000562(Adora3);ENSMUSG00000000766(Oprm1);ENSMUSG00000006958(Chrd);ENSMUSG00000011877(Git1);ENSMUSG00000015968(Cacna1d);ENSMUSG00000017132(Cyth1);ENSMUSG00000018500(Adora2b);ENSMUSG00000018965(Ywhah);ENSMUSG00000019433(Gipc1);ENSMUSG00000020178(Adora2a);ENSMUSG00000020431(Adcy1);ENSMUSG00000020883(Fbxl20);ENSMUSG00000021478(Drd1);ENSMUSG00000021721(Htr1a);ENSMU…
GO:0043178	alcohol binding	89	0.638406	1.84493	0	0.065239	ENSMUSG00000029608(Rph3a);ENSMUSG00000031144(Syp);ENSMUSG00000040111(Gramd1b);ENSMUSG00000004885(Crabp2);ENSMUSG00000039050(Osbpl2);ENSMUSG00000046027(Stard5);ENSMUSG00000030287(Itpr2);ENSMUSG00000025198(Erlin1);ENSMUSG00000038910(Plcl2);ENSMUSG00000001248(Gramd1a);ENSMUSG00000029735(Tpk1);ENSMUSG00000003062(Stard3nl);ENSMUSG00000003271(Sult2b1);ENSMUSG00000024413(Npc1);ENSMUSG00000046402(Rbp1);E…	ENSMUSG00000001248(Gramd1a);ENSMUSG00000003062(Stard3nl);ENSMUSG00000003269(Cyth2);ENSMUSG00000003271(Sult2b1);ENSMUSG00000004885(Crabp2);ENSMUSG00000005681(Apoa2);ENSMUSG00000010660(Plcd1);ENSMUSG00000015083(C8g);ENSMUSG00000018167(Stard3);ENSMUSG00000018340(Anxa6);ENSMUSG00000019715(Gle1);ENSMUSG00000020189(Osbpl8);ENSMUSG00000020402(Vdac1);ENSMUSG00000020435(Osbp2);ENSMUSG00000020709(Adap2);EN…
GO:0006910	phagocytosis, recognition	149	0.594852	1.8432	0	0.0539283	ENSMUSG00000031028(Tub);ENSMUSG00000024593(Megf10);ENSMUSG00000022887(Masp1);ENSMUSG00000037936(Scarb1);ENSMUSG00000055447(Cd47);ENSMUSG00000001128(Cfp);ENSMUSG00000037446(Tulp1);	ENSMUSG00000000631(Myo18a);ENSMUSG00000001128(Cfp);ENSMUSG00000002944(Cd36);ENSMUSG00000015947(Fcgr1);ENSMUSG00000016024(Lbp);ENSMUSG00000021795(Sftpd);ENSMUSG00000022887(Masp1);ENSMUSG00000023992(Trem2);ENSMUSG00000024164(C3);ENSMUSG00000024593(Megf10);ENSMUSG00000024863(Mbl2);ENSMUSG00000026405(C4bp);ENSMUSG00000026835(Fcnb);ENSMUSG00000027832(Ptx3);ENSMUSG00000028073(Pear1);ENSMUSG00000028979(…
GO:1904862	inhibitory synapse assembly	18	0.862023	1.83479	0	0.0533304	ENSMUSG00000021451(Sema4d);ENSMUSG00000053646(Plxnb1);ENSMUSG00000042873(Lhfpl4);ENSMUSG00000051790(Nlgn2);	ENSMUSG00000000560(Gabra2);ENSMUSG00000007594(Hapln4);ENSMUSG00000007653(Gabrb2);ENSMUSG00000010803(Gabra1);ENSMUSG00000020436(Gabrg2);ENSMUSG00000021451(Sema4d);ENSMUSG00000026425(Srgap2);ENSMUSG00000028064(Sema4a);ENSMUSG00000031137(Fgf13);ENSMUSG00000031654(Cbln1);ENSMUSG00000033676(Gabrb3);ENSMUSG00000039252(Lgi2);ENSMUSG00000039419(Cntnap2);ENSMUSG00000042873(Lhfpl4);ENSMUSG00000045903(Npas4…
GO:0099054	presynapse assembly	55	0.664058	1.78558	0	0.123815	ENSMUSG00000030093(Wnt7a);ENSMUSG00000059146(Ntrk3);ENSMUSG00000045005(Fzd5);ENSMUSG00000025555(Farp1);ENSMUSG00000051790(Nlgn2);ENSMUSG00000028249(Sdcbp);ENSMUSG00000027253(Lrp4);ENSMUSG00000032076(Cadm1);ENSMUSG00000045045(Lrfn4);ENSMUSG00000031302(Nlgn3);ENSMUSG00000013236(Ptprs);ENSMUSG00000029071(Dvl1);ENSMUSG00000022892(App);ENSMUSG00000060780(Lrrtm1);ENSMUSG00000031217(Efnb1);ENSMUSG000000…	ENSMUSG00000001300(Efnb2);ENSMUSG00000003934(Efnb3);ENSMUSG00000008153(Clstn3);ENSMUSG00000009900(Wnt3a);ENSMUSG00000013236(Ptprs);ENSMUSG00000013663(Pten);ENSMUSG00000022514(Il1rap);ENSMUSG00000022892(App);ENSMUSG00000024109(Nrxn1);ENSMUSG00000024647(Cbln2);ENSMUSG00000024868(Dkk1);ENSMUSG00000025555(Farp1);ENSMUSG00000025889(Snca);ENSMUSG00000027253(Lrp4);ENSMUSG00000028249(Sdcbp);ENSMUSG000000…
GO:0098632	cell-cell adhesion mediator activity	34	0.713885	1.7641	0	0.167301	ENSMUSG00000020598(Nrcam);ENSMUSG00000020067(Mypn);ENSMUSG00000022865(Cxadr);ENSMUSG00000039103(Nexn);ENSMUSG00000020839(Tmigd1);ENSMUSG00000055447(Cd47);ENSMUSG00000036030(Prtg);ENSMUSG00000023175(Bsg);ENSMUSG00000031385(Plxnb3);ENSMUSG00000064158(Izumo1);ENSMUSG00000022667(Cd200r1);ENSMUSG00000032087(Dscaml1);ENSMUSG00000001946(Esam);	ENSMUSG00000001946(Esam);ENSMUSG00000020067(Mypn);ENSMUSG00000020598(Nrcam);ENSMUSG00000020839(Tmigd1);ENSMUSG00000021728(Emb);ENSMUSG00000022667(Cd200r1);ENSMUSG00000022865(Cxadr);ENSMUSG00000023175(Bsg);ENSMUSG00000024471(Myot);ENSMUSG00000026442(Nfasc);ENSMUSG00000030092(Cntn6);ENSMUSG00000031385(Plxnb3);ENSMUSG00000031990(Jam3);ENSMUSG00000032087(Dscaml1);ENSMUSG00000032336(Nptn);ENSMUSG00000…
GO:0098960	postsynaptic neurotransmitter receptor activity	72	0.614529	1.75923	0	0.163025	ENSMUSG00000039579(Grin3a);ENSMUSG00000026251(Chrnd);ENSMUSG00000031340(Gabre);ENSMUSG00000001985(Grik3);ENSMUSG00000027577(Chrna4);ENSMUSG00000041189(Chrnb1);ENSMUSG00000029054(Gabrd);ENSMUSG00000040495(Chrm4);ENSMUSG00000027950(Chrnb2);ENSMUSG00000003378(Grik5);	ENSMUSG00000000263(Glra1);ENSMUSG00000000560(Gabra2);ENSMUSG00000001260(Gabrg1);ENSMUSG00000001985(Grik3);ENSMUSG00000001986(Gria3);ENSMUSG00000002771(Grin2d);ENSMUSG00000003378(Grik5);ENSMUSG00000007653(Gabrb2);ENSMUSG00000008590(Htr3b);ENSMUSG00000010803(Gabra1);ENSMUSG00000014609(Chrne);ENSMUSG00000015702(Anxa9);ENSMUSG00000018589(Glra2);ENSMUSG00000018595(Glra4);ENSMUSG00000019828(Grm1);ENSMU…
GO:0008227	G protein-coupled amine receptor activity	63	0.6308	1.74823	0	0.178291	ENSMUSG00000045730(Adrb2);ENSMUSG00000049280(Or10ab5);ENSMUSG00000026228(Htr2b);ENSMUSG00000040495(Chrm4);ENSMUSG00000033717(Adra2a);	ENSMUSG00000021721(Htr1a);ENSMUSG00000024798(Htr7);ENSMUSG00000025496(Drd4);ENSMUSG00000026228(Htr2b);ENSMUSG00000026322(Htr4);ENSMUSG00000027335(Adra1d);ENSMUSG00000028747(Htr6);ENSMUSG00000031489(Adrb3);ENSMUSG00000032773(Chrm1);ENSMUSG00000033717(Adra2a);ENSMUSG00000034987(Hrh2);ENSMUSG00000034997(Htr2a);ENSMUSG00000035283(Adrb1);ENSMUSG00000037346(Hrh4);ENSMUSG00000037424(Taar9);ENSMUSG000000…
GO:0072148	epithelial cell fate commitment	19	0.789177	1.73903	0.0018018	0.195515	ENSMUSG00000002799(Jag2);ENSMUSG00000040728(Esrp1);ENSMUSG00000006958(Chrd);ENSMUSG00000039191(Rbpj);ENSMUSG00000026923(Notch1);	ENSMUSG00000002799(Jag2);ENSMUSG00000006958(Chrd);ENSMUSG00000010175(Prox1);ENSMUSG00000014773(Dll1);ENSMUSG00000021944(Gata4);ENSMUSG00000024215(Spdef);ENSMUSG00000026836(Acvr1);ENSMUSG00000026923(Notch1);ENSMUSG00000027434(Nkx2-2);ENSMUSG00000028583(Pdpn);ENSMUSG00000030551(Nr2f2);ENSMUSG00000034701(Neurod1);ENSMUSG00000035277(Arx);ENSMUSG00000036169(Sostdc1);ENSMUSG00000037992(Rara);ENSMUSG000…
GO:0008395	steroid hydroxylase activity	69	0.625849	1.73181	0	0.203164	ENSMUSG00000021259(Cyp46a1);ENSMUSG00000061740(Cyp2d22);ENSMUSG00000025197(Cyp2c23);ENSMUSG00000022818(Cyp2ab1);ENSMUSG00000026170(Cyp27a1);ENSMUSG00000027983(Cyp2u1);	ENSMUSG00000003053(Cyp2c29);ENSMUSG00000003555(Cyp17a1);ENSMUSG00000015224(Cyp2j9);ENSMUSG00000021259(Cyp46a1);ENSMUSG00000022589(Cyp11b2);ENSMUSG00000022818(Cyp2ab1);ENSMUSG00000023963(Cyp39a1);ENSMUSG00000024087(Cyp1b1);ENSMUSG00000025002(Cyp2c55);ENSMUSG00000025003(Cyp2c39);ENSMUSG00000025004(Cyp2c40);ENSMUSG00000025197(Cyp2c23);ENSMUSG00000025479(Cyp2e1);ENSMUSG00000026170(Cyp27a1);ENSMUSG000…
GO:0099529	neurotransmitter receptor activity involved in regulation of postsynaptic membrane potential	57	0.638336	1.72336	0.00162866	0.217456	ENSMUSG00000039579(Grin3a);ENSMUSG00000026251(Chrnd);ENSMUSG00000031340(Gabre);ENSMUSG00000001985(Grik3);ENSMUSG00000027577(Chrna4);ENSMUSG00000041189(Chrnb1);ENSMUSG00000029054(Gabrd);ENSMUSG00000027950(Chrnb2);ENSMUSG00000003378(Grik5);	ENSMUSG00000000263(Glra1);ENSMUSG00000000560(Gabra2);ENSMUSG00000001260(Gabrg1);ENSMUSG00000001985(Grik3);ENSMUSG00000001986(Gria3);ENSMUSG00000002771(Grin2d);ENSMUSG00000003378(Grik5);ENSMUSG00000007653(Gabrb2);ENSMUSG00000008590(Htr3b);ENSMUSG00000010803(Gabra1);ENSMUSG00000014609(Chrne);ENSMUSG00000018589(Glra2);ENSMUSG00000018595(Glra4);ENSMUSG00000020159(Gabrp);ENSMUSG00000020428(Gabra6);ENS…
GO:0070679	inositol 1,4,5 trisphosphate binding	17	0.820275	1.7208	0.00180505	0.211667	ENSMUSG00000029608(Rph3a);ENSMUSG00000030287(Itpr2);ENSMUSG00000038910(Plcl2);ENSMUSG00000030102(Itpr1);ENSMUSG00000070425(Xntrpc);	ENSMUSG00000003269(Cyth2);ENSMUSG00000010660(Plcd1);ENSMUSG00000021541(Trpc7);ENSMUSG00000027716(Trpc3);ENSMUSG00000027748(Trpc4);ENSMUSG00000029608(Rph3a);ENSMUSG00000030102(Itpr1);ENSMUSG00000030287(Itpr2);ENSMUSG00000031997(Trpc6);ENSMUSG00000032839(Trpc1);ENSMUSG00000038349(Plcl1);ENSMUSG00000038910(Plcl2);ENSMUSG00000041710(Trpc5);ENSMUSG00000042644(Itpr3);ENSMUSG00000070425(Xntrpc);ENSMUSG0…
GO:0042749	regulation of circadian sleep/wake cycle	31	0.711123	1.71249	0.00170648	0.227943	ENSMUSG00000018916(Csf2);ENSMUSG00000020889(Nr1d1);ENSMUSG00000015090(Ptgds);ENSMUSG00000028957(Per3);ENSMUSG00000017697(Ada);ENSMUSG00000027950(Chrnb2);ENSMUSG00000020178(Adora2a);	ENSMUSG00000004654(Ghrhr);ENSMUSG00000015090(Ptgds);ENSMUSG00000017697(Ada);ENSMUSG00000018916(Csf2);ENSMUSG00000020178(Adora2a);ENSMUSG00000020889(Nr1d1);ENSMUSG00000021478(Drd1);ENSMUSG00000022705(Drd3);ENSMUSG00000024798(Htr7);ENSMUSG00000025746(Il6);ENSMUSG00000025888(Casp1);ENSMUSG00000027643(Ghrh);ENSMUSG00000027950(Chrnb2);ENSMUSG00000028004(Npy2r);ENSMUSG00000028957(Per3);ENSMUSG000000289…
GO:1904315	transmitter-gated ion channel activity involved in regulation of postsynaptic membrane potential	55	0.641034	1.71232	0.00327869	0.21406	ENSMUSG00000039579(Grin3a);ENSMUSG00000026251(Chrnd);ENSMUSG00000031340(Gabre);ENSMUSG00000001985(Grik3);ENSMUSG00000027577(Chrna4);ENSMUSG00000041189(Chrnb1);ENSMUSG00000029054(Gabrd);ENSMUSG00000027950(Chrnb2);ENSMUSG00000003378(Grik5);	ENSMUSG00000000263(Glra1);ENSMUSG00000000560(Gabra2);ENSMUSG00000001260(Gabrg1);ENSMUSG00000001985(Grik3);ENSMUSG00000001986(Gria3);ENSMUSG00000002771(Grin2d);ENSMUSG00000003378(Grik5);ENSMUSG00000007653(Gabrb2);ENSMUSG00000008590(Htr3b);ENSMUSG00000010803(Gabra1);ENSMUSG00000014609(Chrne);ENSMUSG00000018589(Glra2);ENSMUSG00000018595(Glra4);ENSMUSG00000020159(Gabrp);ENSMUSG00000020428(Gabra6);ENS…
GO:0099174	regulation of presynapse organization	43	0.662745	1.70512	0	0.227556	ENSMUSG00000030093(Wnt7a);ENSMUSG00000059146(Ntrk3);ENSMUSG00000025555(Farp1);ENSMUSG00000051790(Nlgn2);ENSMUSG00000045045(Lrfn4);ENSMUSG00000031302(Nlgn3);	ENSMUSG00000003934(Efnb3);ENSMUSG00000008153(Clstn3);ENSMUSG00000009900(Wnt3a);ENSMUSG00000022514(Il1rap);ENSMUSG00000022892(App);ENSMUSG00000024109(Nrxn1);ENSMUSG00000024647(Cbln2);ENSMUSG00000024868(Dkk1);ENSMUSG00000025555(Farp1);ENSMUSG00000025889(Snca);ENSMUSG00000030093(Wnt7a);ENSMUSG00000031119(Gpc4);ENSMUSG00000031302(Nlgn3);ENSMUSG00000031654(Cbln1);ENSMUSG00000031696(Vps35);ENSMUSG00000…
GO:0005231	excitatory extracellular ligand-gated ion channel activity	54	0.638669	1.70207	0.00159236	0.225933	ENSMUSG00000008932(Slc1a7);ENSMUSG00000026251(Chrnd);ENSMUSG00000031340(Gabre);ENSMUSG00000027577(Chrna4);ENSMUSG00000041189(Chrnb1);ENSMUSG00000029054(Gabrd);ENSMUSG00000027950(Chrnb2);ENSMUSG00000022758(P2rx6);ENSMUSG00000005950(P2rx5);ENSMUSG00000070570(Slc17a7);ENSMUSG00000023267(Gabrr2);	ENSMUSG00000000263(Glra1);ENSMUSG00000000560(Gabra2);ENSMUSG00000001260(Gabrg1);ENSMUSG00000005950(P2rx5);ENSMUSG00000005952(Trpv1);ENSMUSG00000007653(Gabrb2);ENSMUSG00000008590(Htr3b);ENSMUSG00000008932(Slc1a7);ENSMUSG00000010803(Gabra1);ENSMUSG00000014609(Chrne);ENSMUSG00000018589(Glra2);ENSMUSG00000018595(Glra4);ENSMUSG00000020159(Gabrp);ENSMUSG00000020428(Gabra6);ENSMUSG00000020436(Gabrg2);EN…
GO:0005546	phosphatidylinositol-4,5-bisphosphate binding	89	0.581159	1.69357	0	0.244909	ENSMUSG00000025432(Avil);ENSMUSG00000029608(Rph3a);ENSMUSG00000017204(Gsdma);ENSMUSG00000039050(Osbpl2);ENSMUSG00000027456(Sdcbp2);ENSMUSG00000017817(Jph2);ENSMUSG00000061462(Obscn);ENSMUSG00000051355(Commd1);ENSMUSG00000024236(Svil);ENSMUSG00000050332(Amer1);ENSMUSG00000028249(Sdcbp);ENSMUSG00000038775(Vill);ENSMUSG00000050211(Pla2g4e);ENSMUSG00000037446(Tulp1);ENSMUSG00000042364(Snx18);ENSMUSG0…	ENSMUSG00000000600(Krit1);ENSMUSG00000000915(Hip1r);ENSMUSG00000002565(Scin);ENSMUSG00000002812(Flii);ENSMUSG00000004961(Syt5);ENSMUSG00000009545(Kcnq1);ENSMUSG00000010660(Plcd1);ENSMUSG00000015702(Anxa9);ENSMUSG00000017204(Gsdma);ENSMUSG00000017211(Gsdma2);ENSMUSG00000017817(Jph2);ENSMUSG00000018293(Pfn1);ENSMUSG00000018417(Myo1b);ENSMUSG00000018924(Alox15);ENSMUSG00000020437(Myo1g);ENSMUSG00000…
GO:0099565	chemical synaptic transmission, postsynaptic	142	0.550682	1.68988	0	0.246414	ENSMUSG00000030093(Wnt7a);ENSMUSG00000008932(Slc1a7);ENSMUSG00000026251(Chrnd);ENSMUSG00000024268(Celf4);ENSMUSG00000022623(Shank3);ENSMUSG00000031340(Gabre);ENSMUSG00000042589(Cux2);ENSMUSG00000007207(Stx1a);ENSMUSG00000045730(Adrb2);ENSMUSG00000027577(Chrna4);ENSMUSG00000079055(Slc8a3);ENSMUSG00000051790(Nlgn2);ENSMUSG00000046876(Atxn1);ENSMUSG00000042757(Tmem108);ENSMUSG00000036499(Eea1);ENSMU…	ENSMUSG00000000120(Ngfr);ENSMUSG00000000263(Glra1);ENSMUSG00000000560(Gabra2);ENSMUSG00000000632(Sez6);ENSMUSG00000000766(Oprm1);ENSMUSG00000001260(Gabrg1);ENSMUSG00000002032(Tmem25);ENSMUSG00000002771(Grin2d);ENSMUSG00000003200(Sh3gl1);ENSMUSG00000003352(Cacnb3);ENSMUSG00000003378(Grik5);ENSMUSG00000005583(Mef2c);ENSMUSG00000005950(P2rx5);ENSMUSG00000005952(Trpv1);ENSMUSG00000007207(Stx1a);ENSMU…
GO:0048172	regulation of short-term neuronal synaptic plasticity	20	0.772184	1.68836	0	0.240667	ENSMUSG00000031144(Syp);ENSMUSG00000002028(Kmt2a);ENSMUSG00000030720(Cln3);ENSMUSG00000031840(Rab3a);ENSMUSG00000022415(Syngr1);ENSMUSG00000030376(Slc8a2);ENSMUSG00000036104(Rab3gap1);ENSMUSG00000003863(Ppfia3);ENSMUSG00000034799(Unc13a);ENSMUSG00000028456(Unc13b);	ENSMUSG00000002028(Kmt2a);ENSMUSG00000003863(Ppfia3);ENSMUSG00000022415(Syngr1);ENSMUSG00000022494(Shisa9);ENSMUSG00000024261(Syt4);ENSMUSG00000026904(Slc4a10);ENSMUSG00000028456(Unc13b);ENSMUSG00000030376(Slc8a2);ENSMUSG00000030720(Cln3);ENSMUSG00000031144(Syp);ENSMUSG00000031357(Syap1);ENSMUSG00000031840(Rab3a);ENSMUSG00000034799(Unc13a);ENSMUSG00000036104(Rab3gap1);ENSMUSG00000037217(Syn1);ENS…
GO:2000311	regulation of AMPA receptor activity	26	0.71402	1.6875	0.00525394	0.23294	ENSMUSG00000022623(Shank3);ENSMUSG00000045730(Adrb2);ENSMUSG00000051790(Nlgn2);ENSMUSG00000034813(Grip1);ENSMUSG00000031302(Nlgn3);ENSMUSG00000024873(Cnih2);ENSMUSG00000020827(Mink1);ENSMUSG00000022602(Arc);	ENSMUSG00000005583(Mef2c);ENSMUSG00000015476(Prrt1);ENSMUSG00000019146(Cacng2);ENSMUSG00000020723(Cacng4);ENSMUSG00000020827(Mink1);ENSMUSG00000022494(Shisa9);ENSMUSG00000022602(Arc);ENSMUSG00000022619(Mapk8ip2);ENSMUSG00000022623(Shank3);ENSMUSG00000024109(Nrxn1);ENSMUSG00000024873(Cnih2);ENSMUSG00000026514(Cnih3);ENSMUSG00000031302(Nlgn3);ENSMUSG00000034813(Grip1);ENSMUSG00000038738(Shank1);ENS…
GO:1905606	regulation of presynapse assembly	40	0.659611	1.6862	0	0.227314	ENSMUSG00000030093(Wnt7a);ENSMUSG00000059146(Ntrk3);ENSMUSG00000025555(Farp1);ENSMUSG00000051790(Nlgn2);ENSMUSG00000045045(Lrfn4);ENSMUSG00000022892(App);ENSMUSG00000060780(Lrrtm1);ENSMUSG00000044147(Arf6);	ENSMUSG00000003934(Efnb3);ENSMUSG00000008153(Clstn3);ENSMUSG00000009900(Wnt3a);ENSMUSG00000022514(Il1rap);ENSMUSG00000022892(App);ENSMUSG00000024109(Nrxn1);ENSMUSG00000024647(Cbln2);ENSMUSG00000024868(Dkk1);ENSMUSG00000025555(Farp1);ENSMUSG00000025889(Snca);ENSMUSG00000030093(Wnt7a);ENSMUSG00000031119(Gpc4);ENSMUSG00000031654(Cbln1);ENSMUSG00000033214(Slitrk5);ENSMUSG00000034912(Mdga2);ENSMUSG000…
GO:0030890	positive regulation of B cell proliferation	45	0.6462	1.6821	0	0.231423	ENSMUSG00000031497(Tnfsf13b);ENSMUSG00000017652(Cd40);ENSMUSG00000045322(Tlr9);ENSMUSG00000024610(Cd74);ENSMUSG00000020134(Peli1);ENSMUSG00000033721(Vav3);ENSMUSG00000027544(Nfatc2);ENSMUSG00000023067(Cdkn1a);ENSMUSG00000025986(Slc39a10);ENSMUSG00000005268(Prlr);ENSMUSG00000017697(Ada);ENSMUSG00000047123(Ticam1);ENSMUSG00000027950(Chrnb2);ENSMUSG00000022797(Tfrc);	ENSMUSG00000000869(Il4);ENSMUSG00000002308(Cd320);ENSMUSG00000005268(Prlr);ENSMUSG00000005583(Mef2c);ENSMUSG00000009900(Wnt3a);ENSMUSG00000017550(Atad5);ENSMUSG00000017652(Cd40);ENSMUSG00000017697(Ada);ENSMUSG00000018914(Il3);ENSMUSG00000020134(Peli1);ENSMUSG00000020167(Tcf3);ENSMUSG00000020383(Il13);ENSMUSG00000022488(Nckap1l);ENSMUSG00000022508(Bcl6);ENSMUSG00000022797(Tfrc);ENSMUSG00000023067(…
GO:0021884	forebrain neuron development	27	0.717515	1.68048	0.0017331	0.227773	ENSMUSG00000031398(Plxna3);ENSMUSG00000043051(Disc1);ENSMUSG00000063531(Sema3e);ENSMUSG00000030314(Atg7);ENSMUSG00000035139(Secisbp2);	ENSMUSG00000007817(Zmiz1);ENSMUSG00000019505(Ubb);ENSMUSG00000020456(Ogdh);ENSMUSG00000020950(Foxg1);ENSMUSG00000024639(Gnaq);ENSMUSG00000025219(Fgf8);ENSMUSG00000025810(Nrp1);ENSMUSG00000025969(Nrp2);ENSMUSG00000026890(Lhx6);ENSMUSG00000026904(Slc4a10);ENSMUSG00000028078(Dclk2);ENSMUSG00000030084(Plxna1);ENSMUSG00000030314(Atg7);ENSMUSG00000031285(Dcx);ENSMUSG00000031398(Plxna3);ENSMUSG000000337…
GO:1902711	GABA-A receptor complex	19	0.762718	1.67723	0.00359066	0.229883	ENSMUSG00000031340(Gabre);ENSMUSG00000029054(Gabrd);ENSMUSG00000023267(Gabrr2);	ENSMUSG00000000560(Gabra2);ENSMUSG00000001260(Gabrg1);ENSMUSG00000007653(Gabrb2);ENSMUSG00000010803(Gabra1);ENSMUSG00000020159(Gabrp);ENSMUSG00000020428(Gabra6);ENSMUSG00000020436(Gabrg2);ENSMUSG00000023267(Gabrr2);ENSMUSG00000028280(Gabrr1);ENSMUSG00000029054(Gabrd);ENSMUSG00000029211(Gabra4);ENSMUSG00000029212(Gabrb1);ENSMUSG00000031340(Gabre);ENSMUSG00000031343(Gabra3);ENSMUSG00000031344(Gabrq…
GO:0016917	GABA receptor activity	22	0.747824	1.67418	0.003367	0.2333	ENSMUSG00000031340(Gabre);ENSMUSG00000046961(Gpr156);ENSMUSG00000029054(Gabrd);ENSMUSG00000023267(Gabrr2);	ENSMUSG00000000560(Gabra2);ENSMUSG00000001260(Gabrg1);ENSMUSG00000007653(Gabrb2);ENSMUSG00000010803(Gabra1);ENSMUSG00000020159(Gabrp);ENSMUSG00000020428(Gabra6);ENSMUSG00000020436(Gabrg2);ENSMUSG00000023267(Gabrr2);ENSMUSG00000024462(Gabbr1);ENSMUSG00000028280(Gabrr1);ENSMUSG00000029054(Gabrd);ENSMUSG00000029211(Gabra4);ENSMUSG00000029212(Gabrb1);ENSMUSG00000031340(Gabre);ENSMUSG00000031343(Gabra…
GO:0060078	regulation of postsynaptic membrane potential	163	0.542166	1.67158	0	0.233747	ENSMUSG00000039579(Grin3a);ENSMUSG00000030093(Wnt7a);ENSMUSG00000008932(Slc1a7);ENSMUSG00000026251(Chrnd);ENSMUSG00000024268(Celf4);ENSMUSG00000022623(Shank3);ENSMUSG00000031340(Gabre);ENSMUSG00000042589(Cux2);ENSMUSG00000007207(Stx1a);ENSMUSG00000045730(Adrb2);ENSMUSG00000001985(Grik3);ENSMUSG00000027577(Chrna4);ENSMUSG00000079055(Slc8a3);ENSMUSG00000051790(Nlgn2);ENSMUSG00000046876(Atxn1);ENSMU…	ENSMUSG00000000120(Ngfr);ENSMUSG00000000263(Glra1);ENSMUSG00000000560(Gabra2);ENSMUSG00000000632(Sez6);ENSMUSG00000000766(Oprm1);ENSMUSG00000001260(Gabrg1);ENSMUSG00000001985(Grik3);ENSMUSG00000001986(Gria3);ENSMUSG00000002032(Tmem25);ENSMUSG00000002771(Grin2d);ENSMUSG00000003200(Sh3gl1);ENSMUSG00000003352(Cacnb3);ENSMUSG00000003378(Grik5);ENSMUSG00000005583(Mef2c);ENSMUSG00000005950(P2rx5);ENSMU…
GO:0099095	ligand-gated anion channel activity	22	0.746404	1.6702	0	0.231426	ENSMUSG00000008932(Slc1a7);ENSMUSG00000031340(Gabre);	ENSMUSG00000000263(Glra1);ENSMUSG00000000560(Gabra2);ENSMUSG00000001260(Gabrg1);ENSMUSG00000007653(Gabrb2);ENSMUSG00000008932(Slc1a7);ENSMUSG00000010803(Gabra1);ENSMUSG00000018589(Glra2);ENSMUSG00000018595(Glra4);ENSMUSG00000020428(Gabra6);ENSMUSG00000020436(Gabrg2);ENSMUSG00000028020(Glrb);ENSMUSG00000029211(Gabra4);ENSMUSG00000029212(Gabrb1);ENSMUSG00000031340(Gabre);ENSMUSG00000031343(Gabra3);…
GO:0008037	cell recognition	274	0.513682	1.6666	0	0.23652	ENSMUSG00000037944(Ccr7);ENSMUSG00000020598(Nrcam);ENSMUSG00000031028(Tub);ENSMUSG00000022883(Robo1);ENSMUSG00000020067(Mypn);ENSMUSG00000074340(Ovgp1);ENSMUSG00000022620(Arsa);ENSMUSG00000024593(Megf10);ENSMUSG00000022231(Sema5a);ENSMUSG00000023473(Celsr3);ENSMUSG00000024670(Cd6);ENSMUSG00000020193(Zpbp);ENSMUSG00000022887(Masp1);ENSMUSG00000042401(Crtac1);ENSMUSG00000037936(Scarb1);ENSMUSG00000…	ENSMUSG00000000631(Myo18a);ENSMUSG00000001128(Cfp);ENSMUSG00000001416(Cct3);ENSMUSG00000001827(Folr1);ENSMUSG00000001948(Spa17);ENSMUSG00000002190(Clgn);ENSMUSG00000002944(Cd36);ENSMUSG00000003341(Atp8b3);ENSMUSG00000003934(Efnb3);ENSMUSG00000004948(Zp3);ENSMUSG00000005958(Ephb3);ENSMUSG00000007033(Hspa1l);ENSMUSG00000007739(Cct4);ENSMUSG00000011877(Git1);ENSMUSG00000015947(Fcgr1);ENSMUSG00000016…
GO:0008038	neuron recognition	46	0.638033	1.66645	0.00171527	0.229576	ENSMUSG00000020598(Nrcam);ENSMUSG00000022883(Robo1);ENSMUSG00000020067(Mypn);ENSMUSG00000022231(Sema5a);ENSMUSG00000023473(Celsr3);ENSMUSG00000042401(Crtac1);ENSMUSG00000039103(Nexn);ENSMUSG00000036030(Prtg);ENSMUSG00000023915(Tnfrsf21);ENSMUSG00000023175(Bsg);ENSMUSG00000030123(Plxnd1);ENSMUSG00000020458(Rtn4);ENSMUSG00000022892(App);ENSMUSG00000032087(Dscaml1);	ENSMUSG00000003934(Efnb3);ENSMUSG00000005958(Ephb3);ENSMUSG00000020067(Mypn);ENSMUSG00000020458(Rtn4);ENSMUSG00000020598(Nrcam);ENSMUSG00000020950(Foxg1);ENSMUSG00000021728(Emb);ENSMUSG00000021743(Fezf2);ENSMUSG00000021994(Wnt5a);ENSMUSG00000022231(Sema5a);ENSMUSG00000022285(Ywhaz);ENSMUSG00000022762(Ncam2);ENSMUSG00000022883(Robo1);ENSMUSG00000022892(App);ENSMUSG00000023175(Bsg);ENSMUSG000000234…
GO:0060079	excitatory postsynaptic potential	135	0.552617	1.66131	0	0.240418	ENSMUSG00000030093(Wnt7a);ENSMUSG00000008932(Slc1a7);ENSMUSG00000026251(Chrnd);ENSMUSG00000024268(Celf4);ENSMUSG00000022623(Shank3);ENSMUSG00000031340(Gabre);ENSMUSG00000042589(Cux2);ENSMUSG00000007207(Stx1a);ENSMUSG00000045730(Adrb2);ENSMUSG00000027577(Chrna4);ENSMUSG00000079055(Slc8a3);ENSMUSG00000051790(Nlgn2);ENSMUSG00000046876(Atxn1);ENSMUSG00000042757(Tmem108);ENSMUSG00000041189(Chrnb1);ENS…	ENSMUSG00000000120(Ngfr);ENSMUSG00000000263(Glra1);ENSMUSG00000000560(Gabra2);ENSMUSG00000000632(Sez6);ENSMUSG00000000766(Oprm1);ENSMUSG00000001260(Gabrg1);ENSMUSG00000002032(Tmem25);ENSMUSG00000002771(Grin2d);ENSMUSG00000003200(Sh3gl1);ENSMUSG00000003352(Cacnb3);ENSMUSG00000003378(Grik5);ENSMUSG00000005583(Mef2c);ENSMUSG00000005950(P2rx5);ENSMUSG00000005952(Trpv1);ENSMUSG00000007207(Stx1a);ENSMU…
GO:0010232	vascular transport	20	0.754937	1.6584	0.00174216	0.243991	ENSMUSG00000040584(Abcb1a);ENSMUSG00000028655(Mfsd2a);ENSMUSG00000033965(Slc16a2);ENSMUSG00000002985(Apoe);ENSMUSG00000031808(Slc27a1);ENSMUSG00000023088(Abcc1);ENSMUSG00000015452(Ager);ENSMUSG00000006641(Slc5a6);ENSMUSG00000028645(Slc2a1);	ENSMUSG00000002944(Cd36);ENSMUSG00000002985(Apoe);ENSMUSG00000006641(Slc5a6);ENSMUSG00000011034(Slc5a1);ENSMUSG00000015452(Ager);ENSMUSG00000018900(Slc22a5);ENSMUSG00000023088(Abcc1);ENSMUSG00000023829(Slc22a1);ENSMUSG00000025194(Abcc2);ENSMUSG00000027533(Fabp5);ENSMUSG00000028645(Slc2a1);ENSMUSG00000028655(Mfsd2a);ENSMUSG00000028970(Abcb1b);ENSMUSG00000029299(Abcg3);ENSMUSG00000031808(Slc27a1);E…
GO:0042178	xenobiotic catabolic process	32	0.679059	1.65401	0.00760456	0.253215	ENSMUSG00000025068(Gsto1);ENSMUSG00000027890(Gstm4);ENSMUSG00000018796(Acsl1);ENSMUSG00000004032(Gstm5);ENSMUSG00000033405(Nudt15);ENSMUSG00000089960(Ugt1a1);ENSMUSG00000068762(Gstm6);ENSMUSG00000004038(Gstm3);ENSMUSG00000004035(Gstm7);ENSMUSG00000022809(Nr1i2);ENSMUSG00000040583(Cyp2b13);ENSMUSG00000028199(Cryz);ENSMUSG00000058135(Gstm1);ENSMUSG00000040562(Gstm2);	ENSMUSG00000004032(Gstm5);ENSMUSG00000004035(Gstm7);ENSMUSG00000004038(Gstm3);ENSMUSG00000010651(Acaa1b);ENSMUSG00000018796(Acsl1);ENSMUSG00000022809(Nr1i2);ENSMUSG00000025068(Gsto1);ENSMUSG00000025194(Abcc2);ENSMUSG00000026692(Fmo4);ENSMUSG00000027890(Gstm4);ENSMUSG00000028199(Cryz);ENSMUSG00000029361(Nos1);ENSMUSG00000029727(Cyp3a13);ENSMUSG00000029759(Pon3);ENSMUSG00000032310(Cyp1a2);ENSMUSG00…
GO:0004890	GABA-A receptor activity	19	0.762718	1.6539	0	0.246256	ENSMUSG00000031340(Gabre);ENSMUSG00000029054(Gabrd);ENSMUSG00000023267(Gabrr2);	ENSMUSG00000000560(Gabra2);ENSMUSG00000001260(Gabrg1);ENSMUSG00000007653(Gabrb2);ENSMUSG00000010803(Gabra1);ENSMUSG00000020159(Gabrp);ENSMUSG00000020428(Gabra6);ENSMUSG00000020436(Gabrg2);ENSMUSG00000023267(Gabrr2);ENSMUSG00000028280(Gabrr1);ENSMUSG00000029054(Gabrd);ENSMUSG00000029211(Gabra4);ENSMUSG00000029212(Gabrb1);ENSMUSG00000031340(Gabre);ENSMUSG00000031343(Gabra3);ENSMUSG00000031344(Gabrq…
GO:0046337	phosphatidylethanolamine metabolic process	27	0.702	1.65022	0.0035461	0.252244	ENSMUSG00000116461(Gm44502);ENSMUSG00000028655(Mfsd2a);ENSMUSG00000034579(Pla2g3);ENSMUSG00000040997(Abhd4);ENSMUSG00000022617(Chkb);ENSMUSG00000023452(Pisd);ENSMUSG00000050211(Pla2g4e);ENSMUSG00000031808(Slc27a1);ENSMUSG00000032207(Lipc);ENSMUSG00000040774(Cept1);ENSMUSG00000044968(Napepld);ENSMUSG00000036257(Pnpla8);ENSMUSG00000031903(Pla2g15);ENSMUSG00000060675(Plaat3);ENSMUSG00000024843(Chka);	ENSMUSG00000018924(Alox15);ENSMUSG00000022525(Plaat1);ENSMUSG00000022617(Chkb);ENSMUSG00000022683(Pla2g10);ENSMUSG00000023452(Pisd);ENSMUSG00000024843(Chka);ENSMUSG00000024973(Plaat5);ENSMUSG00000025137(Pcyt2);ENSMUSG00000028655(Mfsd2a);ENSMUSG00000029134(Plb1);ENSMUSG00000029413(Naaa);ENSMUSG00000030275(Etnk1);ENSMUSG00000031808(Slc27a1);ENSMUSG00000031903(Pla2g15);ENSMUSG00000032207(Lipc);ENSMU…
GO:0030553	cGMP binding	15	0.812497	1.64901	0.00353982	0.250033	ENSMUSG00000029334(Prkg2);ENSMUSG00000110195(Pde2a);	ENSMUSG00000005864(Cnga2);ENSMUSG00000023868(Pde10a);ENSMUSG00000024992(Pde6c);ENSMUSG00000025386(Pde6g);ENSMUSG00000026114(Cnga3);ENSMUSG00000029334(Prkg2);ENSMUSG00000030897(Cnga4);ENSMUSG00000031789(Cngb1);ENSMUSG00000052920(Prkg1);ENSMUSG00000053965(Pde5a);ENSMUSG00000056494(Cngb3);ENSMUSG00000064330(Pde6h);ENSMUSG00000067220(Cnga1);ENSMUSG00000075270(Pde11a);ENSMUSG00000110195(Pde2a)
GO:0099601	regulation of neurotransmitter receptor activity	72	0.594504	1.64869	0	0.244727	ENSMUSG00000021559(Dapk1);ENSMUSG00000029608(Rph3a);ENSMUSG00000062901(Klhl24);ENSMUSG00000020599(Rgs9);ENSMUSG00000022623(Shank3);ENSMUSG00000045730(Adrb2);ENSMUSG00000027577(Chrna4);ENSMUSG00000022421(Nptxr);ENSMUSG00000051790(Nlgn2);ENSMUSG00000034813(Grip1);ENSMUSG00000035385(Ccl2);ENSMUSG00000033768(Nrxn2);ENSMUSG00000031302(Nlgn3);ENSMUSG00000024873(Cnih2);ENSMUSG00000029167(Ppargc1a);ENSMU…	ENSMUSG00000000766(Oprm1);ENSMUSG00000003279(Dlgap1);ENSMUSG00000003573(Homer3);ENSMUSG00000005583(Mef2c);ENSMUSG00000007617(Homer1);ENSMUSG00000015476(Prrt1);ENSMUSG00000019146(Cacng2);ENSMUSG00000020599(Rgs9);ENSMUSG00000020723(Cacng4);ENSMUSG00000020827(Mink1);ENSMUSG00000020886(Dlg4);ENSMUSG00000021559(Dapk1);ENSMUSG00000021680(Crhbp);ENSMUSG00000021708(Rasgrf2);ENSMUSG00000022421(Nptxr);ENSM…
GO:0097264	self proteolysis	15	0.819956	1.64693	0.00539568	0.244956	ENSMUSG00000016942(Tmprss6);ENSMUSG00000021190(Lgmn);ENSMUSG00000023000(Dhh);	ENSMUSG00000002633(Shh);ENSMUSG00000006538(Ihh);ENSMUSG00000016942(Tmprss6);ENSMUSG00000021190(Lgmn);ENSMUSG00000021893(Capn7);ENSMUSG00000023000(Dhh);ENSMUSG00000024942(Capn1);ENSMUSG00000025887(Casp12);ENSMUSG00000026029(Casp8);ENSMUSG00000038599(Capn8);ENSMUSG00000061184(Tmprss11c);ENSMUSG00000069170(Adgrv1);ENSMUSG00000069830(Nlrp1a);ENSMUSG00000070390(Nlrp1b);ENSMUSG00000079110(Capn3)
GO:0009584	detection of visible light	41	0.64824	1.64487	0.0017331	0.246063	ENSMUSG00000030324(Rho);ENSMUSG00000037418(Best1);ENSMUSG00000026525(Opn3);ENSMUSG00000056043(Rgs9bp);ENSMUSG00000021983(Atp8a2);ENSMUSG00000028012(Rrh);ENSMUSG00000037446(Tulp1);ENSMUSG00000017412(Cacnb4);ENSMUSG00000031450(Grk1);	ENSMUSG00000000617(Grm6);ENSMUSG00000004630(Pcp2);ENSMUSG00000009108(Gnat2);ENSMUSG00000017412(Cacnb4);ENSMUSG00000021799(Opn4);ENSMUSG00000021804(Rgr);ENSMUSG00000021983(Atp8a2);ENSMUSG00000023978(Prph2);ENSMUSG00000024990(Rbp4);ENSMUSG00000024992(Pde6c);ENSMUSG00000026525(Opn3);ENSMUSG00000028012(Rrh);ENSMUSG00000028174(Rpe65);ENSMUSG00000029064(Gnb1);ENSMUSG00000030324(Rho);ENSMUSG00000031142(…
GO:0070243	regulation of thymocyte apoptotic process	16	0.786985	1.64265	0.00533808	0.248873	ENSMUSG00000036931(Nfkbid);ENSMUSG00000027954(Efna1);ENSMUSG00000025473(Adam8);ENSMUSG00000021835(Bmp4);ENSMUSG00000027387(Zc3h8);ENSMUSG00000017697(Ada);	ENSMUSG00000002083(Bbc3);ENSMUSG00000017697(Ada);ENSMUSG00000021109(Hif1a);ENSMUSG00000021835(Bmp4);ENSMUSG00000021994(Wnt5a);ENSMUSG00000025473(Adam8);ENSMUSG00000026029(Casp8);ENSMUSG00000026585(Kifap3);ENSMUSG00000027387(Zc3h8);ENSMUSG00000027954(Efna1);ENSMUSG00000030528(Blm);ENSMUSG00000033933(Vhl);ENSMUSG00000036931(Nfkbid);ENSMUSG00000048251(Bcl11b);ENSMUSG00000059552(Trp53);ENSMUSG0000006…
GO:0008527	taste receptor activity	35	0.663111	1.64086	0.00165017	0.249517	ENSMUSG00000028738(Tas1r2);ENSMUSG00000048827(Pkd1l3);ENSMUSG00000046652(Tas2r143);ENSMUSG00000054200(Ffar4);ENSMUSG00000029072(Tas1r3);	ENSMUSG00000028738(Tas1r2);ENSMUSG00000028950(Tas1r1);ENSMUSG00000029072(Tas1r3);ENSMUSG00000030194(Tas2r116);ENSMUSG00000030196(Tas2r103);ENSMUSG00000037140(Tas2r108);ENSMUSG00000037578(Pkd2l1);ENSMUSG00000043865(Tas2r118);ENSMUSG00000046652(Tas2r143);ENSMUSG00000047102(Tas2r139);ENSMUSG00000048827(Pkd1l3);ENSMUSG00000051153(Tas2r105);ENSMUSG00000051917(Tas2r144);ENSMUSG00000052850(Tas2r137);ENS…
GO:0030888	regulation of B cell proliferation	67	0.595977	1.64027	0.00163934	0.246282	ENSMUSG00000031497(Tnfsf13b);ENSMUSG00000034652(Cd300a);ENSMUSG00000017652(Cd40);ENSMUSG00000045322(Tlr9);ENSMUSG00000030468(Siglecg);ENSMUSG00000024610(Cd74);ENSMUSG00000020134(Peli1);ENSMUSG00000033721(Vav3);ENSMUSG00000027544(Nfatc2);ENSMUSG00000023067(Cdkn1a);ENSMUSG00000025986(Slc39a10);ENSMUSG00000023915(Tnfrsf21);ENSMUSG00000026288(Inpp5d);ENSMUSG00000005268(Prlr);ENSMUSG00000017697(Ada);E…	ENSMUSG00000000869(Il4);ENSMUSG00000002308(Cd320);ENSMUSG00000005268(Prlr);ENSMUSG00000005583(Mef2c);ENSMUSG00000009900(Wnt3a);ENSMUSG00000010142(Tnfrsf13b);ENSMUSG00000013663(Pten);ENSMUSG00000014453(Blk);ENSMUSG00000016529(Il10);ENSMUSG00000017550(Atad5);ENSMUSG00000017652(Cd40);ENSMUSG00000017697(Ada);ENSMUSG00000018168(Ikzf3);ENSMUSG00000018914(Il3);ENSMUSG00000019256(Ahr);ENSMUSG00000020134(…
GO:0002691	regulation of cellular extravasation	46	0.623568	1.63759	0.0016	0.250687	ENSMUSG00000020717(Pecam1);ENSMUSG00000037405(Icam1);ENSMUSG00000025473(Adam8);ENSMUSG00000035385(Ccl2);ENSMUSG00000055447(Cd47);ENSMUSG00000005465(Il27ra);ENSMUSG00000030787(Lyve1);ENSMUSG00000023235(Ccl25);ENSMUSG00000026580(Selp);ENSMUSG00000038843(Gcnt1);ENSMUSG00000032038(St3gal4);ENSMUSG00000015452(Ager);ENSMUSG00000056529(Ptafr);ENSMUSG00000051177(Plcb1);ENSMUSG00000036006(Ripor2);ENSMUSG0…	ENSMUSG00000005465(Il27ra);ENSMUSG00000009681(Bcr);ENSMUSG00000015452(Ager);ENSMUSG00000017631(Abr);ENSMUSG00000019984(Med23);ENSMUSG00000020125(Elane);ENSMUSG00000020717(Pecam1);ENSMUSG00000022221(Ripk3);ENSMUSG00000023235(Ccl25);ENSMUSG00000024942(Capn1);ENSMUSG00000025473(Adam8);ENSMUSG00000026072(Il1r1);ENSMUSG00000026580(Selp);ENSMUSG00000026582(Sele);ENSMUSG00000027009(Itga4);ENSMUSG0000002…
GO:0098664	G protein-coupled serotonin receptor signaling pathway	40	0.632583	1.63606	0.00162602	0.250744	ENSMUSG00000049280(Or10ab5);ENSMUSG00000026228(Htr2b);ENSMUSG00000040495(Chrm4);	ENSMUSG00000021721(Htr1a);ENSMUSG00000024798(Htr7);ENSMUSG00000025496(Drd4);ENSMUSG00000026228(Htr2b);ENSMUSG00000026322(Htr4);ENSMUSG00000028747(Htr6);ENSMUSG00000032773(Chrm1);ENSMUSG00000034987(Hrh2);ENSMUSG00000034997(Htr2a);ENSMUSG00000037346(Hrh4);ENSMUSG00000037924(Or10j5);ENSMUSG00000039059(Hrh3);ENSMUSG00000039106(Htr5a);ENSMUSG00000040009(Gnaz);ENSMUSG00000040495(Chrm4);ENSMUSG000000413…
GO:0007210	serotonin receptor signaling pathway	43	0.630567	1.63594	0.00179533	0.245903	ENSMUSG00000049280(Or10ab5);ENSMUSG00000026228(Htr2b);ENSMUSG00000040495(Chrm4);	ENSMUSG00000008590(Htr3b);ENSMUSG00000021721(Htr1a);ENSMUSG00000024798(Htr7);ENSMUSG00000025496(Drd4);ENSMUSG00000026228(Htr2b);ENSMUSG00000026322(Htr4);ENSMUSG00000028747(Htr6);ENSMUSG00000032269(Htr3a);ENSMUSG00000032773(Chrm1);ENSMUSG00000034987(Hrh2);ENSMUSG00000034997(Htr2a);ENSMUSG00000037346(Hrh4);ENSMUSG00000037924(Or10j5);ENSMUSG00000039059(Hrh3);ENSMUSG00000039106(Htr5a);ENSMUSG00000040…
GO:0032589	neuron projection membrane	75	0.58835	1.63274	0	0.252003	ENSMUSG00000036853(Mcoln3);ENSMUSG00000028785(Hpca);ENSMUSG00000031340(Gabre);ENSMUSG00000024163(Mapk8ip3);ENSMUSG00000036099(Vezt);ENSMUSG00000030161(Gabarapl1);ENSMUSG00000031007(Atp6ap2);ENSMUSG00000035441(Myo1d);ENSMUSG00000035735(Dagla);ENSMUSG00000059213(Ddn);ENSMUSG00000015968(Cacna1d);ENSMUSG00000020178(Adora2a);ENSMUSG00000030805(Stx4a);ENSMUSG00000036006(Ripor2);ENSMUSG00000017314(Mpp2)…	ENSMUSG00000000120(Ngfr);ENSMUSG00000000560(Gabra2);ENSMUSG00000000766(Oprm1);ENSMUSG00000001260(Gabrg1);ENSMUSG00000004631(Sgce);ENSMUSG00000005089(Slc1a2);ENSMUSG00000005534(Insr);ENSMUSG00000005952(Trpv1);ENSMUSG00000010803(Gabra1);ENSMUSG00000015968(Cacna1d);ENSMUSG00000017314(Mpp2);ENSMUSG00000017740(Slc12a5);ENSMUSG00000017774(Myo1c);ENSMUSG00000018411(Mapt);ENSMUSG00000019943(Atp2b1);ENSMU…
GO:0016486	peptide hormone processing	28	0.678131	1.62785	0.00174216	0.264548	ENSMUSG00000057069(Ero1b);ENSMUSG00000023236(Scg5);ENSMUSG00000020048(Hsp90b1);ENSMUSG00000031007(Atp6ap2);ENSMUSG00000021477(Ctsl);ENSMUSG00000020131(Pcsk4);ENSMUSG00000020681(Ace);ENSMUSG00000037852(Cpe);	ENSMUSG00000000215(Ins2);ENSMUSG00000005220(Corin);ENSMUSG00000020048(Hsp90b1);ENSMUSG00000020131(Pcsk4);ENSMUSG00000020681(Ace);ENSMUSG00000021477(Ctsl);ENSMUSG00000021587(Pcsk1);ENSMUSG00000021629(Slc30a5);ENSMUSG00000022315(Slc30a8);ENSMUSG00000022842(Ece2);ENSMUSG00000023236(Scg5);ENSMUSG00000023914(Mep1a);ENSMUSG00000024487(Yipf5);ENSMUSG00000024713(Pcsk5);ENSMUSG00000025130(P4hb);ENSMUSG000…
GO:0030594	neurotransmitter receptor activity	109	0.550127	1.62719	0	0.261517	ENSMUSG00000039579(Grin3a);ENSMUSG00000026251(Chrnd);ENSMUSG00000031340(Gabre);ENSMUSG00000001985(Grik3);ENSMUSG00000027577(Chrna4);ENSMUSG00000049280(Or10ab5);ENSMUSG00000041189(Chrnb1);ENSMUSG00000029054(Gabrd);ENSMUSG00000026228(Htr2b);ENSMUSG00000040495(Chrm4);ENSMUSG00000027950(Chrnb2);	ENSMUSG00000000263(Glra1);ENSMUSG00000000560(Gabra2);ENSMUSG00000001260(Gabrg1);ENSMUSG00000001985(Grik3);ENSMUSG00000001986(Gria3);ENSMUSG00000002771(Grin2d);ENSMUSG00000003378(Grik5);ENSMUSG00000007653(Gabrb2);ENSMUSG00000008590(Htr3b);ENSMUSG00000010803(Gabra1);ENSMUSG00000014609(Chrne);ENSMUSG00000015702(Anxa9);ENSMUSG00000018589(Glra2);ENSMUSG00000018595(Glra4);ENSMUSG00000019828(Grm1);ENSMU…
GO:0015485	cholesterol binding	48	0.61836	1.62524	0.00171527	0.262744	ENSMUSG00000031144(Syp);ENSMUSG00000040111(Gramd1b);ENSMUSG00000039050(Osbpl2);ENSMUSG00000046027(Stard5);ENSMUSG00000025198(Erlin1);ENSMUSG00000001248(Gramd1a);ENSMUSG00000003062(Stard3nl);ENSMUSG00000003271(Sult2b1);ENSMUSG00000024413(Npc1);ENSMUSG00000020189(Osbpl8);ENSMUSG00000047789(Slc38a9);ENSMUSG00000018167(Stard3);ENSMUSG00000026600(Soat1);ENSMUSG00000029822(Osbpl3);ENSMUSG00000038615(Nf…	ENSMUSG00000001248(Gramd1a);ENSMUSG00000003062(Stard3nl);ENSMUSG00000003271(Sult2b1);ENSMUSG00000005681(Apoa2);ENSMUSG00000018167(Stard3);ENSMUSG00000018340(Anxa6);ENSMUSG00000020189(Osbpl8);ENSMUSG00000020402(Vdac1);ENSMUSG00000020435(Osbp2);ENSMUSG00000021242(Npc2);ENSMUSG00000021466(Ptch1);ENSMUSG00000021771(Vdac2);ENSMUSG00000022548(Apod);ENSMUSG00000022696(Sidt1);ENSMUSG00000023045(Soat2);EN…
GO:0005230	extracellular ligand-gated ion channel activity	72	0.582081	1.625	0	0.258447	ENSMUSG00000039579(Grin3a);ENSMUSG00000008932(Slc1a7);ENSMUSG00000026251(Chrnd);ENSMUSG00000031340(Gabre);ENSMUSG00000001985(Grik3);ENSMUSG00000027577(Chrna4);ENSMUSG00000041189(Chrnb1);ENSMUSG00000029054(Gabrd);ENSMUSG00000027950(Chrnb2);ENSMUSG00000022758(P2rx6);ENSMUSG00000003378(Grik5);ENSMUSG00000005950(P2rx5);ENSMUSG00000070570(Slc17a7);ENSMUSG00000023267(Gabrr2);	ENSMUSG00000000263(Glra1);ENSMUSG00000000560(Gabra2);ENSMUSG00000001260(Gabrg1);ENSMUSG00000001985(Grik3);ENSMUSG00000001986(Gria3);ENSMUSG00000002771(Grin2d);ENSMUSG00000003378(Grik5);ENSMUSG00000005950(P2rx5);ENSMUSG00000005952(Trpv1);ENSMUSG00000007653(Gabrb2);ENSMUSG00000008590(Htr3b);ENSMUSG00000008932(Slc1a7);ENSMUSG00000010803(Gabra1);ENSMUSG00000014609(Chrne);ENSMUSG00000018589(Glra2);ENS…
GO:0009435	NAD biosynthetic process	16	0.759011	1.62396	0.00713012	0.257253	ENSMUSG00000042751(Nmnat2);ENSMUSG00000037847(Nmrk1);ENSMUSG00000000673(Haao);ENSMUSG00000028992(Nmnat1);ENSMUSG00000032456(Nmnat3);ENSMUSG00000017718(Afmid);ENSMUSG00000030674(Qprt);ENSMUSG00000031090(Nadsyn1);ENSMUSG00000004939(Nmrk2);	ENSMUSG00000000673(Haao);ENSMUSG00000004939(Nmrk2);ENSMUSG00000017718(Afmid);ENSMUSG00000020572(Nampt);ENSMUSG00000022574(Naprt);ENSMUSG00000026866(Kynu);ENSMUSG00000028992(Nmnat1);ENSMUSG00000030674(Qprt);ENSMUSG00000031090(Nadsyn1);ENSMUSG00000031549(Ido2);ENSMUSG00000031551(Ido1);ENSMUSG00000032456(Nmnat3);ENSMUSG00000037847(Nmrk1);ENSMUSG00000038704(Aspdh);ENSMUSG00000039783(Kmo);ENSMUSG00000…
GO:0006706	steroid catabolic process	25	0.702903	1.61847	0.00674536	0.272258	ENSMUSG00000021214(Akr1c18);ENSMUSG00000021259(Cyp46a1);ENSMUSG00000006724(Cyp27b1);ENSMUSG00000042289(Hsd3b7);ENSMUSG00000037936(Scarb1);ENSMUSG00000002985(Apoe);ENSMUSG00000016194(Hsd11b1);ENSMUSG00000030825(Hsd17b14);	ENSMUSG00000000182(Fgf23);ENSMUSG00000002985(Apoe);ENSMUSG00000006724(Cyp27b1);ENSMUSG00000016194(Hsd11b1);ENSMUSG00000018965(Ywhah);ENSMUSG00000021214(Akr1c18);ENSMUSG00000021259(Cyp46a1);ENSMUSG00000021594(Srd5a1);ENSMUSG00000023963(Cyp39a1);ENSMUSG00000025396(Hsd17b6);ENSMUSG00000026170(Cyp27a1);ENSMUSG00000028240(Cyp7a1);ENSMUSG00000029272(Sult1e1);ENSMUSG00000029304(Spp1);ENSMUSG00000029311(…
GO:0015695	organic cation transport	48	0.620165	1.61828	0	0.268003	ENSMUSG00000040584(Abcb1a);ENSMUSG00000057060(Slc35f3);ENSMUSG00000002346(Slc25a42);ENSMUSG00000008496(Pou2f2);ENSMUSG00000019558(Slc6a8);ENSMUSG00000038496(Slc19a3);ENSMUSG00000020744(Slc25a19);ENSMUSG00000040918(Slc19a2);ENSMUSG00000022180(Slc7a8);ENSMUSG00000022533(Atp13a3);ENSMUSG00000057193(Slc44a2);ENSMUSG00000020178(Adora2a);ENSMUSG00000007034(Slc44a4);ENSMUSG00000045100(Slc25a26);ENSMUSG0…	ENSMUSG00000002346(Slc25a42);ENSMUSG00000007034(Slc44a4);ENSMUSG00000008496(Pou2f2);ENSMUSG00000010122(Slc47a1);ENSMUSG00000018900(Slc22a5);ENSMUSG00000019558(Slc6a8);ENSMUSG00000019834(Slc22a16);ENSMUSG00000019935(Slc17a8);ENSMUSG00000019969(Psen1);ENSMUSG00000020081(Tacr2);ENSMUSG00000020178(Adora2a);ENSMUSG00000020334(Slc22a4);ENSMUSG00000020744(Slc25a19);ENSMUSG00000020823(Sec14l1);ENSMUSG000…
GO:0045187	regulation of circadian sleep/wake cycle, sleep	27	0.68851	1.61631	0.00344234	0.269566	ENSMUSG00000018916(Csf2);ENSMUSG00000015090(Ptgds);ENSMUSG00000028957(Per3);ENSMUSG00000017697(Ada);ENSMUSG00000027950(Chrnb2);ENSMUSG00000020178(Adora2a);	ENSMUSG00000004654(Ghrhr);ENSMUSG00000015090(Ptgds);ENSMUSG00000017697(Ada);ENSMUSG00000018916(Csf2);ENSMUSG00000020178(Adora2a);ENSMUSG00000021478(Drd1);ENSMUSG00000022705(Drd3);ENSMUSG00000024798(Htr7);ENSMUSG00000025746(Il6);ENSMUSG00000025888(Casp1);ENSMUSG00000027643(Ghrh);ENSMUSG00000027950(Chrnb2);ENSMUSG00000028004(Npy2r);ENSMUSG00000028957(Per3);ENSMUSG00000028963(Uts2);ENSMUSG0000002897…
GO:0033038	bitter taste receptor activity	29	0.667922	1.61481	0.00528169	0.269985	ENSMUSG00000046652(Tas2r143);ENSMUSG00000058250(Tas2r138);	ENSMUSG00000030194(Tas2r116);ENSMUSG00000030196(Tas2r103);ENSMUSG00000037140(Tas2r108);ENSMUSG00000043865(Tas2r118);ENSMUSG00000046652(Tas2r143);ENSMUSG00000047102(Tas2r139);ENSMUSG00000051153(Tas2r105);ENSMUSG00000051917(Tas2r144);ENSMUSG00000052850(Tas2r137);ENSMUSG00000053389(Tas2r107);ENSMUSG00000054497(Tas2r130);ENSMUSG00000056115(Tas2r134);ENSMUSG00000056926(Tas2r113);ENSMUSG00000057381(Tas…
GO:0150104	transport across blood-brain barrier	19	0.754943	1.61103	0.00689655	0.278951	ENSMUSG00000040584(Abcb1a);ENSMUSG00000028655(Mfsd2a);ENSMUSG00000033965(Slc16a2);ENSMUSG00000002985(Apoe);ENSMUSG00000031808(Slc27a1);ENSMUSG00000023088(Abcc1);ENSMUSG00000015452(Ager);ENSMUSG00000006641(Slc5a6);ENSMUSG00000028645(Slc2a1);	ENSMUSG00000002944(Cd36);ENSMUSG00000002985(Apoe);ENSMUSG00000006641(Slc5a6);ENSMUSG00000011034(Slc5a1);ENSMUSG00000015452(Ager);ENSMUSG00000018900(Slc22a5);ENSMUSG00000023088(Abcc1);ENSMUSG00000023829(Slc22a1);ENSMUSG00000025194(Abcc2);ENSMUSG00000027533(Fabp5);ENSMUSG00000028645(Slc2a1);ENSMUSG00000028655(Mfsd2a);ENSMUSG00000028970(Abcb1b);ENSMUSG00000029299(Abcg3);ENSMUSG00000031808(Slc27a1);E…
GO:0005581	collagen trimer	85	0.565444	1.60955	0	0.279516	ENSMUSG00000016356(Col20a1);ENSMUSG00000032572(Col6a4);ENSMUSG00000022371(Col14a1);ENSMUSG00000058806(Col13a1);ENSMUSG00000004415(Col26a1);ENSMUSG00000004098(Col5a3);ENSMUSG00000024053(Emilin2);ENSMUSG00000057606(Colq);ENSMUSG00000027570(Col9a3);ENSMUSG00000031502(Col4a1);ENSMUSG00000024529(Lox);ENSMUSG00000046318(Ccbe1);ENSMUSG00000068196(Col8a1);ENSMUSG00000001076(C1ql4);ENSMUSG00000025650(Col7…	ENSMUSG00000001076(C1ql4);ENSMUSG00000001119(Col6a1);ENSMUSG00000001435(Col18a1);ENSMUSG00000001506(Col1a1);ENSMUSG00000004098(Col5a3);ENSMUSG00000004415(Col26a1);ENSMUSG00000006763(Saal1);ENSMUSG00000016356(Col20a1);ENSMUSG00000017446(C1qtnf1);ENSMUSG00000019929(Dcn);ENSMUSG00000020241(Col6a2);ENSMUSG00000021789(Sftpa1);ENSMUSG00000021795(Sftpd);ENSMUSG00000022371(Col14a1);ENSMUSG00000022440(C1q…
GO:2000252	negative regulation of feeding behavior	18	0.751249	1.60834	0.00888099	0.279465	ENSMUSG00000057722(Lepr);ENSMUSG00000012705(Retn);ENSMUSG00000044968(Napepld);ENSMUSG00000034848(Ttc21b);ENSMUSG00000054385(Ceacam2);ENSMUSG00000005534(Insr);ENSMUSG00000021055(Esr2);	ENSMUSG00000000215(Ins2);ENSMUSG00000003476(Crhr2);ENSMUSG00000005534(Insr);ENSMUSG00000005892(Trh);ENSMUSG00000012705(Retn);ENSMUSG00000018634(Crhr1);ENSMUSG00000021055(Esr2);ENSMUSG00000028004(Npy2r);ENSMUSG00000029236(Nmu);ENSMUSG00000032532(Cck);ENSMUSG00000034848(Ttc21b);ENSMUSG00000035804(Ins1);ENSMUSG00000038676(Ucn);ENSMUSG00000043659(Npsr1);ENSMUSG00000044968(Napepld);ENSMUSG00000047259(…
GO:0140326	ATPase-coupled intramembrane lipid transporter activity	27	0.684666	1.60521	0.0101695	0.286348	ENSMUSG00000040584(Abcb1a);ENSMUSG00000028125(Abca4);ENSMUSG00000028655(Mfsd2a);ENSMUSG00000024030(Abcg1);ENSMUSG00000021983(Atp8a2);ENSMUSG00000003341(Atp8b3);ENSMUSG00000050296(Abca12);ENSMUSG00000035722(Abca7);ENSMUSG00000042476(Abcb4);ENSMUSG00000060131(Atp8b4);ENSMUSG00000037685(Atp8a1);ENSMUSG00000037400(Atp11b);ENSMUSG00000026944(Abca2);ENSMUSG00000024566(Atp9b);ENSMUSG00000039529(Atp8b1);…	ENSMUSG00000003341(Atp8b3);ENSMUSG00000015243(Abca1);ENSMUSG00000021983(Atp8a2);ENSMUSG00000024030(Abcg1);ENSMUSG00000024130(Abca3);ENSMUSG00000024566(Atp9b);ENSMUSG00000025324(Atp10a);ENSMUSG00000026944(Abca2);ENSMUSG00000027546(Atp9a);ENSMUSG00000028125(Abca4);ENSMUSG00000028457(Atp8b5);ENSMUSG00000028655(Mfsd2a);ENSMUSG00000028970(Abcb1b);ENSMUSG00000031441(Atp11a);ENSMUSG00000032328(Tmem30a);…
GO:0051043	regulation of membrane protein ectodomain proteolysis	22	0.714602	1.60382	0.00868056	0.286933	ENSMUSG00000020044(Timp3);ENSMUSG00000025473(Adam8);ENSMUSG00000028599(Tnfrsf1b);ENSMUSG00000038764(Ptpn3);ENSMUSG00000002985(Apoe);ENSMUSG00000024401(Tnf);ENSMUSG00000033717(Adra2a);ENSMUSG00000032913(Lrig2);ENSMUSG00000022892(App);ENSMUSG00000031555(Adam9);ENSMUSG00000070509(Rgma);ENSMUSG00000027398(Il1b);ENSMUSG00000001131(Timp1);	ENSMUSG00000001131(Timp1);ENSMUSG00000002365(Snx9);ENSMUSG00000002985(Apoe);ENSMUSG00000016529(Il10);ENSMUSG00000020044(Timp3);ENSMUSG00000021340(Gpld1);ENSMUSG00000022892(App);ENSMUSG00000024401(Tnf);ENSMUSG00000025473(Adam8);ENSMUSG00000027257(Pacsin3);ENSMUSG00000027398(Il1b);ENSMUSG00000028082(Sh3d19);ENSMUSG00000028599(Tnfrsf1b);ENSMUSG00000030317(Timp4);ENSMUSG00000031555(Adam9);ENSMUSG0000…
GO:0072524	pyridine-containing compound metabolic process	36	0.640811	1.60016	0.00860585	0.295603	ENSMUSG00000042751(Nmnat2);ENSMUSG00000032788(Pdxk);ENSMUSG00000031505(Naxd);ENSMUSG00000028766(Alpl);ENSMUSG00000037847(Nmrk1);ENSMUSG00000022253(Nadk2);ENSMUSG00000028070(Naxe);ENSMUSG00000000673(Haao);ENSMUSG00000028992(Nmnat1);ENSMUSG00000050132(Sarm1);ENSMUSG00000032456(Nmnat3);ENSMUSG00000029063(Nadk);ENSMUSG00000017718(Afmid);ENSMUSG00000030674(Qprt);ENSMUSG00000031090(Nadsyn1);ENSMUSG0000…	ENSMUSG00000000673(Haao);ENSMUSG00000004939(Nmrk2);ENSMUSG00000015950(Ncf1);ENSMUSG00000017718(Afmid);ENSMUSG00000018659(Pnpo);ENSMUSG00000020572(Nampt);ENSMUSG00000021809(Nudt13);ENSMUSG00000022253(Nadk2);ENSMUSG00000022574(Naprt);ENSMUSG00000024228(Nudt12);ENSMUSG00000026348(Acmsd);ENSMUSG00000026480(Ncf2);ENSMUSG00000026866(Kynu);ENSMUSG00000028070(Naxe);ENSMUSG00000028100(Nudt17);ENSMUSG00000…
GO:0043278	response to morphine	32	0.65485	1.59988	0.00516351	0.291986	ENSMUSG00000040584(Abcb1a);ENSMUSG00000055737(Ghr);ENSMUSG00000061718(Ppp1r1b);ENSMUSG00000027602(Map1lc3a);ENSMUSG00000025229(Pitx3);ENSMUSG00000078816(Prkcg);ENSMUSG00000003545(Fosb);ENSMUSG00000017697(Ada);ENSMUSG00000001323(Srr);ENSMUSG00000045038(Prkce);ENSMUSG00000022052(Ppp2r2a);ENSMUSG00000028991(Mtor);	ENSMUSG00000000766(Oprm1);ENSMUSG00000001323(Srr);ENSMUSG00000003099(Ppp5c);ENSMUSG00000003545(Fosb);ENSMUSG00000017697(Ada);ENSMUSG00000021587(Pcsk1);ENSMUSG00000022052(Ppp2r2a);ENSMUSG00000022376(Adcy8);ENSMUSG00000022705(Drd3);ENSMUSG00000024935(Slc1a1);ENSMUSG00000025229(Pitx3);ENSMUSG00000025905(Oprk1);ENSMUSG00000026959(Grin1);ENSMUSG00000027602(Map1lc3a);ENSMUSG00000028172(Tacr3);ENSMUSG00…
GO:0004993	G protein-coupled serotonin receptor activity	39	0.632587	1.59883	0.0106195	0.291567	ENSMUSG00000049280(Or10ab5);ENSMUSG00000026228(Htr2b);ENSMUSG00000040495(Chrm4);	ENSMUSG00000021721(Htr1a);ENSMUSG00000024798(Htr7);ENSMUSG00000025496(Drd4);ENSMUSG00000026228(Htr2b);ENSMUSG00000026322(Htr4);ENSMUSG00000028747(Htr6);ENSMUSG00000032773(Chrm1);ENSMUSG00000034987(Hrh2);ENSMUSG00000034997(Htr2a);ENSMUSG00000037346(Hrh4);ENSMUSG00000037924(Or10j5);ENSMUSG00000039059(Hrh3);ENSMUSG00000039106(Htr5a);ENSMUSG00000040495(Chrm4);ENSMUSG00000041380(Htr2c);ENSMUSG00000043…
GO:0042611	MHC protein complex	34	0.647779	1.59786	0.0115702	0.290685	ENSMUSG00000024610(Cd74);ENSMUSG00000060550(H2-Q7);ENSMUSG00000073409(H2-Q6);ENSMUSG00000060586(H2-Eb1);ENSMUSG00000073421(H2-Ab1);ENSMUSG00000037548(H2-DMb2);ENSMUSG00000073411(H2-D1);ENSMUSG00000037649(H2-DMa);ENSMUSG00000067212(H2-T23);ENSMUSG00000079547(H2-DMb1);ENSMUSG00000026471(Mr1);ENSMUSG00000016206(H2-M3);ENSMUSG00000041538(H2-Ob);ENSMUSG00000061232(H2-K1);ENSMUSG00000060802(B2m);ENSMUS…	ENSMUSG00000016206(H2-M3);ENSMUSG00000016283(H2-M2);ENSMUSG00000023083(H2-M10.2);ENSMUSG00000024334(H2-Oa);ENSMUSG00000024448(H2-M10.1);ENSMUSG00000024459(H2-M5);ENSMUSG00000024610(Cd74);ENSMUSG00000026471(Mr1);ENSMUSG00000035929(H2-Q4);ENSMUSG00000036594(H2-Aa);ENSMUSG00000037130(H2-M10.6);ENSMUSG00000037246(H2-M10.5);ENSMUSG00000037334(H2-M1);ENSMUSG00000037537(H2-M11);ENSMUSG00000037548(H2-DMb…
GO:0099589	serotonin receptor activity	39	0.632587	1.59671	0.00700525	0.290442	ENSMUSG00000049280(Or10ab5);ENSMUSG00000026228(Htr2b);ENSMUSG00000040495(Chrm4);	ENSMUSG00000021721(Htr1a);ENSMUSG00000024798(Htr7);ENSMUSG00000025496(Drd4);ENSMUSG00000026228(Htr2b);ENSMUSG00000026322(Htr4);ENSMUSG00000028747(Htr6);ENSMUSG00000032773(Chrm1);ENSMUSG00000034987(Hrh2);ENSMUSG00000034997(Htr2a);ENSMUSG00000037346(Hrh4);ENSMUSG00000037924(Or10j5);ENSMUSG00000039059(Hrh3);ENSMUSG00000039106(Htr5a);ENSMUSG00000040495(Chrm4);ENSMUSG00000041380(Htr2c);ENSMUSG00000043…
GO:0032420	stereocilium	58	0.586237	1.59617	0.003367	0.288301	ENSMUSG00000042064(Myo3b);ENSMUSG00000036853(Mcoln3);ENSMUSG00000042678(Myo15a);ENSMUSG00000015766(Eps8);ENSMUSG00000028943(Espn);ENSMUSG00000036099(Vezt);ENSMUSG00000074818(Pdzd7);ENSMUSG00000030691(Fchsd2);ENSMUSG00000049670(Morn4);ENSMUSG00000033502(Cdc14a);ENSMUSG00000035954(Dock4);ENSMUSG00000023959(Clic5);ENSMUSG00000048707(Tprn);	ENSMUSG00000001105(Ift20);ENSMUSG00000002233(Rhoc);ENSMUSG00000003657(Calb2);ENSMUSG00000005716(Pvalb);ENSMUSG00000012819(Cdh23);ENSMUSG00000014686(Ceacam16);ENSMUSG00000015766(Eps8);ENSMUSG00000016382(Pls3);ENSMUSG00000017774(Myo1c);ENSMUSG00000020733(Slc9a3r1);ENSMUSG00000020745(Pafah1b1);ENSMUSG00000021733(Slc4a7);ENSMUSG00000023277(Twf2);ENSMUSG00000023959(Clic5);ENSMUSG00000024749(Tmc1);ENSM…
GO:0014072	response to isoquinoline alkaloid	33	0.663233	1.59431	0.0083612	0.290803	ENSMUSG00000040584(Abcb1a);ENSMUSG00000055737(Ghr);ENSMUSG00000061718(Ppp1r1b);ENSMUSG00000027602(Map1lc3a);ENSMUSG00000025229(Pitx3);ENSMUSG00000078816(Prkcg);ENSMUSG00000003545(Fosb);ENSMUSG00000031393(Mecp2);ENSMUSG00000017697(Ada);ENSMUSG00000001323(Srr);ENSMUSG00000045038(Prkce);ENSMUSG00000022052(Ppp2r2a);ENSMUSG00000028991(Mtor);	ENSMUSG00000000766(Oprm1);ENSMUSG00000001323(Srr);ENSMUSG00000003099(Ppp5c);ENSMUSG00000003545(Fosb);ENSMUSG00000017697(Ada);ENSMUSG00000021587(Pcsk1);ENSMUSG00000022052(Ppp2r2a);ENSMUSG00000022376(Adcy8);ENSMUSG00000022705(Drd3);ENSMUSG00000024935(Slc1a1);ENSMUSG00000025229(Pitx3);ENSMUSG00000025905(Oprk1);ENSMUSG00000026959(Grin1);ENSMUSG00000027602(Map1lc3a);ENSMUSG00000028172(Tacr3);ENSMUSG00…
GO:0050795	regulation of behavior	100	0.54329	1.59369	0.003125	0.288873	ENSMUSG00000057722(Lepr);ENSMUSG00000018916(Csf2);ENSMUSG00000022623(Shank3);ENSMUSG00000026313(Hdac4);ENSMUSG00000020889(Nr1d1);ENSMUSG00000012705(Retn);ENSMUSG00000005893(Nr2c2);ENSMUSG00000002985(Apoe);ENSMUSG00000015090(Ptgds);ENSMUSG00000028957(Per3);ENSMUSG00000026228(Htr2b);ENSMUSG00000031393(Mecp2);ENSMUSG00000017697(Ada);ENSMUSG00000027950(Chrnb2);ENSMUSG00000036792(Mbd5);ENSMUSG00000005…	ENSMUSG00000000215(Ins2);ENSMUSG00000002985(Apoe);ENSMUSG00000003476(Crhr2);ENSMUSG00000004040(Stat3);ENSMUSG00000004654(Ghrhr);ENSMUSG00000005102(Eif2ak4);ENSMUSG00000005534(Insr);ENSMUSG00000005583(Mef2c);ENSMUSG00000005705(Agrp);ENSMUSG00000005892(Trh);ENSMUSG00000005893(Nr2c2);ENSMUSG00000012705(Retn);ENSMUSG00000015090(Ptgds);ENSMUSG00000017697(Ada);ENSMUSG00000018634(Crhr1);ENSMUSG000000189…
GO:0003823	antigen binding	177	0.506536	1.58567	0	0.315961	ENSMUSG00000059481(Plg);ENSMUSG00000017652(Cd40);ENSMUSG00000060550(H2-Q7);ENSMUSG00000073409(H2-Q6);ENSMUSG00000042436(Mfap4);ENSMUSG00000073421(H2-Ab1);ENSMUSG00000073411(H2-D1);ENSMUSG00000002603(Tgfb1);ENSMUSG00000000409(Lck);ENSMUSG00000067212(H2-T23);ENSMUSG00000034926(Dhcr24);ENSMUSG00000050567(Maml1);ENSMUSG00000004207(Psap);	ENSMUSG00000000409(Lck);ENSMUSG00000002603(Tgfb1);ENSMUSG00000004207(Psap);ENSMUSG00000007564(Ppp2r1a);ENSMUSG00000015355(Cd48);ENSMUSG00000015787(Abo);ENSMUSG00000016206(H2-M3);ENSMUSG00000016283(H2-M2);ENSMUSG00000017652(Cd40);ENSMUSG00000020349(Ppp2ca);ENSMUSG00000023083(H2-M10.2);ENSMUSG00000024308(Tapbp);ENSMUSG00000024339(Tap2);ENSMUSG00000024448(H2-M10.1);ENSMUSG00000024459(H2-M5);ENSMUSG0…
GO:0004623	phospholipase A2 activity	34	0.645968	1.58344	0.00668896	0.320113	ENSMUSG00000034579(Pla2g3);ENSMUSG00000025509(Pnpla2);ENSMUSG00000027999(Pla2g12a);ENSMUSG00000050211(Pla2g4e);ENSMUSG00000023913(Pla2g7);ENSMUSG00000046971(Pla2g4f);ENSMUSG00000002475(Abhd3);ENSMUSG00000036257(Pnpla8);ENSMUSG00000026701(Prdx6);ENSMUSG00000031903(Pla2g15);ENSMUSG00000060675(Plaat3);ENSMUSG00000033852(Gm28042);ENSMUSG00000041193(Pla2g5);ENSMUSG00000098488(Pla2g4b);	ENSMUSG00000002475(Abhd3);ENSMUSG00000009646(Pla2g12b);ENSMUSG00000015001(Oc90);ENSMUSG00000022525(Plaat1);ENSMUSG00000022683(Pla2g10);ENSMUSG00000023913(Pla2g7);ENSMUSG00000024180(Pgap6);ENSMUSG00000024973(Plaat5);ENSMUSG00000025509(Pnpla2);ENSMUSG00000026701(Prdx6);ENSMUSG00000027999(Pla2g12a);ENSMUSG00000028749(Pla2g2f);ENSMUSG00000028750(Pla2g2c);ENSMUSG00000028751(Pla2g2e);ENSMUSG00000029134…
GO:0050954	sensory perception of mechanical stimulus	189	0.502057	1.58329	0	0.316218	ENSMUSG00000009487(Otog);ENSMUSG00000041730(Prrxl1);ENSMUSG00000042064(Myo3b);ENSMUSG00000025401(Myo1a);ENSMUSG00000025408(Ddit3);ENSMUSG00000004837(Grap);ENSMUSG00000031028(Tub);ENSMUSG00000042678(Myo15a);ENSMUSG00000002799(Jag2);ENSMUSG00000024388(Myo7b);ENSMUSG00000037405(Icam1);ENSMUSG00000042873(Lhfpl4);ENSMUSG00000028943(Espn);ENSMUSG00000074818(Pdzd7);ENSMUSG00000025232(Hexa);ENSMUSG000000…	ENSMUSG00000000214(Th);ENSMUSG00000001249(Hpn);ENSMUSG00000001506(Col1a1);ENSMUSG00000002799(Jag2);ENSMUSG00000003031(Cdkn1b);ENSMUSG00000003352(Cacnb3);ENSMUSG00000004207(Psap);ENSMUSG00000004837(Grap);ENSMUSG00000005103(Wdr1);ENSMUSG00000005360(Slc1a3);ENSMUSG00000005371(Fbxo11);ENSMUSG00000005672(Kit);ENSMUSG00000005952(Trpv1);ENSMUSG00000006269(Atp6v1b1);ENSMUSG00000007653(Gabrb2);ENSMUSG0000…
GO:0019814	immunoglobulin complex	143	0.516598	1.57777	0	0.334031	ENSMUSG00000026417(Pigr);	ENSMUSG00000003379(Cd79a);ENSMUSG00000021457(Syk);ENSMUSG00000026417(Pigr);ENSMUSG00000040592(Cd79b);ENSMUSG00000067149(Jchain);ENSMUSG00000075370(Igll1);ENSMUSG00000076490(Trbc1);ENSMUSG00000076498(Trbc2);ENSMUSG00000076518(Igkv2-112);ENSMUSG00000076523(Igkv15-103);ENSMUSG00000076563(Igkv5-48);ENSMUSG00000076572(Igkv18-36);ENSMUSG00000076596(Igkv3-10);ENSMUSG00000076598(Igkv3-7);ENSMUSG000000766…
GO:0050772	positive regulation of axonogenesis	93	0.540817	1.57761	0.0015674	0.330106	ENSMUSG00000038780(Smurf1);ENSMUSG00000031398(Plxna3);ENSMUSG00000059146(Ntrk3);ENSMUSG00000033618(Map3k13);ENSMUSG00000022883(Robo1);ENSMUSG00000021451(Sema4d);ENSMUSG00000043051(Disc1);ENSMUSG00000004885(Crabp2);ENSMUSG00000022231(Sema5a);ENSMUSG00000053646(Plxnb1);ENSMUSG00000079415(Cntf);ENSMUSG00000002985(Apoe);ENSMUSG00000038708(Golga4);ENSMUSG00000052727(Map1b);ENSMUSG00000018820(Zfyve27);…	ENSMUSG00000000125(Wnt3);ENSMUSG00000000305(Cdh4);ENSMUSG00000000861(Bcl11a);ENSMUSG00000001313(Rnd2);ENSMUSG00000002274(Metrn);ENSMUSG00000002413(Braf);ENSMUSG00000002546(Golga2);ENSMUSG00000002985(Apoe);ENSMUSG00000003068(Stk11);ENSMUSG00000004788(Eif2b2);ENSMUSG00000004885(Crabp2);ENSMUSG00000004936(Map2k1);ENSMUSG00000009900(Wnt3a);ENSMUSG00000015291(Gdi1);ENSMUSG00000015605(Srf);ENSMUSG00000…
GO:0036100	leukotriene catabolic process	16	0.746266	1.57323	0.0140351	0.34297	ENSMUSG00000019278(Dpep1);ENSMUSG00000090700(Cyp4f40);ENSMUSG00000024055(Cyp4f13);	ENSMUSG00000003484(Cyp4f18);ENSMUSG00000019278(Dpep1);ENSMUSG00000024055(Cyp4f13);ENSMUSG00000024292(Cyp4f14);ENSMUSG00000028712(Cyp4a31);ENSMUSG00000028715(Cyp4a14);ENSMUSG00000053687(Dpep2);ENSMUSG00000063929(Cyp4a32);ENSMUSG00000066071(Cyp4a12a);ENSMUSG00000066072(Cyp4a10);ENSMUSG00000073424(Cyp4f15);ENSMUSG00000078597(Cyp4a12b);ENSMUSG00000083138(Cyp4a29);ENSMUSG00000084346(Cyp4a30b);ENSMUSG0…
GO:0005402	carbohydrate:cation symporter activity	15	0.748311	1.57179	0.0126582	0.344595	ENSMUSG00000026435(Slc45a3);ENSMUSG00000089774(Slc5a3);ENSMUSG00000079020(Slc45a4);ENSMUSG00000018566(Slc2a4);ENSMUSG00000027340(Slc23a2);	ENSMUSG00000011034(Slc5a1);ENSMUSG00000018566(Slc2a4);ENSMUSG00000020226(Slc5a4b);ENSMUSG00000022243(Slc45a2);ENSMUSG00000024354(Slc23a1);ENSMUSG00000026435(Slc45a3);ENSMUSG00000027340(Slc23a2);ENSMUSG00000028544(Slc5a9);ENSMUSG00000030769(Slc5a11);ENSMUSG00000030781(Slc5a2);ENSMUSG00000033255(Gm5134);ENSMUSG00000039838(Slc45a1);ENSMUSG00000042371(Slc5a10);ENSMUSG00000079020(Slc45a4);ENSMUSG00000…
GO:1902710	GABA receptor complex	21	0.711637	1.57075	0.0127971	0.34443	ENSMUSG00000031340(Gabre);ENSMUSG00000029054(Gabrd);ENSMUSG00000023267(Gabrr2);	ENSMUSG00000000560(Gabra2);ENSMUSG00000001260(Gabrg1);ENSMUSG00000007653(Gabrb2);ENSMUSG00000010803(Gabra1);ENSMUSG00000020159(Gabrp);ENSMUSG00000020428(Gabra6);ENSMUSG00000020436(Gabrg2);ENSMUSG00000023267(Gabrr2);ENSMUSG00000024462(Gabbr1);ENSMUSG00000028280(Gabrr1);ENSMUSG00000029054(Gabrd);ENSMUSG00000029211(Gabra4);ENSMUSG00000029212(Gabrb1);ENSMUSG00000031340(Gabre);ENSMUSG00000031343(Gabra…
GO:0002693	positive regulation of cellular extravasation	21	0.707431	1.57037	0.0147783	0.341454	ENSMUSG00000020717(Pecam1);ENSMUSG00000037405(Icam1);ENSMUSG00000025473(Adam8);ENSMUSG00000035385(Ccl2);ENSMUSG00000055447(Cd47);ENSMUSG00000030787(Lyve1);ENSMUSG00000015452(Ager);ENSMUSG00000056529(Ptafr);ENSMUSG00000036006(Ripor2);ENSMUSG00000027239(Mdk);ENSMUSG00000026072(Il1r1);	ENSMUSG00000015452(Ager);ENSMUSG00000019984(Med23);ENSMUSG00000020717(Pecam1);ENSMUSG00000025473(Adam8);ENSMUSG00000026072(Il1r1);ENSMUSG00000027239(Mdk);ENSMUSG00000030787(Lyve1);ENSMUSG00000031077(Fadd);ENSMUSG00000031990(Jam3);ENSMUSG00000032006(Pdgfd);ENSMUSG00000032011(Thy1);ENSMUSG00000034845(Plvap);ENSMUSG00000035385(Ccl2);ENSMUSG00000035776(Cd99l2);ENSMUSG00000035873(Pawr);ENSMUSG00000036…
GO:0007618	mating	51	0.590167	1.56834	0.00653595	0.345654	ENSMUSG00000061718(Ppp1r1b);ENSMUSG00000037428(Vgf);ENSMUSG00000058756(Thra);ENSMUSG00000026313(Hdac4);ENSMUSG00000034708(Grn);ENSMUSG00000017697(Ada);ENSMUSG00000031996(Aplp2);ENSMUSG00000021665(Hexb);ENSMUSG00000022892(App);ENSMUSG00000005886(Ncoa2);	ENSMUSG00000000214(Th);ENSMUSG00000002633(Shh);ENSMUSG00000005886(Ncoa2);ENSMUSG00000013663(Pten);ENSMUSG00000017003(Svs3a);ENSMUSG00000017697(Ada);ENSMUSG00000019777(Hdac2);ENSMUSG00000020123(Avpr1a);ENSMUSG00000020647(Ncoa1);ENSMUSG00000020787(P2rx1);ENSMUSG00000020838(Slc6a4);ENSMUSG00000021478(Drd1);ENSMUSG00000021665(Hexb);ENSMUSG00000021779(Thrb);ENSMUSG00000022122(Ednrb);ENSMUSG00000022619…
GO:0031672	A band	43	0.606463	1.56828	0.00504202	0.341527	ENSMUSG00000031461(Myom2);ENSMUSG00000051747(Ttn);ENSMUSG00000061462(Obscn);ENSMUSG00000026313(Hdac4);ENSMUSG00000027961(Lrrc39);ENSMUSG00000026131(Dst);ENSMUSG00000030730(Atp2a1);ENSMUSG00000073557(Ppp1r12b);ENSMUSG00000013936(Myl2);ENSMUSG00000017119(Nbr1);ENSMUSG00000037139(Myom3);ENSMUSG00000030695(Aldoa);ENSMUSG00000021752(Kctd6);ENSMUSG00000024049(Myom1);ENSMUSG00000018845(Unc45b);	ENSMUSG00000000708(Kat2b);ENSMUSG00000002100(Mybpc3);ENSMUSG00000004951(Hspb1);ENSMUSG00000008136(Fhl2);ENSMUSG00000012405(Rpl15);ENSMUSG00000013936(Myl2);ENSMUSG00000017119(Nbr1);ENSMUSG00000018845(Unc45b);ENSMUSG00000019907(Ppp1r12a);ENSMUSG00000020315(Sptbn1);ENSMUSG00000020469(Myl7);ENSMUSG00000021313(Ryr2);ENSMUSG00000021752(Kctd6);ENSMUSG00000021870(Slmap);ENSMUSG00000024049(Myom1);ENSMUSG0…
GO:0070989	oxidative demethylation	21	0.704874	1.56536	0.0208696	0.349475	ENSMUSG00000044339(Alkbh2);ENSMUSG00000039754(Alkbh4);ENSMUSG00000079036(Alkbh1);ENSMUSG00000042650(Alkbh5);ENSMUSG00000047146(Tet1);ENSMUSG00000034832(Tet3);ENSMUSG00000056962(Jmjd6);ENSMUSG00000055932(Fto);	ENSMUSG00000029630(Cyp3a25);ENSMUSG00000029727(Cyp3a13);ENSMUSG00000032310(Cyp1a2);ENSMUSG00000034832(Tet3);ENSMUSG00000038656(Cyp3a16);ENSMUSG00000039754(Alkbh4);ENSMUSG00000040174(Alkbh3);ENSMUSG00000040943(Tet2);ENSMUSG00000042650(Alkbh5);ENSMUSG00000044339(Alkbh2);ENSMUSG00000047146(Tet1);ENSMUSG00000054417(Cyp3a44);ENSMUSG00000055932(Fto);ENSMUSG00000056035(Cyp3a11);ENSMUSG00000056962(Jmjd6)…
GO:0031430	M band	23	0.696158	1.5653	0.0233813	0.345507	ENSMUSG00000031461(Myom2);ENSMUSG00000051747(Ttn);ENSMUSG00000061462(Obscn);ENSMUSG00000027961(Lrrc39);ENSMUSG00000017119(Nbr1);ENSMUSG00000037139(Myom3);ENSMUSG00000030695(Aldoa);ENSMUSG00000021752(Kctd6);ENSMUSG00000024049(Myom1);	ENSMUSG00000004951(Hspb1);ENSMUSG00000008136(Fhl2);ENSMUSG00000017119(Nbr1);ENSMUSG00000020315(Sptbn1);ENSMUSG00000021752(Kctd6);ENSMUSG00000021870(Slmap);ENSMUSG00000024049(Myom1);ENSMUSG00000026626(Ppp2r5a);ENSMUSG00000027077(Smtnl1);ENSMUSG00000027961(Lrrc39);ENSMUSG00000029683(Lmod2);ENSMUSG00000030695(Aldoa);ENSMUSG00000031461(Myom2);ENSMUSG00000031543(Ank1);ENSMUSG00000032060(Cryab);ENSMUSG…
GO:0035315	hair cell differentiation	57	0.575989	1.56495	0.00324675	0.342673	ENSMUSG00000042064(Myo3b);ENSMUSG00000036853(Mcoln3);ENSMUSG00000002799(Jag2);ENSMUSG00000040728(Esrp1);ENSMUSG00000074818(Pdzd7);ENSMUSG00000027276(Jag1);ENSMUSG00000021835(Bmp4);ENSMUSG00000039191(Rbpj);ENSMUSG00000023959(Clic5);ENSMUSG00000026923(Notch1);ENSMUSG00000027401(Tgm3);ENSMUSG00000001510(Dlx3);ENSMUSG00000048707(Tprn);ENSMUSG00000022982(Sod1);ENSMUSG00000029821(Gsdme);ENSMUSG00000007…	ENSMUSG00000001052(Sec24b);ENSMUSG00000001510(Dlx3);ENSMUSG00000001847(Rac1);ENSMUSG00000002799(Jag2);ENSMUSG00000007034(Slc44a4);ENSMUSG00000009545(Kcnq1);ENSMUSG00000012819(Cdh23);ENSMUSG00000014773(Dll1);ENSMUSG00000019789(Hey2);ENSMUSG00000020319(Wdpcp);ENSMUSG00000020701(Tmem132e);ENSMUSG00000020733(Slc9a3r1);ENSMUSG00000020745(Pafah1b1);ENSMUSG00000021835(Bmp4);ENSMUSG00000022528(Hes1);ENSM…
GO:0042100	B cell proliferation	118	0.51608	1.56393	0	0.342948	ENSMUSG00000031497(Tnfsf13b);ENSMUSG00000034652(Cd300a);ENSMUSG00000017652(Cd40);ENSMUSG00000045322(Tlr9);ENSMUSG00000030468(Siglecg);ENSMUSG00000024610(Cd74);ENSMUSG00000020134(Peli1);ENSMUSG00000033721(Vav3);ENSMUSG00000035356(Nfkbiz);ENSMUSG00000027544(Nfatc2);ENSMUSG00000038910(Plcl2);ENSMUSG00000023067(Cdkn1a);ENSMUSG00000021948(Prkcd);ENSMUSG00000025986(Slc39a10);ENSMUSG00000023915(Tnfrsf21…	ENSMUSG00000000869(Il4);ENSMUSG00000002308(Cd320);ENSMUSG00000003379(Cd79a);ENSMUSG00000003873(Bax);ENSMUSG00000003882(Il7r);ENSMUSG00000005268(Prlr);ENSMUSG00000005583(Mef2c);ENSMUSG00000009900(Wnt3a);ENSMUSG00000010142(Tnfrsf13b);ENSMUSG00000013663(Pten);ENSMUSG00000014453(Blk);ENSMUSG00000016529(Il10);ENSMUSG00000017550(Atad5);ENSMUSG00000017652(Cd40);ENSMUSG00000017697(Ada);ENSMUSG00000018168…
GO:0000272	polysaccharide catabolic process	28	0.64562	1.56388	0.005291	0.339221	ENSMUSG00000067279(Ppp1r3c);ENSMUSG00000032648(Pygm);ENSMUSG00000030815(Phkg2);ENSMUSG00000047963(Stbd1);ENSMUSG00000025537(Phkg1);ENSMUSG00000025579(Gaa);ENSMUSG00000030161(Gabarapl1);ENSMUSG00000068587(Mgam);ENSMUSG00000033065(Pfkm);ENSMUSG00000021069(Pygl);ENSMUSG00000025907(Rb1cc1);ENSMUSG00000029171(Pgm2);ENSMUSG00000014956(Ppp1cb);	ENSMUSG00000000215(Ins2);ENSMUSG00000014956(Ppp1cb);ENSMUSG00000021069(Pygl);ENSMUSG00000021322(Aoah);ENSMUSG00000025537(Phkg1);ENSMUSG00000025579(Gaa);ENSMUSG00000025791(Pgm1);ENSMUSG00000025907(Rb1cc1);ENSMUSG00000026450(Chit1);ENSMUSG00000029171(Pgm2);ENSMUSG00000030161(Gabarapl1);ENSMUSG00000030815(Phkg2);ENSMUSG00000032648(Pygm);ENSMUSG00000033059(Pygb);ENSMUSG00000033065(Pfkm);ENSMUSG000000…
GO:1903236	regulation of leukocyte tethering or rolling	23	0.689389	1.56308	0.0118644	0.338633	ENSMUSG00000023235(Ccl25);ENSMUSG00000026580(Selp);ENSMUSG00000038843(Gcnt1);ENSMUSG00000032038(St3gal4);ENSMUSG00000056529(Ptafr);ENSMUSG00000020125(Elane);	ENSMUSG00000020125(Elane);ENSMUSG00000023235(Ccl25);ENSMUSG00000024942(Capn1);ENSMUSG00000026580(Selp);ENSMUSG00000026582(Sele);ENSMUSG00000027009(Itga4);ENSMUSG00000032038(St3gal4);ENSMUSG00000033350(Chst2);ENSMUSG00000035873(Pawr);ENSMUSG00000036587(Fut7);ENSMUSG00000038843(Gcnt1);ENSMUSG00000049103(Ccr2);ENSMUSG00000049307(Fut4);ENSMUSG00000050675(Gp1ba);ENSMUSG00000055373(Fut9);ENSMUSG0000005…
GO:0010669	epithelial structure maintenance	28	0.660795	1.56259	0.00880282	0.336885	ENSMUSG00000022824(Muc13);ENSMUSG00000045322(Tlr9);ENSMUSG00000001247(Lsr);ENSMUSG00000022865(Cxadr);ENSMUSG00000022900(Ildr1);ENSMUSG00000034121(Mks1);ENSMUSG00000024032(Tff1);ENSMUSG00000031430(Vsig1);ENSMUSG00000046010(Zfp830);ENSMUSG00000063652(Slc22a21);ENSMUSG00000112129(Pbld1);ENSMUSG00000039706(Ldb2);	ENSMUSG00000000567(Sox9);ENSMUSG00000001247(Lsr);ENSMUSG00000015605(Srf);ENSMUSG00000018900(Slc22a5);ENSMUSG00000020072(Pbld2);ENSMUSG00000022824(Muc13);ENSMUSG00000022865(Cxadr);ENSMUSG00000022900(Ildr1);ENSMUSG00000024029(Tff3);ENSMUSG00000024032(Tff1);ENSMUSG00000024990(Rbp4);ENSMUSG00000025223(Ldb1);ENSMUSG00000025929(Il17a);ENSMUSG00000030224(Strap);ENSMUSG00000031430(Vsig1);ENSMUSG000000341…
GO:0021859	pyramidal neuron differentiation	15	0.754007	1.55975	0.0190311	0.344173	ENSMUSG00000031398(Plxna3);ENSMUSG00000043051(Disc1);ENSMUSG00000030314(Atg7);	ENSMUSG00000007817(Zmiz1);ENSMUSG00000020456(Ogdh);ENSMUSG00000020950(Foxg1);ENSMUSG00000022508(Bcl6);ENSMUSG00000026904(Slc4a10);ENSMUSG00000028048(Gba);ENSMUSG00000028078(Dclk2);ENSMUSG00000030314(Atg7);ENSMUSG00000031285(Dcx);ENSMUSG00000031398(Plxna3);ENSMUSG00000033792(Atp7a);ENSMUSG00000043051(Disc1);ENSMUSG00000044894(Uqcrq);ENSMUSG00000063626(Unc5d);ENSMUSG00000069539(Scyl2)
GO:0006700	C21-steroid hormone biosynthetic process	21	0.702545	1.55857	0.010327	0.344895	ENSMUSG00000063730(Hsd3b2);ENSMUSG00000039004(Bmp6);ENSMUSG00000029249(Rest);ENSMUSG00000018167(Stard3);ENSMUSG00000026170(Cyp27a1);ENSMUSG00000029167(Ppargc1a);ENSMUSG00000022843(Clcn2);	ENSMUSG00000004815(Dgkq);ENSMUSG00000018167(Stard3);ENSMUSG00000022150(Dab2);ENSMUSG00000022589(Cyp11b2);ENSMUSG00000022843(Clcn2);ENSMUSG00000024112(Cacna1h);ENSMUSG00000026170(Cyp27a1);ENSMUSG00000027358(Bmp2);ENSMUSG00000027869(Hsd3b6);ENSMUSG00000028603(Scp2);ENSMUSG00000029167(Ppargc1a);ENSMUSG00000029249(Rest);ENSMUSG00000030772(Dkk3);ENSMUSG00000032179(Bmp5);ENSMUSG00000032323(Cyp11a1);ENS…
GO:0098802	plasma membrane signaling receptor complex	180	0.49284	1.55744	0	0.345629	ENSMUSG00000034664(Itga2b);ENSMUSG00000071714(Csf2rb2);ENSMUSG00000039579(Grin3a);ENSMUSG00000018916(Csf2);ENSMUSG00000017652(Cd40);ENSMUSG00000015766(Eps8);ENSMUSG00000026251(Chrnd);ENSMUSG00000057058(Skap1);ENSMUSG00000039115(Itga9);ENSMUSG00000024670(Cd6);ENSMUSG00000001985(Grik3);ENSMUSG00000027577(Chrna4);ENSMUSG00000047953(Gp5);ENSMUSG00000029716(Tfr2);ENSMUSG00000001281(Itgb7);ENSMUSG00000…	ENSMUSG00000000157(Itgb2l);ENSMUSG00000000244(Tspan32);ENSMUSG00000000290(Itgb2);ENSMUSG00000000530(Acvrl1);ENSMUSG00000000532(Acvr1b);ENSMUSG00000000555(Itga5);ENSMUSG00000000791(Il12rb1);ENSMUSG00000000881(Dlg3);ENSMUSG00000001240(Ramp2);ENSMUSG00000001281(Itgb7);ENSMUSG00000001507(Itga3);ENSMUSG00000001985(Grik3);ENSMUSG00000001986(Gria3);ENSMUSG00000002033(Cd3g);ENSMUSG00000002603(Tgfb1);ENSM…
GO:0009583	detection of light stimulus	53	0.576659	1.55247	0.0033389	0.362751	ENSMUSG00000030324(Rho);ENSMUSG00000037418(Best1);ENSMUSG00000026525(Opn3);ENSMUSG00000056043(Rgs9bp);ENSMUSG00000021983(Atp8a2);ENSMUSG00000058793(Cds2);ENSMUSG00000028012(Rrh);ENSMUSG00000037446(Tulp1);ENSMUSG00000017412(Cacnb4);ENSMUSG00000031450(Grk1);	ENSMUSG00000000617(Grm6);ENSMUSG00000004630(Pcp2);ENSMUSG00000009108(Gnat2);ENSMUSG00000017412(Cacnb4);ENSMUSG00000018909(Arrb1);ENSMUSG00000020704(Asic2);ENSMUSG00000020907(Rcvrn);ENSMUSG00000021799(Opn4);ENSMUSG00000021804(Rgr);ENSMUSG00000021983(Atp8a2);ENSMUSG00000023978(Prph2);ENSMUSG00000023979(Guca1b);ENSMUSG00000023982(Guca1a);ENSMUSG00000024588(Fech);ENSMUSG00000024842(Cabp4);ENSMUSG0000…
GO:0016918	retinal binding	18	0.71774	1.5524	0.0221465	0.359113	ENSMUSG00000030324(Rho);ENSMUSG00000028125(Abca4);ENSMUSG00000004885(Crabp2);ENSMUSG00000026525(Opn3);ENSMUSG00000046402(Rbp1);ENSMUSG00000028996(Rbp7);	ENSMUSG00000004885(Crabp2);ENSMUSG00000013584(Aldh1a2);ENSMUSG00000021799(Opn4);ENSMUSG00000024990(Rbp4);ENSMUSG00000026525(Opn3);ENSMUSG00000028125(Abca4);ENSMUSG00000028996(Rbp7);ENSMUSG00000029541(Cyp2w1);ENSMUSG00000029762(Akr1b8);ENSMUSG00000030324(Rho);ENSMUSG00000032291(Crabp1);ENSMUSG00000032327(Stra6);ENSMUSG00000032454(Rbp2);ENSMUSG00000037797(Adh4);ENSMUSG00000039194(Rlbp1);ENSMUSG0000…
GO:0045061	thymic T cell selection	26	0.673025	1.55225	0.0152542	0.355875	ENSMUSG00000037944(Ccr7);ENSMUSG00000002799(Jag2);ENSMUSG00000000731(Aire);ENSMUSG00000024610(Cd74);ENSMUSG00000024778(Fas);ENSMUSG00000026117(Zap70);	ENSMUSG00000000731(Aire);ENSMUSG00000002033(Cd3g);ENSMUSG00000002057(Foxn1);ENSMUSG00000002633(Shh);ENSMUSG00000002799(Jag2);ENSMUSG00000003068(Stk11);ENSMUSG00000015605(Srf);ENSMUSG00000015619(Gata3);ENSMUSG00000020143(Dock2);ENSMUSG00000020827(Mink1);ENSMUSG00000021318(Gli3);ENSMUSG00000024539(Ptpn2);ENSMUSG00000024610(Cd74);ENSMUSG00000024778(Fas);ENSMUSG00000026012(Cd28);ENSMUSG00000026117(Za…
GO:0140327	flippase activity	17	0.722914	1.54651	0.0147059	0.3764	ENSMUSG00000040584(Abcb1a);ENSMUSG00000028125(Abca4);ENSMUSG00000028655(Mfsd2a);ENSMUSG00000021983(Atp8a2);	ENSMUSG00000021983(Atp8a2);ENSMUSG00000024130(Abca3);ENSMUSG00000025324(Atp10a);ENSMUSG00000028125(Abca4);ENSMUSG00000028457(Atp8b5);ENSMUSG00000028655(Mfsd2a);ENSMUSG00000028970(Abcb1b);ENSMUSG00000031441(Atp11a);ENSMUSG00000032328(Tmem30a);ENSMUSG00000034435(Tmem30b);ENSMUSG00000037685(Atp8a1);ENSMUSG00000039529(Atp8b1);ENSMUSG00000040584(Abcb1a);ENSMUSG00000042476(Abcb4);ENSMUSG00000055415(Atp…
GO:0044304	main axon	79	0.54901	1.54642	0.00312989	0.372937	ENSMUSG00000020598(Nrcam);ENSMUSG00000052572(Dlg2);ENSMUSG00000017652(Cd40);ENSMUSG00000024163(Mapk8ip3);ENSMUSG00000062591(Tubb4a);ENSMUSG00000017167(Cntnap1);ENSMUSG00000028300(C9orf72);ENSMUSG00000028599(Tnfrsf1b);ENSMUSG00000041607(Mbp);ENSMUSG00000052727(Map1b);ENSMUSG00000019194(Scn1b);ENSMUSG00000035441(Myo1d);ENSMUSG00000035735(Dagla);ENSMUSG00000043448(Gjc2);ENSMUSG00000043924(Ncmap);ENS…	ENSMUSG00000000889(Dbh);ENSMUSG00000003476(Crhr2);ENSMUSG00000004892(Bcan);ENSMUSG00000004894(Hapln2);ENSMUSG00000005089(Slc1a2);ENSMUSG00000009418(Nav1);ENSMUSG00000011751(Sptbn4);ENSMUSG00000015149(Sirt2);ENSMUSG00000015222(Map2);ENSMUSG00000017167(Cntnap1);ENSMUSG00000017652(Cd40);ENSMUSG00000018411(Mapt);ENSMUSG00000019194(Scn1b);ENSMUSG00000020178(Adora2a);ENSMUSG00000020315(Sptbn1);ENSMUSG0…
GO:0051132	NK T cell activation	15	0.748423	1.5449	0.0175747	0.375515	ENSMUSG00000025383(Il23a);ENSMUSG00000034652(Cd300a);ENSMUSG00000028042(Zbtb7b);ENSMUSG00000000791(Il12rb1);ENSMUSG00000024789(Jak2);ENSMUSG00000032175(Tyk2);ENSMUSG00000039217(Il18);	ENSMUSG00000000791(Il12rb1);ENSMUSG00000004296(Il12b);ENSMUSG00000018341(Il12rb2);ENSMUSG00000022346(Myc);ENSMUSG00000024789(Jak2);ENSMUSG00000025383(Il23a);ENSMUSG00000027776(Il12a);ENSMUSG00000028042(Zbtb7b);ENSMUSG00000029657(Hsph1);ENSMUSG00000031103(Elf4);ENSMUSG00000031712(Il15);ENSMUSG00000032175(Tyk2);ENSMUSG00000034652(Cd300a);ENSMUSG00000039217(Il18);ENSMUSG00000052142(Rasal3)
GO:0005976	polysaccharide metabolic process	108	0.514549	1.54291	0.00316957	0.379564	ENSMUSG00000057722(Lepr);ENSMUSG00000067279(Ppp1r3c);ENSMUSG00000039556(Ppp1r3f);ENSMUSG00000028017(Egf);ENSMUSG00000020176(Grb10);ENSMUSG00000032648(Pygm);ENSMUSG00000050423(Ppp1r3g);ENSMUSG00000020889(Nr1d1);ENSMUSG00000017929(B4galt5);ENSMUSG00000031295(Phka2);ENSMUSG00000030815(Phkg2);ENSMUSG00000047963(Stbd1);ENSMUSG00000025537(Phkg1);ENSMUSG00000025579(Gaa);ENSMUSG00000021756(Il6st);ENSMUSG…	ENSMUSG00000000215(Ins2);ENSMUSG00000000489(Pdgfb);ENSMUSG00000001729(Akt1);ENSMUSG00000001891(Ugp2);ENSMUSG00000002603(Tgfb1);ENSMUSG00000002769(Gnmt);ENSMUSG00000003665(Has1);ENSMUSG00000003865(Gys1);ENSMUSG00000004056(Akt2);ENSMUSG00000004455(Ppp1cc);ENSMUSG00000005534(Insr);ENSMUSG00000006127(Inpp5k);ENSMUSG00000006542(Prkag3);ENSMUSG00000010760(Phlda2);ENSMUSG00000014956(Ppp1cb);ENSMUSG00000…
GO:0099172	presynapse organization	63	0.566608	1.54215	0.00167224	0.37886	ENSMUSG00000030093(Wnt7a);ENSMUSG00000059146(Ntrk3);ENSMUSG00000045005(Fzd5);ENSMUSG00000025555(Farp1);ENSMUSG00000051790(Nlgn2);ENSMUSG00000028249(Sdcbp);ENSMUSG00000027253(Lrp4);ENSMUSG00000032076(Cadm1);ENSMUSG00000045045(Lrfn4);ENSMUSG00000031302(Nlgn3);ENSMUSG00000031511(Arhgef7);ENSMUSG00000013236(Ptprs);ENSMUSG00000029071(Dvl1);ENSMUSG00000022892(App);ENSMUSG00000060780(Lrrtm1);ENSMUSG0000…	ENSMUSG00000001018(Snapin);ENSMUSG00000001300(Efnb2);ENSMUSG00000003934(Efnb3);ENSMUSG00000008153(Clstn3);ENSMUSG00000009900(Wnt3a);ENSMUSG00000013236(Ptprs);ENSMUSG00000013663(Pten);ENSMUSG00000016382(Pls3);ENSMUSG00000021373(Cap2);ENSMUSG00000022514(Il1rap);ENSMUSG00000022892(App);ENSMUSG00000024109(Nrxn1);ENSMUSG00000024647(Cbln2);ENSMUSG00000024868(Dkk1);ENSMUSG00000025555(Farp1);ENSMUSG00000…
GO:0022835	transmitter-gated channel activity	61	0.568322	1.54145	0.00802568	0.378033	ENSMUSG00000039579(Grin3a);ENSMUSG00000026251(Chrnd);ENSMUSG00000031340(Gabre);ENSMUSG00000001985(Grik3);ENSMUSG00000027577(Chrna4);ENSMUSG00000041189(Chrnb1);ENSMUSG00000029054(Gabrd);ENSMUSG00000027950(Chrnb2);ENSMUSG00000003378(Grik5);	ENSMUSG00000000263(Glra1);ENSMUSG00000000560(Gabra2);ENSMUSG00000001260(Gabrg1);ENSMUSG00000001985(Grik3);ENSMUSG00000001986(Gria3);ENSMUSG00000002771(Grin2d);ENSMUSG00000003378(Grik5);ENSMUSG00000007653(Gabrb2);ENSMUSG00000008590(Htr3b);ENSMUSG00000010803(Gabra1);ENSMUSG00000014609(Chrne);ENSMUSG00000018589(Glra2);ENSMUSG00000018595(Glra4);ENSMUSG00000020159(Gabrp);ENSMUSG00000020428(Gabra6);ENS…
GO:0048663	neuron fate commitment	80	0.538137	1.53922	0.0096	0.383975	ENSMUSG00000028977(Casz1);ENSMUSG00000059146(Ntrk3);ENSMUSG00000002799(Jag2);ENSMUSG00000032318(Isl2);ENSMUSG00000040728(Esrp1);ENSMUSG00000041911(Dlx1);ENSMUSG00000006958(Chrd);ENSMUSG00000021835(Bmp4);ENSMUSG00000039191(Rbpj);ENSMUSG00000026923(Notch1);ENSMUSG00000055197(Fev);ENSMUSG00000015053(Gata2);	ENSMUSG00000000567(Sox9);ENSMUSG00000001496(Nkx2-1);ENSMUSG00000001566(Mnx1);ENSMUSG00000001911(Nfix);ENSMUSG00000002633(Shh);ENSMUSG00000002799(Jag2);ENSMUSG00000004872(Pax3);ENSMUSG00000006538(Ihh);ENSMUSG00000006699(Cdc42);ENSMUSG00000006932(Ctnnb1);ENSMUSG00000006958(Chrd);ENSMUSG00000007613(Tgfbr1);ENSMUSG00000008575(Nfib);ENSMUSG00000010175(Prox1);ENSMUSG00000013787(Ehmt2);ENSMUSG0000001477…
GO:0022824	transmitter-gated ion channel activity	61	0.568322	1.53729	0.00656814	0.388717	ENSMUSG00000039579(Grin3a);ENSMUSG00000026251(Chrnd);ENSMUSG00000031340(Gabre);ENSMUSG00000001985(Grik3);ENSMUSG00000027577(Chrna4);ENSMUSG00000041189(Chrnb1);ENSMUSG00000029054(Gabrd);ENSMUSG00000027950(Chrnb2);ENSMUSG00000003378(Grik5);	ENSMUSG00000000263(Glra1);ENSMUSG00000000560(Gabra2);ENSMUSG00000001260(Gabrg1);ENSMUSG00000001985(Grik3);ENSMUSG00000001986(Gria3);ENSMUSG00000002771(Grin2d);ENSMUSG00000003378(Grik5);ENSMUSG00000007653(Gabrb2);ENSMUSG00000008590(Htr3b);ENSMUSG00000010803(Gabra1);ENSMUSG00000014609(Chrne);ENSMUSG00000018589(Glra2);ENSMUSG00000018595(Glra4);ENSMUSG00000020159(Gabrp);ENSMUSG00000020428(Gabra6);ENS…
GO:0043691	reverse cholesterol transport	20	0.69095	1.53504	0.0196078	0.395059	ENSMUSG00000029556(Hnf1a);ENSMUSG00000071047(Ces1a);ENSMUSG00000037936(Scarb1);ENSMUSG00000024030(Abcg1);ENSMUSG00000002985(Apoe);	ENSMUSG00000002985(Apoe);ENSMUSG00000005681(Apoa2);ENSMUSG00000015243(Abca1);ENSMUSG00000018800(Abca5);ENSMUSG00000024030(Abcg1);ENSMUSG00000024391(Apom);ENSMUSG00000029556(Hnf1a);ENSMUSG00000031725(Ces1f);ENSMUSG00000032080(Apoa4);ENSMUSG00000032083(Apoa1);ENSMUSG00000035237(Lcat);ENSMUSG00000037936(Scarb1);ENSMUSG00000053846(Lipg);ENSMUSG00000056973(Ces1d);ENSMUSG00000057074(Ces1g);ENSMUSG00000…
GO:1901142	insulin metabolic process	20	0.693917	1.5342	0.0169779	0.394662	ENSMUSG00000020715(Ern1);ENSMUSG00000051790(Nlgn2);ENSMUSG00000057069(Ero1b);ENSMUSG00000020048(Hsp90b1);ENSMUSG00000024985(Tcf7l2);ENSMUSG00000030659(Nucb2);ENSMUSG00000007891(Ctsd);ENSMUSG00000037852(Cpe);ENSMUSG00000054385(Ceacam2);	ENSMUSG00000000215(Ins2);ENSMUSG00000007891(Ctsd);ENSMUSG00000020048(Hsp90b1);ENSMUSG00000020715(Ern1);ENSMUSG00000021587(Pcsk1);ENSMUSG00000021629(Slc30a5);ENSMUSG00000022315(Slc30a8);ENSMUSG00000024487(Yipf5);ENSMUSG00000024985(Tcf7l2);ENSMUSG00000025130(P4hb);ENSMUSG00000027168(Pax6);ENSMUSG00000027419(Pcsk2);ENSMUSG00000030659(Nucb2);ENSMUSG00000037852(Cpe);ENSMUSG00000051790(Nlgn2);ENSMUSG00…
GO:0072525	pyridine-containing compound biosynthetic process	23	0.67299	1.53417	0.0192644	0.391006	ENSMUSG00000042751(Nmnat2);ENSMUSG00000032788(Pdxk);ENSMUSG00000037847(Nmrk1);ENSMUSG00000022253(Nadk2);ENSMUSG00000000673(Haao);ENSMUSG00000028992(Nmnat1);ENSMUSG00000032456(Nmnat3);ENSMUSG00000029063(Nadk);ENSMUSG00000017718(Afmid);ENSMUSG00000030674(Qprt);ENSMUSG00000031090(Nadsyn1);	ENSMUSG00000000673(Haao);ENSMUSG00000004939(Nmrk2);ENSMUSG00000017718(Afmid);ENSMUSG00000018659(Pnpo);ENSMUSG00000020572(Nampt);ENSMUSG00000022253(Nadk2);ENSMUSG00000022574(Naprt);ENSMUSG00000026348(Acmsd);ENSMUSG00000026866(Kynu);ENSMUSG00000028992(Nmnat1);ENSMUSG00000029063(Nadk);ENSMUSG00000030541(Idh2);ENSMUSG00000030674(Qprt);ENSMUSG00000031090(Nadsyn1);ENSMUSG00000031400(G6pdx);ENSMUSG00000…
GO:0044042	glucan metabolic process	76	0.543196	1.53415	0.00297619	0.387374	ENSMUSG00000057722(Lepr);ENSMUSG00000067279(Ppp1r3c);ENSMUSG00000039556(Ppp1r3f);ENSMUSG00000020176(Grb10);ENSMUSG00000032648(Pygm);ENSMUSG00000050423(Ppp1r3g);ENSMUSG00000020889(Nr1d1);ENSMUSG00000031295(Phka2);ENSMUSG00000030815(Phkg2);ENSMUSG00000047963(Stbd1);ENSMUSG00000025537(Phkg1);ENSMUSG00000025579(Gaa);ENSMUSG00000021756(Il6st);ENSMUSG00000030161(Gabarapl1);ENSMUSG00000024440(Pcdh12);EN…	ENSMUSG00000000215(Ins2);ENSMUSG00000001729(Akt1);ENSMUSG00000001891(Ugp2);ENSMUSG00000002769(Gnmt);ENSMUSG00000003865(Gys1);ENSMUSG00000004056(Akt2);ENSMUSG00000004455(Ppp1cc);ENSMUSG00000005534(Insr);ENSMUSG00000006127(Inpp5k);ENSMUSG00000006542(Prkag3);ENSMUSG00000010760(Phlda2);ENSMUSG00000014956(Ppp1cb);ENSMUSG00000019528(Gyg);ENSMUSG00000020053(Igf1);ENSMUSG00000020176(Grb10);ENSMUSG0000002…
GO:0005892	acetylcholine-gated channel complex	16	0.744476	1.53196	0.0193662	0.393274	ENSMUSG00000026251(Chrnd);ENSMUSG00000027577(Chrna4);ENSMUSG00000041189(Chrnb1);ENSMUSG00000019790(Stxbp5);ENSMUSG00000027950(Chrnb2);	ENSMUSG00000014609(Chrne);ENSMUSG00000019790(Stxbp5);ENSMUSG00000022041(Chrna2);ENSMUSG00000026251(Chrnd);ENSMUSG00000027107(Chrna1);ENSMUSG00000027577(Chrna4);ENSMUSG00000027950(Chrnb2);ENSMUSG00000029205(Chrna9);ENSMUSG00000030525(Chrna7);ENSMUSG00000031491(Chrna6);ENSMUSG00000031492(Chrnb3);ENSMUSG00000032303(Chrna3);ENSMUSG00000035200(Chrnb4);ENSMUSG00000035594(Chrna5);ENSMUSG00000041189(Chrn…
GO:0140328	floppase activity	15	0.731811	1.52943	0.0132827	0.400802	ENSMUSG00000040584(Abcb1a);ENSMUSG00000024030(Abcg1);ENSMUSG00000021983(Atp8a2);ENSMUSG00000003341(Atp8b3);ENSMUSG00000035722(Abca7);ENSMUSG00000042476(Abcb4);ENSMUSG00000037685(Atp8a1);ENSMUSG00000026944(Abca2);ENSMUSG00000039529(Atp8b1);ENSMUSG00000015243(Abca1);	ENSMUSG00000003341(Atp8b3);ENSMUSG00000015243(Abca1);ENSMUSG00000021983(Atp8a2);ENSMUSG00000024030(Abcg1);ENSMUSG00000025324(Atp10a);ENSMUSG00000026944(Abca2);ENSMUSG00000028970(Abcb1b);ENSMUSG00000031441(Atp11a);ENSMUSG00000035722(Abca7);ENSMUSG00000037685(Atp8a1);ENSMUSG00000039529(Atp8b1);ENSMUSG00000040584(Abcb1a);ENSMUSG00000042476(Abcb4);ENSMUSG00000060671(Atp8b2);ENSMUSG00000062949(Atp11c)
GO:0048168	regulation of neuronal synaptic plasticity	71	0.546808	1.52927	0.00323625	0.397808	ENSMUSG00000025586(Cpeb1);ENSMUSG00000031144(Syp);ENSMUSG00000022623(Shank3);ENSMUSG00000037428(Vgf);ENSMUSG00000006958(Chrd);ENSMUSG00000037868(Egr2);ENSMUSG00000002028(Kmt2a);ENSMUSG00000030720(Cln3);ENSMUSG00000031840(Rab3a);ENSMUSG00000027470(Mylk2);ENSMUSG00000022415(Syngr1);ENSMUSG00000020716(Nf1);ENSMUSG00000017831(Rab5a);ENSMUSG00000022812(Gsk3b);ENSMUSG00000030376(Slc8a2);ENSMUSG00000036…	ENSMUSG00000001847(Rac1);ENSMUSG00000002028(Kmt2a);ENSMUSG00000002771(Grin2d);ENSMUSG00000003037(Rab8a);ENSMUSG00000003863(Ppfia3);ENSMUSG00000004771(Rab11a);ENSMUSG00000005672(Kit);ENSMUSG00000006435(Neurl1a);ENSMUSG00000006476(Nsmf);ENSMUSG00000006958(Chrd);ENSMUSG00000012777(Acp4);ENSMUSG00000017831(Rab5a);ENSMUSG00000020716(Nf1);ENSMUSG00000020734(Grin2c);ENSMUSG00000020886(Dlg4);ENSMUSG00000…
GO:0010324	membrane invagination	194	0.481643	1.52542	0	0.411271	ENSMUSG00000038780(Smurf1);ENSMUSG00000034652(Cd300a);ENSMUSG00000024533(Spire1);ENSMUSG00000041112(Elmo1);ENSMUSG00000024593(Megf10);ENSMUSG00000019944(Rhobtb1);ENSMUSG00000020263(Appl2);ENSMUSG00000022436(Sh3bp1);ENSMUSG00000068923(Syt11);ENSMUSG00000022075(Rhobtb2);ENSMUSG00000041225(Arhgap12);ENSMUSG00000039814(Xkr5);ENSMUSG00000029684(Wasl);ENSMUSG00000042364(Snx18);ENSMUSG00000098112(Bin2);…	ENSMUSG00000000440(Pparg);ENSMUSG00000001847(Rac1);ENSMUSG00000002365(Snx9);ENSMUSG00000002944(Cd36);ENSMUSG00000004319(Clcn3);ENSMUSG00000006699(Cdc42);ENSMUSG00000007815(Rhoa);ENSMUSG00000010154(Spire2);ENSMUSG00000013663(Pten);ENSMUSG00000015053(Gata2);ENSMUSG00000015243(Abca1);ENSMUSG00000015452(Ager);ENSMUSG00000015533(Itga2);ENSMUSG00000015947(Fcgr1);ENSMUSG00000016024(Lbp);ENSMUSG000000189…
GO:0046978	TAP1 binding	19	0.696303	1.52399	0.0283019	0.413954	ENSMUSG00000060550(H2-Q7);ENSMUSG00000073409(H2-Q6);ENSMUSG00000029408(Abcb9);ENSMUSG00000073411(H2-D1);	ENSMUSG00000016283(H2-M2);ENSMUSG00000023083(H2-M10.2);ENSMUSG00000024308(Tapbp);ENSMUSG00000024339(Tap2);ENSMUSG00000024448(H2-M10.1);ENSMUSG00000024459(H2-M5);ENSMUSG00000029408(Abcb9);ENSMUSG00000037130(H2-M10.6);ENSMUSG00000037321(Tap1);ENSMUSG00000037537(H2-M11);ENSMUSG00000048231(H2-M10.4);ENSMUSG00000056116(H2-T22);ENSMUSG00000060550(H2-Q7);ENSMUSG00000061232(H2-K1);ENSMUSG00000067235(H2-Q…
GO:1901071	glucosamine-containing compound metabolic process	28	0.640923	1.52362	0.0227671	0.411941	ENSMUSG00000074340(Ovgp1);ENSMUSG00000028189(Ctbs);ENSMUSG00000037722(Gnpnat1);ENSMUSG00000052102(Gnpda1);ENSMUSG00000031387(Renbp);ENSMUSG00000031952(Chst5);ENSMUSG00000029992(Gfpt1);ENSMUSG00000021665(Hexb);ENSMUSG00000057337(Chst3);ENSMUSG00000028479(Gne);ENSMUSG00000036820(Amdhd2);ENSMUSG00000027902(Chil6);	ENSMUSG00000021665(Hexb);ENSMUSG00000025220(Oga);ENSMUSG00000026450(Chit1);ENSMUSG00000027221(Chst1);ENSMUSG00000027902(Chil6);ENSMUSG00000027963(Extl2);ENSMUSG00000028189(Ctbs);ENSMUSG00000028479(Gne);ENSMUSG00000029209(Gnpda2);ENSMUSG00000029992(Gfpt1);ENSMUSG00000031387(Renbp);ENSMUSG00000031952(Chst5);ENSMUSG00000033350(Chst2);ENSMUSG00000034160(Ogt);ENSMUSG00000034744(Nagk);ENSMUSG0000003593…
GO:0019362	pyridine nucleotide metabolic process	29	0.637235	1.52039	0.0309811	0.422184	ENSMUSG00000042751(Nmnat2);ENSMUSG00000031505(Naxd);ENSMUSG00000037847(Nmrk1);ENSMUSG00000022253(Nadk2);ENSMUSG00000028070(Naxe);ENSMUSG00000000673(Haao);ENSMUSG00000028992(Nmnat1);ENSMUSG00000050132(Sarm1);ENSMUSG00000032456(Nmnat3);ENSMUSG00000029063(Nadk);ENSMUSG00000017718(Afmid);ENSMUSG00000030674(Qprt);ENSMUSG00000031090(Nadsyn1);ENSMUSG00000028100(Nudt17);	ENSMUSG00000000673(Haao);ENSMUSG00000004939(Nmrk2);ENSMUSG00000015950(Ncf1);ENSMUSG00000017718(Afmid);ENSMUSG00000020572(Nampt);ENSMUSG00000021809(Nudt13);ENSMUSG00000022253(Nadk2);ENSMUSG00000022574(Naprt);ENSMUSG00000024228(Nudt12);ENSMUSG00000026480(Ncf2);ENSMUSG00000026866(Kynu);ENSMUSG00000028070(Naxe);ENSMUSG00000028100(Nudt17);ENSMUSG00000028992(Nmnat1);ENSMUSG00000029063(Nadk);ENSMUSG0000…
GO:0098631	cell adhesion mediator activity	43	0.586387	1.51946	0.00348432	0.422782	ENSMUSG00000020598(Nrcam);ENSMUSG00000020067(Mypn);ENSMUSG00000022865(Cxadr);ENSMUSG00000039103(Nexn);ENSMUSG00000020839(Tmigd1);ENSMUSG00000055447(Cd47);ENSMUSG00000036030(Prtg);ENSMUSG00000023175(Bsg);ENSMUSG00000031385(Plxnb3);ENSMUSG00000064158(Izumo1);ENSMUSG00000022667(Cd200r1);ENSMUSG00000032087(Dscaml1);ENSMUSG00000001946(Esam);	ENSMUSG00000001946(Esam);ENSMUSG00000002980(Bcam);ENSMUSG00000015533(Itga2);ENSMUSG00000020067(Mypn);ENSMUSG00000020310(Madcam1);ENSMUSG00000020598(Nrcam);ENSMUSG00000020839(Tmigd1);ENSMUSG00000021728(Emb);ENSMUSG00000022667(Cd200r1);ENSMUSG00000022865(Cxadr);ENSMUSG00000023175(Bsg);ENSMUSG00000024471(Myot);ENSMUSG00000025809(Itgb1);ENSMUSG00000026442(Nfasc);ENSMUSG00000029163(Emilin1);ENSMUSG000…
GO:0050670	regulation of lymphocyte proliferation	244	0.468145	1.5186	0.00137931	0.422937	ENSMUSG00000028965(Tnfrsf9);ENSMUSG00000025383(Il23a);ENSMUSG00000037944(Ccr7);ENSMUSG00000031497(Tnfsf13b);ENSMUSG00000090958(Lrrc32);ENSMUSG00000034652(Cd300a);ENSMUSG00000026532(Spta1);ENSMUSG00000017652(Cd40);ENSMUSG00000053216(Btn2a2);ENSMUSG00000045322(Tlr9);ENSMUSG00000030468(Siglecg);ENSMUSG00000024610(Cd74);ENSMUSG00000024670(Cd6);ENSMUSG00000020134(Peli1);ENSMUSG00000000732(Icosl);ENSMU…	ENSMUSG00000000244(Tspan32);ENSMUSG00000000706(Btn1a1);ENSMUSG00000000732(Icosl);ENSMUSG00000000791(Il12rb1);ENSMUSG00000000869(Il4);ENSMUSG00000001123(Lgals9);ENSMUSG00000002308(Cd320);ENSMUSG00000002603(Tgfb1);ENSMUSG00000002633(Shh);ENSMUSG00000004043(Stat5a);ENSMUSG00000004069(Dnaja3);ENSMUSG00000004266(Ptpn6);ENSMUSG00000004296(Il12b);ENSMUSG00000004446(Bid);ENSMUSG00000004709(Cd244a);ENSMUS…
GO:0070663	regulation of leukocyte proliferation	271	0.464521	1.51727	0	0.425411	ENSMUSG00000028965(Tnfrsf9);ENSMUSG00000025383(Il23a);ENSMUSG00000037944(Ccr7);ENSMUSG00000031497(Tnfsf13b);ENSMUSG00000090958(Lrrc32);ENSMUSG00000071714(Csf2rb2);ENSMUSG00000018916(Csf2);ENSMUSG00000034652(Cd300a);ENSMUSG00000026532(Spta1);ENSMUSG00000017652(Cd40);ENSMUSG00000053216(Btn2a2);ENSMUSG00000045322(Tlr9);ENSMUSG00000030468(Siglecg);ENSMUSG00000024610(Cd74);ENSMUSG00000024670(Cd6);ENSM…	ENSMUSG00000000244(Tspan32);ENSMUSG00000000706(Btn1a1);ENSMUSG00000000732(Icosl);ENSMUSG00000000791(Il12rb1);ENSMUSG00000000869(Il4);ENSMUSG00000001123(Lgals9);ENSMUSG00000002147(Stat6);ENSMUSG00000002308(Cd320);ENSMUSG00000002603(Tgfb1);ENSMUSG00000002633(Shh);ENSMUSG00000004043(Stat5a);ENSMUSG00000004069(Dnaja3);ENSMUSG00000004266(Ptpn6);ENSMUSG00000004296(Il12b);ENSMUSG00000004446(Bid);ENSMUSG…
GO:0009251	glucan catabolic process	24	0.668368	1.51716	0.0158172	0.422244	ENSMUSG00000067279(Ppp1r3c);ENSMUSG00000032648(Pygm);ENSMUSG00000030815(Phkg2);ENSMUSG00000047963(Stbd1);ENSMUSG00000025537(Phkg1);ENSMUSG00000025579(Gaa);ENSMUSG00000030161(Gabarapl1);ENSMUSG00000068587(Mgam);ENSMUSG00000033065(Pfkm);ENSMUSG00000021069(Pygl);ENSMUSG00000025907(Rb1cc1);ENSMUSG00000029171(Pgm2);ENSMUSG00000014956(Ppp1cb);	ENSMUSG00000000215(Ins2);ENSMUSG00000014956(Ppp1cb);ENSMUSG00000021069(Pygl);ENSMUSG00000025537(Phkg1);ENSMUSG00000025579(Gaa);ENSMUSG00000025791(Pgm1);ENSMUSG00000025907(Rb1cc1);ENSMUSG00000029171(Pgm2);ENSMUSG00000030161(Gabarapl1);ENSMUSG00000030815(Phkg2);ENSMUSG00000032648(Pygm);ENSMUSG00000033059(Pygb);ENSMUSG00000033065(Pfkm);ENSMUSG00000033400(Agl);ENSMUSG00000035283(Adrb1);ENSMUSG0000003…
GO:0140333	glycerophospholipid flippase activity	15	0.746641	1.51652	0.0139373	0.421529	ENSMUSG00000040584(Abcb1a);ENSMUSG00000028125(Abca4);ENSMUSG00000028655(Mfsd2a);ENSMUSG00000021983(Atp8a2);	ENSMUSG00000021983(Atp8a2);ENSMUSG00000024130(Abca3);ENSMUSG00000025324(Atp10a);ENSMUSG00000028125(Abca4);ENSMUSG00000028457(Atp8b5);ENSMUSG00000028655(Mfsd2a);ENSMUSG00000028970(Abcb1b);ENSMUSG00000031441(Atp11a);ENSMUSG00000037685(Atp8a1);ENSMUSG00000039529(Atp8b1);ENSMUSG00000040584(Abcb1a);ENSMUSG00000042476(Abcb4);ENSMUSG00000055415(Atp10b);ENSMUSG00000060671(Atp8b2);ENSMUSG00000062949(Atp11…
GO:0015101	organic cation transmembrane transporter activity	34	0.609786	1.51623	0.0203046	0.419188	ENSMUSG00000002346(Slc25a42);ENSMUSG00000008496(Pou2f2);ENSMUSG00000019558(Slc6a8);ENSMUSG00000038496(Slc19a3);ENSMUSG00000020744(Slc25a19);ENSMUSG00000040918(Slc19a2);ENSMUSG00000022180(Slc7a8);ENSMUSG00000022533(Atp13a3);ENSMUSG00000057193(Slc44a2);ENSMUSG00000007034(Slc44a4);ENSMUSG00000045100(Slc25a26);	ENSMUSG00000002346(Slc25a42);ENSMUSG00000007034(Slc44a4);ENSMUSG00000008496(Pou2f2);ENSMUSG00000010122(Slc47a1);ENSMUSG00000018900(Slc22a5);ENSMUSG00000019558(Slc6a8);ENSMUSG00000019834(Slc22a16);ENSMUSG00000020334(Slc22a4);ENSMUSG00000020744(Slc25a19);ENSMUSG00000021265(Slc25a29);ENSMUSG00000022180(Slc7a8);ENSMUSG00000022404(Slc25a17);ENSMUSG00000022533(Atp13a3);ENSMUSG00000023828(Slc22a3);ENSMU…
GO:0007605	sensory perception of sound	156	0.48905	1.51571	0	0.417958	ENSMUSG00000009487(Otog);ENSMUSG00000042064(Myo3b);ENSMUSG00000025401(Myo1a);ENSMUSG00000025408(Ddit3);ENSMUSG00000004837(Grap);ENSMUSG00000031028(Tub);ENSMUSG00000042678(Myo15a);ENSMUSG00000002799(Jag2);ENSMUSG00000024388(Myo7b);ENSMUSG00000037405(Icam1);ENSMUSG00000042873(Lhfpl4);ENSMUSG00000028943(Espn);ENSMUSG00000074818(Pdzd7);ENSMUSG00000025232(Hexa);ENSMUSG00000027070(Lrp2);ENSMUSG00000041…	ENSMUSG00000000214(Th);ENSMUSG00000001249(Hpn);ENSMUSG00000001506(Col1a1);ENSMUSG00000002799(Jag2);ENSMUSG00000003031(Cdkn1b);ENSMUSG00000004207(Psap);ENSMUSG00000004837(Grap);ENSMUSG00000005103(Wdr1);ENSMUSG00000005360(Slc1a3);ENSMUSG00000005371(Fbxo11);ENSMUSG00000005672(Kit);ENSMUSG00000006269(Atp6v1b1);ENSMUSG00000007653(Gabrb2);ENSMUSG00000009487(Otog);ENSMUSG00000009545(Kcnq1);ENSMUSG000000…
GO:0046496	nicotinamide nucleotide metabolic process	29	0.637235	1.51358	0.0124334	0.423442	ENSMUSG00000042751(Nmnat2);ENSMUSG00000031505(Naxd);ENSMUSG00000037847(Nmrk1);ENSMUSG00000022253(Nadk2);ENSMUSG00000028070(Naxe);ENSMUSG00000000673(Haao);ENSMUSG00000028992(Nmnat1);ENSMUSG00000050132(Sarm1);ENSMUSG00000032456(Nmnat3);ENSMUSG00000029063(Nadk);ENSMUSG00000017718(Afmid);ENSMUSG00000030674(Qprt);ENSMUSG00000031090(Nadsyn1);ENSMUSG00000028100(Nudt17);	ENSMUSG00000000673(Haao);ENSMUSG00000004939(Nmrk2);ENSMUSG00000015950(Ncf1);ENSMUSG00000017718(Afmid);ENSMUSG00000020572(Nampt);ENSMUSG00000021809(Nudt13);ENSMUSG00000022253(Nadk2);ENSMUSG00000022574(Naprt);ENSMUSG00000024228(Nudt12);ENSMUSG00000026480(Ncf2);ENSMUSG00000026866(Kynu);ENSMUSG00000028070(Naxe);ENSMUSG00000028100(Nudt17);ENSMUSG00000028992(Nmnat1);ENSMUSG00000029063(Nadk);ENSMUSG0000…
GO:0031045	dense core granule	52	0.567886	1.51269	0.012966	0.424052	ENSMUSG00000025473(Adam8);ENSMUSG00000045730(Adrb2);ENSMUSG00000031538(Plat);ENSMUSG00000035284(Vps13c);ENSMUSG00000019790(Stxbp5);ENSMUSG00000040118(Cacna2d1);ENSMUSG00000071112(Spx);ENSMUSG00000022982(Sod1);ENSMUSG00000029071(Dvl1);ENSMUSG00000028542(Slc6a9);ENSMUSG00000024743(Syt7);ENSMUSG00000022892(App);ENSMUSG00000041268(Dmxl2);ENSMUSG00000037852(Cpe);ENSMUSG00000062661(Ncs1);	ENSMUSG00000004366(Sst);ENSMUSG00000004655(Aqp1);ENSMUSG00000004961(Syt5);ENSMUSG00000015143(Actn1);ENSMUSG00000019790(Stxbp5);ENSMUSG00000020053(Igf1);ENSMUSG00000021194(Chga);ENSMUSG00000021680(Crhbp);ENSMUSG00000022829(Stxbp5l);ENSMUSG00000022892(App);ENSMUSG00000022982(Sod1);ENSMUSG00000023052(Npff);ENSMUSG00000024261(Syt4);ENSMUSG00000024517(Grp);ENSMUSG00000024743(Syt7);ENSMUSG00000025094(S…
GO:0006073	cellular glucan metabolic process	75	0.538154	1.51083	0.00466563	0.428721	ENSMUSG00000057722(Lepr);ENSMUSG00000067279(Ppp1r3c);ENSMUSG00000039556(Ppp1r3f);ENSMUSG00000020176(Grb10);ENSMUSG00000032648(Pygm);ENSMUSG00000050423(Ppp1r3g);ENSMUSG00000020889(Nr1d1);ENSMUSG00000031295(Phka2);ENSMUSG00000030815(Phkg2);ENSMUSG00000047963(Stbd1);ENSMUSG00000025537(Phkg1);ENSMUSG00000025579(Gaa);ENSMUSG00000021756(Il6st);ENSMUSG00000030161(Gabarapl1);ENSMUSG00000024440(Pcdh12);EN…	ENSMUSG00000000215(Ins2);ENSMUSG00000001729(Akt1);ENSMUSG00000001891(Ugp2);ENSMUSG00000002769(Gnmt);ENSMUSG00000003865(Gys1);ENSMUSG00000004056(Akt2);ENSMUSG00000004455(Ppp1cc);ENSMUSG00000005534(Insr);ENSMUSG00000006127(Inpp5k);ENSMUSG00000006542(Prkag3);ENSMUSG00000010760(Phlda2);ENSMUSG00000014956(Ppp1cb);ENSMUSG00000019528(Gyg);ENSMUSG00000020053(Igf1);ENSMUSG00000020176(Grb10);ENSMUSG0000002…
GO:0044264	cellular polysaccharide metabolic process	96	0.518895	1.51023	0.00938967	0.428109	ENSMUSG00000057722(Lepr);ENSMUSG00000067279(Ppp1r3c);ENSMUSG00000039556(Ppp1r3f);ENSMUSG00000020176(Grb10);ENSMUSG00000032648(Pygm);ENSMUSG00000050423(Ppp1r3g);ENSMUSG00000020889(Nr1d1);ENSMUSG00000017929(B4galt5);ENSMUSG00000031295(Phka2);ENSMUSG00000030815(Phkg2);ENSMUSG00000047963(Stbd1);ENSMUSG00000025537(Phkg1);ENSMUSG00000025579(Gaa);ENSMUSG00000021756(Il6st);ENSMUSG00000030161(Gabarapl1);E…	ENSMUSG00000000215(Ins2);ENSMUSG00000001729(Akt1);ENSMUSG00000001891(Ugp2);ENSMUSG00000002769(Gnmt);ENSMUSG00000003665(Has1);ENSMUSG00000003865(Gys1);ENSMUSG00000004056(Akt2);ENSMUSG00000004455(Ppp1cc);ENSMUSG00000005534(Insr);ENSMUSG00000006127(Inpp5k);ENSMUSG00000006542(Prkag3);ENSMUSG00000010760(Phlda2);ENSMUSG00000014956(Ppp1cb);ENSMUSG00000017929(B4galt5);ENSMUSG00000019528(Gyg);ENSMUSG00000…
GO:0031649	heat generation	29	0.632086	1.50979	0.0253807	0.426575	ENSMUSG00000045730(Adrb2);ENSMUSG00000026981(Il1rn);ENSMUSG00000031808(Slc27a1);ENSMUSG00000050737(Ptges);ENSMUSG00000024401(Tnf);ENSMUSG00000027399(Il1a);ENSMUSG00000027398(Il1b);	ENSMUSG00000005952(Trpv1);ENSMUSG00000022015(Tnfsf11);ENSMUSG00000022122(Ednrb);ENSMUSG00000024401(Tnf);ENSMUSG00000026321(Tnfrsf11a);ENSMUSG00000026981(Il1rn);ENSMUSG00000027398(Il1b);ENSMUSG00000027399(Il1a);ENSMUSG00000029236(Nmu);ENSMUSG00000031489(Adrb3);ENSMUSG00000031808(Slc27a1);ENSMUSG00000032487(Ptgs2);ENSMUSG00000035042(Ccl5);ENSMUSG00000035283(Adrb1);ENSMUSG00000037010(Apln);ENSMUSG00…
GO:0005977	glycogen metabolic process	75	0.538154	1.50885	0.00642055	0.427274	ENSMUSG00000057722(Lepr);ENSMUSG00000067279(Ppp1r3c);ENSMUSG00000039556(Ppp1r3f);ENSMUSG00000020176(Grb10);ENSMUSG00000032648(Pygm);ENSMUSG00000050423(Ppp1r3g);ENSMUSG00000020889(Nr1d1);ENSMUSG00000031295(Phka2);ENSMUSG00000030815(Phkg2);ENSMUSG00000047963(Stbd1);ENSMUSG00000025537(Phkg1);ENSMUSG00000025579(Gaa);ENSMUSG00000021756(Il6st);ENSMUSG00000030161(Gabarapl1);ENSMUSG00000024440(Pcdh12);EN…	ENSMUSG00000000215(Ins2);ENSMUSG00000001729(Akt1);ENSMUSG00000001891(Ugp2);ENSMUSG00000002769(Gnmt);ENSMUSG00000003865(Gys1);ENSMUSG00000004056(Akt2);ENSMUSG00000004455(Ppp1cc);ENSMUSG00000005534(Insr);ENSMUSG00000006127(Inpp5k);ENSMUSG00000006542(Prkag3);ENSMUSG00000010760(Phlda2);ENSMUSG00000014956(Ppp1cb);ENSMUSG00000019528(Gyg);ENSMUSG00000020053(Igf1);ENSMUSG00000020176(Grb10);ENSMUSG0000002…
GO:0046977	TAP binding	20	0.670721	1.50879	0.0227273	0.424182	ENSMUSG00000060550(H2-Q7);ENSMUSG00000073409(H2-Q6);ENSMUSG00000029408(Abcb9);ENSMUSG00000073411(H2-D1);	ENSMUSG00000016283(H2-M2);ENSMUSG00000023083(H2-M10.2);ENSMUSG00000024308(Tapbp);ENSMUSG00000024339(Tap2);ENSMUSG00000024448(H2-M10.1);ENSMUSG00000024459(H2-M5);ENSMUSG00000029408(Abcb9);ENSMUSG00000035929(H2-Q4);ENSMUSG00000037130(H2-M10.6);ENSMUSG00000037321(Tap1);ENSMUSG00000037537(H2-M11);ENSMUSG00000048231(H2-M10.4);ENSMUSG00000056116(H2-T22);ENSMUSG00000060550(H2-Q7);ENSMUSG00000061232(H2-K…
GO:0098815	modulation of excitatory postsynaptic potential	60	0.555808	1.50852	0.0215232	0.422116	ENSMUSG00000030093(Wnt7a);ENSMUSG00000024268(Celf4);ENSMUSG00000022623(Shank3);ENSMUSG00000042589(Cux2);ENSMUSG00000007207(Stx1a);ENSMUSG00000045730(Adrb2);ENSMUSG00000027577(Chrna4);ENSMUSG00000079055(Slc8a3);ENSMUSG00000051790(Nlgn2);ENSMUSG00000042757(Tmem108);ENSMUSG00000031302(Nlgn3);ENSMUSG00000023826(Prkn);ENSMUSG00000042121(Ssh1);ENSMUSG00000022812(Gsk3b);ENSMUSG00000030376(Slc8a2);ENSMUS…	ENSMUSG00000000120(Ngfr);ENSMUSG00000002032(Tmem25);ENSMUSG00000002771(Grin2d);ENSMUSG00000003200(Sh3gl1);ENSMUSG00000003352(Cacnb3);ENSMUSG00000007207(Stx1a);ENSMUSG00000013663(Pten);ENSMUSG00000020734(Grin2c);ENSMUSG00000020886(Dlg4);ENSMUSG00000021701(Plk2);ENSMUSG00000022623(Shank3);ENSMUSG00000022790(Igsf11);ENSMUSG00000022812(Gsk3b);ENSMUSG00000022892(App);ENSMUSG00000023826(Prkn);ENSMUSG00…
GO:0005980	glycogen catabolic process	23	0.660523	1.506	0.0343053	0.430039	ENSMUSG00000067279(Ppp1r3c);ENSMUSG00000032648(Pygm);ENSMUSG00000030815(Phkg2);ENSMUSG00000047963(Stbd1);ENSMUSG00000025537(Phkg1);ENSMUSG00000025579(Gaa);ENSMUSG00000030161(Gabarapl1);ENSMUSG00000033065(Pfkm);ENSMUSG00000021069(Pygl);ENSMUSG00000025907(Rb1cc1);ENSMUSG00000029171(Pgm2);ENSMUSG00000014956(Ppp1cb);	ENSMUSG00000000215(Ins2);ENSMUSG00000014956(Ppp1cb);ENSMUSG00000021069(Pygl);ENSMUSG00000025537(Phkg1);ENSMUSG00000025579(Gaa);ENSMUSG00000025791(Pgm1);ENSMUSG00000025907(Rb1cc1);ENSMUSG00000029171(Pgm2);ENSMUSG00000030161(Gabarapl1);ENSMUSG00000030815(Phkg2);ENSMUSG00000032648(Pygm);ENSMUSG00000033059(Pygb);ENSMUSG00000033065(Pfkm);ENSMUSG00000033400(Agl);ENSMUSG00000035283(Adrb1);ENSMUSG0000003…
GO:0072531	pyrimidine-containing compound transmembrane transport	16	0.712901	1.50509	0.0374332	0.430689	ENSMUSG00000038496(Slc19a3);ENSMUSG00000032204(Aqp9);ENSMUSG00000020744(Slc25a19);ENSMUSG00000040918(Slc19a2);ENSMUSG00000007034(Slc44a4);ENSMUSG00000032449(Slc25a36);ENSMUSG00000025726(Slc28a1);ENSMUSG00000023942(Slc29a1);	ENSMUSG00000007034(Slc44a4);ENSMUSG00000010122(Slc47a1);ENSMUSG00000020744(Slc25a19);ENSMUSG00000021553(Slc28a3);ENSMUSG00000023829(Slc22a1);ENSMUSG00000023942(Slc29a1);ENSMUSG00000024891(Slc29a2);ENSMUSG00000025726(Slc28a1);ENSMUSG00000027219(Slc28a2);ENSMUSG00000028982(Slc25a33);ENSMUSG00000032204(Aqp9);ENSMUSG00000032449(Slc25a36);ENSMUSG00000038496(Slc19a3);ENSMUSG00000040918(Slc19a2);ENSMUSG…
GO:0030322	stabilization of membrane potential	15	0.7348	1.50446	0.0271739	0.430101	ENSMUSG00000049422(Chchd10);ENSMUSG00000033998(Kcnk1);ENSMUSG00000024957(Kcnk4);ENSMUSG00000054342(Kcnn4);	ENSMUSG00000023243(Kcnk5);ENSMUSG00000023387(Kcnk16);ENSMUSG00000024957(Kcnk4);ENSMUSG00000033854(Kcnk10);ENSMUSG00000033998(Kcnk1);ENSMUSG00000035238(Kcnk15);ENSMUSG00000036760(Kcnk9);ENSMUSG00000037624(Kcnk2);ENSMUSG00000040901(Kcnk18);ENSMUSG00000045404(Kcnk13);ENSMUSG00000046410(Kcnk6);ENSMUSG00000049265(Kcnk3);ENSMUSG00000049422(Chchd10);ENSMUSG00000050138(Kcnk12);ENSMUSG00000054342(Kcnn4)
GO:0090103	cochlea morphogenesis	23	0.656411	1.50334	0.0305206	0.431877	ENSMUSG00000042064(Myo3b);ENSMUSG00000023972(Ptk7);ENSMUSG00000001249(Hpn);ENSMUSG00000026556(Vangl2);ENSMUSG00000024238(Zeb1);ENSMUSG00000037188(Grhl3);ENSMUSG00000029071(Dvl1);ENSMUSG00000025932(Eya1);	ENSMUSG00000000093(Tbx2);ENSMUSG00000000567(Sox9);ENSMUSG00000001249(Hpn);ENSMUSG00000001847(Rac1);ENSMUSG00000003233(Dvl3);ENSMUSG00000020888(Dvl2);ENSMUSG00000020963(Tshr);ENSMUSG00000021994(Wnt5a);ENSMUSG00000023972(Ptk7);ENSMUSG00000024238(Zeb1);ENSMUSG00000025932(Eya1);ENSMUSG00000026556(Vangl2);ENSMUSG00000027004(Frzb);ENSMUSG00000029071(Dvl1);ENSMUSG00000037188(Grhl3);ENSMUSG00000042064(My…
GO:0042491	inner ear auditory receptor cell differentiation	50	0.567607	1.5032	0.0088968	0.429199	ENSMUSG00000042064(Myo3b);ENSMUSG00000036853(Mcoln3);ENSMUSG00000002799(Jag2);ENSMUSG00000040728(Esrp1);ENSMUSG00000074818(Pdzd7);ENSMUSG00000027276(Jag1);ENSMUSG00000021835(Bmp4);ENSMUSG00000039191(Rbpj);ENSMUSG00000023959(Clic5);ENSMUSG00000026923(Notch1);ENSMUSG00000048707(Tprn);ENSMUSG00000022982(Sod1);ENSMUSG00000029821(Gsdme);	ENSMUSG00000001052(Sec24b);ENSMUSG00000001847(Rac1);ENSMUSG00000002799(Jag2);ENSMUSG00000009545(Kcnq1);ENSMUSG00000012819(Cdh23);ENSMUSG00000014773(Dll1);ENSMUSG00000019789(Hey2);ENSMUSG00000020319(Wdpcp);ENSMUSG00000020733(Slc9a3r1);ENSMUSG00000020745(Pafah1b1);ENSMUSG00000021835(Bmp4);ENSMUSG00000022528(Hes1);ENSMUSG00000022568(Scrib);ENSMUSG00000022982(Sod1);ENSMUSG00000023959(Clic5);ENSMUSG00…
GO:0032944	regulation of mononuclear cell proliferation	248	0.463836	1.50296	0	0.426808	ENSMUSG00000028965(Tnfrsf9);ENSMUSG00000025383(Il23a);ENSMUSG00000037944(Ccr7);ENSMUSG00000031497(Tnfsf13b);ENSMUSG00000090958(Lrrc32);ENSMUSG00000034652(Cd300a);ENSMUSG00000026532(Spta1);ENSMUSG00000017652(Cd40);ENSMUSG00000053216(Btn2a2);ENSMUSG00000045322(Tlr9);ENSMUSG00000030468(Siglecg);ENSMUSG00000024610(Cd74);ENSMUSG00000024670(Cd6);ENSMUSG00000020134(Peli1);ENSMUSG00000000732(Icosl);ENSMU…	ENSMUSG00000000244(Tspan32);ENSMUSG00000000706(Btn1a1);ENSMUSG00000000732(Icosl);ENSMUSG00000000791(Il12rb1);ENSMUSG00000000869(Il4);ENSMUSG00000001123(Lgals9);ENSMUSG00000002308(Cd320);ENSMUSG00000002603(Tgfb1);ENSMUSG00000002633(Shh);ENSMUSG00000004043(Stat5a);ENSMUSG00000004069(Dnaja3);ENSMUSG00000004266(Ptpn6);ENSMUSG00000004296(Il12b);ENSMUSG00000004446(Bid);ENSMUSG00000004709(Cd244a);ENSMUS…
GO:0000407	phagophore assembly site	39	0.596674	1.50223	0.0157068	0.426938	ENSMUSG00000028385(Snx30);ENSMUSG00000037526(Atg14);ENSMUSG00000030314(Atg7);ENSMUSG00000029512(Ulk1);ENSMUSG00000047963(Stbd1);ENSMUSG00000041341(Atg2b);ENSMUSG00000032905(Atg12);ENSMUSG00000037204(Atg101);ENSMUSG00000109493(Gm45208);ENSMUSG00000017119(Nbr1);ENSMUSG00000042628(Zfyve1);ENSMUSG00000026289(Atg16l1);ENSMUSG00000027244(Atg13);ENSMUSG00000041895(Wipi1);ENSMUSG00000039382(Wdr45);ENSMUS…	ENSMUSG00000004535(Tax1bp1);ENSMUSG00000004798(Ulk2);ENSMUSG00000015837(Sqstm1);ENSMUSG00000017119(Nbr1);ENSMUSG00000018171(Vmp1);ENSMUSG00000024773(Atg2a);ENSMUSG00000024870(Rab1b);ENSMUSG00000025173(Wdr45b);ENSMUSG00000025907(Rb1cc1);ENSMUSG00000026289(Atg16l1);ENSMUSG00000027244(Atg13);ENSMUSG00000028007(Snx7);ENSMUSG00000028385(Snx30);ENSMUSG00000028879(Stx12);ENSMUSG00000029512(Ulk1);ENSMUSG…
GO:0043196	varicosity	15	0.735062	1.49902	0.0290909	0.437919	ENSMUSG00000017652(Cd40);ENSMUSG00000028599(Tnfrsf1b);ENSMUSG00000052727(Map1b);ENSMUSG00000035735(Dagla);	ENSMUSG00000000889(Dbh);ENSMUSG00000003476(Crhr2);ENSMUSG00000017652(Cd40);ENSMUSG00000021680(Crhbp);ENSMUSG00000024381(Bin1);ENSMUSG00000026825(Dnm1);ENSMUSG00000027365(Trpm7);ENSMUSG00000028599(Tnfrsf1b);ENSMUSG00000033174(Mgll);ENSMUSG00000035735(Dagla);ENSMUSG00000038216(Pnmt);ENSMUSG00000038676(Ucn);ENSMUSG00000044988(Ucn3);ENSMUSG00000049796(Crh);ENSMUSG00000052727(Map1b)
GO:0019363	pyridine nucleotide biosynthetic process	20	0.682859	1.49793	0.0380623	0.43968	ENSMUSG00000042751(Nmnat2);ENSMUSG00000037847(Nmrk1);ENSMUSG00000022253(Nadk2);ENSMUSG00000000673(Haao);ENSMUSG00000028992(Nmnat1);ENSMUSG00000032456(Nmnat3);ENSMUSG00000029063(Nadk);ENSMUSG00000017718(Afmid);ENSMUSG00000030674(Qprt);ENSMUSG00000031090(Nadsyn1);	ENSMUSG00000000673(Haao);ENSMUSG00000004939(Nmrk2);ENSMUSG00000017718(Afmid);ENSMUSG00000020572(Nampt);ENSMUSG00000022253(Nadk2);ENSMUSG00000022574(Naprt);ENSMUSG00000026866(Kynu);ENSMUSG00000028992(Nmnat1);ENSMUSG00000029063(Nadk);ENSMUSG00000030541(Idh2);ENSMUSG00000030674(Qprt);ENSMUSG00000031090(Nadsyn1);ENSMUSG00000031400(G6pdx);ENSMUSG00000031549(Ido2);ENSMUSG00000031551(Ido1);ENSMUSG000000…
GO:0015245	fatty acid transmembrane transporter activity	15	0.723304	1.497	0.0431779	0.440898	ENSMUSG00000027074(Slc43a3);ENSMUSG00000028655(Mfsd2a);ENSMUSG00000031808(Slc27a1);	ENSMUSG00000002944(Cd36);ENSMUSG00000020062(Slc5a8);ENSMUSG00000024600(Slc27a6);ENSMUSG00000024757(Slc22a19);ENSMUSG00000027074(Slc43a3);ENSMUSG00000027359(Slc27a2);ENSMUSG00000028655(Mfsd2a);ENSMUSG00000030382(Slc27a5);ENSMUSG00000031808(Slc27a1);ENSMUSG00000052562(Slc22a30);ENSMUSG00000053303(Slc22a26);ENSMUSG00000059316(Slc27a4);ENSMUSG00000063590(Slc22a28);ENSMUSG00000067656(Slc22a27);ENSMUSG…
GO:0043394	proteoglycan binding	43	0.572465	1.49488	0.0133111	0.447205	ENSMUSG00000015568(Lpl);ENSMUSG00000004098(Col5a3);ENSMUSG00000022231(Sema5a);ENSMUSG00000006958(Chrd);ENSMUSG00000038642(Ctss);ENSMUSG00000002985(Apoe);ENSMUSG00000028249(Sdcbp);ENSMUSG00000029816(Gpnmb);ENSMUSG00000020716(Nf1);ENSMUSG00000021477(Ctsl);ENSMUSG00000004540(Psg17);ENSMUSG00000032207(Lipc);ENSMUSG00000013236(Ptprs);ENSMUSG00000022892(App);	ENSMUSG00000002985(Apoe);ENSMUSG00000004098(Col5a3);ENSMUSG00000004540(Psg17);ENSMUSG00000005397(Nid1);ENSMUSG00000006958(Chrd);ENSMUSG00000013236(Ptprs);ENSMUSG00000015568(Lpl);ENSMUSG00000020716(Nf1);ENSMUSG00000021477(Ctsl);ENSMUSG00000021765(Fst);ENSMUSG00000021939(Ctsb);ENSMUSG00000022231(Sema5a);ENSMUSG00000022483(Col2a1);ENSMUSG00000022877(Hrg);ENSMUSG00000022892(App);ENSMUSG00000025020(Sl…
GO:0034045	phagophore assembly site membrane	20	0.68437	1.49483	0.015873	0.444196	ENSMUSG00000037526(Atg14);ENSMUSG00000029512(Ulk1);ENSMUSG00000047963(Stbd1);ENSMUSG00000041341(Atg2b);ENSMUSG00000032905(Atg12);ENSMUSG00000109493(Gm45208);ENSMUSG00000026289(Atg16l1);ENSMUSG00000041895(Wipi1);ENSMUSG00000039382(Wdr45);ENSMUSG00000038295(Atg9b);ENSMUSG00000025907(Rb1cc1);ENSMUSG00000025173(Wdr45b);	ENSMUSG00000004798(Ulk2);ENSMUSG00000024773(Atg2a);ENSMUSG00000024870(Rab1b);ENSMUSG00000025173(Wdr45b);ENSMUSG00000025907(Rb1cc1);ENSMUSG00000026289(Atg16l1);ENSMUSG00000029512(Ulk1);ENSMUSG00000029578(Wipi2);ENSMUSG00000032905(Atg12);ENSMUSG00000033124(Atg9a);ENSMUSG00000037526(Atg14);ENSMUSG00000038160(Atg5);ENSMUSG00000038295(Atg9b);ENSMUSG00000039382(Wdr45);ENSMUSG00000041341(Atg2b);ENSMUSG0…
GO:2000345	regulation of hepatocyte proliferation	24	0.645549	1.49448	0.0270758	0.442683	ENSMUSG00000024395(Lims2);ENSMUSG00000021822(Plau);ENSMUSG00000030102(Itpr1);ENSMUSG00000001249(Hpn);ENSMUSG00000026031(Cflar);ENSMUSG00000024401(Tnf);ENSMUSG00000020458(Rtn4);ENSMUSG00000018160(Med1);ENSMUSG00000027239(Mdk);ENSMUSG00000039217(Il18);ENSMUSG00000019850(Tnfaip3);ENSMUSG00000054385(Ceacam2);	ENSMUSG00000001249(Hpn);ENSMUSG00000001761(Smo);ENSMUSG00000006800(Sulf2);ENSMUSG00000009900(Wnt3a);ENSMUSG00000018160(Med1);ENSMUSG00000019850(Tnfaip3);ENSMUSG00000020458(Rtn4);ENSMUSG00000020484(Xbp1);ENSMUSG00000021822(Plau);ENSMUSG00000021999(Cpb2);ENSMUSG00000024395(Lims2);ENSMUSG00000024401(Tnf);ENSMUSG00000025407(Gli1);ENSMUSG00000026031(Cflar);ENSMUSG00000027239(Mdk);ENSMUSG00000029838(Pt…
GO:0008207	C21-steroid hormone metabolic process	44	0.577085	1.49394	0.0217391	0.441848	ENSMUSG00000021214(Akr1c18);ENSMUSG00000021259(Cyp46a1);ENSMUSG00000063730(Hsd3b2);ENSMUSG00000061740(Cyp2d22);ENSMUSG00000039004(Bmp6);ENSMUSG00000029249(Rest);ENSMUSG00000018167(Stard3);ENSMUSG00000026170(Cyp27a1);ENSMUSG00000029167(Ppargc1a);	ENSMUSG00000003555(Cyp17a1);ENSMUSG00000004815(Dgkq);ENSMUSG00000018167(Stard3);ENSMUSG00000020919(Stat5b);ENSMUSG00000021207(Akr1c21);ENSMUSG00000021210(Akr1c6);ENSMUSG00000021214(Akr1c18);ENSMUSG00000021259(Cyp46a1);ENSMUSG00000021594(Srd5a1);ENSMUSG00000022122(Ednrb);ENSMUSG00000022150(Dab2);ENSMUSG00000022589(Cyp11b2);ENSMUSG00000022843(Clcn2);ENSMUSG00000024112(Cacna1h);ENSMUSG00000025260(Hs…
GO:2000310	regulation of NMDA receptor activity	28	0.634083	1.49385	0.0365217	0.439179	ENSMUSG00000021559(Dapk1);ENSMUSG00000029608(Rph3a);ENSMUSG00000020599(Rgs9);ENSMUSG00000035385(Ccl2);ENSMUSG00000031302(Nlgn3);ENSMUSG00000024873(Cnih2);ENSMUSG00000029167(Ppargc1a);ENSMUSG00000028542(Slc6a9);ENSMUSG00000020886(Dlg4);	ENSMUSG00000000766(Oprm1);ENSMUSG00000005583(Mef2c);ENSMUSG00000020599(Rgs9);ENSMUSG00000020886(Dlg4);ENSMUSG00000021559(Dapk1);ENSMUSG00000021680(Crhbp);ENSMUSG00000021708(Rasgrf2);ENSMUSG00000022619(Mapk8ip2);ENSMUSG00000022965(Ifngr2);ENSMUSG00000024109(Nrxn1);ENSMUSG00000024873(Cnih2);ENSMUSG00000028542(Slc6a9);ENSMUSG00000028664(Ephb2);ENSMUSG00000028756(Pink1);ENSMUSG00000028964(Park7);ENSM…
GO:0019359	nicotinamide nucleotide biosynthetic process	20	0.682859	1.49376	0.0333919	0.436535	ENSMUSG00000042751(Nmnat2);ENSMUSG00000037847(Nmrk1);ENSMUSG00000022253(Nadk2);ENSMUSG00000000673(Haao);ENSMUSG00000028992(Nmnat1);ENSMUSG00000032456(Nmnat3);ENSMUSG00000029063(Nadk);ENSMUSG00000017718(Afmid);ENSMUSG00000030674(Qprt);ENSMUSG00000031090(Nadsyn1);	ENSMUSG00000000673(Haao);ENSMUSG00000004939(Nmrk2);ENSMUSG00000017718(Afmid);ENSMUSG00000020572(Nampt);ENSMUSG00000022253(Nadk2);ENSMUSG00000022574(Naprt);ENSMUSG00000026866(Kynu);ENSMUSG00000028992(Nmnat1);ENSMUSG00000029063(Nadk);ENSMUSG00000030541(Idh2);ENSMUSG00000030674(Qprt);ENSMUSG00000031090(Nadsyn1);ENSMUSG00000031400(G6pdx);ENSMUSG00000031549(Ido2);ENSMUSG00000031551(Ido1);ENSMUSG000000…
GO:0032934	sterol binding	57	0.557766	1.49348	0.0126382	0.43474	ENSMUSG00000031144(Syp);ENSMUSG00000040111(Gramd1b);ENSMUSG00000039050(Osbpl2);ENSMUSG00000046027(Stard5);ENSMUSG00000032238(Rora);ENSMUSG00000025198(Erlin1);ENSMUSG00000001248(Gramd1a);ENSMUSG00000003062(Stard3nl);ENSMUSG00000003271(Sult2b1);ENSMUSG00000024413(Npc1);ENSMUSG00000020189(Osbpl8);ENSMUSG00000047789(Slc38a9);ENSMUSG00000018167(Stard3);ENSMUSG00000026600(Soat1);ENSMUSG00000029822(Osbp…	ENSMUSG00000001248(Gramd1a);ENSMUSG00000003062(Stard3nl);ENSMUSG00000003271(Sult2b1);ENSMUSG00000003721(Insig2);ENSMUSG00000005681(Apoa2);ENSMUSG00000018167(Stard3);ENSMUSG00000018340(Anxa6);ENSMUSG00000020189(Osbpl8);ENSMUSG00000020402(Vdac1);ENSMUSG00000020435(Osbp2);ENSMUSG00000021242(Npc2);ENSMUSG00000021466(Ptch1);ENSMUSG00000021670(Hmgcr);ENSMUSG00000021771(Vdac2);ENSMUSG00000022548(Apod);E…
GO:0032426	stereocilium tip	19	0.69997	1.49272	0.0309091	0.434964	ENSMUSG00000042064(Myo3b);ENSMUSG00000015766(Eps8);ENSMUSG00000028943(Espn);ENSMUSG00000074818(Pdzd7);ENSMUSG00000049670(Morn4);ENSMUSG00000033502(Cdc14a);	ENSMUSG00000012819(Cdh23);ENSMUSG00000014686(Ceacam16);ENSMUSG00000015766(Eps8);ENSMUSG00000020733(Slc9a3r1);ENSMUSG00000024749(Tmc1);ENSMUSG00000025504(Eps8l2);ENSMUSG00000025813(Homer2);ENSMUSG00000028943(Espn);ENSMUSG00000030707(Coro1a);ENSMUSG00000033498(Strc);ENSMUSG00000033502(Cdc14a);ENSMUSG00000038725(Pkhd1l1);ENSMUSG00000039137(Whrn);ENSMUSG00000042064(Myo3b);ENSMUSG00000049515(Espnl);EN…
GO:0004806	triglyceride lipase activity	22	0.665473	1.49164	0.0174216	0.436491	ENSMUSG00000015568(Lpl);ENSMUSG00000025509(Pnpla2);ENSMUSG00000043286(Pnpla1);ENSMUSG00000035735(Dagla);ENSMUSG00000032207(Lipc);	ENSMUSG00000003123(Lipe);ENSMUSG00000015568(Lpl);ENSMUSG00000018868(Pnpla5);ENSMUSG00000024768(Lipf);ENSMUSG00000025091(Pnliprp2);ENSMUSG00000025509(Pnpla2);ENSMUSG00000026818(Cel);ENSMUSG00000027761(Aadac);ENSMUSG00000029134(Plb1);ENSMUSG00000032207(Lipc);ENSMUSG00000032948(Lipi);ENSMUSG00000035735(Dagla);ENSMUSG00000039202(Abhd2);ENSMUSG00000039206(Daglb);ENSMUSG00000041653(Pnpla3);ENSMUSG00000…
GO:0009110	vitamin biosynthetic process	24	0.647626	1.49151	0.0227273	0.433982	ENSMUSG00000025068(Gsto1);ENSMUSG00000023070(Rgn);ENSMUSG00000034450(Gulo);ENSMUSG00000006724(Cyp27b1);ENSMUSG00000029275(Gfi1);ENSMUSG00000032788(Pdxk);ENSMUSG00000054545(Ugt1a6a);ENSMUSG00000029735(Tpk1);ENSMUSG00000024401(Tnf);ENSMUSG00000026170(Cyp27a1);	ENSMUSG00000001642(Akr1b3);ENSMUSG00000006724(Cyp27b1);ENSMUSG00000017754(Pltp);ENSMUSG00000018659(Pnpo);ENSMUSG00000022676(Snai2);ENSMUSG00000023070(Rgn);ENSMUSG00000024401(Tnf);ENSMUSG00000024712(Rfk);ENSMUSG00000025068(Gsto1);ENSMUSG00000026170(Cyp27a1);ENSMUSG00000028163(Nfkb1);ENSMUSG00000028692(Akr1a1);ENSMUSG00000029275(Gfi1);ENSMUSG00000029727(Cyp3a13);ENSMUSG00000029735(Tpk1);ENSMUSG0000…
GO:0044247	cellular polysaccharide catabolic process	24	0.645061	1.49133	0.0198198	0.431834	ENSMUSG00000067279(Ppp1r3c);ENSMUSG00000032648(Pygm);ENSMUSG00000030815(Phkg2);ENSMUSG00000047963(Stbd1);ENSMUSG00000025537(Phkg1);ENSMUSG00000025579(Gaa);ENSMUSG00000030161(Gabarapl1);ENSMUSG00000033065(Pfkm);ENSMUSG00000021069(Pygl);ENSMUSG00000025907(Rb1cc1);ENSMUSG00000029171(Pgm2);ENSMUSG00000014956(Ppp1cb);	ENSMUSG00000000215(Ins2);ENSMUSG00000014956(Ppp1cb);ENSMUSG00000021069(Pygl);ENSMUSG00000021322(Aoah);ENSMUSG00000025537(Phkg1);ENSMUSG00000025579(Gaa);ENSMUSG00000025791(Pgm1);ENSMUSG00000025907(Rb1cc1);ENSMUSG00000029171(Pgm2);ENSMUSG00000030161(Gabarapl1);ENSMUSG00000030815(Phkg2);ENSMUSG00000032648(Pygm);ENSMUSG00000033059(Pygb);ENSMUSG00000033065(Pfkm);ENSMUSG00000033400(Agl);ENSMUSG00000035…
GO:0015914	phospholipid transport	104	0.504956	1.49058	0.00643087	0.432243	ENSMUSG00000040584(Abcb1a);ENSMUSG00000028125(Abca4);ENSMUSG00000040543(Pitpnm3);ENSMUSG00000039050(Osbpl2);ENSMUSG00000028655(Mfsd2a);ENSMUSG00000040430(Pitpnc1);ENSMUSG00000037936(Scarb1);ENSMUSG00000024030(Abcg1);ENSMUSG00000021983(Atp8a2);ENSMUSG00000002733(Plekha3);ENSMUSG00000032120(C2cd2l);ENSMUSG00000002985(Apoe);ENSMUSG00000074139(1700057G04Rik);ENSMUSG00000003341(Atp8b3);ENSMUSG00000021…	ENSMUSG00000000817(Fasl);ENSMUSG00000002733(Plekha3);ENSMUSG00000002985(Apoe);ENSMUSG00000002992(Apoc2);ENSMUSG00000003341(Atp8b3);ENSMUSG00000005225(Plekha8);ENSMUSG00000005681(Apoa2);ENSMUSG00000006574(Slc4a1);ENSMUSG00000011884(Gltp);ENSMUSG00000015243(Abca1);ENSMUSG00000016257(Prelid3b);ENSMUSG00000017754(Pltp);ENSMUSG00000017781(Pitpna);ENSMUSG00000018171(Vmp1);ENSMUSG00000019461(Plscr3);ENS…
GO:0001675	acrosome assembly	28	0.618107	1.48828	0.03125	0.439292	ENSMUSG00000079652(Garin1a);ENSMUSG00000062300(Nectin2);ENSMUSG00000034579(Pla2g3);ENSMUSG00000027465(Tbc1d20);ENSMUSG00000037646(Vps13b);ENSMUSG00000028575(Eqtn);ENSMUSG00000020639(Pfn4);ENSMUSG00000072770(Acrbp);	ENSMUSG00000017195(Zpbp2);ENSMUSG00000020149(Rab1a);ENSMUSG00000020639(Pfn4);ENSMUSG00000020745(Pafah1b1);ENSMUSG00000024206(Rfx2);ENSMUSG00000026159(Agfg1);ENSMUSG00000027465(Tbc1d20);ENSMUSG00000027505(Fam209);ENSMUSG00000027528(Fabp9);ENSMUSG00000028264(Spaca1);ENSMUSG00000028575(Eqtn);ENSMUSG00000028830(AU040320);ENSMUSG00000030059(Tmf1);ENSMUSG00000034579(Pla2g3);ENSMUSG00000037646(Vps13b);E…
GO:0061000	negative regulation of dendritic spine development	17	0.695816	1.48734	0.0398551	0.440272	ENSMUSG00000039579(Grin3a);ENSMUSG00000027954(Efna1);ENSMUSG00000002985(Apoe);ENSMUSG00000031302(Nlgn3);ENSMUSG00000031393(Mecp2);ENSMUSG00000025326(Ube3a);ENSMUSG00000026259(Ngef);ENSMUSG00000013236(Ptprs);ENSMUSG00000021701(Plk2);	ENSMUSG00000000120(Ngfr);ENSMUSG00000002985(Apoe);ENSMUSG00000013236(Ptprs);ENSMUSG00000013663(Pten);ENSMUSG00000019777(Hdac2);ENSMUSG00000021701(Plk2);ENSMUSG00000022377(Asap1);ENSMUSG00000025326(Ube3a);ENSMUSG00000026259(Ngef);ENSMUSG00000027954(Efna1);ENSMUSG00000031302(Nlgn3);ENSMUSG00000031393(Mecp2);ENSMUSG00000036264(Fstl4);ENSMUSG00000039579(Grin3a);ENSMUSG00000040265(Dnm3);ENSMUSG0000005…
GO:0030506	ankyrin binding	23	0.653796	1.48722	0.034904	0.437891	ENSMUSG00000020598(Nrcam);ENSMUSG00000051747(Ttn);ENSMUSG00000061462(Obscn);ENSMUSG00000021061(Sptb);ENSMUSG00000021752(Kctd6);ENSMUSG00000000303(Cdh1);ENSMUSG00000015968(Cacna1d);ENSMUSG00000011751(Sptbn4);ENSMUSG00000068699(Flnc);	ENSMUSG00000000303(Cdh1);ENSMUSG00000006574(Slc4a1);ENSMUSG00000011751(Sptbn4);ENSMUSG00000015968(Cacna1d);ENSMUSG00000016346(Kcnq2);ENSMUSG00000020315(Sptbn1);ENSMUSG00000020598(Nrcam);ENSMUSG00000021061(Sptb);ENSMUSG00000021752(Kctd6);ENSMUSG00000022565(Plec);ENSMUSG00000023926(Rhag);ENSMUSG00000026395(Ptprc);ENSMUSG00000030549(Rhcg);ENSMUSG00000032511(Scn5a);ENSMUSG00000033161(Atp1a1);ENSMUSG0…
GO:0070665	positive regulation of leukocyte proliferation	168	0.47965	1.48647	0.00449102	0.438406	ENSMUSG00000025383(Il23a);ENSMUSG00000037944(Ccr7);ENSMUSG00000031497(Tnfsf13b);ENSMUSG00000071714(Csf2rb2);ENSMUSG00000018916(Csf2);ENSMUSG00000026532(Spta1);ENSMUSG00000017652(Cd40);ENSMUSG00000045322(Tlr9);ENSMUSG00000024610(Cd74);ENSMUSG00000024670(Cd6);ENSMUSG00000027670(Ocstamp);ENSMUSG00000020134(Peli1);ENSMUSG00000000732(Icosl);ENSMUSG00000033721(Vav3);ENSMUSG00000035914(Cd276);ENSMUSG000…	ENSMUSG00000000732(Icosl);ENSMUSG00000000791(Il12rb1);ENSMUSG00000000869(Il4);ENSMUSG00000002308(Cd320);ENSMUSG00000002633(Shh);ENSMUSG00000004043(Stat5a);ENSMUSG00000004069(Dnaja3);ENSMUSG00000004296(Il12b);ENSMUSG00000004709(Cd244a);ENSMUSG00000004948(Zp3);ENSMUSG00000005268(Prlr);ENSMUSG00000005465(Il27ra);ENSMUSG00000005583(Mef2c);ENSMUSG00000005672(Kit);ENSMUSG00000006389(Mpl);ENSMUSG0000000…
GO:0010623	programmed cell death involved in cell development	30	0.621455	1.48567	0.0301954	0.439285	ENSMUSG00000033538(Casp4);ENSMUSG00000025279(Dnase1l3);ENSMUSG00000079415(Cntf);ENSMUSG00000028072(Ntrk1);ENSMUSG00000022982(Sod1);ENSMUSG00000027399(Il1a);ENSMUSG00000022672(Prkdc);ENSMUSG00000020390(Ube2b);ENSMUSG00000050957(Insl6);ENSMUSG00000027398(Il1b);ENSMUSG00000029863(Casp2);ENSMUSG00000037225(Fgf2);	ENSMUSG00000000817(Fasl);ENSMUSG00000003873(Bax);ENSMUSG00000005672(Kit);ENSMUSG00000007659(Bcl2l1);ENSMUSG00000009670(Tex11);ENSMUSG00000019966(Kitl);ENSMUSG00000020390(Ube2b);ENSMUSG00000022672(Prkdc);ENSMUSG00000022982(Sod1);ENSMUSG00000024740(Ddb1);ENSMUSG00000025279(Dnase1l3);ENSMUSG00000027398(Il1b);ENSMUSG00000027399(Il1a);ENSMUSG00000027997(Casp6);ENSMUSG00000028072(Ntrk1);ENSMUSG00000029…
GO:0001967	suckling behavior	15	0.71914	1.48563	0.0355872	0.436582	ENSMUSG00000044308(Ubr3);ENSMUSG00000031996(Aplp2);ENSMUSG00000026103(Gls);ENSMUSG00000022892(App);ENSMUSG00000026959(Grin1);ENSMUSG00000042572(Ube2q1);ENSMUSG00000023140(Reg2);	ENSMUSG00000018442(Derl2);ENSMUSG00000020283(Pex13);ENSMUSG00000022892(App);ENSMUSG00000023140(Reg2);ENSMUSG00000026103(Gls);ENSMUSG00000026959(Grin1);ENSMUSG00000028444(Cntfr);ENSMUSG00000031996(Aplp2);ENSMUSG00000038193(Hand2);ENSMUSG00000042572(Ube2q1);ENSMUSG00000044308(Ubr3);ENSMUSG00000047171(Helt);ENSMUSG00000048349(Pou4f1);ENSMUSG00000049112(Oxtr);ENSMUSG00000055639(Dach1)
GO:0007617	mating behavior	33	0.603375	1.48524	0.0239726	0.435589	ENSMUSG00000061718(Ppp1r1b);ENSMUSG00000058756(Thra);ENSMUSG00000026313(Hdac4);ENSMUSG00000034708(Grn);ENSMUSG00000031996(Aplp2);ENSMUSG00000021665(Hexb);ENSMUSG00000022892(App);ENSMUSG00000005886(Ncoa2);	ENSMUSG00000000214(Th);ENSMUSG00000005886(Ncoa2);ENSMUSG00000013663(Pten);ENSMUSG00000019777(Hdac2);ENSMUSG00000020123(Avpr1a);ENSMUSG00000020647(Ncoa1);ENSMUSG00000021478(Drd1);ENSMUSG00000021665(Hexb);ENSMUSG00000021779(Thrb);ENSMUSG00000022619(Mapk8ip2);ENSMUSG00000022892(App);ENSMUSG00000025466(Fuom);ENSMUSG00000026313(Hdac4);ENSMUSG00000026959(Grin1);ENSMUSG00000027301(Oxt);ENSMUSG0000003187…
GO:2000379	positive regulation of reactive oxygen species metabolic process	75	0.526579	1.48505	0.00783699	0.433682	ENSMUSG00000026822(Lcn2);ENSMUSG00000052212(Cd177);ENSMUSG00000029380(Cxcl1);ENSMUSG00000036390(Gadd45a);ENSMUSG00000062012(Zfp13);ENSMUSG00000051483(Cbr1);ENSMUSG00000026313(Hdac4);ENSMUSG00000089774(Slc5a3);ENSMUSG00000021822(Plau);ENSMUSG00000023067(Cdkn1a);ENSMUSG00000021948(Prkcd);ENSMUSG00000046949(Nqo2);ENSMUSG00000042677(Zc3h12a);ENSMUSG00000064267(Hvcn1);ENSMUSG00000048756(Foxo3);ENSMUSG…	ENSMUSG00000000001(Gnai3);ENSMUSG00000000157(Itgb2l);ENSMUSG00000000489(Pdgfb);ENSMUSG00000000869(Il4);ENSMUSG00000002603(Tgfb1);ENSMUSG00000002944(Cd36);ENSMUSG00000004319(Clcn3);ENSMUSG00000005800(Mmp8);ENSMUSG00000006519(Cyba);ENSMUSG00000006818(Sod2);ENSMUSG00000015452(Ager);ENSMUSG00000015839(Nfe2l2);ENSMUSG00000018411(Mapt);ENSMUSG00000020122(Egfr);ENSMUSG00000021457(Syk);ENSMUSG00000021678…
GO:0048521	negative regulation of behavior	31	0.612464	1.48489	0.0188679	0.431544	ENSMUSG00000057722(Lepr);ENSMUSG00000012705(Retn);ENSMUSG00000031393(Mecp2);ENSMUSG00000017697(Ada);ENSMUSG00000044968(Napepld);ENSMUSG00000034848(Ttc21b);ENSMUSG00000042429(Adora1);ENSMUSG00000054385(Ceacam2);ENSMUSG00000005534(Insr);ENSMUSG00000021055(Esr2);ENSMUSG00000039942(Ptger4);ENSMUSG00000064177(Ghrl);	ENSMUSG00000000215(Ins2);ENSMUSG00000003476(Crhr2);ENSMUSG00000005534(Insr);ENSMUSG00000005892(Trh);ENSMUSG00000012705(Retn);ENSMUSG00000017697(Ada);ENSMUSG00000018634(Crhr1);ENSMUSG00000021055(Esr2);ENSMUSG00000021478(Drd1);ENSMUSG00000024798(Htr7);ENSMUSG00000028004(Npy2r);ENSMUSG00000029236(Nmu);ENSMUSG00000031393(Mecp2);ENSMUSG00000032259(Drd2);ENSMUSG00000032532(Cck);ENSMUSG00000034675(Dbn1)…
GO:0005887	integral component of plasma membrane	425	0.439132	1.48485	0	0.429019	ENSMUSG00000075224(Lrrc55);ENSMUSG00000028125(Abca4);ENSMUSG00000048078(Tenm4);ENSMUSG00000034664(Itga2b);ENSMUSG00000063142(Kcnma1);ENSMUSG00000052572(Dlg2);ENSMUSG00000049336(Tenm2);ENSMUSG00000047330(Kcne4);ENSMUSG00000071714(Csf2rb2);ENSMUSG00000039579(Grin3a);ENSMUSG00000038319(Kcnh2);ENSMUSG00000018916(Csf2);ENSMUSG00000017652(Cd40);ENSMUSG00000059146(Ntrk3);ENSMUSG00000015766(Eps8);ENSMUSG…	ENSMUSG00000000157(Itgb2l);ENSMUSG00000000244(Tspan32);ENSMUSG00000000263(Glra1);ENSMUSG00000000290(Itgb2);ENSMUSG00000000530(Acvrl1);ENSMUSG00000000532(Acvr1b);ENSMUSG00000000544(Gpa33);ENSMUSG00000000555(Itga5);ENSMUSG00000000791(Il12rb1);ENSMUSG00000000881(Dlg3);ENSMUSG00000001027(Scn4a);ENSMUSG00000001175(Calm1);ENSMUSG00000001225(Slc26a3);ENSMUSG00000001240(Ramp2);ENSMUSG00000001281(Itgb7);E…
GO:0045211	postsynaptic membrane	332	0.444437	1.48183	0	0.439454	ENSMUSG00000029608(Rph3a);ENSMUSG00000020598(Nrcam);ENSMUSG00000052572(Dlg2);ENSMUSG00000039579(Grin3a);ENSMUSG00000053141(Ptprt);ENSMUSG00000058806(Col13a1);ENSMUSG00000008932(Slc1a7);ENSMUSG00000020599(Rgs9);ENSMUSG00000059146(Ntrk3);ENSMUSG00000026251(Chrnd);ENSMUSG00000022623(Shank3);ENSMUSG00000031340(Gabre);ENSMUSG00000007207(Stx1a);ENSMUSG00000025555(Farp1);ENSMUSG00000045730(Adrb2);ENSMUS…	ENSMUSG00000000263(Glra1);ENSMUSG00000000326(Comt);ENSMUSG00000000531(Tamalin);ENSMUSG00000000555(Itga5);ENSMUSG00000000560(Gabra2);ENSMUSG00000000617(Grm6);ENSMUSG00000000627(Sema4f);ENSMUSG00000000766(Oprm1);ENSMUSG00000001260(Gabrg1);ENSMUSG00000001300(Efnb2);ENSMUSG00000001507(Itga3);ENSMUSG00000001985(Grik3);ENSMUSG00000001986(Gria3);ENSMUSG00000002104(Rapsn);ENSMUSG00000002771(Grin2d);ENSMU…
GO:0021879	forebrain neuron differentiation	47	0.570686	1.48171	0.0283806	0.437217	ENSMUSG00000031398(Plxna3);ENSMUSG00000043051(Disc1);ENSMUSG00000022623(Shank3);ENSMUSG00000041911(Dlx1);ENSMUSG00000063531(Sema3e);ENSMUSG00000030314(Atg7);ENSMUSG00000035139(Secisbp2);ENSMUSG00000015053(Gata2);	ENSMUSG00000001496(Nkx2-1);ENSMUSG00000007817(Zmiz1);ENSMUSG00000010175(Prox1);ENSMUSG00000015053(Gata2);ENSMUSG00000019505(Ubb);ENSMUSG00000020052(Ascl1);ENSMUSG00000020456(Ogdh);ENSMUSG00000020950(Foxg1);ENSMUSG00000021685(Otp);ENSMUSG00000021743(Fezf2);ENSMUSG00000022528(Hes1);ENSMUSG00000022623(Shank3);ENSMUSG00000023391(Dlx2);ENSMUSG00000024621(Csf1r);ENSMUSG00000024639(Gnaq);ENSMUSG00000025…
GO:0098850	extrinsic component of synaptic vesicle membrane	22	0.659586	1.48121	0.0328152	0.436747	ENSMUSG00000029608(Rph3a);ENSMUSG00000052301(Doc2a);ENSMUSG00000004285(Atp6v1f);ENSMUSG00000039105(Atp6v1g1);ENSMUSG00000024403(Atp6v1g2);ENSMUSG00000022295(Atp6v1c1);ENSMUSG00000059602(Syn3);ENSMUSG00000021114(Atp6v1d);ENSMUSG00000019210(Atp6v1e1);ENSMUSG00000029030(Tprgl);ENSMUSG00000006273(Atp6v1b2);	ENSMUSG00000004285(Atp6v1f);ENSMUSG00000004937(Sgta);ENSMUSG00000006269(Atp6v1b1);ENSMUSG00000006273(Atp6v1b2);ENSMUSG00000009394(Syn2);ENSMUSG00000019210(Atp6v1e1);ENSMUSG00000020848(Doc2b);ENSMUSG00000021114(Atp6v1d);ENSMUSG00000021314(Amph);ENSMUSG00000022295(Atp6v1c1);ENSMUSG00000022765(Snap29);ENSMUSG00000024381(Bin1);ENSMUSG00000024403(Atp6v1g2);ENSMUSG00000029030(Tprgl);ENSMUSG00000029608(…
GO:0016459	myosin complex	57	0.544818	1.48093	0.00637959	0.435242	ENSMUSG00000042064(Myo3b);ENSMUSG00000025401(Myo1a);ENSMUSG00000042678(Myo15a);ENSMUSG00000051747(Ttn);ENSMUSG00000024388(Myo7b);ENSMUSG00000034427(Myo15b);ENSMUSG00000030672(Mylpf);ENSMUSG00000074652(Myh7b);ENSMUSG00000040093(Bmf);ENSMUSG00000013936(Myl2);ENSMUSG00000035441(Myo1d);	ENSMUSG00000000631(Myo18a);ENSMUSG00000004677(Myo9b);ENSMUSG00000013936(Myl2);ENSMUSG00000017774(Myo1c);ENSMUSG00000018417(Myo1b);ENSMUSG00000018830(Myh11);ENSMUSG00000020437(Myo1g);ENSMUSG00000020469(Myl7);ENSMUSG00000020483(Dynll2);ENSMUSG00000020527(Myo19);ENSMUSG00000020900(Myh10);ENSMUSG00000020908(Myh3);ENSMUSG00000022272(Myo10);ENSMUSG00000022443(Myh9);ENSMUSG00000024048(Myl12a);ENSMUSG000…
GO:2000785	regulation of autophagosome assembly	40	0.581877	1.48079	0.0290598	0.43312	ENSMUSG00000028385(Snx30);ENSMUSG00000031337(Mtm1);ENSMUSG00000028300(C9orf72);ENSMUSG00000029512(Ulk1);ENSMUSG00000025949(Pikfyve);ENSMUSG00000025417(Pip4k2c);ENSMUSG00000042364(Snx18);ENSMUSG00000056121(Fez2);ENSMUSG00000041895(Wipi1);ENSMUSG00000036104(Rab3gap1);ENSMUSG00000039382(Wdr45);ENSMUSG00000002845(Tmem39a);ENSMUSG00000026792(Lrsam1);ENSMUSG00000037062(Sh3glb1);ENSMUSG00000049323(Smcr8…	ENSMUSG00000001105(Ift20);ENSMUSG00000002845(Tmem39a);ENSMUSG00000004451(Ralb);ENSMUSG00000013787(Ehmt2);ENSMUSG00000015478(Rnf5);ENSMUSG00000018547(Pip4k2b);ENSMUSG00000018572(Phf23);ENSMUSG00000020952(Scfd1);ENSMUSG00000022808(Snx4);ENSMUSG00000024773(Atg2a);ENSMUSG00000024870(Rab1b);ENSMUSG00000025417(Pip4k2c);ENSMUSG00000025949(Pikfyve);ENSMUSG00000026737(Pip4k2a);ENSMUSG00000026792(Lrsam1);E…
GO:0031226	intrinsic component of plasma membrane	432	0.43735	1.48066	0	0.431193	ENSMUSG00000075224(Lrrc55);ENSMUSG00000028125(Abca4);ENSMUSG00000048078(Tenm4);ENSMUSG00000034664(Itga2b);ENSMUSG00000063142(Kcnma1);ENSMUSG00000052572(Dlg2);ENSMUSG00000049336(Tenm2);ENSMUSG00000047330(Kcne4);ENSMUSG00000071714(Csf2rb2);ENSMUSG00000039579(Grin3a);ENSMUSG00000038319(Kcnh2);ENSMUSG00000018916(Csf2);ENSMUSG00000017652(Cd40);ENSMUSG00000059146(Ntrk3);ENSMUSG00000015766(Eps8);ENSMUSG…	ENSMUSG00000000157(Itgb2l);ENSMUSG00000000244(Tspan32);ENSMUSG00000000263(Glra1);ENSMUSG00000000290(Itgb2);ENSMUSG00000000530(Acvrl1);ENSMUSG00000000532(Acvr1b);ENSMUSG00000000544(Gpa33);ENSMUSG00000000555(Itga5);ENSMUSG00000000791(Il12rb1);ENSMUSG00000000881(Dlg3);ENSMUSG00000001027(Scn4a);ENSMUSG00000001175(Calm1);ENSMUSG00000001225(Slc26a3);ENSMUSG00000001240(Ramp2);ENSMUSG00000001281(Itgb7);E…
GO:0062009	secondary palate development	24	0.644588	1.47996	0.0267559	0.431678	ENSMUSG00000090958(Lrrc32);ENSMUSG00000030093(Wnt7a);ENSMUSG00000002799(Jag2);ENSMUSG00000041235(Chd7);ENSMUSG00000026971(Itgb6);ENSMUSG00000024330(Col11a2);	ENSMUSG00000002799(Jag2);ENSMUSG00000009900(Wnt3a);ENSMUSG00000012282(Wnt8a);ENSMUSG00000015957(Wnt11);ENSMUSG00000021994(Wnt5a);ENSMUSG00000022770(Dlg1);ENSMUSG00000023903(Mmp25);ENSMUSG00000024330(Col11a2);ENSMUSG00000024515(Smad4);ENSMUSG00000024563(Smad2);ENSMUSG00000025321(Itgb8);ENSMUSG00000026971(Itgb6);ENSMUSG00000027985(Lef1);ENSMUSG00000030093(Wnt7a);ENSMUSG00000032440(Tgfbr2);ENSMUSG00…
GO:0042605	peptide antigen binding	30	0.615677	1.47944	0.0324324	0.431173	ENSMUSG00000060550(H2-Q7);ENSMUSG00000073409(H2-Q6);ENSMUSG00000073421(H2-Ab1);ENSMUSG00000073411(H2-D1);ENSMUSG00000067212(H2-T23);ENSMUSG00000034926(Dhcr24);ENSMUSG00000050567(Maml1);ENSMUSG00000016206(H2-M3);ENSMUSG00000061232(H2-K1);ENSMUSG00000079507(H2-Q1);	ENSMUSG00000016206(H2-M3);ENSMUSG00000016283(H2-M2);ENSMUSG00000023083(H2-M10.2);ENSMUSG00000024339(Tap2);ENSMUSG00000024448(H2-M10.1);ENSMUSG00000024459(H2-M5);ENSMUSG00000030492(Slc7a9);ENSMUSG00000034926(Dhcr24);ENSMUSG00000035929(H2-Q4);ENSMUSG00000036594(H2-Aa);ENSMUSG00000037130(H2-M10.6);ENSMUSG00000037246(H2-M10.5);ENSMUSG00000037321(Tap1);ENSMUSG00000037334(H2-M1);ENSMUSG00000037537(H2-M…
GO:0005776	autophagosome	107	0.497421	1.47855	0.0030722	0.432349	ENSMUSG00000036853(Mcoln3);ENSMUSG00000066621(Tecpr1);ENSMUSG00000027602(Map1lc3a);ENSMUSG00000037526(Atg14);ENSMUSG00000028300(C9orf72);ENSMUSG00000001248(Gramd1a);ENSMUSG00000029512(Ulk1);ENSMUSG00000040813(Tex264);ENSMUSG00000030720(Cln3);ENSMUSG00000004768(Rab23);ENSMUSG00000028211(Trp53inp1);ENSMUSG00000024661(Fth1);ENSMUSG00000025579(Gaa);ENSMUSG00000032905(Atg12);ENSMUSG00000030161(Gabarap…	ENSMUSG00000000743(Chmp1a);ENSMUSG00000001248(Gramd1a);ENSMUSG00000002265(Peg3);ENSMUSG00000002320(Tm9sf1);ENSMUSG00000002688(Prkd1);ENSMUSG00000004535(Tax1bp1);ENSMUSG00000004768(Rab23);ENSMUSG00000004843(Chmp2b);ENSMUSG00000005312(Ubqln1);ENSMUSG00000006056(Calcoco2);ENSMUSG00000006930(Hap1);ENSMUSG00000008604(Ubqln4);ENSMUSG00000015656(Hspa8);ENSMUSG00000015837(Sqstm1);ENSMUSG00000016534(Lamp2…
GO:0045056	transcytosis	23	0.645357	1.47797	0.0357751	0.43224	ENSMUSG00000028655(Mfsd2a);ENSMUSG00000027070(Lrp2);ENSMUSG00000026417(Pigr);ENSMUSG00000026304(Rab17);ENSMUSG00000017831(Rab5a);ENSMUSG00000015452(Ager);ENSMUSG00000056529(Ptafr);	ENSMUSG00000004771(Rab11a);ENSMUSG00000005533(Igf1r);ENSMUSG00000015452(Ager);ENSMUSG00000017309(Cd300lg);ENSMUSG00000017831(Rab5a);ENSMUSG00000022579(Gpihbp1);ENSMUSG00000024479(Mal2);ENSMUSG00000026304(Rab17);ENSMUSG00000026417(Pigr);ENSMUSG00000027070(Lrp2);ENSMUSG00000027646(Src);ENSMUSG00000028655(Mfsd2a);ENSMUSG00000029103(Lrpap1);ENSMUSG00000029407(Uso1);ENSMUSG00000030954(Gp2);ENSMUSG0000…
GO:0071676	negative regulation of mononuclear cell migration	20	0.669492	1.47704	0.0313589	0.43381	ENSMUSG00000028927(Padi2);ENSMUSG00000041120(Nbl1);ENSMUSG00000035385(Ccl2);ENSMUSG00000005465(Il27ra);ENSMUSG00000029684(Wasl);ENSMUSG00000024190(Dusp1);ENSMUSG00000051177(Plcb1);ENSMUSG00000022667(Cd200r1);ENSMUSG00000036006(Ripor2);ENSMUSG00000068015(Lrch1);ENSMUSG00000058022(Adtrp);	ENSMUSG00000001729(Akt1);ENSMUSG00000005465(Il27ra);ENSMUSG00000022548(Apod);ENSMUSG00000022659(Gcsam);ENSMUSG00000022667(Cd200r1);ENSMUSG00000024190(Dusp1);ENSMUSG00000028927(Padi2);ENSMUSG00000029684(Wasl);ENSMUSG00000030149(Klrk1);ENSMUSG00000031558(Slit2);ENSMUSG00000035352(Ccl12);ENSMUSG00000035385(Ccl2);ENSMUSG00000036006(Ripor2);ENSMUSG00000037362(Ccn3);ENSMUSG00000041120(Nbl1);ENSMUSG0000…
GO:0008076	voltage-gated potassium channel complex	79	0.515647	1.4761	0.00953895	0.435017	ENSMUSG00000075224(Lrrc55);ENSMUSG00000063142(Kcnma1);ENSMUSG00000052572(Dlg2);ENSMUSG00000047330(Kcne4);ENSMUSG00000038319(Kcnh2);ENSMUSG00000007207(Stx1a);ENSMUSG00000038201(Kcna7);ENSMUSG00000029088(Kcnip4);ENSMUSG00000089774(Slc5a3);ENSMUSG00000033998(Kcnk1);	ENSMUSG00000001175(Calm1);ENSMUSG00000007207(Stx1a);ENSMUSG00000009545(Kcnq1);ENSMUSG00000009731(Kcnd1);ENSMUSG00000016346(Kcnq2);ENSMUSG00000019370(Calm3);ENSMUSG00000020155(Kcnmb1);ENSMUSG00000020331(Hcn2);ENSMUSG00000020886(Dlg4);ENSMUSG00000020894(Vamp2);ENSMUSG00000021730(Hcn1);ENSMUSG00000022342(Kcnv1);ENSMUSG00000025221(Kcnip2);ENSMUSG00000026021(Sumo1);ENSMUSG00000026824(Kcnj3);ENSMUSG000…
GO:0015645	fatty acid ligase activity	21	0.658923	1.47575	0.0273504	0.433985	ENSMUSG00000032281(Acsbg1);ENSMUSG00000020333(Acsl6);ENSMUSG00000015016(Acsf3);ENSMUSG00000024209(Acsbg3);ENSMUSG00000076435(Acsf2);ENSMUSG00000031808(Slc27a1);ENSMUSG00000018796(Acsl1);	ENSMUSG00000015016(Acsf3);ENSMUSG00000018796(Acsl1);ENSMUSG00000020333(Acsl6);ENSMUSG00000024207(Acsbg2);ENSMUSG00000024209(Acsbg3);ENSMUSG00000024600(Slc27a6);ENSMUSG00000024981(Acsl5);ENSMUSG00000027359(Slc27a2);ENSMUSG00000027932(Slc27a3);ENSMUSG00000030382(Slc27a5);ENSMUSG00000030935(Acsm3);ENSMUSG00000030945(Acsm2);ENSMUSG00000030972(Acsm5);ENSMUSG00000031278(Acsl4);ENSMUSG00000031808(Slc27a…
GO:0006112	energy reserve metabolic process	92	0.506254	1.47477	0.00928793	0.43565	ENSMUSG00000057722(Lepr);ENSMUSG00000067279(Ppp1r3c);ENSMUSG00000039556(Ppp1r3f);ENSMUSG00000020176(Grb10);ENSMUSG00000032648(Pygm);ENSMUSG00000050423(Ppp1r3g);ENSMUSG00000020889(Nr1d1);ENSMUSG00000031295(Phka2);ENSMUSG00000030815(Phkg2);ENSMUSG00000047963(Stbd1);ENSMUSG00000025537(Phkg1);ENSMUSG00000025579(Gaa);ENSMUSG00000021756(Il6st);ENSMUSG00000030161(Gabarapl1);ENSMUSG00000024440(Pcdh12);EN…	ENSMUSG00000000215(Ins2);ENSMUSG00000001729(Akt1);ENSMUSG00000001891(Ugp2);ENSMUSG00000002769(Gnmt);ENSMUSG00000003865(Gys1);ENSMUSG00000004056(Akt2);ENSMUSG00000004455(Ppp1cc);ENSMUSG00000005534(Insr);ENSMUSG00000006127(Inpp5k);ENSMUSG00000006542(Prkag3);ENSMUSG00000010760(Phlda2);ENSMUSG00000014956(Ppp1cb);ENSMUSG00000019528(Gyg);ENSMUSG00000020053(Igf1);ENSMUSG00000020176(Grb10);ENSMUSG0000002…
GO:0072583	clathrin-dependent endocytosis	44	0.582809	1.47393	0.0183946	0.436849	ENSMUSG00000030638(Sh3gl3);ENSMUSG00000070738(Dgkd);ENSMUSG00000030691(Fchsd2);ENSMUSG00000073725(Lmbrd1);ENSMUSG00000068923(Syt11);ENSMUSG00000029684(Wasl);ENSMUSG00000111375(Btbd8);ENSMUSG00000000194(Gpr107);ENSMUSG00000034663(Bmp2k);ENSMUSG00000062234(Gak);ENSMUSG00000057230(Aak1);ENSMUSG00000041685(Fcho2);ENSMUSG00000039735(Fnbp1l);ENSMUSG00000042105(Inpp5f);	ENSMUSG00000000194(Gpr107);ENSMUSG00000000915(Hip1r);ENSMUSG00000002058(Unc119);ENSMUSG00000002957(Ap2a2);ENSMUSG00000008036(Ap2s1);ENSMUSG00000014773(Dll1);ENSMUSG00000020368(Canx);ENSMUSG00000022150(Dab2);ENSMUSG00000022841(Ap2m1);ENSMUSG00000022957(Itsn1);ENSMUSG00000026155(Smap1);ENSMUSG00000027009(Itga4);ENSMUSG00000028488(Sh3gl2);ENSMUSG00000028524(Sgip1);ENSMUSG00000028528(Dnajc6);ENSMUSG0…
GO:0034185	apolipoprotein binding	20	0.661938	1.47353	0.0428816	0.436039	ENSMUSG00000059481(Plg);ENSMUSG00000015568(Lpl);ENSMUSG00000037936(Scarb1);ENSMUSG00000027253(Lrp4);ENSMUSG00000032207(Lipc);ENSMUSG00000024924(Vldlr);ENSMUSG00000025980(Hspd1);ENSMUSG00000022892(App);ENSMUSG00000028158(Mttp);ENSMUSG00000023992(Trem2);ENSMUSG00000020368(Canx);	ENSMUSG00000015243(Abca1);ENSMUSG00000015568(Lpl);ENSMUSG00000018411(Mapt);ENSMUSG00000020368(Canx);ENSMUSG00000022892(App);ENSMUSG00000023992(Trem2);ENSMUSG00000024924(Vldlr);ENSMUSG00000025980(Hspd1);ENSMUSG00000027253(Lrp4);ENSMUSG00000028158(Mttp);ENSMUSG00000028613(Lrp8);ENSMUSG00000032207(Lipc);ENSMUSG00000035237(Lcat);ENSMUSG00000037936(Scarb1);ENSMUSG00000040249(Lrp1);ENSMUSG00000044254(P…
GO:0099643	signal release from synapse	155	0.472974	1.47303	0.00292826	0.435649	ENSMUSG00000029608(Rph3a);ENSMUSG00000052301(Doc2a);ENSMUSG00000027438(Napb);ENSMUSG00000020883(Fbxl20);ENSMUSG00000030093(Wnt7a);ENSMUSG00000031144(Syp);ENSMUSG00000033615(Cplx1);ENSMUSG00000007207(Stx1a);ENSMUSG00000049303(Syt12);ENSMUSG00000035764(Fbxo45);ENSMUSG00000033768(Nrxn2);ENSMUSG00000031840(Rab3a);ENSMUSG00000023064(Sncg);ENSMUSG00000078816(Prkcg);ENSMUSG00000019790(Stxbp5);ENSMUSG000…	ENSMUSG00000001018(Snapin);ENSMUSG00000002413(Braf);ENSMUSG00000003378(Grik5);ENSMUSG00000003863(Ppfia3);ENSMUSG00000003872(Lin7b);ENSMUSG00000004113(Cacna1b);ENSMUSG00000004626(Stxbp2);ENSMUSG00000004961(Syt5);ENSMUSG00000005469(Prkaca);ENSMUSG00000005583(Mef2c);ENSMUSG00000006024(Napa);ENSMUSG00000007207(Stx1a);ENSMUSG00000007659(Bcl2l1);ENSMUSG00000009394(Syn2);ENSMUSG00000009894(Snap47);ENSMU…
GO:0010743	regulation of macrophage derived foam cell differentiation	22	0.64035	1.47297	0.0372881	0.433543	ENSMUSG00000015568(Lpl);ENSMUSG00000018916(Csf2);ENSMUSG00000021108(Prkch);ENSMUSG00000034579(Pla2g3);ENSMUSG00000024030(Abcg1);ENSMUSG00000020366(Mapk9);ENSMUSG00000027087(Itgav);ENSMUSG00000039217(Il18);ENSMUSG00000018800(Abca5);ENSMUSG00000021025(Nfkbia);	ENSMUSG00000002944(Cd36);ENSMUSG00000014599(Csf1);ENSMUSG00000015568(Lpl);ENSMUSG00000018800(Abca5);ENSMUSG00000018916(Csf2);ENSMUSG00000020366(Mapk9);ENSMUSG00000020609(Apob);ENSMUSG00000020689(Itgb3);ENSMUSG00000020891(Alox8);ENSMUSG00000021025(Nfkbia);ENSMUSG00000021108(Prkch);ENSMUSG00000022383(Ppara);ENSMUSG00000022878(Adipoq);ENSMUSG00000024030(Abcg1);ENSMUSG00000025044(Msr1);ENSMUSG0000002…
GO:0019585	glucuronate metabolic process	24	0.640654	1.47275	0.0368421	0.432015	ENSMUSG00000035811(Ugt2b35);ENSMUSG00000054545(Ugt1a6a);ENSMUSG00000089943(Ugt1a5);ENSMUSG00000027227(Sord);ENSMUSG00000045038(Prkce);ENSMUSG00000089960(Ugt1a1);	ENSMUSG00000021947(Cryl1);ENSMUSG00000027227(Sord);ENSMUSG00000028692(Akr1a1);ENSMUSG00000029260(Ugt2b34);ENSMUSG00000029268(Ugt2a2);ENSMUSG00000035769(Xylb);ENSMUSG00000035780(Ugt2a3);ENSMUSG00000035811(Ugt2b35);ENSMUSG00000035836(Ugt2b1);ENSMUSG00000039450(Dcxr);ENSMUSG00000045038(Prkce);ENSMUSG00000054545(Ugt1a6a);ENSMUSG00000057425(Ugt2b37);ENSMUSG00000061906(Ugt2b38);ENSMUSG00000070704(Ugt2b…
GO:0050962	detection of light stimulus involved in sensory perception	23	0.653058	1.47179	0.026738	0.433617	ENSMUSG00000037418(Best1);ENSMUSG00000056043(Rgs9bp);ENSMUSG00000021983(Atp8a2);ENSMUSG00000037446(Tulp1);ENSMUSG00000017412(Cacnb4);	ENSMUSG00000000617(Grm6);ENSMUSG00000009108(Gnat2);ENSMUSG00000017412(Cacnb4);ENSMUSG00000021983(Atp8a2);ENSMUSG00000023978(Prph2);ENSMUSG00000024990(Rbp4);ENSMUSG00000028174(Rpe65);ENSMUSG00000031142(Cacna1f);ENSMUSG00000031789(Cngb1);ENSMUSG00000034837(Gnat1);ENSMUSG00000035504(Reep6);ENSMUSG00000037418(Best1);ENSMUSG00000037446(Tulp1);ENSMUSG00000038241(Cep250);ENSMUSG00000041460(Cacna2d4);ENS…
GO:0005537	mannose binding	30	0.603817	1.47059	0.0286738	0.436099	ENSMUSG00000023830(Igf2r);ENSMUSG00000028164(Manba);ENSMUSG00000023175(Bsg);ENSMUSG00000078919(Dpm1);ENSMUSG00000005142(Man2b1);ENSMUSG00000041891(Lman1);	ENSMUSG00000001143(Lman2l);ENSMUSG00000005142(Man2b1);ENSMUSG00000021484(Lman2);ENSMUSG00000022125(Cln5);ENSMUSG00000022622(Acr);ENSMUSG00000023175(Bsg);ENSMUSG00000023349(Clec4n);ENSMUSG00000023830(Igf2r);ENSMUSG00000024863(Mbl2);ENSMUSG00000026712(Mrc1);ENSMUSG00000028164(Manba);ENSMUSG00000030144(Clec4d);ENSMUSG00000030148(Clec4a2);ENSMUSG00000031494(Cd209a);ENSMUSG00000031495(Cd209d);ENSMUSG0…
GO:0050908	detection of light stimulus involved in visual perception	23	0.653058	1.47025	0.0396552	0.43522	ENSMUSG00000037418(Best1);ENSMUSG00000056043(Rgs9bp);ENSMUSG00000021983(Atp8a2);ENSMUSG00000037446(Tulp1);ENSMUSG00000017412(Cacnb4);	ENSMUSG00000000617(Grm6);ENSMUSG00000009108(Gnat2);ENSMUSG00000017412(Cacnb4);ENSMUSG00000021983(Atp8a2);ENSMUSG00000023978(Prph2);ENSMUSG00000024990(Rbp4);ENSMUSG00000028174(Rpe65);ENSMUSG00000031142(Cacna1f);ENSMUSG00000031789(Cngb1);ENSMUSG00000034837(Gnat1);ENSMUSG00000035504(Reep6);ENSMUSG00000037418(Best1);ENSMUSG00000037446(Tulp1);ENSMUSG00000038241(Cep250);ENSMUSG00000041460(Cacna2d4);ENS…
GO:0034705	potassium channel complex	92	0.507321	1.47003	0.00792393	0.433823	ENSMUSG00000075224(Lrrc55);ENSMUSG00000063142(Kcnma1);ENSMUSG00000052572(Dlg2);ENSMUSG00000047330(Kcne4);ENSMUSG00000038319(Kcnh2);ENSMUSG00000007207(Stx1a);ENSMUSG00000038201(Kcna7);ENSMUSG00000029088(Kcnip4);ENSMUSG00000001985(Grik3);ENSMUSG00000089774(Slc5a3);ENSMUSG00000033998(Kcnk1);ENSMUSG00000024957(Kcnk4);	ENSMUSG00000001175(Calm1);ENSMUSG00000001985(Grik3);ENSMUSG00000003378(Grik5);ENSMUSG00000007207(Stx1a);ENSMUSG00000009545(Kcnq1);ENSMUSG00000009731(Kcnd1);ENSMUSG00000016346(Kcnq2);ENSMUSG00000019370(Calm3);ENSMUSG00000020155(Kcnmb1);ENSMUSG00000020331(Hcn2);ENSMUSG00000020886(Dlg4);ENSMUSG00000020894(Vamp2);ENSMUSG00000021699(Pde4d);ENSMUSG00000021730(Hcn1);ENSMUSG00000022342(Kcnv1);ENSMUSG0000…
GO:0032421	stereocilium bundle	66	0.530297	1.46773	0.0183333	0.440934	ENSMUSG00000042064(Myo3b);ENSMUSG00000036853(Mcoln3);ENSMUSG00000042678(Myo15a);ENSMUSG00000015766(Eps8);ENSMUSG00000028943(Espn);ENSMUSG00000036099(Vezt);ENSMUSG00000074818(Pdzd7);ENSMUSG00000030691(Fchsd2);ENSMUSG00000049670(Morn4);ENSMUSG00000033502(Cdc14a);ENSMUSG00000035954(Dock4);ENSMUSG00000023959(Clic5);ENSMUSG00000048707(Tprn);	ENSMUSG00000001105(Ift20);ENSMUSG00000001847(Rac1);ENSMUSG00000002233(Rhoc);ENSMUSG00000003657(Calb2);ENSMUSG00000005716(Pvalb);ENSMUSG00000012819(Cdh23);ENSMUSG00000014686(Ceacam16);ENSMUSG00000015766(Eps8);ENSMUSG00000016382(Pls3);ENSMUSG00000017774(Myo1c);ENSMUSG00000020733(Slc9a3r1);ENSMUSG00000020745(Pafah1b1);ENSMUSG00000021733(Slc4a7);ENSMUSG00000023277(Twf2);ENSMUSG00000023959(Clic5);ENSM…
GO:0051384	response to glucocorticoid	182	0.466337	1.4664	0	0.444002	ENSMUSG00000032281(Acsbg1);ENSMUSG00000040584(Abcb1a);ENSMUSG00000058427(Cxcl2);ENSMUSG00000028834(Trim63);ENSMUSG00000063730(Hsd3b2);ENSMUSG00000059146(Ntrk3);ENSMUSG00000022358(Fbxo32);ENSMUSG00000055737(Ghr);ENSMUSG00000028909(Ptpru);ENSMUSG00000039004(Bmp6);ENSMUSG00000024778(Fas);ENSMUSG00000048249(Crebrf);ENSMUSG00000027875(Hmgcs2);ENSMUSG00000045594(Glb1);ENSMUSG00000026335(Pam);ENSMUSG000…	ENSMUSG00000000142(Axin2);ENSMUSG00000000214(Th);ENSMUSG00000000753(Serpinf1);ENSMUSG00000001670(Tat);ENSMUSG00000002603(Tgfb1);ENSMUSG00000003545(Fosb);ENSMUSG00000004654(Ghrhr);ENSMUSG00000004655(Aqp1);ENSMUSG00000004936(Map2k1);ENSMUSG00000005514(Por);ENSMUSG00000005533(Igf1r);ENSMUSG00000005718(Tfap4);ENSMUSG00000005892(Trh);ENSMUSG00000006764(Tph2);ENSMUSG00000009471(Myod1);ENSMUSG0000001481…
GO:0030020	extracellular matrix structural constituent conferring tensile strength	35	0.592008	1.46621	0.037037	0.442382	ENSMUSG00000032572(Col6a4);ENSMUSG00000022371(Col14a1);ENSMUSG00000058806(Col13a1);ENSMUSG00000004098(Col5a3);ENSMUSG00000027570(Col9a3);ENSMUSG00000031502(Col4a1);ENSMUSG00000068196(Col8a1);ENSMUSG00000025650(Col7a1);ENSMUSG00000026042(Col5a2);ENSMUSG00000031503(Col4a2);ENSMUSG00000024330(Col11a2);ENSMUSG00000063564(Col23a1);ENSMUSG00000079022(Col22a1);	ENSMUSG00000001119(Col6a1);ENSMUSG00000001435(Col18a1);ENSMUSG00000001506(Col1a1);ENSMUSG00000004098(Col5a3);ENSMUSG00000020241(Col6a2);ENSMUSG00000022371(Col14a1);ENSMUSG00000024330(Col11a2);ENSMUSG00000025650(Col7a1);ENSMUSG00000026042(Col5a2);ENSMUSG00000026043(Col3a1);ENSMUSG00000026837(Col5a1);ENSMUSG00000027570(Col9a3);ENSMUSG00000027966(Col11a1);ENSMUSG00000028197(Col24a1);ENSMUSG000000283…
GO:0060071	Wnt signaling pathway, planar cell polarity pathway	36	0.580873	1.46506	0.025641	0.444957	ENSMUSG00000030093(Wnt7a);ENSMUSG00000016028(Celsr1);ENSMUSG00000023473(Celsr3);ENSMUSG00000028496(Mllt3);ENSMUSG00000022382(Wnt7b);ENSMUSG00000023972(Ptk7);ENSMUSG00000034121(Mks1);ENSMUSG00000026556(Vangl2);ENSMUSG00000037188(Grhl3);ENSMUSG00000029071(Dvl1);ENSMUSG00000031661(Nkd1);	ENSMUSG00000001847(Rac1);ENSMUSG00000003233(Dvl3);ENSMUSG00000007989(Fzd3);ENSMUSG00000015957(Wnt11);ENSMUSG00000016028(Celsr1);ENSMUSG00000018486(Wnt9b);ENSMUSG00000020888(Dvl2);ENSMUSG00000021994(Wnt5a);ENSMUSG00000022150(Dab2);ENSMUSG00000022297(Fzd6);ENSMUSG00000022382(Wnt7b);ENSMUSG00000023473(Celsr3);ENSMUSG00000023972(Ptk7);ENSMUSG00000026556(Vangl2);ENSMUSG00000026842(Abl1);ENSMUSG0000002…
GO:0120250	fatty acid omega-hydroxylase activity	16	0.690617	1.46408	0.0314815	0.446862	ENSMUSG00000090700(Cyp4f40);ENSMUSG00000024055(Cyp4f13);ENSMUSG00000079057(Cyp4v3);ENSMUSG00000027983(Cyp2u1);	ENSMUSG00000003484(Cyp4f18);ENSMUSG00000024055(Cyp4f13);ENSMUSG00000024292(Cyp4f14);ENSMUSG00000027983(Cyp2u1);ENSMUSG00000028712(Cyp4a31);ENSMUSG00000028715(Cyp4a14);ENSMUSG00000032315(Cyp1a1);ENSMUSG00000063929(Cyp4a32);ENSMUSG00000066071(Cyp4a12a);ENSMUSG00000066072(Cyp4a10);ENSMUSG00000073424(Cyp4f15);ENSMUSG00000078597(Cyp4a12b);ENSMUSG00000079057(Cyp4v3);ENSMUSG00000083138(Cyp4a29);ENSMUSG0…
GO:0032735	positive regulation of interleukin-12 production	39	0.56865	1.46324	0.0277778	0.448042	ENSMUSG00000025383(Il23a);ENSMUSG00000037944(Ccr7);ENSMUSG00000017652(Cd40);ENSMUSG00000045322(Tlr9);ENSMUSG00000001741(Il16);ENSMUSG00000028581(Laptm5);ENSMUSG00000024399(Ltb);ENSMUSG00000015452(Ager);ENSMUSG00000035678(Tnfsf9);ENSMUSG00000025980(Hspd1);ENSMUSG00000051177(Plcb1);ENSMUSG00000027239(Mdk);	ENSMUSG00000001741(Il16);ENSMUSG00000002944(Cd36);ENSMUSG00000004296(Il12b);ENSMUSG00000015452(Ager);ENSMUSG00000017652(Cd40);ENSMUSG00000018899(Irf1);ENSMUSG00000021457(Syk);ENSMUSG00000024399(Ltb);ENSMUSG00000024927(Rela);ENSMUSG00000025383(Il23a);ENSMUSG00000025929(Il17a);ENSMUSG00000025980(Hspd1);ENSMUSG00000026700(Tnfsf4);ENSMUSG00000027164(Traf6);ENSMUSG00000027239(Mdk);ENSMUSG00000028581(L…
GO:0016503	pheromone receptor activity	236	0.453035	1.46167	0	0.452237	ENSMUSG00000078808(Vmn1r58);ENSMUSG00000068232(Vmn1r42);ENSMUSG00000062905(Vmn1r32);ENSMUSG00000084136(Vmn1r207);ENSMUSG00000060724(Vmn1r47);ENSMUSG00000068231(Vmn1r43);	ENSMUSG00000035523(Vmn1r172);ENSMUSG00000042848(Vmn1r226);ENSMUSG00000043066(Vmn1r66);ENSMUSG00000043308(Vmn1r75);ENSMUSG00000043537(Vmn1r225);ENSMUSG00000044248(Vmn1r45);ENSMUSG00000045340(Vmn1r70);ENSMUSG00000045417(Vmn1r230);ENSMUSG00000045575(Vmn1r233);ENSMUSG00000046130(Vmn1r184);ENSMUSG00000046716(Vmn1r67);ENSMUSG00000046924(Vmn1r179);ENSMUSG00000046932(Vmn1r193);ENSMUSG00000047031(Vmn1r68)…
GO:0102033	long-chain fatty acid omega-hydroxylase activity	16	0.690617	1.46162	0.039783	0.450039	ENSMUSG00000090700(Cyp4f40);ENSMUSG00000024055(Cyp4f13);ENSMUSG00000079057(Cyp4v3);ENSMUSG00000027983(Cyp2u1);	ENSMUSG00000003484(Cyp4f18);ENSMUSG00000024055(Cyp4f13);ENSMUSG00000024292(Cyp4f14);ENSMUSG00000027983(Cyp2u1);ENSMUSG00000028712(Cyp4a31);ENSMUSG00000028715(Cyp4a14);ENSMUSG00000032315(Cyp1a1);ENSMUSG00000063929(Cyp4a32);ENSMUSG00000066071(Cyp4a12a);ENSMUSG00000066072(Cyp4a10);ENSMUSG00000073424(Cyp4f15);ENSMUSG00000078597(Cyp4a12b);ENSMUSG00000079057(Cyp4v3);ENSMUSG00000083138(Cyp4a29);ENSMUSG0…
GO:0006063	uronic acid metabolic process	24	0.640654	1.46152	0.037037	0.448033	ENSMUSG00000035811(Ugt2b35);ENSMUSG00000054545(Ugt1a6a);ENSMUSG00000089943(Ugt1a5);ENSMUSG00000027227(Sord);ENSMUSG00000045038(Prkce);ENSMUSG00000089960(Ugt1a1);	ENSMUSG00000021947(Cryl1);ENSMUSG00000027227(Sord);ENSMUSG00000028692(Akr1a1);ENSMUSG00000029260(Ugt2b34);ENSMUSG00000029268(Ugt2a2);ENSMUSG00000035769(Xylb);ENSMUSG00000035780(Ugt2a3);ENSMUSG00000035811(Ugt2b35);ENSMUSG00000035836(Ugt2b1);ENSMUSG00000039450(Dcxr);ENSMUSG00000045038(Prkce);ENSMUSG00000054545(Ugt1a6a);ENSMUSG00000057425(Ugt2b37);ENSMUSG00000061906(Ugt2b38);ENSMUSG00000070704(Ugt2b…
GO:0072578	neurotransmitter-gated ion channel clustering	22	0.64876	1.45947	0.0405644	0.454288	ENSMUSG00000022623(Shank3);ENSMUSG00000042873(Lhfpl4);ENSMUSG00000051790(Nlgn2);ENSMUSG00000002985(Apoe);ENSMUSG00000042121(Ssh1);ENSMUSG00000020886(Dlg4);	ENSMUSG00000002985(Apoe);ENSMUSG00000020886(Dlg4);ENSMUSG00000021721(Htr1a);ENSMUSG00000022623(Shank3);ENSMUSG00000024109(Nrxn1);ENSMUSG00000027737(Slc7a11);ENSMUSG00000028020(Glrb);ENSMUSG00000028136(Snx27);ENSMUSG00000030098(Grip2);ENSMUSG00000031283(Chrdl1);ENSMUSG00000039470(Zdhhc2);ENSMUSG00000042121(Ssh1);ENSMUSG00000042453(Reln);ENSMUSG00000042873(Lhfpl4);ENSMUSG00000045589(Frrs1l);ENSMUSG…
GO:0014059	regulation of dopamine secretion	40	0.566241	1.45872	0.0258621	0.455219	ENSMUSG00000027220(Syt13);ENSMUSG00000027577(Chrna4);ENSMUSG00000049303(Syt12);ENSMUSG00000090223(Pcp4);ENSMUSG00000031840(Rab3a);ENSMUSG00000068923(Syt11);ENSMUSG00000023064(Sncg);ENSMUSG00000027950(Chrnb2);ENSMUSG00000020458(Rtn4);ENSMUSG00000024743(Syt7);ENSMUSG00000048120(Entpd1);ENSMUSG00000041479(Syt15);	ENSMUSG00000004961(Syt5);ENSMUSG00000020458(Rtn4);ENSMUSG00000022705(Drd3);ENSMUSG00000023064(Sncg);ENSMUSG00000023192(Grm2);ENSMUSG00000024261(Syt4);ENSMUSG00000024462(Gabbr1);ENSMUSG00000024743(Syt7);ENSMUSG00000025889(Snca);ENSMUSG00000025905(Oprk1);ENSMUSG00000027220(Syt13);ENSMUSG00000027577(Chrna4);ENSMUSG00000027849(Syt6);ENSMUSG00000027950(Chrnb2);ENSMUSG00000028004(Npy2r);ENSMUSG00000028…
GO:0007269	neurotransmitter secretion	155	0.472974	1.45773	0.00149701	0.457325	ENSMUSG00000029608(Rph3a);ENSMUSG00000052301(Doc2a);ENSMUSG00000027438(Napb);ENSMUSG00000020883(Fbxl20);ENSMUSG00000030093(Wnt7a);ENSMUSG00000031144(Syp);ENSMUSG00000033615(Cplx1);ENSMUSG00000007207(Stx1a);ENSMUSG00000049303(Syt12);ENSMUSG00000035764(Fbxo45);ENSMUSG00000033768(Nrxn2);ENSMUSG00000031840(Rab3a);ENSMUSG00000023064(Sncg);ENSMUSG00000078816(Prkcg);ENSMUSG00000019790(Stxbp5);ENSMUSG000…	ENSMUSG00000001018(Snapin);ENSMUSG00000002413(Braf);ENSMUSG00000003378(Grik5);ENSMUSG00000003863(Ppfia3);ENSMUSG00000003872(Lin7b);ENSMUSG00000004113(Cacna1b);ENSMUSG00000004626(Stxbp2);ENSMUSG00000004961(Syt5);ENSMUSG00000005469(Prkaca);ENSMUSG00000005583(Mef2c);ENSMUSG00000006024(Napa);ENSMUSG00000007207(Stx1a);ENSMUSG00000007659(Bcl2l1);ENSMUSG00000009394(Syn2);ENSMUSG00000009894(Snap47);ENSMU…
GO:0005548	phospholipid transporter activity	65	0.521688	1.45664	0.00831947	0.459709	ENSMUSG00000040584(Abcb1a);ENSMUSG00000028125(Abca4);ENSMUSG00000040543(Pitpnm3);ENSMUSG00000039050(Osbpl2);ENSMUSG00000028655(Mfsd2a);ENSMUSG00000040430(Pitpnc1);ENSMUSG00000024030(Abcg1);ENSMUSG00000021983(Atp8a2);ENSMUSG00000002733(Plekha3);ENSMUSG00000032120(C2cd2l);ENSMUSG00000074139(1700057G04Rik);ENSMUSG00000003341(Atp8b3);ENSMUSG00000054662(Ano9);ENSMUSG00000037270(Bltp1);ENSMUSG000000377…	ENSMUSG00000002733(Plekha3);ENSMUSG00000003341(Atp8b3);ENSMUSG00000005225(Plekha8);ENSMUSG00000011884(Gltp);ENSMUSG00000015243(Abca1);ENSMUSG00000016257(Prelid3b);ENSMUSG00000017754(Pltp);ENSMUSG00000017781(Pitpna);ENSMUSG00000018171(Vmp1);ENSMUSG00000019461(Plscr3);ENSMUSG00000020553(Pctp);ENSMUSG00000021486(Prelid1);ENSMUSG00000021610(Clptm1l);ENSMUSG00000021669(Cert1);ENSMUSG00000021983(Atp8a2…
GO:0097154	GABAergic neuron differentiation	19	0.660224	1.45606	0.0511945	0.459688	ENSMUSG00000041911(Dlx1);ENSMUSG00000040936(Ulk4);ENSMUSG00000015053(Gata2);	ENSMUSG00000001496(Nkx2-1);ENSMUSG00000001847(Rac1);ENSMUSG00000015053(Gata2);ENSMUSG00000018012(Rac3);ENSMUSG00000020052(Ascl1);ENSMUSG00000021478(Drd1);ENSMUSG00000021743(Fezf2);ENSMUSG00000023391(Dlx2);ENSMUSG00000026890(Lhx6);ENSMUSG00000032259(Drd2);ENSMUSG00000035277(Arx);ENSMUSG00000035946(Gsx2);ENSMUSG00000040478(Prdm13);ENSMUSG00000040610(Tlx3);ENSMUSG00000040936(Ulk4);ENSMUSG00000041324…
GO:0052695	cellular glucuronidation	19	0.675725	1.45567	0.032872	0.459217	ENSMUSG00000035811(Ugt2b35);ENSMUSG00000054545(Ugt1a6a);ENSMUSG00000089943(Ugt1a5);ENSMUSG00000045038(Prkce);ENSMUSG00000089960(Ugt1a1);	ENSMUSG00000029260(Ugt2b34);ENSMUSG00000029268(Ugt2a2);ENSMUSG00000035780(Ugt2a3);ENSMUSG00000035811(Ugt2b35);ENSMUSG00000035836(Ugt2b1);ENSMUSG00000045038(Prkce);ENSMUSG00000054545(Ugt1a6a);ENSMUSG00000057425(Ugt2b37);ENSMUSG00000061906(Ugt2b38);ENSMUSG00000070704(Ugt2b36);ENSMUSG00000089675(Ugt1a8);ENSMUSG00000089943(Ugt1a5);ENSMUSG00000089960(Ugt1a1);ENSMUSG00000090124(Ugt1a7c);ENSMUSG00000090…
GO:0043235	receptor complex	400	0.43198	1.45506	0	0.45934	ENSMUSG00000057722(Lepr);ENSMUSG00000034664(Itga2b);ENSMUSG00000007888(Crlf1);ENSMUSG00000071714(Csf2rb2);ENSMUSG00000039579(Grin3a);ENSMUSG00000018916(Csf2);ENSMUSG00000031398(Plxna3);ENSMUSG00000017652(Cd40);ENSMUSG00000059146(Ntrk3);ENSMUSG00000015766(Eps8);ENSMUSG00000026251(Chrnd);ENSMUSG00000057058(Skap1);ENSMUSG00000055737(Ghr);ENSMUSG00000039115(Itga9);ENSMUSG00000024610(Cd74);ENSMUSG0000…	ENSMUSG00000000157(Itgb2l);ENSMUSG00000000244(Tspan32);ENSMUSG00000000290(Itgb2);ENSMUSG00000000530(Acvrl1);ENSMUSG00000000532(Acvr1b);ENSMUSG00000000555(Itga5);ENSMUSG00000000560(Gabra2);ENSMUSG00000000791(Il12rb1);ENSMUSG00000000881(Dlg3);ENSMUSG00000001240(Ramp2);ENSMUSG00000001260(Gabrg1);ENSMUSG00000001281(Itgb7);ENSMUSG00000001507(Itga3);ENSMUSG00000001985(Grik3);ENSMUSG00000001986(Gria3);E…
GO:0045666	positive regulation of neuron differentiation	113	0.485121	1.45397	0.00612557	0.461613	ENSMUSG00000042182(Bend6);ENSMUSG00000030638(Sh3gl3);ENSMUSG00000024423(Impact);ENSMUSG00000041911(Dlx1);ENSMUSG00000074643(Cpne1);ENSMUSG00000039004(Bmp6);ENSMUSG00000024163(Mapk8ip3);ENSMUSG00000020859(Spag9);ENSMUSG00000062175(Tgif2);ENSMUSG00000021835(Bmp4);ENSMUSG00000041120(Nbl1);ENSMUSG00000047407(Tgif1);ENSMUSG00000029249(Rest);ENSMUSG00000090223(Pcp4);ENSMUSG00000042557(Sin3a);ENSMUSG000…	ENSMUSG00000000120(Ngfr);ENSMUSG00000002633(Shh);ENSMUSG00000003948(Mmd);ENSMUSG00000004031(Brinp2);ENSMUSG00000005583(Mef2c);ENSMUSG00000007815(Rhoa);ENSMUSG00000008734(Gprc5b);ENSMUSG00000008999(Bmp7);ENSMUSG00000010086(Rnf112);ENSMUSG00000010175(Prox1);ENSMUSG00000011958(Bnip2);ENSMUSG00000012520(Phox2b);ENSMUSG00000013089(Etv5);ENSMUSG00000013663(Pten);ENSMUSG00000015053(Gata2);ENSMUSG0000001…
GO:0030247	polysaccharide binding	25	0.633707	1.45298	0.040493	0.463655	ENSMUSG00000067279(Ppp1r3c);ENSMUSG00000039556(Ppp1r3f);ENSMUSG00000050423(Ppp1r3g);ENSMUSG00000047963(Stbd1);	ENSMUSG00000006014(Prg4);ENSMUSG00000017344(Vtn);ENSMUSG00000022425(Enpp2);ENSMUSG00000022468(Endou);ENSMUSG00000026835(Fcnb);ENSMUSG00000027346(Gpcpd1);ENSMUSG00000027832(Ptx3);ENSMUSG00000027876(Reg4);ENSMUSG00000033400(Agl);ENSMUSG00000033633(Clec18a);ENSMUSG00000037370(Enpp1);ENSMUSG00000037780(Mbl1);ENSMUSG00000039556(Ppp1r3f);ENSMUSG00000042717(Ppp1r3a);ENSMUSG00000046794(Ppp1r3b);ENSMUSG00…
GO:0007157	heterophilic cell-cell adhesion via plasma membrane cell adhesion molecules	46	0.562773	1.45291	0.0133111	0.461728	ENSMUSG00000048078(Tenm4);ENSMUSG00000040511(Pvr);ENSMUSG00000053522(Lgals7);ENSMUSG00000022865(Cxadr);ENSMUSG00000024670(Cd6);ENSMUSG00000040972(Igsf21);ENSMUSG00000032076(Cadm1);ENSMUSG00000026580(Selp);	ENSMUSG00000000305(Cdh4);ENSMUSG00000000555(Itga5);ENSMUSG00000001123(Lgals9);ENSMUSG00000005338(Cadm3);ENSMUSG00000006411(Nectin4);ENSMUSG00000007209(Ceacam9);ENSMUSG00000008789(Ceacam5);ENSMUSG00000012017(Scarf2);ENSMUSG00000013033(Adgrl1);ENSMUSG00000016150(Tenm1);ENSMUSG00000019818(Cd164);ENSMUSG00000022636(Alcam);ENSMUSG00000022656(Nectin3);ENSMUSG00000022865(Cxadr);ENSMUSG00000024109(Nrxn1)…
GO:0034204	lipid translocation	60	0.538311	1.45239	0.0213115	0.461705	ENSMUSG00000040584(Abcb1a);ENSMUSG00000028125(Abca4);ENSMUSG00000028655(Mfsd2a);ENSMUSG00000024030(Abcg1);ENSMUSG00000021983(Atp8a2);ENSMUSG00000074139(1700057G04Rik);ENSMUSG00000003341(Atp8b3);ENSMUSG00000021948(Prkcd);ENSMUSG00000054662(Ano9);ENSMUSG00000039814(Xkr5);ENSMUSG00000034006(Slc66a2);ENSMUSG00000050296(Abca12);ENSMUSG00000023088(Abcc1);ENSMUSG00000037752(Xkr8);ENSMUSG00000035722(Abca…	ENSMUSG00000000817(Fasl);ENSMUSG00000003341(Atp8b3);ENSMUSG00000006574(Slc4a1);ENSMUSG00000015243(Abca1);ENSMUSG00000018171(Vmp1);ENSMUSG00000019461(Plscr3);ENSMUSG00000021610(Clptm1l);ENSMUSG00000021948(Prkcd);ENSMUSG00000021983(Atp8a2);ENSMUSG00000022753(Tmem30c);ENSMUSG00000023088(Abcc1);ENSMUSG00000024030(Abcg1);ENSMUSG00000024130(Abca3);ENSMUSG00000024566(Atp9b);ENSMUSG00000025324(Atp10a);EN…
GO:0004252	serine-type endopeptidase activity	202	0.455802	1.45116	0.00289017	0.464426	ENSMUSG00000016942(Tmprss6);ENSMUSG00000036480(Prss56);ENSMUSG00000022157(Mcpt8);ENSMUSG00000059481(Plg);ENSMUSG00000044139(Prss53);ENSMUSG00000050762(Prss27);ENSMUSG00000049719(Prss46);ENSMUSG00000029102(Hgfac);ENSMUSG00000026142(Rhbdd1);ENSMUSG00000022887(Masp1);ENSMUSG00000070371(Prss36);ENSMUSG00000021822(Plau);ENSMUSG00000033918(Parl);ENSMUSG00000024371(C2);ENSMUSG00000020806(Rhbdf2);ENSMUSG…	ENSMUSG00000000385(Tmprss2);ENSMUSG00000000392(Fap);ENSMUSG00000001249(Hpn);ENSMUSG00000002660(Clpp);ENSMUSG00000005220(Corin);ENSMUSG00000005800(Mmp8);ENSMUSG00000006205(Htra1);ENSMUSG00000006948(Klk4);ENSMUSG00000015437(Gzmb);ENSMUSG00000015441(Gzmf);ENSMUSG00000015443(Gzmn);ENSMUSG00000015854(Cd5l);ENSMUSG00000016942(Tmprss6);ENSMUSG00000017692(Rhbdl3);ENSMUSG00000017737(Mmp9);ENSMUSG000000198…
GO:0050862	positive regulation of T cell receptor signaling pathway	18	0.66931	1.45114	0.0511883	0.462234	ENSMUSG00000037944(Ccr7);ENSMUSG00000062300(Nectin2);ENSMUSG00000028191(Bcl10);ENSMUSG00000017697(Ada);ENSMUSG00000030744(Rps3);ENSMUSG00000004221(Ikbkg);ENSMUSG00000054342(Kcnn4);	ENSMUSG00000004221(Ikbkg);ENSMUSG00000017697(Ada);ENSMUSG00000024927(Rela);ENSMUSG00000026433(Rab29);ENSMUSG00000028191(Bcl10);ENSMUSG00000029640(Usp12);ENSMUSG00000030744(Rps3);ENSMUSG00000030775(Trat1);ENSMUSG00000034028(Cd226);ENSMUSG00000034833(Tespa1);ENSMUSG00000036526(Card11);ENSMUSG00000036712(Cyld);ENSMUSG00000037706(Cd81);ENSMUSG00000037944(Ccr7);ENSMUSG00000041187(Prkd2);ENSMUSG0000005…
GO:0014841	skeletal muscle satellite cell proliferation	16	0.689585	1.45107	0.0380228	0.460267	ENSMUSG00000024593(Megf10);ENSMUSG00000022974(Paxbp1);ENSMUSG00000024789(Jak2);ENSMUSG00000026031(Cflar);ENSMUSG00000022905(Kpna1);ENSMUSG00000023075(Akirin1);	ENSMUSG00000002250(Ppard);ENSMUSG00000004040(Stat3);ENSMUSG00000022309(Angpt1);ENSMUSG00000022905(Kpna1);ENSMUSG00000022974(Paxbp1);ENSMUSG00000023075(Akirin1);ENSMUSG00000024593(Megf10);ENSMUSG00000024789(Jak2);ENSMUSG00000026031(Cflar);ENSMUSG00000026100(Mstn);ENSMUSG00000026459(Myog);ENSMUSG00000032537(Ephb1);ENSMUSG00000037225(Fgf2);ENSMUSG00000040841(Six5);ENSMUSG00000051367(Six1);ENSMUSG000…
GO:0016298	lipase activity	120	0.484464	1.45061	0.00474683	0.460029	ENSMUSG00000040543(Pitpnm3);ENSMUSG00000015568(Lpl);ENSMUSG00000052160(Pld4);ENSMUSG00000034579(Pla2g3);ENSMUSG00000040997(Abhd4);ENSMUSG00000071047(Ces1a);ENSMUSG00000025509(Pnpla2);ENSMUSG00000042988(Notum);ENSMUSG00000027999(Pla2g12a);ENSMUSG00000038910(Plcl2);ENSMUSG00000029055(Plch2);ENSMUSG00000043286(Pnpla1);ENSMUSG00000071724(Smpd5);ENSMUSG00000026173(Plcd4);ENSMUSG00000050211(Pla2g4e);EN…	ENSMUSG00000000686(Abhd15);ENSMUSG00000002475(Abhd3);ENSMUSG00000002847(Pla1a);ENSMUSG00000003123(Lipe);ENSMUSG00000003363(Pld3);ENSMUSG00000004565(Pnpla6);ENSMUSG00000005413(Hmox1);ENSMUSG00000005899(Smpd4);ENSMUSG00000007036(Abhd16a);ENSMUSG00000009646(Pla2g12b);ENSMUSG00000010660(Plcd1);ENSMUSG00000015001(Oc90);ENSMUSG00000015568(Lpl);ENSMUSG00000016933(Plcg1);ENSMUSG00000018868(Pnpla5);ENSMUS…
GO:0051959	dynein light intermediate chain binding	27	0.624535	1.45007	0.0596745	0.460014	ENSMUSG00000047369(Dnah14);ENSMUSG00000052861(Dnah6);ENSMUSG00000019027(Dnah1);ENSMUSG00000052566(Hook2);ENSMUSG00000022262(Dnah5);ENSMUSG00000047810(Ccdc88b);ENSMUSG00000033987(Dnah17);ENSMUSG00000030882(Dnhd1);ENSMUSG00000038011(Dnah10);ENSMUSG00000047193(Dync2h1);ENSMUSG00000041144(Dnah7b);ENSMUSG00000021879(Dnah12);	ENSMUSG00000005237(Dnah2);ENSMUSG00000018581(Dnah11);ENSMUSG00000018707(Dync1h1);ENSMUSG00000019027(Dnah1);ENSMUSG00000021182(Ccdc88c);ENSMUSG00000021879(Dnah12);ENSMUSG00000022262(Dnah5);ENSMUSG00000028572(Hook1);ENSMUSG00000030882(Dnhd1);ENSMUSG00000032740(Ccdc88a);ENSMUSG00000033826(Dnah8);ENSMUSG00000033987(Dnah17);ENSMUSG00000037098(Rab11fip3);ENSMUSG00000037234(Hook3);ENSMUSG00000037933(Bic…
GO:0042612	MHC class I protein complex	23	0.629151	1.44986	0.0509666	0.458602	ENSMUSG00000060550(H2-Q7);ENSMUSG00000073409(H2-Q6);ENSMUSG00000073411(H2-D1);ENSMUSG00000067212(H2-T23);ENSMUSG00000026471(Mr1);ENSMUSG00000061232(H2-K1);ENSMUSG00000060802(B2m);ENSMUSG00000079507(H2-Q1);	ENSMUSG00000016283(H2-M2);ENSMUSG00000023083(H2-M10.2);ENSMUSG00000024448(H2-M10.1);ENSMUSG00000024459(H2-M5);ENSMUSG00000026471(Mr1);ENSMUSG00000035929(H2-Q4);ENSMUSG00000037130(H2-M10.6);ENSMUSG00000037246(H2-M10.5);ENSMUSG00000037334(H2-M1);ENSMUSG00000037537(H2-M11);ENSMUSG00000048231(H2-M10.4);ENSMUSG00000056116(H2-T22);ENSMUSG00000058124(H2-M10.3);ENSMUSG00000060550(H2-Q7);ENSMUSG0000006080…
GO:0042490	mechanoreceptor differentiation	82	0.504796	1.44967	0.0119863	0.457177	ENSMUSG00000042064(Myo3b);ENSMUSG00000036853(Mcoln3);ENSMUSG00000059146(Ntrk3);ENSMUSG00000002799(Jag2);ENSMUSG00000040728(Esrp1);ENSMUSG00000074818(Pdzd7);ENSMUSG00000027276(Jag1);ENSMUSG00000021835(Bmp4);ENSMUSG00000018395(Kif3a);ENSMUSG00000039191(Rbpj);ENSMUSG00000023959(Clic5);ENSMUSG00000026923(Notch1);ENSMUSG00000048707(Tprn);ENSMUSG00000034121(Mks1);ENSMUSG00000049580(Tsku);ENSMUSG0000002…	ENSMUSG00000001052(Sec24b);ENSMUSG00000001105(Ift20);ENSMUSG00000001751(Naglu);ENSMUSG00000001847(Rac1);ENSMUSG00000002799(Jag2);ENSMUSG00000007034(Slc44a4);ENSMUSG00000007653(Gabrb2);ENSMUSG00000009545(Kcnq1);ENSMUSG00000012819(Cdh23);ENSMUSG00000014773(Dll1);ENSMUSG00000016637(Ift27);ENSMUSG00000017009(Sdc4);ENSMUSG00000018395(Kif3a);ENSMUSG00000019789(Hey2);ENSMUSG00000020319(Wdpcp);ENSMUSG000…
GO:0050857	positive regulation of antigen receptor-mediated signaling pathway	26	0.613841	1.44949	0.0336879	0.455678	ENSMUSG00000037944(Ccr7);ENSMUSG00000062300(Nectin2);ENSMUSG00000021108(Prkch);ENSMUSG00000025986(Slc39a10);ENSMUSG00000028191(Bcl10);ENSMUSG00000017697(Ada);ENSMUSG00000030744(Rps3);ENSMUSG00000004221(Ikbkg);ENSMUSG00000054342(Kcnn4);	ENSMUSG00000004221(Ikbkg);ENSMUSG00000017697(Ada);ENSMUSG00000021108(Prkch);ENSMUSG00000024927(Rela);ENSMUSG00000025986(Slc39a10);ENSMUSG00000026395(Ptprc);ENSMUSG00000026433(Rab29);ENSMUSG00000028191(Bcl10);ENSMUSG00000029254(Stap1);ENSMUSG00000029640(Usp12);ENSMUSG00000030067(Foxp1);ENSMUSG00000030744(Rps3);ENSMUSG00000030775(Trat1);ENSMUSG00000031875(Cmtm3);ENSMUSG00000034028(Cd226);ENSMUSG000…
GO:0015562	efflux transmembrane transporter activity	18	0.682509	1.4461	0.045283	0.468003	ENSMUSG00000040584(Abcb1a);ENSMUSG00000032849(Abcc4);ENSMUSG00000026469(Xpr1);ENSMUSG00000031808(Slc27a1);ENSMUSG00000048833(Slc39a9);ENSMUSG00000023088(Abcc1);	ENSMUSG00000021629(Slc30a5);ENSMUSG00000022822(Abcc5);ENSMUSG00000023088(Abcc1);ENSMUSG00000023259(Slc26a6);ENSMUSG00000026198(Abcb6);ENSMUSG00000026469(Xpr1);ENSMUSG00000028970(Abcb1b);ENSMUSG00000029299(Abcg3);ENSMUSG00000029802(Abcg2);ENSMUSG00000031808(Slc27a1);ENSMUSG00000032849(Abcc4);ENSMUSG00000036083(Slc17a3);ENSMUSG00000040584(Abcb1a);ENSMUSG00000040966(Slc22a2);ENSMUSG00000048833(Slc39…
GO:0016079	synaptic vesicle exocytosis	104	0.491875	1.44501	0.0113452	0.470611	ENSMUSG00000029608(Rph3a);ENSMUSG00000052301(Doc2a);ENSMUSG00000027438(Napb);ENSMUSG00000020883(Fbxl20);ENSMUSG00000030093(Wnt7a);ENSMUSG00000031144(Syp);ENSMUSG00000033615(Cplx1);ENSMUSG00000007207(Stx1a);ENSMUSG00000049303(Syt12);ENSMUSG00000035764(Fbxo45);ENSMUSG00000031840(Rab3a);ENSMUSG00000078816(Prkcg);ENSMUSG00000019790(Stxbp5);ENSMUSG00000030337(Vamp1);ENSMUSG00000011877(Git1);ENSMUSG000…	ENSMUSG00000001018(Snapin);ENSMUSG00000002413(Braf);ENSMUSG00000003378(Grik5);ENSMUSG00000003863(Ppfia3);ENSMUSG00000004113(Cacna1b);ENSMUSG00000004961(Syt5);ENSMUSG00000005469(Prkaca);ENSMUSG00000006024(Napa);ENSMUSG00000007207(Stx1a);ENSMUSG00000007659(Bcl2l1);ENSMUSG00000009894(Snap47);ENSMUSG00000011877(Git1);ENSMUSG00000015968(Cacna1d);ENSMUSG00000017412(Cacnb4);ENSMUSG00000017831(Rab5a);ENS…
GO:0004467	long-chain fatty acid-CoA ligase activity	15	0.682665	1.44333	0.0581197	0.475728	ENSMUSG00000032281(Acsbg1);ENSMUSG00000020333(Acsl6);ENSMUSG00000024209(Acsbg3);ENSMUSG00000031808(Slc27a1);ENSMUSG00000018796(Acsl1);	ENSMUSG00000018796(Acsl1);ENSMUSG00000020333(Acsl6);ENSMUSG00000024207(Acsbg2);ENSMUSG00000024209(Acsbg3);ENSMUSG00000024600(Slc27a6);ENSMUSG00000024981(Acsl5);ENSMUSG00000027359(Slc27a2);ENSMUSG00000027932(Slc27a3);ENSMUSG00000030382(Slc27a5);ENSMUSG00000031278(Acsl4);ENSMUSG00000031808(Slc27a1);ENSMUSG00000032281(Acsbg1);ENSMUSG00000032883(Acsl3);ENSMUSG00000033533(Acsm1);ENSMUSG00000059316(Slc…
GO:0050871	positive regulation of B cell activation	208	0.453051	1.44311	0.004329	0.474509	ENSMUSG00000031497(Tnfsf13b);ENSMUSG00000017652(Cd40);ENSMUSG00000045322(Tlr9);ENSMUSG00000024610(Cd74);ENSMUSG00000020134(Peli1);ENSMUSG00000033721(Vav3);ENSMUSG00000027544(Nfatc2);ENSMUSG00000023067(Cdkn1a);ENSMUSG00000025986(Slc39a10);ENSMUSG00000040990(Sh3kbp1);ENSMUSG00000026288(Inpp5d);ENSMUSG00000005268(Prlr);ENSMUSG00000017697(Ada);ENSMUSG00000047123(Ticam1);ENSMUSG00000028291(Akirin2);EN…	ENSMUSG00000000869(Il4);ENSMUSG00000000957(Mmp14);ENSMUSG00000001444(Tbx21);ENSMUSG00000002111(Spi1);ENSMUSG00000002147(Stat6);ENSMUSG00000002221(Paxip1);ENSMUSG00000002308(Cd320);ENSMUSG00000002603(Tgfb1);ENSMUSG00000004043(Stat5a);ENSMUSG00000005268(Prlr);ENSMUSG00000005583(Mef2c);ENSMUSG00000009900(Wnt3a);ENSMUSG00000016529(Il10);ENSMUSG00000017550(Atad5);ENSMUSG00000017652(Cd40);ENSMUSG000000…
GO:0048665	neuron fate specification	38	0.570671	1.44175	0.0253378	0.47811	ENSMUSG00000059146(Ntrk3);ENSMUSG00000032318(Isl2);ENSMUSG00000040728(Esrp1);ENSMUSG00000055197(Fev);ENSMUSG00000008575(Nfib);ENSMUSG00000025932(Eya1);ENSMUSG00000045591(Olig3);ENSMUSG00000048402(Gli2);	ENSMUSG00000000567(Sox9);ENSMUSG00000001566(Mnx1);ENSMUSG00000001911(Nfix);ENSMUSG00000002633(Shh);ENSMUSG00000008575(Nfib);ENSMUSG00000013787(Ehmt2);ENSMUSG00000014773(Dll1);ENSMUSG00000019428(Fkbp8);ENSMUSG00000020052(Ascl1);ENSMUSG00000021318(Gli3);ENSMUSG00000022484(Hoxc10);ENSMUSG00000025231(Sufu);ENSMUSG00000025932(Eya1);ENSMUSG00000026934(Lhx3);ENSMUSG00000027434(Nkx2-2);ENSMUSG00000028266…
GO:0046007	negative regulation of activated T cell proliferation	17	0.669864	1.44097	0.0439932	0.479386	ENSMUSG00000090958(Lrrc32);ENSMUSG00000053216(Btn2a2);ENSMUSG00000028581(Laptm5);ENSMUSG00000079037(Prnp);ENSMUSG00000040423(Rc3h1);	ENSMUSG00000000706(Btn1a1);ENSMUSG00000016496(Cd274);ENSMUSG00000016498(Pdcd1lg2);ENSMUSG00000019987(Arg1);ENSMUSG00000020612(Prkar1a);ENSMUSG00000022568(Scrib);ENSMUSG00000028581(Laptm5);ENSMUSG00000031551(Ido1);ENSMUSG00000031628(Casp3);ENSMUSG00000032021(Crtam);ENSMUSG00000040423(Rc3h1);ENSMUSG00000053216(Btn2a2);ENSMUSG00000062593(Gm49339);ENSMUSG00000079037(Prnp);ENSMUSG00000090958(Lrrc32);E…
GO:0003707	steroid hormone receptor activity	16	0.676147	1.4407	0.0618182	0.478346	ENSMUSG00000025931(Paqr8);ENSMUSG00000024955(Esrra);ENSMUSG00000039656(Rxrb);ENSMUSG00000019768(Esr1);	ENSMUSG00000015843(Rxrg);ENSMUSG00000015846(Rxra);ENSMUSG00000019768(Esr1);ENSMUSG00000021055(Esr2);ENSMUSG00000021255(Esrrb);ENSMUSG00000022383(Ppara);ENSMUSG00000024431(Nr3c1);ENSMUSG00000024955(Esrra);ENSMUSG00000025931(Paqr8);ENSMUSG00000026610(Esrrg);ENSMUSG00000031870(Pgr);ENSMUSG00000037348(Paqr7);ENSMUSG00000039202(Abhd2);ENSMUSG00000039656(Rxrb);ENSMUSG00000043366(Or51e2);ENSMUSG00000053…
GO:0046716	muscle cell cellular homeostasis	24	0.632263	1.44056	0.0533563	0.476817	ENSMUSG00000059481(Plg);ENSMUSG00000031337(Mtm1);ENSMUSG00000024529(Lox);ENSMUSG00000025579(Gaa);ENSMUSG00000004383(Large1);ENSMUSG00000030695(Aldoa);ENSMUSG00000002603(Tgfb1);ENSMUSG00000051675(Trim32);ENSMUSG00000022982(Sod1);ENSMUSG00000033065(Pfkm);ENSMUSG00000045103(Dmd);	ENSMUSG00000002603(Tgfb1);ENSMUSG00000004383(Large1);ENSMUSG00000007655(Cav1);ENSMUSG00000015605(Srf);ENSMUSG00000016534(Lamp2);ENSMUSG00000021109(Hif1a);ENSMUSG00000022982(Sod1);ENSMUSG00000024529(Lox);ENSMUSG00000025579(Gaa);ENSMUSG00000025746(Il6);ENSMUSG00000026100(Mstn);ENSMUSG00000027107(Chrna1);ENSMUSG00000030470(Csrp3);ENSMUSG00000030695(Aldoa);ENSMUSG00000030847(Bag3);ENSMUSG00000031337(…
GO:0050770	regulation of axonogenesis	174	0.462622	1.44017	0.00306748	0.476333	ENSMUSG00000056486(Chn1);ENSMUSG00000030093(Wnt7a);ENSMUSG00000038780(Smurf1);ENSMUSG00000031398(Plxna3);ENSMUSG00000038777(Sema6c);ENSMUSG00000059146(Ntrk3);ENSMUSG00000033618(Map3k13);ENSMUSG00000022883(Robo1);ENSMUSG00000027954(Efna1);ENSMUSG00000021451(Sema4d);ENSMUSG00000043051(Disc1);ENSMUSG00000004885(Crabp2);ENSMUSG00000063531(Sema3e);ENSMUSG00000022231(Sema5a);ENSMUSG00000053646(Plxnb1);…	ENSMUSG00000000125(Wnt3);ENSMUSG00000000303(Cdh1);ENSMUSG00000000305(Cdh4);ENSMUSG00000000627(Sema4f);ENSMUSG00000000861(Bcl11a);ENSMUSG00000001227(Sema6b);ENSMUSG00000001313(Rnd2);ENSMUSG00000001627(Ifrd1);ENSMUSG00000002274(Metrn);ENSMUSG00000002413(Braf);ENSMUSG00000002546(Golga2);ENSMUSG00000002985(Apoe);ENSMUSG00000003068(Stk11);ENSMUSG00000003934(Efnb3);ENSMUSG00000004788(Eif2b2);ENSMUSG000…
GO:0004180	carboxypeptidase activity	43	0.556602	1.43958	0.0183946	0.476859	ENSMUSG00000027408(Cpxm1);ENSMUSG00000039007(Cpq);ENSMUSG00000054999(Naaladl1);ENSMUSG00000017760(Ctsa);ENSMUSG00000030862(Cpxm2);ENSMUSG00000036596(Cpz);ENSMUSG00000021477(Ctsl);ENSMUSG00000037568(Vash2);ENSMUSG00000040812(Agbl2);ENSMUSG00000000278(Scpep1);ENSMUSG00000071553(Cpa2);ENSMUSG00000016256(Ctsz);ENSMUSG00000020681(Ace);ENSMUSG00000036411(9530077C05Rik);ENSMUSG00000024644(Cndp2);ENSMUSG…	ENSMUSG00000000278(Scpep1);ENSMUSG00000001773(Folh1);ENSMUSG00000001865(Cpa3);ENSMUSG00000011463(Cpb1);ENSMUSG00000014837(4931428F04Rik);ENSMUSG00000015405(Ace2);ENSMUSG00000016256(Ctsz);ENSMUSG00000017760(Ctsa);ENSMUSG00000020183(Cpm);ENSMUSG00000020473(Aebp1);ENSMUSG00000020681(Ace);ENSMUSG00000020841(Cpd);ENSMUSG00000021256(Vash1);ENSMUSG00000021477(Ctsl);ENSMUSG00000021557(Agtpbp1);ENSMUSG000…
GO:1901523	icosanoid catabolic process	19	0.654536	1.43944	0.0708117	0.475315	ENSMUSG00000019278(Dpep1);ENSMUSG00000090700(Cyp4f40);ENSMUSG00000024055(Cyp4f13);	ENSMUSG00000003484(Cyp4f18);ENSMUSG00000007036(Abhd16a);ENSMUSG00000019278(Dpep1);ENSMUSG00000024055(Cyp4f13);ENSMUSG00000024292(Cyp4f14);ENSMUSG00000028670(Lypla2);ENSMUSG00000028712(Cyp4a31);ENSMUSG00000028715(Cyp4a14);ENSMUSG00000031613(Hpgd);ENSMUSG00000053687(Dpep2);ENSMUSG00000063929(Cyp4a32);ENSMUSG00000066071(Cyp4a12a);ENSMUSG00000066072(Cyp4a10);ENSMUSG00000073424(Cyp4f15);ENSMUSG0000007…
GO:0004707	MAP kinase activity	17	0.673276	1.43814	0.0578947	0.478813	ENSMUSG00000024558(Mapk4);ENSMUSG00000046709(Mapk10);ENSMUSG00000109061(Gm49320);ENSMUSG00000001034(Mapk7);ENSMUSG00000020366(Mapk9);ENSMUSG00000042688(Mapk6);ENSMUSG00000053137(Mapk11);ENSMUSG00000022610(Mapk12);ENSMUSG00000017376(Nlk);ENSMUSG00000002948(Map2k7);ENSMUSG00000063358(Mapk1);ENSMUSG00000063065(Mapk3);	ENSMUSG00000001034(Mapk7);ENSMUSG00000002948(Map2k7);ENSMUSG00000004864(Mapk13);ENSMUSG00000017376(Nlk);ENSMUSG00000020366(Mapk9);ENSMUSG00000021936(Mapk8);ENSMUSG00000022610(Mapk12);ENSMUSG00000024558(Mapk4);ENSMUSG00000028284(Map3k7);ENSMUSG00000042688(Mapk6);ENSMUSG00000046709(Mapk10);ENSMUSG00000053137(Mapk11);ENSMUSG00000053436(Mapk14);ENSMUSG00000063065(Mapk3);ENSMUSG00000063358(Mapk1);ENSM…
GO:0032291	axon ensheathment in central nervous system	25	0.614899	1.43783	0.0449827	0.477942	ENSMUSG00000048078(Tenm4);ENSMUSG00000040936(Ulk4);ENSMUSG00000017929(B4galt5);ENSMUSG00000033579(Fa2h);ENSMUSG00000017167(Cntnap1);	ENSMUSG00000003458(Ncstn);ENSMUSG00000013663(Pten);ENSMUSG00000017167(Cntnap1);ENSMUSG00000017929(B4galt5);ENSMUSG00000020774(Aspa);ENSMUSG00000021379(Id4);ENSMUSG00000022037(Clu);ENSMUSG00000027375(Mal);ENSMUSG00000027995(Tlr2);ENSMUSG00000030400(Ercc2);ENSMUSG00000031425(Plp1);ENSMUSG00000032517(Mobp);ENSMUSG00000033006(Sox10);ENSMUSG00000033579(Fa2h);ENSMUSG00000036098(Myrf);ENSMUSG00000036634…
GO:0007416	synapse assembly	210	0.448426	1.43656	0	0.481372	ENSMUSG00000030093(Wnt7a);ENSMUSG00000059146(Ntrk3);ENSMUSG00000034460(Six4);ENSMUSG00000045005(Fzd5);ENSMUSG00000037126(Psd);ENSMUSG00000021451(Sema4d);ENSMUSG00000022623(Shank3);ENSMUSG00000042589(Cux2);ENSMUSG00000057606(Colq);ENSMUSG00000025555(Farp1);ENSMUSG00000033707(Lrrc24);ENSMUSG00000053646(Plxnb1);ENSMUSG00000042873(Lhfpl4);ENSMUSG00000051790(Nlgn2);ENSMUSG00000035764(Fbxo45);ENSMUSG00…	ENSMUSG00000000303(Cdh1);ENSMUSG00000000560(Gabra2);ENSMUSG00000001300(Efnb2);ENSMUSG00000003934(Efnb3);ENSMUSG00000005583(Mef2c);ENSMUSG00000005958(Ephb3);ENSMUSG00000006134(Crkl);ENSMUSG00000006932(Ctnnb1);ENSMUSG00000007594(Hapln4);ENSMUSG00000007653(Gabrb2);ENSMUSG00000008153(Clstn3);ENSMUSG00000008489(Elavl2);ENSMUSG00000009900(Wnt3a);ENSMUSG00000010803(Gabra1);ENSMUSG00000013033(Adgrl1);ENS…
GO:0044804	autophagy of nucleus	18	0.672375	1.43555	0.0573913	0.483675	ENSMUSG00000028385(Snx30);ENSMUSG00000030314(Atg7);ENSMUSG00000041341(Atg2b);ENSMUSG00000032905(Atg12);ENSMUSG00000109493(Gm45208);ENSMUSG00000027244(Atg13);ENSMUSG00000041895(Wipi1);ENSMUSG00000039382(Wdr45);ENSMUSG00000038295(Atg9b);ENSMUSG00000025907(Rb1cc1);ENSMUSG00000025173(Wdr45b);	ENSMUSG00000004798(Ulk2);ENSMUSG00000022663(Atg3);ENSMUSG00000024773(Atg2a);ENSMUSG00000025173(Wdr45b);ENSMUSG00000025907(Rb1cc1);ENSMUSG00000027244(Atg13);ENSMUSG00000028007(Snx7);ENSMUSG00000028385(Snx30);ENSMUSG00000029578(Wipi2);ENSMUSG00000030314(Atg7);ENSMUSG00000032905(Atg12);ENSMUSG00000033124(Atg9a);ENSMUSG00000038160(Atg5);ENSMUSG00000038295(Atg9b);ENSMUSG00000039382(Wdr45);ENSMUSG00000…
GO:0001750	photoreceptor outer segment	87	0.494928	1.43551	0.0129032	0.481741	ENSMUSG00000030324(Rho);ENSMUSG00000042064(Myo3b);ENSMUSG00000028125(Abca4);ENSMUSG00000056055(Sag);ENSMUSG00000029556(Hnf1a);ENSMUSG00000049044(Rapgef4);ENSMUSG00000026525(Opn3);ENSMUSG00000030701(Plekhb1);ENSMUSG00000025235(Bbs4);ENSMUSG00000052727(Map1b);ENSMUSG00000028012(Rrh);ENSMUSG00000037446(Tulp1);ENSMUSG00000031732(Phlpp2);ENSMUSG00000023175(Bsg);ENSMUSG00000022837(Iqcb1);ENSMUSG0000001…	ENSMUSG00000001105(Ift20);ENSMUSG00000001173(Ocrl);ENSMUSG00000002763(Pex6);ENSMUSG00000006007(Pdc);ENSMUSG00000007107(Atp1a4);ENSMUSG00000009108(Gnat2);ENSMUSG00000014361(Mertk);ENSMUSG00000019889(Ptprk);ENSMUSG00000019971(Cep290);ENSMUSG00000020284(Cfap410);ENSMUSG00000020890(Gucy2e);ENSMUSG00000020907(Rcvrn);ENSMUSG00000021007(Spata7);ENSMUSG00000021363(Mak);ENSMUSG00000021803(Cdhr1);ENSMUSG00…
GO:0032946	positive regulation of mononuclear cell proliferation	152	0.462671	1.43537	0	0.480211	ENSMUSG00000025383(Il23a);ENSMUSG00000037944(Ccr7);ENSMUSG00000031497(Tnfsf13b);ENSMUSG00000026532(Spta1);ENSMUSG00000017652(Cd40);ENSMUSG00000045322(Tlr9);ENSMUSG00000024610(Cd74);ENSMUSG00000024670(Cd6);ENSMUSG00000020134(Peli1);ENSMUSG00000000732(Icosl);ENSMUSG00000033721(Vav3);ENSMUSG00000035914(Cd276);ENSMUSG00000027544(Nfatc2);ENSMUSG00000000791(Il12rb1);ENSMUSG00000031805(Jak3);ENSMUSG0000…	ENSMUSG00000000732(Icosl);ENSMUSG00000000791(Il12rb1);ENSMUSG00000000869(Il4);ENSMUSG00000002308(Cd320);ENSMUSG00000002633(Shh);ENSMUSG00000004043(Stat5a);ENSMUSG00000004069(Dnaja3);ENSMUSG00000004296(Il12b);ENSMUSG00000004709(Cd244a);ENSMUSG00000004948(Zp3);ENSMUSG00000005268(Prlr);ENSMUSG00000005465(Il27ra);ENSMUSG00000005583(Mef2c);ENSMUSG00000006389(Mpl);ENSMUSG00000006574(Slc4a1);ENSMUSG0000…
GO:0002476	antigen processing and presentation of endogenous peptide antigen via MHC class Ib	29	0.599119	1.4329	0.0387324	0.488663	ENSMUSG00000060550(H2-Q7);ENSMUSG00000073409(H2-Q6);ENSMUSG00000073411(H2-D1);ENSMUSG00000067212(H2-T23);ENSMUSG00000079492(Gm11127);	ENSMUSG00000016206(H2-M3);ENSMUSG00000016283(H2-M2);ENSMUSG00000023083(H2-M10.2);ENSMUSG00000024339(Tap2);ENSMUSG00000024448(H2-M10.1);ENSMUSG00000024459(H2-M5);ENSMUSG00000035929(H2-Q4);ENSMUSG00000037053(Azgp1);ENSMUSG00000037130(H2-M10.6);ENSMUSG00000037246(H2-M10.5);ENSMUSG00000037334(H2-M1);ENSMUSG00000037537(H2-M11);ENSMUSG00000048231(H2-M10.4);ENSMUSG00000053835(H2-T24);ENSMUSG00000056116(…
GO:0014046	dopamine secretion	43	0.556476	1.43261	0.0252525	0.487756	ENSMUSG00000027220(Syt13);ENSMUSG00000027577(Chrna4);ENSMUSG00000049303(Syt12);ENSMUSG00000090223(Pcp4);ENSMUSG00000031840(Rab3a);ENSMUSG00000068923(Syt11);ENSMUSG00000023064(Sncg);ENSMUSG00000027950(Chrnb2);ENSMUSG00000020458(Rtn4);ENSMUSG00000024743(Syt7);ENSMUSG00000048120(Entpd1);ENSMUSG00000041479(Syt15);	ENSMUSG00000004961(Syt5);ENSMUSG00000020458(Rtn4);ENSMUSG00000022705(Drd3);ENSMUSG00000023064(Sncg);ENSMUSG00000023192(Grm2);ENSMUSG00000024261(Syt4);ENSMUSG00000024462(Gabbr1);ENSMUSG00000024743(Syt7);ENSMUSG00000025094(Slc18a2);ENSMUSG00000025889(Snca);ENSMUSG00000025905(Oprk1);ENSMUSG00000027220(Syt13);ENSMUSG00000027577(Chrna4);ENSMUSG00000027849(Syt6);ENSMUSG00000027950(Chrnb2);ENSMUSG000000…
GO:0004620	phospholipase activity	96	0.486504	1.43257	0.0078125	0.485795	ENSMUSG00000040543(Pitpnm3);ENSMUSG00000015568(Lpl);ENSMUSG00000052160(Pld4);ENSMUSG00000034579(Pla2g3);ENSMUSG00000040997(Abhd4);ENSMUSG00000025509(Pnpla2);ENSMUSG00000027999(Pla2g12a);ENSMUSG00000038910(Plcl2);ENSMUSG00000029055(Plch2);ENSMUSG00000071724(Smpd5);ENSMUSG00000026173(Plcd4);ENSMUSG00000050211(Pla2g4e);ENSMUSG00000023913(Pla2g7);ENSMUSG00000046971(Pla2g4f);ENSMUSG00000032207(Lipc);E…	ENSMUSG00000002475(Abhd3);ENSMUSG00000002847(Pla1a);ENSMUSG00000003363(Pld3);ENSMUSG00000004565(Pnpla6);ENSMUSG00000005413(Hmox1);ENSMUSG00000005899(Smpd4);ENSMUSG00000007036(Abhd16a);ENSMUSG00000009646(Pla2g12b);ENSMUSG00000010660(Plcd1);ENSMUSG00000015001(Oc90);ENSMUSG00000015568(Lpl);ENSMUSG00000016933(Plcg1);ENSMUSG00000019822(Smpd2);ENSMUSG00000019872(Smpdl3a);ENSMUSG00000020828(Pld2);ENSMUS…
GO:0050671	positive regulation of lymphocyte proliferation	149	0.469902	1.43233	0.0074184	0.484756	ENSMUSG00000025383(Il23a);ENSMUSG00000037944(Ccr7);ENSMUSG00000031497(Tnfsf13b);ENSMUSG00000026532(Spta1);ENSMUSG00000017652(Cd40);ENSMUSG00000045322(Tlr9);ENSMUSG00000024610(Cd74);ENSMUSG00000024670(Cd6);ENSMUSG00000020134(Peli1);ENSMUSG00000000732(Icosl);ENSMUSG00000033721(Vav3);ENSMUSG00000035914(Cd276);ENSMUSG00000027544(Nfatc2);ENSMUSG00000000791(Il12rb1);ENSMUSG00000031805(Jak3);ENSMUSG0000…	ENSMUSG00000000732(Icosl);ENSMUSG00000000791(Il12rb1);ENSMUSG00000000869(Il4);ENSMUSG00000002308(Cd320);ENSMUSG00000002633(Shh);ENSMUSG00000004043(Stat5a);ENSMUSG00000004069(Dnaja3);ENSMUSG00000004296(Il12b);ENSMUSG00000004709(Cd244a);ENSMUSG00000004948(Zp3);ENSMUSG00000005268(Prlr);ENSMUSG00000005465(Il27ra);ENSMUSG00000005583(Mef2c);ENSMUSG00000006389(Mpl);ENSMUSG00000006574(Slc4a1);ENSMUSG0000…
GO:0016860	intramolecular oxidoreductase activity	57	0.526727	1.43228	0.029654	0.482838	ENSMUSG00000063730(Hsd3b2);ENSMUSG00000017969(Ptgis);ENSMUSG00000029919(Hpgds);ENSMUSG00000030284(Creld1);ENSMUSG00000015090(Ptgds);ENSMUSG00000033684(Qsox1);ENSMUSG00000053898(Ech1);ENSMUSG00000021417(Eci2);ENSMUSG00000050737(Ptges);ENSMUSG00000052102(Gnpda1);ENSMUSG00000022844(Pdia5);ENSMUSG00000071072(Ptges3);ENSMUSG00000033307(Mif);ENSMUSG00000024132(Eci1);ENSMUSG00000020571(Pdia6);ENSMUSG000…	ENSMUSG00000001666(Ddt);ENSMUSG00000004996(Mri1);ENSMUSG00000015090(Ptgds);ENSMUSG00000017969(Ptgis);ENSMUSG00000020571(Pdia6);ENSMUSG00000020689(Itgb3);ENSMUSG00000021148(Gm9745);ENSMUSG00000021416(Eci3);ENSMUSG00000021417(Eci2);ENSMUSG00000021928(Ebpl);ENSMUSG00000022012(Enox1);ENSMUSG00000022129(Dct);ENSMUSG00000022844(Pdia5);ENSMUSG00000022853(Ehhadh);ENSMUSG00000023272(Creld2);ENSMUSG0000002…
GO:0099634	postsynaptic specialization membrane	155	0.468636	1.4308	0.00296736	0.487056	ENSMUSG00000020598(Nrcam);ENSMUSG00000052572(Dlg2);ENSMUSG00000039579(Grin3a);ENSMUSG00000053141(Ptprt);ENSMUSG00000020599(Rgs9);ENSMUSG00000026251(Chrnd);ENSMUSG00000007207(Stx1a);ENSMUSG00000027577(Chrna4);ENSMUSG00000051790(Nlgn2);ENSMUSG00000021139(Gm20498);ENSMUSG00000041189(Chrnb1);ENSMUSG00000045045(Lrfn4);ENSMUSG00000031302(Nlgn3);ENSMUSG00000035735(Dagla);ENSMUSG00000040495(Chrm4);ENSMUS…	ENSMUSG00000000263(Glra1);ENSMUSG00000000560(Gabra2);ENSMUSG00000000627(Sema4f);ENSMUSG00000001300(Efnb2);ENSMUSG00000001986(Gria3);ENSMUSG00000002104(Rapsn);ENSMUSG00000002771(Grin2d);ENSMUSG00000003269(Cyth2);ENSMUSG00000003346(Abhd17a);ENSMUSG00000003378(Grik5);ENSMUSG00000003872(Lin7b);ENSMUSG00000003934(Efnb3);ENSMUSG00000004951(Hspb1);ENSMUSG00000007207(Stx1a);ENSMUSG00000007653(Gabrb2);ENS…
GO:0050766	positive regulation of phagocytosis	86	0.497522	1.43005	0.0110236	0.488247	ENSMUSG00000068227(Il2rb);ENSMUSG00000037944(Ccr7);ENSMUSG00000031028(Tub);ENSMUSG00000023206(Il15ra);ENSMUSG00000022887(Masp1);ENSMUSG00000026177(Slc11a1);ENSMUSG00000035385(Ccl2);ENSMUSG00000024371(C2);ENSMUSG00000020263(Appl2);ENSMUSG00000055447(Cd47);ENSMUSG00000041351(Rap1gap);ENSMUSG00000001128(Cfp);ENSMUSG00000037446(Tulp1);ENSMUSG00000015053(Gata2);ENSMUSG00000006519(Cyba);ENSMUSG00000024…	ENSMUSG00000000440(Pparg);ENSMUSG00000000631(Myo18a);ENSMUSG00000001128(Cfp);ENSMUSG00000002944(Cd36);ENSMUSG00000003814(Calr);ENSMUSG00000005681(Apoa2);ENSMUSG00000006519(Cyba);ENSMUSG00000009681(Bcr);ENSMUSG00000014361(Mertk);ENSMUSG00000015053(Gata2);ENSMUSG00000015452(Ager);ENSMUSG00000015533(Itga2);ENSMUSG00000015656(Hspa8);ENSMUSG00000015947(Fcgr1);ENSMUSG00000016024(Lbp);ENSMUSG00000017631…
GO:0006044	N-acetylglucosamine metabolic process	17	0.673027	1.42853	0.0646853	0.492939	ENSMUSG00000037722(Gnpnat1);ENSMUSG00000052102(Gnpda1);ENSMUSG00000031387(Renbp);ENSMUSG00000031952(Chst5);ENSMUSG00000021665(Hexb);ENSMUSG00000057337(Chst3);ENSMUSG00000028479(Gne);ENSMUSG00000036820(Amdhd2);ENSMUSG00000053916(Nanp);ENSMUSG00000025220(Oga);	ENSMUSG00000021665(Hexb);ENSMUSG00000025220(Oga);ENSMUSG00000027221(Chst1);ENSMUSG00000027963(Extl2);ENSMUSG00000028479(Gne);ENSMUSG00000029209(Gnpda2);ENSMUSG00000031387(Renbp);ENSMUSG00000031952(Chst5);ENSMUSG00000033350(Chst2);ENSMUSG00000034744(Nagk);ENSMUSG00000035930(Chst4);ENSMUSG00000036820(Amdhd2);ENSMUSG00000037347(Chst7);ENSMUSG00000037722(Gnpnat1);ENSMUSG00000052102(Gnpda1);ENSMUSG000…
GO:0006692	prostanoid metabolic process	63	0.517704	1.42709	0.0218121	0.497161	ENSMUSG00000021214(Akr1c18);ENSMUSG00000052131(Akr1b7);ENSMUSG00000017969(Ptgis);ENSMUSG00000024610(Cd74);ENSMUSG00000029919(Hpgds);ENSMUSG00000034579(Pla2g3);ENSMUSG00000015090(Ptgds);ENSMUSG00000061825(Ces2c);ENSMUSG00000050737(Ptges);ENSMUSG00000046971(Pla2g4f);ENSMUSG00000062826(Ces2f);ENSMUSG00000036257(Pnpla8);ENSMUSG00000071072(Ptges3);ENSMUSG00000020366(Mapk9);ENSMUSG00000033307(Mif);ENSM…	ENSMUSG00000001642(Akr1b3);ENSMUSG00000004038(Gstm3);ENSMUSG00000006269(Atp6v1b1);ENSMUSG00000015090(Ptgds);ENSMUSG00000017969(Ptgis);ENSMUSG00000020063(Sirt1);ENSMUSG00000020123(Avpr1a);ENSMUSG00000020366(Mapk9);ENSMUSG00000020777(Acox1);ENSMUSG00000021207(Akr1c21);ENSMUSG00000021210(Akr1c6);ENSMUSG00000021214(Akr1c18);ENSMUSG00000021367(Edn1);ENSMUSG00000022064(Pibf1);ENSMUSG00000022683(Pla2g10…
GO:0016500	protein-hormone receptor activity	26	0.614812	1.42704	0.040636	0.495336	ENSMUSG00000057722(Lepr);ENSMUSG00000042793(Lgr6);ENSMUSG00000023047(Amhr2);ENSMUSG00000030168(Adipor2);ENSMUSG00000026457(Adipor1);ENSMUSG00000050199(Lgr4);ENSMUSG00000005534(Insr);	ENSMUSG00000005534(Insr);ENSMUSG00000005640(Insrr);ENSMUSG00000020140(Lgr5);ENSMUSG00000020963(Tshr);ENSMUSG00000023047(Amhr2);ENSMUSG00000024107(Lhcgr);ENSMUSG00000026457(Adipor1);ENSMUSG00000029255(Gnrhr);ENSMUSG00000030168(Adipor2);ENSMUSG00000032937(Fshr);ENSMUSG00000041333(Mup4);ENSMUSG00000042190(Cmklr1);ENSMUSG00000042793(Lgr6);ENSMUSG00000046856(Gpr1);ENSMUSG00000050164(Mchr1);ENSMUSG0000…
GO:0070242	thymocyte apoptotic process	22	0.631383	1.42628	0.0455312	0.496579	ENSMUSG00000036931(Nfkbid);ENSMUSG00000027954(Efna1);ENSMUSG00000025473(Adam8);ENSMUSG00000021835(Bmp4);ENSMUSG00000027387(Zc3h8);ENSMUSG00000029521(Chek2);ENSMUSG00000017697(Ada);	ENSMUSG00000002083(Bbc3);ENSMUSG00000003873(Bax);ENSMUSG00000017697(Ada);ENSMUSG00000021109(Hif1a);ENSMUSG00000021318(Gli3);ENSMUSG00000021835(Bmp4);ENSMUSG00000021994(Wnt5a);ENSMUSG00000025473(Adam8);ENSMUSG00000026029(Casp8);ENSMUSG00000026585(Kifap3);ENSMUSG00000027381(Bcl2l11);ENSMUSG00000027387(Zc3h8);ENSMUSG00000027954(Efna1);ENSMUSG00000028974(Dffa);ENSMUSG00000029521(Chek2);ENSMUSG0000003…
GO:0035234	ectopic germ cell programmed cell death	20	0.654454	1.42603	0.0587189	0.495561	ENSMUSG00000033538(Casp4);ENSMUSG00000022982(Sod1);ENSMUSG00000027399(Il1a);ENSMUSG00000022672(Prkdc);ENSMUSG00000020390(Ube2b);ENSMUSG00000050957(Insl6);ENSMUSG00000027398(Il1b);ENSMUSG00000029863(Casp2);	ENSMUSG00000003873(Bax);ENSMUSG00000005672(Kit);ENSMUSG00000007659(Bcl2l1);ENSMUSG00000009670(Tex11);ENSMUSG00000019966(Kitl);ENSMUSG00000020390(Ube2b);ENSMUSG00000022672(Prkdc);ENSMUSG00000022982(Sod1);ENSMUSG00000024740(Ddb1);ENSMUSG00000027398(Il1b);ENSMUSG00000027399(Il1a);ENSMUSG00000029863(Casp2);ENSMUSG00000030189(Ybx3);ENSMUSG00000033538(Casp4);ENSMUSG00000040629(Mael);ENSMUSG00000050957(…
GO:1900271	regulation of long-term synaptic potentiation	54	0.533638	1.4255	0.0278689	0.495773	ENSMUSG00000021259(Cyp46a1);ENSMUSG00000022623(Shank3);ENSMUSG00000021750(Fam107a);ENSMUSG00000002985(Apoe);ENSMUSG00000031840(Rab3a);ENSMUSG00000079037(Prnp);ENSMUSG00000031302(Nlgn3);ENSMUSG00000021190(Lgmn);ENSMUSG00000020716(Nf1);ENSMUSG00000005102(Eif2ak4);ENSMUSG00000020178(Adora2a);ENSMUSG00000022812(Gsk3b);ENSMUSG00000015452(Ager);ENSMUSG00000037058(Paip2);ENSMUSG00000022892(App);ENSMUSG0…	ENSMUSG00000002985(Apoe);ENSMUSG00000003458(Ncstn);ENSMUSG00000003575(Crtc1);ENSMUSG00000003657(Calb2);ENSMUSG00000005102(Eif2ak4);ENSMUSG00000015452(Ager);ENSMUSG00000015837(Sqstm1);ENSMUSG00000020178(Adora2a);ENSMUSG00000020431(Adcy1);ENSMUSG00000020716(Nf1);ENSMUSG00000021057(Akap5);ENSMUSG00000021190(Lgmn);ENSMUSG00000021259(Cyp46a1);ENSMUSG00000021337(Scgn);ENSMUSG00000021478(Drd1);ENSMUSG00…
GO:0002717	positive regulation of natural killer cell mediated immunity	36	0.574783	1.42512	0.0309278	0.495303	ENSMUSG00000079685(Ulbp1);ENSMUSG00000062300(Nectin2);ENSMUSG00000040511(Pvr);ENSMUSG00000032076(Cadm1);	ENSMUSG00000004043(Stat5a);ENSMUSG00000004296(Il12b);ENSMUSG00000005696(Sh2d1a);ENSMUSG00000015314(Slamf6);ENSMUSG00000016206(H2-M3);ENSMUSG00000020919(Stat5b);ENSMUSG00000026068(Il18rap);ENSMUSG00000027347(Rasgrp1);ENSMUSG00000027718(Il21);ENSMUSG00000027776(Il12a);ENSMUSG00000030124(Lag3);ENSMUSG00000030149(Klrk1);ENSMUSG00000030165(Klrd1);ENSMUSG00000030167(Klrc1);ENSMUSG00000030325(Klrb1c);EN…
GO:0015872	dopamine transport	58	0.531381	1.42481	0.0290323	0.494532	ENSMUSG00000027220(Syt13);ENSMUSG00000027577(Chrna4);ENSMUSG00000049303(Syt12);ENSMUSG00000090223(Pcp4);ENSMUSG00000031840(Rab3a);ENSMUSG00000068923(Syt11);ENSMUSG00000023064(Sncg);ENSMUSG00000027950(Chrnb2);ENSMUSG00000023826(Prkn);ENSMUSG00000020458(Rtn4);ENSMUSG00000024743(Syt7);ENSMUSG00000048120(Entpd1);ENSMUSG00000003411(Rab3b);ENSMUSG00000041479(Syt15);ENSMUSG00000022144(Gdnf);ENSMUSG00000…	ENSMUSG00000003411(Rab3b);ENSMUSG00000004961(Syt5);ENSMUSG00000020458(Rtn4);ENSMUSG00000021478(Drd1);ENSMUSG00000021609(Slc6a3);ENSMUSG00000022144(Gdnf);ENSMUSG00000022705(Drd3);ENSMUSG00000023064(Sncg);ENSMUSG00000023192(Grm2);ENSMUSG00000023826(Prkn);ENSMUSG00000023828(Slc22a3);ENSMUSG00000023829(Slc22a1);ENSMUSG00000024261(Syt4);ENSMUSG00000024462(Gabbr1);ENSMUSG00000024743(Syt7);ENSMUSG000000…
GO:2000369	regulation of clathrin-dependent endocytosis	19	0.651479	1.42445	0.053286	0.494177	ENSMUSG00000030638(Sh3gl3);ENSMUSG00000070738(Dgkd);ENSMUSG00000068923(Syt11);ENSMUSG00000029684(Wasl);ENSMUSG00000034663(Bmp2k);ENSMUSG00000057230(Aak1);	ENSMUSG00000000915(Hip1r);ENSMUSG00000002058(Unc119);ENSMUSG00000022150(Dab2);ENSMUSG00000026155(Smap1);ENSMUSG00000028488(Sh3gl2);ENSMUSG00000028528(Dnajc6);ENSMUSG00000029684(Wasl);ENSMUSG00000030638(Sh3gl3);ENSMUSG00000033335(Dnm2);ENSMUSG00000033419(Snap91);ENSMUSG00000034663(Bmp2k);ENSMUSG00000035239(Neu3);ENSMUSG00000039361(Picalm);ENSMUSG00000045288(Ush1g);ENSMUSG00000050148(Ubqln2);ENSMUS…
GO:0046854	phosphatidylinositol phosphate biosynthetic process	62	0.52505	1.42428	0.0234506	0.492865	ENSMUSG00000037940(Inpp4b);ENSMUSG00000024210(Ip6k3);ENSMUSG00000027296(Itpka);ENSMUSG00000024867(Pip5k1b);ENSMUSG00000029186(Pi4k2b);ENSMUSG00000037526(Atg14);ENSMUSG00000026113(Inpp4a);ENSMUSG00000038174(Hycc2);ENSMUSG00000025949(Pikfyve);ENSMUSG00000025417(Pip4k2c);ENSMUSG00000030655(Smg1);ENSMUSG00000111410(Gm49337);ENSMUSG00000026617(Bpnt1);ENSMUSG00000032578(Cish);ENSMUSG00000033530(Ttc7b);…	ENSMUSG00000003752(Itpkc);ENSMUSG00000018547(Pip4k2b);ENSMUSG00000020027(Socs2);ENSMUSG00000020573(Pik3cg);ENSMUSG00000020658(Efr3b);ENSMUSG00000024210(Ip6k3);ENSMUSG00000024525(Impa2);ENSMUSG00000024867(Pip5k1b);ENSMUSG00000025178(Pi4k2a);ENSMUSG00000025417(Pip4k2c);ENSMUSG00000025949(Pikfyve);ENSMUSG00000026102(Inpp1);ENSMUSG00000026113(Inpp4a);ENSMUSG00000026447(Pik3c2b);ENSMUSG00000026617(Bpn…
GO:0051044	positive regulation of membrane protein ectodomain proteolysis	16	0.687478	1.42323	0.0498155	0.495486	ENSMUSG00000025473(Adam8);ENSMUSG00000028599(Tnfrsf1b);ENSMUSG00000002985(Apoe);ENSMUSG00000024401(Tnf);ENSMUSG00000033717(Adra2a);ENSMUSG00000022892(App);ENSMUSG00000031555(Adam9);ENSMUSG00000070509(Rgma);ENSMUSG00000027398(Il1b);	ENSMUSG00000002365(Snx9);ENSMUSG00000002985(Apoe);ENSMUSG00000021340(Gpld1);ENSMUSG00000022892(App);ENSMUSG00000024401(Tnf);ENSMUSG00000025473(Adam8);ENSMUSG00000027257(Pacsin3);ENSMUSG00000027398(Il1b);ENSMUSG00000028082(Sh3d19);ENSMUSG00000028599(Tnfrsf1b);ENSMUSG00000031555(Adam9);ENSMUSG00000032733(Snx33);ENSMUSG00000033717(Adra2a);ENSMUSG00000053510(Nrd1);ENSMUSG00000055170(Ifng);ENSMUSG0000…
GO:0042472	inner ear morphogenesis	105	0.482795	1.42288	0.00944882	0.495088	ENSMUSG00000042064(Myo3b);ENSMUSG00000042678(Myo15a);ENSMUSG00000034460(Six4);ENSMUSG00000016028(Celsr1);ENSMUSG00000015134(Aldh1a3);ENSMUSG00000074818(Pdzd7);ENSMUSG00000041235(Chd7);ENSMUSG00000021983(Atp8a2);ENSMUSG00000023959(Clic5);ENSMUSG00000023972(Ptk7);ENSMUSG00000048707(Tprn);ENSMUSG00000001249(Hpn);ENSMUSG00000049555(Tmie);ENSMUSG00000015053(Gata2);ENSMUSG00000026556(Vangl2);ENSMUSG000…	ENSMUSG00000000093(Tbx2);ENSMUSG00000000567(Sox9);ENSMUSG00000001052(Sec24b);ENSMUSG00000001249(Hpn);ENSMUSG00000001847(Rac1);ENSMUSG00000003233(Dvl3);ENSMUSG00000003721(Insig2);ENSMUSG00000005917(Otx1);ENSMUSG00000007034(Slc44a4);ENSMUSG00000007877(Tcap);ENSMUSG00000007989(Fzd3);ENSMUSG00000009545(Kcnq1);ENSMUSG00000009681(Bcr);ENSMUSG00000009900(Wnt3a);ENSMUSG00000012819(Cdh23);ENSMUSG000000147…
GO:0045954	positive regulation of natural killer cell mediated cytotoxicity	34	0.578115	1.42264	0.0310881	0.494228	ENSMUSG00000079685(Ulbp1);ENSMUSG00000062300(Nectin2);ENSMUSG00000040511(Pvr);ENSMUSG00000032076(Cadm1);	ENSMUSG00000004043(Stat5a);ENSMUSG00000004296(Il12b);ENSMUSG00000005696(Sh2d1a);ENSMUSG00000015314(Slamf6);ENSMUSG00000016206(H2-M3);ENSMUSG00000020919(Stat5b);ENSMUSG00000026068(Il18rap);ENSMUSG00000027347(Rasgrp1);ENSMUSG00000027718(Il21);ENSMUSG00000027776(Il12a);ENSMUSG00000030124(Lag3);ENSMUSG00000030149(Klrk1);ENSMUSG00000030165(Klrd1);ENSMUSG00000030167(Klrc1);ENSMUSG00000030325(Klrb1c);EN…
GO:0035640	exploration behavior	36	0.571751	1.42242	0.0420315	0.49319	ENSMUSG00000022623(Shank3);ENSMUSG00000006958(Chrd);ENSMUSG00000027577(Chrna4);ENSMUSG00000051790(Nlgn2);ENSMUSG00000002028(Kmt2a);ENSMUSG00000002985(Apoe);ENSMUSG00000034708(Grn);ENSMUSG00000025326(Ube3a);ENSMUSG00000021189(Atxn3);ENSMUSG00000020886(Dlg4);ENSMUSG00000045038(Prkce);	ENSMUSG00000001285(Myg1);ENSMUSG00000001507(Itga3);ENSMUSG00000002028(Kmt2a);ENSMUSG00000002985(Apoe);ENSMUSG00000005362(Crbn);ENSMUSG00000006958(Chrd);ENSMUSG00000007097(Atp1a2);ENSMUSG00000014351(Gip);ENSMUSG00000015829(Tnr);ENSMUSG00000018634(Crhr1);ENSMUSG00000020886(Dlg4);ENSMUSG00000021189(Atxn3);ENSMUSG00000021721(Htr1a);ENSMUSG00000022623(Shank3);ENSMUSG00000025318(Jph3);ENSMUSG0000002532…
GO:0097186	amelogenesis	26	0.606866	1.42218	0.0527211	0.492196	ENSMUSG00000008318(Relt);ENSMUSG00000026971(Itgb6);ENSMUSG00000006948(Klk4);ENSMUSG00000025854(Fam20c);ENSMUSG00000027104(Atf2);ENSMUSG00000002603(Tgfb1);ENSMUSG00000044167(Foxo1);ENSMUSG00000096035(Odaph);ENSMUSG00000030987(Stim1);	ENSMUSG00000001750(Tcirg1);ENSMUSG00000002603(Tgfb1);ENSMUSG00000006948(Klk4);ENSMUSG00000008318(Relt);ENSMUSG00000018620(Mmp20);ENSMUSG00000019851(Perp);ENSMUSG00000020614(Fam20a);ENSMUSG00000021469(Msx2);ENSMUSG00000022383(Ppara);ENSMUSG00000025854(Fam20c);ENSMUSG00000026971(Itgb6);ENSMUSG00000027104(Atf2);ENSMUSG00000029282(Amtn);ENSMUSG00000029286(Enam);ENSMUSG00000029307(Dmp1);ENSMUSG0000003…
GO:0006693	prostaglandin metabolic process	63	0.517704	1.4206	0.0289389	0.497096	ENSMUSG00000021214(Akr1c18);ENSMUSG00000052131(Akr1b7);ENSMUSG00000017969(Ptgis);ENSMUSG00000024610(Cd74);ENSMUSG00000029919(Hpgds);ENSMUSG00000034579(Pla2g3);ENSMUSG00000015090(Ptgds);ENSMUSG00000061825(Ces2c);ENSMUSG00000050737(Ptges);ENSMUSG00000046971(Pla2g4f);ENSMUSG00000062826(Ces2f);ENSMUSG00000036257(Pnpla8);ENSMUSG00000071072(Ptges3);ENSMUSG00000020366(Mapk9);ENSMUSG00000033307(Mif);ENSM…	ENSMUSG00000001642(Akr1b3);ENSMUSG00000004038(Gstm3);ENSMUSG00000006269(Atp6v1b1);ENSMUSG00000015090(Ptgds);ENSMUSG00000017969(Ptgis);ENSMUSG00000020063(Sirt1);ENSMUSG00000020123(Avpr1a);ENSMUSG00000020366(Mapk9);ENSMUSG00000020777(Acox1);ENSMUSG00000021207(Akr1c21);ENSMUSG00000021210(Akr1c6);ENSMUSG00000021214(Akr1c18);ENSMUSG00000021367(Edn1);ENSMUSG00000022064(Pibf1);ENSMUSG00000022683(Pla2g10…
GO:0046184	aldehyde biosynthetic process	19	0.647342	1.41968	0.0648464	0.499174	ENSMUSG00000039004(Bmp6);ENSMUSG00000032788(Pdxk);ENSMUSG00000029249(Rest);ENSMUSG00000053470(Kdm3a);ENSMUSG00000114515(Aldoa);ENSMUSG00000030695(Aldoa);ENSMUSG00000022843(Clcn2);ENSMUSG00000023456(Tpi1);	ENSMUSG00000018659(Pnpo);ENSMUSG00000021957(Tkt);ENSMUSG00000022150(Dab2);ENSMUSG00000022589(Cyp11b2);ENSMUSG00000022843(Clcn2);ENSMUSG00000023456(Tpi1);ENSMUSG00000024112(Cacna1h);ENSMUSG00000027358(Bmp2);ENSMUSG00000029249(Rest);ENSMUSG00000030695(Aldoa);ENSMUSG00000030772(Dkk3);ENSMUSG00000032179(Bmp5);ENSMUSG00000032788(Pdxk);ENSMUSG00000036856(Wnt4);ENSMUSG00000039004(Bmp6);ENSMUSG0000005347…
GO:0045059	positive thymic T cell selection	15	0.67936	1.41959	0.05026	0.497612	ENSMUSG00000024610(Cd74);ENSMUSG00000026117(Zap70);ENSMUSG00000024539(Ptpn2);ENSMUSG00000002057(Foxn1);	ENSMUSG00000002033(Cd3g);ENSMUSG00000002057(Foxn1);ENSMUSG00000002633(Shh);ENSMUSG00000003068(Stk11);ENSMUSG00000015605(Srf);ENSMUSG00000020143(Dock2);ENSMUSG00000024539(Ptpn2);ENSMUSG00000024610(Cd74);ENSMUSG00000026117(Zap70);ENSMUSG00000026395(Ptprc);ENSMUSG00000032093(Cd3e);ENSMUSG00000032094(Cd3d);ENSMUSG00000038855(Itpkb);ENSMUSG00000041272(Tox);ENSMUSG00000089773(Skint1)
GO:0045332	phospholipid translocation	54	0.528596	1.41706	0.0166945	0.506912	ENSMUSG00000040584(Abcb1a);ENSMUSG00000028125(Abca4);ENSMUSG00000028655(Mfsd2a);ENSMUSG00000021983(Atp8a2);ENSMUSG00000074139(1700057G04Rik);ENSMUSG00000003341(Atp8b3);ENSMUSG00000021948(Prkcd);ENSMUSG00000054662(Ano9);ENSMUSG00000039814(Xkr5);ENSMUSG00000034006(Slc66a2);ENSMUSG00000023088(Abcc1);ENSMUSG00000037752(Xkr8);ENSMUSG00000035722(Abca7);ENSMUSG00000054342(Kcnn4);ENSMUSG00000042476(Abcb4…	ENSMUSG00000000817(Fasl);ENSMUSG00000003341(Atp8b3);ENSMUSG00000006574(Slc4a1);ENSMUSG00000015243(Abca1);ENSMUSG00000018171(Vmp1);ENSMUSG00000019461(Plscr3);ENSMUSG00000021610(Clptm1l);ENSMUSG00000021948(Prkcd);ENSMUSG00000021983(Atp8a2);ENSMUSG00000022753(Tmem30c);ENSMUSG00000023088(Abcc1);ENSMUSG00000025324(Atp10a);ENSMUSG00000027546(Atp9a);ENSMUSG00000028125(Abca4);ENSMUSG00000028457(Atp8b5);E…
GO:0007411	axon guidance	249	0.43604	1.41674	0	0.50628	ENSMUSG00000041730(Prrxl1);ENSMUSG00000020598(Nrcam);ENSMUSG00000074657(Kif5a);ENSMUSG00000056486(Chn1);ENSMUSG00000031398(Plxna3);ENSMUSG00000038777(Sema6c);ENSMUSG00000032318(Isl2);ENSMUSG00000022687(Boc);ENSMUSG00000022883(Robo1);ENSMUSG00000027954(Efna1);ENSMUSG00000051747(Ttn);ENSMUSG00000020067(Mypn);ENSMUSG00000021451(Sema4d);ENSMUSG00000063531(Sema3e);ENSMUSG00000022231(Sema5a);ENSMUSG000…	ENSMUSG00000000120(Ngfr);ENSMUSG00000000125(Wnt3);ENSMUSG00000000247(Lhx2);ENSMUSG00000000305(Cdh4);ENSMUSG00000000627(Sema4f);ENSMUSG00000001227(Sema6b);ENSMUSG00000001300(Efnb2);ENSMUSG00000001496(Nkx2-1);ENSMUSG00000001566(Mnx1);ENSMUSG00000001761(Smo);ENSMUSG00000001847(Rac1);ENSMUSG00000002633(Shh);ENSMUSG00000003070(Efna2);ENSMUSG00000003934(Efnb3);ENSMUSG00000004151(Etv1);ENSMUSG0000000550…
GO:0050805	negative regulation of synaptic transmission	87	0.494821	1.4164	0.0145161	0.505793	ENSMUSG00000024268(Celf4);ENSMUSG00000049044(Rapgef4);ENSMUSG00000022623(Shank3);ENSMUSG00000024524(Gnal);ENSMUSG00000001985(Grik3);ENSMUSG00000031302(Nlgn3);ENSMUSG00000020716(Nf1);ENSMUSG00000025920(Stau2);ENSMUSG00000023826(Prkn);ENSMUSG00000015452(Ager);ENSMUSG00000021701(Plk2);ENSMUSG00000043895(S1pr2);ENSMUSG00000022892(App);ENSMUSG00000022602(Arc);ENSMUSG00000027398(Il1b);ENSMUSG0000000241…	ENSMUSG00000001985(Grik3);ENSMUSG00000002032(Tmem25);ENSMUSG00000002413(Braf);ENSMUSG00000007659(Bcl2l1);ENSMUSG00000010825(Grid2ip);ENSMUSG00000013662(Atad1);ENSMUSG00000013663(Pten);ENSMUSG00000015452(Ager);ENSMUSG00000015476(Prrt1);ENSMUSG00000015605(Srf);ENSMUSG00000015829(Tnr);ENSMUSG00000018411(Mapt);ENSMUSG00000020524(Gria1);ENSMUSG00000020716(Nf1);ENSMUSG00000020838(Slc6a4);ENSMUSG0000002…
GO:0006909	phagocytosis	350	0.424583	1.41639	0.00132626	0.503829	ENSMUSG00000068227(Il2rb);ENSMUSG00000057722(Lepr);ENSMUSG00000037944(Ccr7);ENSMUSG00000031028(Tub);ENSMUSG00000020717(Pecam1);ENSMUSG00000034652(Cd300a);ENSMUSG00000023206(Il15ra);ENSMUSG00000052160(Pld4);ENSMUSG00000041112(Elmo1);ENSMUSG00000024593(Megf10);ENSMUSG00000071715(Ncf4);ENSMUSG00000052298(Cdc42se2);ENSMUSG00000022887(Masp1);ENSMUSG00000037936(Scarb1);ENSMUSG00000026177(Slc11a1);ENSMU…	ENSMUSG00000000290(Itgb2);ENSMUSG00000000440(Pparg);ENSMUSG00000000631(Myo18a);ENSMUSG00000000724(Cryba1);ENSMUSG00000001128(Cfp);ENSMUSG00000001847(Rac1);ENSMUSG00000002059(Rab34);ENSMUSG00000002108(Nr1h3);ENSMUSG00000002602(Axl);ENSMUSG00000002603(Tgfb1);ENSMUSG00000002944(Cd36);ENSMUSG00000003283(Hck);ENSMUSG00000003814(Calr);ENSMUSG00000004319(Clcn3);ENSMUSG00000004530(Coro1c);ENSMUSG00000004…
GO:0019098	reproductive behavior	46	0.544676	1.4161	0.0383973	0.503039	ENSMUSG00000061718(Ppp1r1b);ENSMUSG00000048249(Crebrf);ENSMUSG00000058756(Thra);ENSMUSG00000026313(Hdac4);ENSMUSG00000034708(Grn);ENSMUSG00000031996(Aplp2);ENSMUSG00000021665(Hexb);ENSMUSG00000022892(App);ENSMUSG00000005886(Ncoa2);ENSMUSG00000024513(Mbd2);ENSMUSG00000026959(Grin1);ENSMUSG00000042572(Ube2q1);ENSMUSG00000038976(Ppp1r9b);ENSMUSG00000061751(Kalrn);ENSMUSG00000020647(Ncoa1);	ENSMUSG00000000214(Th);ENSMUSG00000000889(Dbh);ENSMUSG00000001988(Npas1);ENSMUSG00000005886(Ncoa2);ENSMUSG00000013663(Pten);ENSMUSG00000019777(Hdac2);ENSMUSG00000020123(Avpr1a);ENSMUSG00000020647(Ncoa1);ENSMUSG00000021342(Prl);ENSMUSG00000021478(Drd1);ENSMUSG00000021665(Hexb);ENSMUSG00000021779(Thrb);ENSMUSG00000022619(Mapk8ip2);ENSMUSG00000022892(App);ENSMUSG00000024431(Nr3c1);ENSMUSG00000024513…
GO:0001787	natural killer cell proliferation	18	0.653181	1.416	0.061706	0.501483	ENSMUSG00000025383(Il23a);ENSMUSG00000000791(Il12rb1);ENSMUSG00000022505(Emp2);ENSMUSG00000110206(Flt3l);ENSMUSG00000024789(Jak2);ENSMUSG00000032175(Tyk2);ENSMUSG00000039217(Il18);	ENSMUSG00000000791(Il12rb1);ENSMUSG00000004296(Il12b);ENSMUSG00000004709(Cd244a);ENSMUSG00000015314(Slamf6);ENSMUSG00000015316(Slamf1);ENSMUSG00000018341(Il12rb2);ENSMUSG00000020919(Stat5b);ENSMUSG00000022505(Emp2);ENSMUSG00000024789(Jak2);ENSMUSG00000025383(Il23a);ENSMUSG00000027776(Il12a);ENSMUSG00000027843(Ptpn22);ENSMUSG00000031103(Elf4);ENSMUSG00000031712(Il15);ENSMUSG00000032175(Tyk2);ENSMU…
GO:0050852	T cell receptor signaling pathway	130	0.463171	1.41575	0.0165663	0.500652	ENSMUSG00000020395(Itk);ENSMUSG00000037944(Ccr7);ENSMUSG00000034652(Cd300a);ENSMUSG00000053216(Btn2a2);ENSMUSG00000036931(Nfkbid);ENSMUSG00000057058(Skap1);ENSMUSG00000062300(Nectin2);ENSMUSG00000032739(Pram1);ENSMUSG00000000732(Icosl);ENSMUSG00000078612(Fyb2);ENSMUSG00000035356(Nfkbiz);ENSMUSG00000022637(Cblb);ENSMUSG00000035914(Cd276);ENSMUSG00000028581(Laptm5);ENSMUSG00000079037(Prnp);ENSMUSG0…	ENSMUSG00000000409(Lck);ENSMUSG00000000706(Btn1a1);ENSMUSG00000000732(Icosl);ENSMUSG00000002413(Braf);ENSMUSG00000002699(Lcp2);ENSMUSG00000003068(Stk11);ENSMUSG00000003235(Eif2b5);ENSMUSG00000003352(Cacnb3);ENSMUSG00000003518(Dusp3);ENSMUSG00000004221(Ikbkg);ENSMUSG00000004266(Ptpn6);ENSMUSG00000004788(Eif2b2);ENSMUSG00000005696(Sh2d1a);ENSMUSG00000005763(Cd247);ENSMUSG00000006134(Crkl);ENSMUSG00…
GO:0043395	heparan sulfate proteoglycan binding	24	0.610404	1.41497	0.0571429	0.502086	ENSMUSG00000015568(Lpl);ENSMUSG00000022231(Sema5a);ENSMUSG00000006958(Chrd);ENSMUSG00000002985(Apoe);ENSMUSG00000004540(Psg17);ENSMUSG00000032207(Lipc);ENSMUSG00000013236(Ptprs);ENSMUSG00000022892(App);	ENSMUSG00000002985(Apoe);ENSMUSG00000004540(Psg17);ENSMUSG00000006958(Chrd);ENSMUSG00000013236(Ptprs);ENSMUSG00000015568(Lpl);ENSMUSG00000021765(Fst);ENSMUSG00000022231(Sema5a);ENSMUSG00000022877(Hrg);ENSMUSG00000022892(App);ENSMUSG00000025020(Slit1);ENSMUSG00000026365(Cfh);ENSMUSG00000026395(Ptprc);ENSMUSG00000027386(Fbln7);ENSMUSG00000031558(Slit2);ENSMUSG00000031849(Comp);ENSMUSG00000032207(Li…
GO:0055003	cardiac myofibril assembly	20	0.639317	1.41484	0.059754	0.500714	ENSMUSG00000026950(Neb);ENSMUSG00000051747(Ttn);ENSMUSG00000031448(Adprhl1);ENSMUSG00000013936(Myl2);ENSMUSG00000007877(Tcap);ENSMUSG00000024620(Pdgfrb);ENSMUSG00000030557(Mef2a);ENSMUSG00000024515(Smad4);ENSMUSG00000053702(Nebl);	ENSMUSG00000007877(Tcap);ENSMUSG00000010175(Prox1);ENSMUSG00000013936(Myl2);ENSMUSG00000015579(Nkx2-5);ENSMUSG00000015605(Srf);ENSMUSG00000020900(Myh10);ENSMUSG00000024515(Smad4);ENSMUSG00000024620(Pdgfrb);ENSMUSG00000026950(Neb);ENSMUSG00000028348(Cavin4);ENSMUSG00000029231(Pdgfra);ENSMUSG00000030470(Csrp3);ENSMUSG00000030557(Mef2a);ENSMUSG00000031448(Adprhl1);ENSMUSG00000031698(Mylk3);ENSMUSG00…
GO:0050912	detection of chemical stimulus involved in sensory perception of taste	54	0.521248	1.41404	0.0309278	0.502151	ENSMUSG00000028972(Car6);ENSMUSG00000026417(Pigr);ENSMUSG00000028738(Tas1r2);ENSMUSG00000066319(Rtp3);ENSMUSG00000048827(Pkd1l3);	ENSMUSG00000009108(Gnat2);ENSMUSG00000009356(Lpo);ENSMUSG00000026417(Pigr);ENSMUSG00000028738(Tas1r2);ENSMUSG00000028777(Gnat3);ENSMUSG00000028950(Tas1r1);ENSMUSG00000028972(Car6);ENSMUSG00000029072(Tas1r3);ENSMUSG00000030194(Tas2r116);ENSMUSG00000030196(Tas2r103);ENSMUSG00000033355(Rtp4);ENSMUSG00000033383(Rtp1);ENSMUSG00000034837(Gnat1);ENSMUSG00000037053(Azgp1);ENSMUSG00000037140(Tas2r108);ENS…
GO:0007601	visual perception	155	0.460485	1.41344	0.00291971	0.502752	ENSMUSG00000030324(Rho);ENSMUSG00000042064(Myo3b);ENSMUSG00000028125(Abca4);ENSMUSG00000020599(Rgs9);ENSMUSG00000037418(Best1);ENSMUSG00000078651(Aoc2);ENSMUSG00000051228(Nyx);ENSMUSG00000056043(Rgs9bp);ENSMUSG00000066975(Cryba4);ENSMUSG00000029410(Ppef2);ENSMUSG00000026663(Atf6);ENSMUSG00000070337(Gpr179);ENSMUSG00000021983(Atp8a2);ENSMUSG00000039474(Wfs1);ENSMUSG00000023959(Clic5);ENSMUSG000000…	ENSMUSG00000000214(Th);ENSMUSG00000000263(Glra1);ENSMUSG00000000617(Grm6);ENSMUSG00000001506(Col1a1);ENSMUSG00000002058(Unc119);ENSMUSG00000003848(Nob1);ENSMUSG00000006007(Pdc);ENSMUSG00000006464(Bbs1);ENSMUSG00000006546(Cryba2);ENSMUSG00000009030(Pdcl);ENSMUSG00000009108(Gnat2);ENSMUSG00000017412(Cacnb4);ENSMUSG00000019803(Nr2e1);ENSMUSG00000020599(Rgs9);ENSMUSG00000020890(Gucy2e);ENSMUSG0000002…
GO:0017145	stem cell division	39	0.556932	1.41341	0.047138	0.500957	ENSMUSG00000014039(Prdm15);ENSMUSG00000030093(Wnt7a);ENSMUSG00000040936(Ulk4);ENSMUSG00000028496(Mllt3);ENSMUSG00000038692(Hoxb4);ENSMUSG00000026923(Notch1);ENSMUSG00000027803(Wwtr1);ENSMUSG00000041075(Fzd7);ENSMUSG00000004364(Cul3);ENSMUSG00000013089(Etv5);ENSMUSG00000026556(Vangl2);ENSMUSG00000024856(Cdk2ap2);	ENSMUSG00000004364(Cul3);ENSMUSG00000005672(Kit);ENSMUSG00000006389(Mpl);ENSMUSG00000009900(Wnt3a);ENSMUSG00000012396(Nanog);ENSMUSG00000013089(Etv5);ENSMUSG00000014039(Prdm15);ENSMUSG00000019982(Myb);ENSMUSG00000020745(Pafah1b1);ENSMUSG00000021255(Esrrb);ENSMUSG00000024063(Lbh);ENSMUSG00000024856(Cdk2ap2);ENSMUSG00000025902(Sox17);ENSMUSG00000026556(Vangl2);ENSMUSG00000026739(Bmi1);ENSMUSG000000…
GO:1902936	phosphatidylinositol bisphosphate binding	115	0.476819	1.4131	0.00628931	0.500259	ENSMUSG00000025432(Avil);ENSMUSG00000029608(Rph3a);ENSMUSG00000017204(Gsdma);ENSMUSG00000039050(Osbpl2);ENSMUSG00000027456(Sdcbp2);ENSMUSG00000017817(Jph2);ENSMUSG00000061462(Obscn);ENSMUSG00000051355(Commd1);ENSMUSG00000024236(Svil);ENSMUSG00000050332(Amer1);ENSMUSG00000028249(Sdcbp);ENSMUSG00000038775(Vill);ENSMUSG00000050211(Pla2g4e);ENSMUSG00000037446(Tulp1);ENSMUSG00000042364(Snx18);ENSMUSG0…	ENSMUSG00000000600(Krit1);ENSMUSG00000000915(Hip1r);ENSMUSG00000002565(Scin);ENSMUSG00000002812(Flii);ENSMUSG00000004961(Syt5);ENSMUSG00000009545(Kcnq1);ENSMUSG00000010660(Plcd1);ENSMUSG00000015702(Anxa9);ENSMUSG00000017204(Gsdma);ENSMUSG00000017211(Gsdma2);ENSMUSG00000017679(Ttpal);ENSMUSG00000017817(Jph2);ENSMUSG00000018293(Pfn1);ENSMUSG00000018417(Myo1b);ENSMUSG00000018924(Alox15);ENSMUSG00000…
GO:0099024	plasma membrane invagination	186	0.446874	1.41297	0.0106222	0.498986	ENSMUSG00000034652(Cd300a);ENSMUSG00000024533(Spire1);ENSMUSG00000041112(Elmo1);ENSMUSG00000024593(Megf10);ENSMUSG00000019944(Rhobtb1);ENSMUSG00000020263(Appl2);ENSMUSG00000022436(Sh3bp1);ENSMUSG00000022075(Rhobtb2);ENSMUSG00000041225(Arhgap12);ENSMUSG00000039814(Xkr5);ENSMUSG00000042364(Snx18);ENSMUSG00000098112(Bin2);ENSMUSG00000039754(Alkbh4);ENSMUSG00000015053(Gata2);ENSMUSG00000037752(Xkr8);…	ENSMUSG00000000440(Pparg);ENSMUSG00000001847(Rac1);ENSMUSG00000002365(Snx9);ENSMUSG00000002944(Cd36);ENSMUSG00000004319(Clcn3);ENSMUSG00000006699(Cdc42);ENSMUSG00000007815(Rhoa);ENSMUSG00000010154(Spire2);ENSMUSG00000013663(Pten);ENSMUSG00000015053(Gata2);ENSMUSG00000015243(Abca1);ENSMUSG00000015452(Ager);ENSMUSG00000015533(Itga2);ENSMUSG00000015947(Fcgr1);ENSMUSG00000016024(Lbp);ENSMUSG000000189…
GO:0120009	intermembrane lipid transfer	49	0.537053	1.41292	0.0411862	0.497356	ENSMUSG00000040111(Gramd1b);ENSMUSG00000039050(Osbpl2);ENSMUSG00000046027(Stard5);ENSMUSG00000040430(Pitpnc1);ENSMUSG00000024030(Abcg1);ENSMUSG00000002733(Plekha3);ENSMUSG00000032120(C2cd2l);ENSMUSG00000001248(Gramd1a);ENSMUSG00000002985(Apoe);ENSMUSG00000041341(Atg2b);ENSMUSG00000037270(Bltp1);ENSMUSG00000020189(Osbpl8);ENSMUSG00000018167(Stard3);	ENSMUSG00000001248(Gramd1a);ENSMUSG00000002733(Plekha3);ENSMUSG00000002985(Apoe);ENSMUSG00000005225(Plekha8);ENSMUSG00000005681(Apoa2);ENSMUSG00000011884(Gltp);ENSMUSG00000015243(Abca1);ENSMUSG00000016257(Prelid3b);ENSMUSG00000017754(Pltp);ENSMUSG00000017781(Pitpna);ENSMUSG00000018167(Stard3);ENSMUSG00000019951(Uhrf1bp1l);ENSMUSG00000020189(Osbpl8);ENSMUSG00000020609(Apob);ENSMUSG00000021242(Npc2…
GO:0022010	central nervous system myelination	25	0.614899	1.41274	0.0486957	0.496204	ENSMUSG00000048078(Tenm4);ENSMUSG00000040936(Ulk4);ENSMUSG00000017929(B4galt5);ENSMUSG00000033579(Fa2h);ENSMUSG00000017167(Cntnap1);	ENSMUSG00000003458(Ncstn);ENSMUSG00000013663(Pten);ENSMUSG00000017167(Cntnap1);ENSMUSG00000017929(B4galt5);ENSMUSG00000020774(Aspa);ENSMUSG00000021379(Id4);ENSMUSG00000022037(Clu);ENSMUSG00000027375(Mal);ENSMUSG00000027995(Tlr2);ENSMUSG00000030400(Ercc2);ENSMUSG00000031425(Plp1);ENSMUSG00000032517(Mobp);ENSMUSG00000033006(Sox10);ENSMUSG00000033579(Fa2h);ENSMUSG00000036098(Myrf);ENSMUSG00000036634…
GO:0044088	regulation of vacuole organization	45	0.550267	1.41239	0.0338983	0.495737	ENSMUSG00000028385(Snx30);ENSMUSG00000031337(Mtm1);ENSMUSG00000028300(C9orf72);ENSMUSG00000029512(Ulk1);ENSMUSG00000025949(Pikfyve);ENSMUSG00000025417(Pip4k2c);ENSMUSG00000034708(Grn);ENSMUSG00000042364(Snx18);ENSMUSG00000056121(Fez2);ENSMUSG00000041895(Wipi1);ENSMUSG00000029571(Tmem106b);ENSMUSG00000036104(Rab3gap1);ENSMUSG00000039382(Wdr45);ENSMUSG00000002845(Tmem39a);ENSMUSG00000026792(Lrsam1)…	ENSMUSG00000001105(Ift20);ENSMUSG00000002845(Tmem39a);ENSMUSG00000004451(Ralb);ENSMUSG00000013787(Ehmt2);ENSMUSG00000015478(Rnf5);ENSMUSG00000018547(Pip4k2b);ENSMUSG00000018572(Phf23);ENSMUSG00000020952(Scfd1);ENSMUSG00000022257(Laptm4b);ENSMUSG00000022808(Snx4);ENSMUSG00000024773(Atg2a);ENSMUSG00000024870(Rab1b);ENSMUSG00000025417(Pip4k2c);ENSMUSG00000025949(Pikfyve);ENSMUSG00000026737(Pip4k2a);…
GO:0097485	neuron projection guidance	250	0.436035	1.41218	0	0.494685	ENSMUSG00000041730(Prrxl1);ENSMUSG00000020598(Nrcam);ENSMUSG00000074657(Kif5a);ENSMUSG00000056486(Chn1);ENSMUSG00000031398(Plxna3);ENSMUSG00000038777(Sema6c);ENSMUSG00000032318(Isl2);ENSMUSG00000022687(Boc);ENSMUSG00000022883(Robo1);ENSMUSG00000027954(Efna1);ENSMUSG00000051747(Ttn);ENSMUSG00000020067(Mypn);ENSMUSG00000021451(Sema4d);ENSMUSG00000063531(Sema3e);ENSMUSG00000022231(Sema5a);ENSMUSG000…	ENSMUSG00000000120(Ngfr);ENSMUSG00000000125(Wnt3);ENSMUSG00000000247(Lhx2);ENSMUSG00000000305(Cdh4);ENSMUSG00000000627(Sema4f);ENSMUSG00000001227(Sema6b);ENSMUSG00000001300(Efnb2);ENSMUSG00000001496(Nkx2-1);ENSMUSG00000001566(Mnx1);ENSMUSG00000001761(Smo);ENSMUSG00000001847(Rac1);ENSMUSG00000002633(Shh);ENSMUSG00000003070(Efna2);ENSMUSG00000003934(Efnb3);ENSMUSG00000004151(Etv1);ENSMUSG0000000550…
GO:1904994	regulation of leukocyte adhesion to vascular endothelial cell	36	0.565422	1.41145	0.0550775	0.496077	ENSMUSG00000037405(Icam1);ENSMUSG00000023235(Ccl25);ENSMUSG00000026580(Selp);ENSMUSG00000024401(Tnf);ENSMUSG00000038843(Gcnt1);ENSMUSG00000028403(Zdhhc21);ENSMUSG00000003032(Klf4);ENSMUSG00000032038(St3gal4);ENSMUSG00000056529(Ptafr);ENSMUSG00000027239(Mdk);ENSMUSG00000020125(Elane);ENSMUSG00000024927(Rela);ENSMUSG00000003847(Nfat5);	ENSMUSG00000003032(Klf4);ENSMUSG00000003847(Nfat5);ENSMUSG00000007815(Rhoa);ENSMUSG00000020125(Elane);ENSMUSG00000023235(Ccl25);ENSMUSG00000024401(Tnf);ENSMUSG00000024927(Rela);ENSMUSG00000024942(Capn1);ENSMUSG00000025701(Alox5);ENSMUSG00000025746(Il6);ENSMUSG00000026580(Selp);ENSMUSG00000026582(Sele);ENSMUSG00000027009(Itga4);ENSMUSG00000027164(Traf6);ENSMUSG00000027239(Mdk);ENSMUSG00000028403(Z…
GO:0120162	positive regulation of cold-induced thermogenesis	88	0.486601	1.41138	0.0138889	0.494591	ENSMUSG00000026822(Lcn2);ENSMUSG00000057722(Lepr);ENSMUSG00000020176(Grb10);ENSMUSG00000058881(Zfp516);ENSMUSG00000045730(Adrb2);ENSMUSG00000058756(Thra);ENSMUSG00000038205(Prkab2);ENSMUSG00000028042(Zbtb7b);ENSMUSG00000028766(Alpl);ENSMUSG00000020263(Appl2);ENSMUSG00000033871(Ppargc1b);ENSMUSG00000053470(Kdm3a);ENSMUSG00000005268(Prlr);ENSMUSG00000018796(Acsl1);ENSMUSG00000034748(Sirt6);ENSMUSG0…	ENSMUSG00000000301(Pemt);ENSMUSG00000000869(Il4);ENSMUSG00000000889(Dbh);ENSMUSG00000002147(Stat6);ENSMUSG00000002944(Cd36);ENSMUSG00000005268(Prlr);ENSMUSG00000007655(Cav1);ENSMUSG00000007682(Dio2);ENSMUSG00000009633(G0s2);ENSMUSG00000012520(Phox2b);ENSMUSG00000018476(Kdm6b);ENSMUSG00000018507(Trpv2);ENSMUSG00000018707(Dync1h1);ENSMUSG00000018796(Acsl1);ENSMUSG00000020176(Grb10);ENSMUSG000000202…
GO:0030277	maintenance of gastrointestinal epithelium	19	0.655106	1.4105	0.0588235	0.496451	ENSMUSG00000022824(Muc13);ENSMUSG00000045322(Tlr9);ENSMUSG00000024032(Tff1);ENSMUSG00000031430(Vsig1);ENSMUSG00000046010(Zfp830);ENSMUSG00000063652(Slc22a21);ENSMUSG00000112129(Pbld1);	ENSMUSG00000000567(Sox9);ENSMUSG00000018900(Slc22a5);ENSMUSG00000020072(Pbld2);ENSMUSG00000022824(Muc13);ENSMUSG00000024029(Tff3);ENSMUSG00000024032(Tff1);ENSMUSG00000024990(Rbp4);ENSMUSG00000025929(Il17a);ENSMUSG00000030224(Strap);ENSMUSG00000031430(Vsig1);ENSMUSG00000034701(Neurod1);ENSMUSG00000039005(Tlr4);ENSMUSG00000041605(Inava);ENSMUSG00000045322(Tlr9);ENSMUSG00000046010(Zfp830);ENSMUSG000…
GO:0022848	acetylcholine-gated cation-selective channel activity	16	0.676981	1.40973	0.0554562	0.497951	ENSMUSG00000026251(Chrnd);ENSMUSG00000027577(Chrna4);ENSMUSG00000041189(Chrnb1);ENSMUSG00000027950(Chrnb2);	ENSMUSG00000014609(Chrne);ENSMUSG00000022041(Chrna2);ENSMUSG00000026251(Chrnd);ENSMUSG00000026253(Chrng);ENSMUSG00000027107(Chrna1);ENSMUSG00000027577(Chrna4);ENSMUSG00000027950(Chrnb2);ENSMUSG00000029205(Chrna9);ENSMUSG00000030525(Chrna7);ENSMUSG00000031491(Chrna6);ENSMUSG00000031492(Chrnb3);ENSMUSG00000032303(Chrna3);ENSMUSG00000035200(Chrnb4);ENSMUSG00000035594(Chrna5);ENSMUSG00000041189(Chrnb…
GO:0007218	neuropeptide signaling pathway	108	0.4738	1.40939	0.0120664	0.497516	ENSMUSG00000026247(Ecel1);ENSMUSG00000068747(Sort1);ENSMUSG00000023236(Scg5);ENSMUSG00000052821(Cysltr1);ENSMUSG00000019865(Nmbr);ENSMUSG00000035773(Kiss1r);ENSMUSG00000050824(Sstr5);ENSMUSG00000027298(Tyro3);ENSMUSG00000044034(Npb);ENSMUSG00000024927(Rela);ENSMUSG00000030406(Gipr);ENSMUSG00000028778(Hcrtr1);ENSMUSG00000043102(Qrfp);ENSMUSG00000038300(Pth2);ENSMUSG00000020793(Galr2);ENSMUSG000000…	ENSMUSG00000000263(Glra1);ENSMUSG00000000766(Oprm1);ENSMUSG00000005705(Agrp);ENSMUSG00000016150(Tenm1);ENSMUSG00000017311(Pyy);ENSMUSG00000017316(Ppy);ENSMUSG00000018589(Glra2);ENSMUSG00000018595(Glra4);ENSMUSG00000018634(Crhr1);ENSMUSG00000019865(Nmbr);ENSMUSG00000019890(Nts);ENSMUSG00000020090(Npffr1);ENSMUSG00000020591(Ntsr2);ENSMUSG00000020660(Pomc);ENSMUSG00000020793(Galr2);ENSMUSG0000002164…
GO:0043204	perikaryon	212	0.4463	1.40863	0.00589102	0.498809	ENSMUSG00000062901(Klhl24);ENSMUSG00000004267(Eno2);ENSMUSG00000052572(Dlg2);ENSMUSG00000074657(Kif5a);ENSMUSG00000033615(Cplx1);ENSMUSG00000045005(Fzd5);ENSMUSG00000028785(Hpca);ENSMUSG00000001985(Grik3);ENSMUSG00000079055(Slc8a3);ENSMUSG00000043811(Rtn4r);ENSMUSG00000038524(Fchsd1);ENSMUSG00000021112(Pals1);ENSMUSG00000026335(Pam);ENSMUSG00000000223(Drp2);ENSMUSG00000034813(Grip1);ENSMUSG000000…	ENSMUSG00000000120(Ngfr);ENSMUSG00000000214(Th);ENSMUSG00000000223(Drp2);ENSMUSG00000000263(Glra1);ENSMUSG00000000308(Ckmt1);ENSMUSG00000000627(Sema4f);ENSMUSG00000000766(Oprm1);ENSMUSG00000000838(Fmr1);ENSMUSG00000001985(Grik3);ENSMUSG00000001986(Gria3);ENSMUSG00000003070(Efna2);ENSMUSG00000003099(Ppp5c);ENSMUSG00000003153(Slc2a3);ENSMUSG00000003378(Grik5);ENSMUSG00000003476(Crhr2);ENSMUSG000000…
GO:0006767	water-soluble vitamin metabolic process	40	0.553387	1.40772	0.0538721	0.500798	ENSMUSG00000025068(Gsto1);ENSMUSG00000023070(Rgn);ENSMUSG00000034450(Gulo);ENSMUSG00000025545(Clybl);ENSMUSG00000032788(Pdxk);ENSMUSG00000054545(Ugt1a6a);ENSMUSG00000028766(Alpl);ENSMUSG00000025069(Gsto2);ENSMUSG00000029735(Tpk1);ENSMUSG00000045691(Thtpa);ENSMUSG00000026726(Cubn);ENSMUSG00000020256(Aldh1l2);	ENSMUSG00000001642(Akr1b3);ENSMUSG00000001827(Folr1);ENSMUSG00000018659(Pnpo);ENSMUSG00000020010(Vnn3);ENSMUSG00000020256(Aldh1l2);ENSMUSG00000020534(Shmt1);ENSMUSG00000021240(Abcd4);ENSMUSG00000021278(Amn);ENSMUSG00000021311(Mtr);ENSMUSG00000021707(Dhfr);ENSMUSG00000023070(Rgn);ENSMUSG00000024682(Cblif);ENSMUSG00000024712(Rfk);ENSMUSG00000025068(Gsto1);ENSMUSG00000025069(Gsto2);ENSMUSG0000002540…
GO:0050953	sensory perception of light stimulus	159	0.451351	1.40765	0.00745157	0.499313	ENSMUSG00000030324(Rho);ENSMUSG00000042064(Myo3b);ENSMUSG00000028125(Abca4);ENSMUSG00000020599(Rgs9);ENSMUSG00000037418(Best1);ENSMUSG00000078651(Aoc2);ENSMUSG00000051228(Nyx);ENSMUSG00000056043(Rgs9bp);ENSMUSG00000066975(Cryba4);ENSMUSG00000029410(Ppef2);ENSMUSG00000026663(Atf6);ENSMUSG00000070337(Gpr179);ENSMUSG00000021983(Atp8a2);ENSMUSG00000039474(Wfs1);ENSMUSG00000023959(Clic5);ENSMUSG000000…	ENSMUSG00000000214(Th);ENSMUSG00000000263(Glra1);ENSMUSG00000000617(Grm6);ENSMUSG00000001506(Col1a1);ENSMUSG00000002058(Unc119);ENSMUSG00000003848(Nob1);ENSMUSG00000006007(Pdc);ENSMUSG00000006464(Bbs1);ENSMUSG00000006546(Cryba2);ENSMUSG00000009030(Pdcl);ENSMUSG00000009108(Gnat2);ENSMUSG00000012819(Cdh23);ENSMUSG00000017412(Cacnb4);ENSMUSG00000019803(Nr2e1);ENSMUSG00000020599(Rgs9);ENSMUSG00000020…
GO:0030667	secretory granule membrane	111	0.477041	1.40755	0.0136778	0.497999	ENSMUSG00000052212(Cd177);ENSMUSG00000037428(Vgf);ENSMUSG00000025473(Adam8);ENSMUSG00000030287(Itpr2);ENSMUSG00000032849(Abcc4);ENSMUSG00000028836(Slc30a2);ENSMUSG00000026177(Slc11a1);ENSMUSG00000026335(Pam);ENSMUSG00000080316(Spaca6);ENSMUSG00000036091(Hyal3);ENSMUSG00000003341(Atp8b3);ENSMUSG00000030102(Itpr1);ENSMUSG00000035284(Vps13c);ENSMUSG00000019790(Stxbp5);ENSMUSG00000030605(Mfge8);ENSMU…	ENSMUSG00000000058(Cav2);ENSMUSG00000000805(Car4);ENSMUSG00000000826(Dnajc5);ENSMUSG00000000889(Dbh);ENSMUSG00000001313(Rnd2);ENSMUSG00000001750(Tcirg1);ENSMUSG00000002847(Pla1a);ENSMUSG00000003153(Slc2a3);ENSMUSG00000003161(Sri);ENSMUSG00000003341(Atp8b3);ENSMUSG00000004626(Stxbp2);ENSMUSG00000004655(Aqp1);ENSMUSG00000004961(Syt5);ENSMUSG00000007655(Cav1);ENSMUSG00000009545(Kcnq1);ENSMUSG0000001…
GO:0006805	xenobiotic metabolic process	132	0.464106	1.40747	0.00620155	0.496493	ENSMUSG00000025068(Gsto1);ENSMUSG00000021259(Cyp46a1);ENSMUSG00000061740(Cyp2d22);ENSMUSG00000051483(Cbr1);ENSMUSG00000032238(Rora);ENSMUSG00000027890(Gstm4);ENSMUSG00000027048(Abcb11);ENSMUSG00000025197(Cyp2c23);ENSMUSG00000054545(Ugt1a6a);ENSMUSG00000025069(Gsto2);ENSMUSG00000064294(Aox3);ENSMUSG00000018796(Acsl1);ENSMUSG00000022818(Cyp2ab1);ENSMUSG00000004032(Gstm5);ENSMUSG00000027983(Cyp2u1);…	ENSMUSG00000001663(Gstt1);ENSMUSG00000003053(Cyp2c29);ENSMUSG00000003559(As3mt);ENSMUSG00000004032(Gstm5);ENSMUSG00000004035(Gstm7);ENSMUSG00000004038(Gstm3);ENSMUSG00000009356(Lpo);ENSMUSG00000010651(Acaa1b);ENSMUSG00000013629(Cad);ENSMUSG00000015224(Cyp2j9);ENSMUSG00000017950(Hnf4a);ENSMUSG00000018796(Acsl1);ENSMUSG00000019256(Ahr);ENSMUSG00000020444(Guk1);ENSMUSG00000021211(Akr1c12);ENSMUSG000…
GO:0070661	leukocyte proliferation	375	0.420039	1.4067	0	0.498148	ENSMUSG00000028965(Tnfrsf9);ENSMUSG00000025383(Il23a);ENSMUSG00000037944(Ccr7);ENSMUSG00000031497(Tnfsf13b);ENSMUSG00000090958(Lrrc32);ENSMUSG00000071714(Csf2rb2);ENSMUSG00000018916(Csf2);ENSMUSG00000034652(Cd300a);ENSMUSG00000026532(Spta1);ENSMUSG00000017652(Cd40);ENSMUSG00000053216(Btn2a2);ENSMUSG00000045322(Tlr9);ENSMUSG00000030468(Siglecg);ENSMUSG00000024610(Cd74);ENSMUSG00000024670(Cd6);ENSM…	ENSMUSG00000000244(Tspan32);ENSMUSG00000000706(Btn1a1);ENSMUSG00000000732(Icosl);ENSMUSG00000000791(Il12rb1);ENSMUSG00000000869(Il4);ENSMUSG00000001123(Lgals9);ENSMUSG00000001750(Tcirg1);ENSMUSG00000002147(Stat6);ENSMUSG00000002308(Cd320);ENSMUSG00000002603(Tgfb1);ENSMUSG00000002633(Shh);ENSMUSG00000003206(Ebi3);ENSMUSG00000003379(Cd79a);ENSMUSG00000003458(Ncstn);ENSMUSG00000003500(Impdh1);ENSMUS…
GO:0032398	MHC class Ib protein complex	22	0.622183	1.4066	0.0593692	0.496787	ENSMUSG00000060550(H2-Q7);ENSMUSG00000073409(H2-Q6);ENSMUSG00000073411(H2-D1);ENSMUSG00000067212(H2-T23);ENSMUSG00000016206(H2-M3);ENSMUSG00000061232(H2-K1);ENSMUSG00000079507(H2-Q1);	ENSMUSG00000016206(H2-M3);ENSMUSG00000016283(H2-M2);ENSMUSG00000023083(H2-M10.2);ENSMUSG00000024448(H2-M10.1);ENSMUSG00000024459(H2-M5);ENSMUSG00000035929(H2-Q4);ENSMUSG00000037130(H2-M10.6);ENSMUSG00000037246(H2-M10.5);ENSMUSG00000037334(H2-M1);ENSMUSG00000037537(H2-M11);ENSMUSG00000048231(H2-M10.4);ENSMUSG00000056116(H2-T22);ENSMUSG00000058124(H2-M10.3);ENSMUSG00000060550(H2-Q7);ENSMUSG00000061…
GO:0002428	antigen processing and presentation of peptide antigen via MHC class Ib	30	0.586726	1.40581	0.0456204	0.498341	ENSMUSG00000060550(H2-Q7);ENSMUSG00000073409(H2-Q6);ENSMUSG00000073411(H2-D1);ENSMUSG00000067212(H2-T23);ENSMUSG00000079492(Gm11127);ENSMUSG00000016206(H2-M3);ENSMUSG00000061232(H2-K1);ENSMUSG00000060802(B2m);ENSMUSG00000079507(H2-Q1);	ENSMUSG00000016206(H2-M3);ENSMUSG00000016283(H2-M2);ENSMUSG00000023083(H2-M10.2);ENSMUSG00000024339(Tap2);ENSMUSG00000024448(H2-M10.1);ENSMUSG00000024459(H2-M5);ENSMUSG00000035929(H2-Q4);ENSMUSG00000037053(Azgp1);ENSMUSG00000037130(H2-M10.6);ENSMUSG00000037246(H2-M10.5);ENSMUSG00000037334(H2-M1);ENSMUSG00000037537(H2-M11);ENSMUSG00000048231(H2-M10.4);ENSMUSG00000053835(H2-T24);ENSMUSG00000056116(…
GO:0032816	positive regulation of natural killer cell activation	29	0.577569	1.40581	0.0523649	0.496593	ENSMUSG00000025383(Il23a);ENSMUSG00000079685(Ulbp1);ENSMUSG00000023206(Il15ra);ENSMUSG00000000791(Il12rb1);ENSMUSG00000057667(Bloc1s3);ENSMUSG00000110206(Flt3l);ENSMUSG00000047123(Ticam1);ENSMUSG00000024789(Jak2);ENSMUSG00000002602(Axl);ENSMUSG00000005804(Bloc1s6);ENSMUSG00000032175(Tyk2);ENSMUSG00000039217(Il18);ENSMUSG00000030579(Tyrobp);	ENSMUSG00000000791(Il12rb1);ENSMUSG00000002602(Axl);ENSMUSG00000004043(Stat5a);ENSMUSG00000004296(Il12b);ENSMUSG00000004709(Cd244a);ENSMUSG00000005804(Bloc1s6);ENSMUSG00000018341(Il12rb2);ENSMUSG00000018899(Irf1);ENSMUSG00000020919(Stat5b);ENSMUSG00000023206(Il15ra);ENSMUSG00000024789(Jak2);ENSMUSG00000025383(Il23a);ENSMUSG00000027347(Rasgrp1);ENSMUSG00000027718(Il21);ENSMUSG00000027776(Il12a);EN…
GO:0007409	axonogenesis	472	0.414131	1.40548	0.001287	0.496307	ENSMUSG00000041730(Prrxl1);ENSMUSG00000020598(Nrcam);ENSMUSG00000074657(Kif5a);ENSMUSG00000056486(Chn1);ENSMUSG00000030093(Wnt7a);ENSMUSG00000038780(Smurf1);ENSMUSG00000031398(Plxna3);ENSMUSG00000038777(Sema6c);ENSMUSG00000059146(Ntrk3);ENSMUSG00000032318(Isl2);ENSMUSG00000033618(Map3k13);ENSMUSG00000022687(Boc);ENSMUSG00000022883(Robo1);ENSMUSG00000027954(Efna1);ENSMUSG00000051747(Ttn);ENSMUSG00…	ENSMUSG00000000120(Ngfr);ENSMUSG00000000125(Wnt3);ENSMUSG00000000247(Lhx2);ENSMUSG00000000303(Cdh1);ENSMUSG00000000305(Cdh4);ENSMUSG00000000627(Sema4f);ENSMUSG00000000861(Bcl11a);ENSMUSG00000001227(Sema6b);ENSMUSG00000001300(Efnb2);ENSMUSG00000001313(Rnd2);ENSMUSG00000001496(Nkx2-1);ENSMUSG00000001566(Mnx1);ENSMUSG00000001627(Ifrd1);ENSMUSG00000001761(Smo);ENSMUSG00000001847(Rac1);ENSMUSG00000002…
GO:0008236	serine-type peptidase activity	217	0.434417	1.40526	0.00149254	0.495477	ENSMUSG00000016942(Tmprss6);ENSMUSG00000036480(Prss56);ENSMUSG00000022157(Mcpt8);ENSMUSG00000059481(Plg);ENSMUSG00000044139(Prss53);ENSMUSG00000050762(Prss27);ENSMUSG00000049719(Prss46);ENSMUSG00000029102(Hgfac);ENSMUSG00000026142(Rhbdd1);ENSMUSG00000022887(Masp1);ENSMUSG00000070371(Prss36);ENSMUSG00000021822(Plau);ENSMUSG00000033918(Parl);ENSMUSG00000024371(C2);ENSMUSG00000017760(Ctsa);ENSMUSG00…	ENSMUSG00000000278(Scpep1);ENSMUSG00000000385(Tmprss2);ENSMUSG00000000392(Fap);ENSMUSG00000001229(Dpp9);ENSMUSG00000001249(Hpn);ENSMUSG00000002660(Clpp);ENSMUSG00000005220(Corin);ENSMUSG00000005800(Mmp8);ENSMUSG00000006179(Prss16);ENSMUSG00000006205(Htra1);ENSMUSG00000006948(Klk4);ENSMUSG00000015437(Gzmb);ENSMUSG00000015441(Gzmf);ENSMUSG00000015443(Gzmn);ENSMUSG00000015854(Cd5l);ENSMUSG0000001694…
GO:0001708	cell fate specification	106	0.478615	1.40513	0.0123457	0.494266	ENSMUSG00000048078(Tenm4);ENSMUSG00000027868(Tbx15);ENSMUSG00000059146(Ntrk3);ENSMUSG00000032318(Isl2);ENSMUSG00000040728(Esrp1);ENSMUSG00000039191(Rbpj);ENSMUSG00000033943(Mga);ENSMUSG00000026923(Notch1);ENSMUSG00000013936(Myl2);ENSMUSG00000055197(Fev);ENSMUSG00000023000(Dhh);ENSMUSG00000041075(Fzd7);ENSMUSG00000038119(Cdon);ENSMUSG00000042390(Gatad2b);ENSMUSG00000008575(Nfib);ENSMUSG00000001444…	ENSMUSG00000000093(Tbx2);ENSMUSG00000000094(Tbx4);ENSMUSG00000000567(Sox9);ENSMUSG00000001444(Tbx21);ENSMUSG00000001566(Mnx1);ENSMUSG00000001761(Smo);ENSMUSG00000001911(Nfix);ENSMUSG00000002633(Shh);ENSMUSG00000004842(Pou1f1);ENSMUSG00000006311(Etv2);ENSMUSG00000006538(Ihh);ENSMUSG00000006932(Ctnnb1);ENSMUSG00000008575(Nfib);ENSMUSG00000009900(Wnt3a);ENSMUSG00000012396(Nanog);ENSMUSG00000013787(E…
GO:0015929	hexosaminidase activity	18	0.651968	1.40478	0.0511464	0.494005	ENSMUSG00000025232(Hexa);ENSMUSG00000036091(Hyal3);ENSMUSG00000010051(Hyal1);ENSMUSG00000052353(Cemip);ENSMUSG00000022453(Naga);ENSMUSG00000021665(Hexb);ENSMUSG00000000594(Gm2a);ENSMUSG00000024754(Cemip2);ENSMUSG00000025220(Oga);ENSMUSG00000001751(Naglu);ENSMUSG00000010047(Hyal2);	ENSMUSG00000000594(Gm2a);ENSMUSG00000001751(Naglu);ENSMUSG00000010047(Hyal2);ENSMUSG00000010051(Hyal1);ENSMUSG00000021665(Hexb);ENSMUSG00000022453(Naga);ENSMUSG00000023143(Nagpa);ENSMUSG00000024754(Cemip2);ENSMUSG00000025220(Oga);ENSMUSG00000025232(Hexa);ENSMUSG00000029678(Hyal5);ENSMUSG00000029679(Hyal6);ENSMUSG00000029680(Hyal4);ENSMUSG00000029682(Spam1);ENSMUSG00000036091(Hyal3);ENSMUSG0000003…
GO:1901186	positive regulation of ERBB signaling pathway	38	0.558573	1.40432	0.0422297	0.494257	ENSMUSG00000028017(Egf);ENSMUSG00000070738(Dgkd);ENSMUSG00000039191(Rbpj);ENSMUSG00000024241(Sos1);ENSMUSG00000082361(Btc);ENSMUSG00000017737(Mmp9);ENSMUSG00000019768(Esr1);ENSMUSG00000033717(Adra2a);ENSMUSG00000089832(Shkbp1);ENSMUSG00000020458(Rtn4);ENSMUSG00000046223(Plaur);	ENSMUSG00000000817(Fasl);ENSMUSG00000000915(Hip1r);ENSMUSG00000004451(Ralb);ENSMUSG00000006435(Neurl1a);ENSMUSG00000006930(Hap1);ENSMUSG00000008859(Rala);ENSMUSG00000015950(Ncf1);ENSMUSG00000017737(Mmp9);ENSMUSG00000019768(Esr1);ENSMUSG00000020458(Rtn4);ENSMUSG00000020581(Agr2);ENSMUSG00000021055(Esr2);ENSMUSG00000024241(Sos1);ENSMUSG00000024486(Hbegf);ENSMUSG00000025083(Afap1l2);ENSMUSG000000253…
GO:0046847	filopodium assembly	76	0.497573	1.40419	0.0282392	0.49303	ENSMUSG00000042064(Myo3b);ENSMUSG00000037944(Ccr7);ENSMUSG00000028943(Espn);ENSMUSG00000027111(Itga6);ENSMUSG00000030720(Cln3);ENSMUSG00000037754(Ppp1r16b);ENSMUSG00000022099(Dmtn);ENSMUSG00000021948(Prkcd);ENSMUSG00000022436(Sh3bp1);ENSMUSG00000026341(Actr3);ENSMUSG00000026304(Rab17);ENSMUSG00000029684(Wasl);ENSMUSG00000025920(Stau2);ENSMUSG00000017831(Rab5a);ENSMUSG00000024143(Rhoq);ENSMUSG0000…	ENSMUSG00000000838(Fmr1);ENSMUSG00000001847(Rac1);ENSMUSG00000002580(Mien1);ENSMUSG00000006304(Arpc2);ENSMUSG00000006435(Neurl1a);ENSMUSG00000006699(Cdc42);ENSMUSG00000007613(Tgfbr1);ENSMUSG00000008859(Rala);ENSMUSG00000009292(Trpm2);ENSMUSG00000015605(Srf);ENSMUSG00000017831(Rab5a);ENSMUSG00000020758(Itgb4);ENSMUSG00000021948(Prkcd);ENSMUSG00000021990(Spata13);ENSMUSG00000022099(Dmtn);ENSMUSG000…
GO:0051963	regulation of synapse assembly	137	0.4595	1.40396	0.0122324	0.492231	ENSMUSG00000030093(Wnt7a);ENSMUSG00000059146(Ntrk3);ENSMUSG00000034460(Six4);ENSMUSG00000037126(Psd);ENSMUSG00000021451(Sema4d);ENSMUSG00000042589(Cux2);ENSMUSG00000057606(Colq);ENSMUSG00000025555(Farp1);ENSMUSG00000033707(Lrrc24);ENSMUSG00000042873(Lhfpl4);ENSMUSG00000051790(Nlgn2);ENSMUSG00000035274(Tpbg);ENSMUSG00000028782(Adgrb2);ENSMUSG00000045045(Lrfn4);ENSMUSG00000026341(Actr3);ENSMUSG0000…	ENSMUSG00000003934(Efnb3);ENSMUSG00000005583(Mef2c);ENSMUSG00000005958(Ephb3);ENSMUSG00000006932(Ctnnb1);ENSMUSG00000008153(Clstn3);ENSMUSG00000008489(Elavl2);ENSMUSG00000009900(Wnt3a);ENSMUSG00000013033(Adgrl1);ENSMUSG00000013236(Ptprs);ENSMUSG00000018381(Abi3);ENSMUSG00000020704(Asic2);ENSMUSG00000020902(Ntn1);ENSMUSG00000021224(Numb);ENSMUSG00000021451(Sema4d);ENSMUSG00000021782(Dlg5);ENSMUSG0…
GO:0044232	organelle membrane contact site	45	0.551669	1.40321	0.0364842	0.493446	ENSMUSG00000040111(Gramd1b);ENSMUSG00000037526(Atg14);ENSMUSG00000032120(C2cd2l);ENSMUSG00000001248(Gramd1a);ENSMUSG00000003062(Stard3nl);ENSMUSG00000037270(Bltp1);ENSMUSG00000018167(Stard3);ENSMUSG00000042628(Zfyve1);ENSMUSG00000026289(Atg16l1);ENSMUSG00000037681(Esyt3);ENSMUSG00000015659(Serac1);ENSMUSG00000006526(Stimate);ENSMUSG00000050043(Tmx2);ENSMUSG00000027893(Ahcyl1);ENSMUSG00000093904(T…	ENSMUSG00000000308(Ckmt1);ENSMUSG00000001248(Gramd1a);ENSMUSG00000002015(Bcap31);ENSMUSG00000002984(Tomm40);ENSMUSG00000003062(Stard3nl);ENSMUSG00000006526(Stimate);ENSMUSG00000010277(Bltp2);ENSMUSG00000015659(Serac1);ENSMUSG00000018167(Stard3);ENSMUSG00000019832(Rab32);ENSMUSG00000020368(Canx);ENSMUSG00000021171(Esyt2);ENSMUSG00000024773(Atg2a);ENSMUSG00000025240(Sacm1l);ENSMUSG00000026289(Atg16…
GO:0120255	olefinic compound biosynthetic process	24	0.600692	1.40266	0.0554593	0.494041	ENSMUSG00000019301(Hsd17b1);ENSMUSG00000039004(Bmp6);ENSMUSG00000030792(Dkkl1);ENSMUSG00000029249(Rest);ENSMUSG00000018167(Stard3);ENSMUSG00000029167(Ppargc1a);ENSMUSG00000022843(Clcn2);	ENSMUSG00000004815(Dgkq);ENSMUSG00000018167(Stard3);ENSMUSG00000019301(Hsd17b1);ENSMUSG00000022150(Dab2);ENSMUSG00000022589(Cyp11b2);ENSMUSG00000022843(Clcn2);ENSMUSG00000024112(Cacna1h);ENSMUSG00000027358(Bmp2);ENSMUSG00000028603(Scp2);ENSMUSG00000028980(H6pd);ENSMUSG00000029167(Ppargc1a);ENSMUSG00000029249(Rest);ENSMUSG00000030772(Dkk3);ENSMUSG00000030792(Dkkl1);ENSMUSG00000031574(Star);ENSMUSG…
GO:0021954	central nervous system neuron development	94	0.482742	1.40207	0.0183028	0.494836	ENSMUSG00000031398(Plxna3);ENSMUSG00000043051(Disc1);ENSMUSG00000063531(Sema3e);ENSMUSG00000025630(Hprt);ENSMUSG00000017929(B4galt5);ENSMUSG00000021112(Pals1);ENSMUSG00000030314(Atg7);ENSMUSG00000035764(Fbxo45);ENSMUSG00000035139(Secisbp2);ENSMUSG00000031673(Cdh11);ENSMUSG00000019194(Scn1b);ENSMUSG00000033004(Mycbp2);ENSMUSG00000026872(Zeb2);ENSMUSG00000049580(Tsku);ENSMUSG00000049556(Lingo1);ENS…	ENSMUSG00000001847(Rac1);ENSMUSG00000005958(Ephb3);ENSMUSG00000007817(Zmiz1);ENSMUSG00000008575(Nfib);ENSMUSG00000011751(Sptbn4);ENSMUSG00000012520(Phox2b);ENSMUSG00000013663(Pten);ENSMUSG00000015053(Gata2);ENSMUSG00000015222(Map2);ENSMUSG00000017291(Taok1);ENSMUSG00000017929(B4galt5);ENSMUSG00000018012(Rac3);ENSMUSG00000018736(Ndel1);ENSMUSG00000019194(Scn1b);ENSMUSG00000019505(Ubb);ENSMUSG00000…
GO:0008391	arachidonic acid monooxygenase activity	49	0.532655	1.40191	0.0230643	0.493795	ENSMUSG00000090700(Cyp4f40);ENSMUSG00000061740(Cyp2d22);ENSMUSG00000025197(Cyp2c23);	ENSMUSG00000003053(Cyp2c29);ENSMUSG00000003484(Cyp4f18);ENSMUSG00000015224(Cyp2j9);ENSMUSG00000024292(Cyp4f14);ENSMUSG00000025002(Cyp2c55);ENSMUSG00000025003(Cyp2c39);ENSMUSG00000025004(Cyp2c40);ENSMUSG00000025197(Cyp2c23);ENSMUSG00000025479(Cyp2e1);ENSMUSG00000028571(Cyp2j13);ENSMUSG00000028712(Cyp4a31);ENSMUSG00000028715(Cyp4a14);ENSMUSG00000032315(Cyp1a1);ENSMUSG00000032808(Cyp2c38);ENSMUSG000…
GO:2000047	regulation of cell-cell adhesion mediated by cadherin	17	0.663513	1.40185	0.0652921	0.4923	ENSMUSG00000028909(Ptpru);ENSMUSG00000011256(Adam19);ENSMUSG00000039004(Bmp6);ENSMUSG00000040818(Dennd6a);ENSMUSG00000026923(Notch1);ENSMUSG00000015468(Notch4);	ENSMUSG00000009900(Wnt3a);ENSMUSG00000011256(Adam19);ENSMUSG00000015468(Notch4);ENSMUSG00000021994(Wnt5a);ENSMUSG00000022018(Rgcc);ENSMUSG00000023951(Vegfa);ENSMUSG00000026181(Ppm1f);ENSMUSG00000026923(Notch1);ENSMUSG00000028909(Ptpru);ENSMUSG00000029003(Mad2l2);ENSMUSG00000030516(Tjp1);ENSMUSG00000039004(Bmp6);ENSMUSG00000040818(Dennd6a);ENSMUSG00000045394(Epcam);ENSMUSG00000046449(Nexmif);ENSMU…
GO:0009309	amine biosynthetic process	43	0.538238	1.40094	0.0439739	0.494539	ENSMUSG00000028141(Oaz3);ENSMUSG00000061740(Cyp2d22);ENSMUSG00000027360(Hdc);ENSMUSG00000037580(Gch1);ENSMUSG00000028789(Azin2);ENSMUSG00000029455(Aldh2);ENSMUSG00000025283(Sat1);ENSMUSG00000071708(Sms);	ENSMUSG00000000214(Th);ENSMUSG00000000889(Dbh);ENSMUSG00000003476(Crhr2);ENSMUSG00000006442(Srm);ENSMUSG00000011179(Odc1);ENSMUSG00000015619(Gata3);ENSMUSG00000020000(Moxd1);ENSMUSG00000020182(Ddc);ENSMUSG00000021609(Slc6a3);ENSMUSG00000023120(Ldc1);ENSMUSG00000024140(Epas1);ENSMUSG00000025283(Sat1);ENSMUSG00000025464(Paox);ENSMUSG00000025889(Snca);ENSMUSG00000026826(Nr4a2);ENSMUSG00000027072(Prg…
GO:1905332	positive regulation of morphogenesis of an epithelium	40	0.554421	1.40088	0.0367893	0.493162	ENSMUSG00000026822(Lcn2);ENSMUSG00000028017(Egf);ENSMUSG00000034460(Six4);ENSMUSG00000024176(Sox8);ENSMUSG00000034394(Lif);ENSMUSG00000021835(Bmp4);ENSMUSG00000034748(Sirt6);ENSMUSG00000002603(Tgfb1);ENSMUSG00000027239(Mdk);ENSMUSG00000041445(Mmrn2);ENSMUSG00000050199(Lgr4);ENSMUSG00000022144(Gdnf);ENSMUSG00000037225(Fgf2);	ENSMUSG00000000320(Alox12);ENSMUSG00000000567(Sox9);ENSMUSG00000001761(Smo);ENSMUSG00000002603(Tgfb1);ENSMUSG00000006932(Ctnnb1);ENSMUSG00000015619(Gata3);ENSMUSG00000018698(Lhx1);ENSMUSG00000021835(Bmp4);ENSMUSG00000022144(Gdnf);ENSMUSG00000023951(Vegfa);ENSMUSG00000024176(Sox8);ENSMUSG00000025151(Maged1);ENSMUSG00000026822(Lcn2);ENSMUSG00000026842(Abl1);ENSMUSG00000026976(Pax8);ENSMUSG000000272…
GO:0098878	neurotransmitter receptor complex	43	0.541313	1.39924	0.0313015	0.498495	ENSMUSG00000039579(Grin3a);ENSMUSG00000015766(Eps8);ENSMUSG00000001985(Grik3);ENSMUSG00000024873(Cnih2);ENSMUSG00000007783(Cpt1c);ENSMUSG00000031169(Porcn);ENSMUSG00000003378(Grik5);ENSMUSG00000020886(Dlg4);	ENSMUSG00000000881(Dlg3);ENSMUSG00000001985(Grik3);ENSMUSG00000001986(Gria3);ENSMUSG00000002771(Grin2d);ENSMUSG00000003378(Grik5);ENSMUSG00000007783(Cpt1c);ENSMUSG00000008590(Htr3b);ENSMUSG00000015766(Eps8);ENSMUSG00000019146(Cacng2);ENSMUSG00000020524(Gria1);ENSMUSG00000020723(Cacng4);ENSMUSG00000020734(Grin2c);ENSMUSG00000020886(Dlg4);ENSMUSG00000022494(Shisa9);ENSMUSG00000024873(Cnih2);ENSMUSG…
GO:0043087	regulation of GTPase activity	351	0.419629	1.39907	0	0.497611	ENSMUSG00000037944(Ccr7);ENSMUSG00000044562(Rasip1);ENSMUSG00000018927(Ccl6);ENSMUSG00000023070(Rgn);ENSMUSG00000056486(Chn1);ENSMUSG00000020717(Pecam1);ENSMUSG00000020599(Rgs9);ENSMUSG00000031398(Plxna3);ENSMUSG00000017652(Cd40);ENSMUSG00000059146(Ntrk3);ENSMUSG00000021451(Sema4d);ENSMUSG00000002043(Trappc6a);ENSMUSG00000039813(Tbc1d2);ENSMUSG00000049044(Rapgef4);ENSMUSG00000037405(Icam1);ENSMUS…	ENSMUSG00000000058(Cav2);ENSMUSG00000000579(Dynlt1c);ENSMUSG00000000982(Ccl3);ENSMUSG00000001100(Poldip2);ENSMUSG00000001173(Ocrl);ENSMUSG00000001995(Sipa1l2);ENSMUSG00000002043(Trappc6a);ENSMUSG00000002365(Snx9);ENSMUSG00000002489(Tiam1);ENSMUSG00000002496(Tsc2);ENSMUSG00000003134(Tbc1d8);ENSMUSG00000003233(Dvl3);ENSMUSG00000004056(Akt2);ENSMUSG00000004530(Coro1c);ENSMUSG00000004633(Chn2);ENSMUS…
GO:1903428	positive regulation of reactive oxygen species biosynthetic process	24	0.605058	1.39877	0.0487365	0.49724	ENSMUSG00000026822(Lcn2);ENSMUSG00000062012(Zfp13);ENSMUSG00000026313(Hdac4);ENSMUSG00000089774(Slc5a3);ENSMUSG00000048756(Foxo3);ENSMUSG00000006519(Cyba);ENSMUSG00000064354(mt-Co2);ENSMUSG00000004319(Clcn3);ENSMUSG00000006818(Sod2);	ENSMUSG00000000869(Il4);ENSMUSG00000002944(Cd36);ENSMUSG00000004319(Clcn3);ENSMUSG00000005800(Mmp8);ENSMUSG00000006519(Cyba);ENSMUSG00000006818(Sod2);ENSMUSG00000026313(Hdac4);ENSMUSG00000026822(Lcn2);ENSMUSG00000026959(Grin1);ENSMUSG00000027224(Duoxa1);ENSMUSG00000027225(Duoxa2);ENSMUSG00000028964(Park7);ENSMUSG00000029020(Mfn2);ENSMUSG00000030562(Nox4);ENSMUSG00000032202(Rab27a);ENSMUSG00000034…
GO:1903019	negative regulation of glycoprotein metabolic process	15	0.683162	1.39757	0.0789916	0.500789	ENSMUSG00000026223(Itm2c);ENSMUSG00000027661(Slc2a10);ENSMUSG00000035722(Abca7);ENSMUSG00000036698(Ago2);ENSMUSG00000022108(Itm2b);ENSMUSG00000025220(Oga);	ENSMUSG00000017307(Acot8);ENSMUSG00000018697(Aatf);ENSMUSG00000022108(Itm2b);ENSMUSG00000024486(Hbegf);ENSMUSG00000025220(Oga);ENSMUSG00000026223(Itm2c);ENSMUSG00000026542(Apcs);ENSMUSG00000027447(Cst3);ENSMUSG00000027661(Slc2a10);ENSMUSG00000027832(Ptx3);ENSMUSG00000031239(Itm2a);ENSMUSG00000035057(Mgat4d);ENSMUSG00000035722(Abca7);ENSMUSG00000036698(Ago2);ENSMUSG00000040605(Bace2)
GO:0031960	response to corticosteroid	202	0.439484	1.39595	0.00997151	0.505549	ENSMUSG00000032281(Acsbg1);ENSMUSG00000040584(Abcb1a);ENSMUSG00000058427(Cxcl2);ENSMUSG00000028834(Trim63);ENSMUSG00000063730(Hsd3b2);ENSMUSG00000059146(Ntrk3);ENSMUSG00000022358(Fbxo32);ENSMUSG00000055737(Ghr);ENSMUSG00000028909(Ptpru);ENSMUSG00000039004(Bmp6);ENSMUSG00000024778(Fas);ENSMUSG00000048249(Crebrf);ENSMUSG00000027875(Hmgcs2);ENSMUSG00000045594(Glb1);ENSMUSG00000026335(Pam);ENSMUSG000…	ENSMUSG00000000142(Axin2);ENSMUSG00000000214(Th);ENSMUSG00000000216(Scnn1g);ENSMUSG00000000753(Serpinf1);ENSMUSG00000001506(Col1a1);ENSMUSG00000001670(Tat);ENSMUSG00000002603(Tgfb1);ENSMUSG00000003545(Fosb);ENSMUSG00000004654(Ghrhr);ENSMUSG00000004655(Aqp1);ENSMUSG00000004936(Map2k1);ENSMUSG00000005514(Por);ENSMUSG00000005533(Igf1r);ENSMUSG00000005718(Tfap4);ENSMUSG00000005892(Trh);ENSMUSG0000000…
GO:0000146	microfilament motor activity	34	0.571006	1.39589	0.0480929	0.504137	ENSMUSG00000042064(Myo3b);ENSMUSG00000025401(Myo1a);ENSMUSG00000042678(Myo15a);ENSMUSG00000024388(Myo7b);ENSMUSG00000074652(Myh7b);ENSMUSG00000035441(Myo1d);	ENSMUSG00000004677(Myo9b);ENSMUSG00000017774(Myo1c);ENSMUSG00000018417(Myo1b);ENSMUSG00000020437(Myo1g);ENSMUSG00000020527(Myo19);ENSMUSG00000020900(Myh10);ENSMUSG00000020908(Myh3);ENSMUSG00000022272(Myo10);ENSMUSG00000022443(Myh9);ENSMUSG00000024388(Myo7b);ENSMUSG00000025401(Myo1a);ENSMUSG00000025716(Myo3a);ENSMUSG00000026414(Tnnt2);ENSMUSG00000030739(Myh14);ENSMUSG00000030761(Myo7a);ENSMUSG0000…
GO:0008090	retrograde axonal transport	23	0.611268	1.39534	0.0635739	0.504685	ENSMUSG00000025468(Caly);ENSMUSG00000052572(Dlg2);ENSMUSG00000074657(Kif5a);ENSMUSG00000026131(Dst);ENSMUSG00000042757(Tmem108);ENSMUSG00000031393(Mecp2);ENSMUSG00000018736(Ndel1);ENSMUSG00000022982(Sod1);ENSMUSG00000037161(Mgarp);ENSMUSG00000020271(Fbxw11);	ENSMUSG00000001018(Snapin);ENSMUSG00000006740(Kif5b);ENSMUSG00000006930(Hap1);ENSMUSG00000018707(Dync1h1);ENSMUSG00000018736(Ndel1);ENSMUSG00000020271(Fbxw11);ENSMUSG00000020745(Pafah1b1);ENSMUSG00000020821(Kif1c);ENSMUSG00000021076(Actr10);ENSMUSG00000021557(Agtpbp1);ENSMUSG00000022055(Nefl);ENSMUSG00000022982(Sod1);ENSMUSG00000025468(Caly);ENSMUSG00000026131(Dst);ENSMUSG00000027254(Map1a);ENSMU…
GO:0009713	catechol-containing compound biosynthetic process	27	0.578706	1.3951	0.062167	0.504053	ENSMUSG00000061740(Cyp2d22);ENSMUSG00000027360(Hdc);ENSMUSG00000037580(Gch1);ENSMUSG00000029455(Aldh2);	ENSMUSG00000000214(Th);ENSMUSG00000000889(Dbh);ENSMUSG00000003476(Crhr2);ENSMUSG00000015619(Gata3);ENSMUSG00000020000(Moxd1);ENSMUSG00000020182(Ddc);ENSMUSG00000021609(Slc6a3);ENSMUSG00000024140(Epas1);ENSMUSG00000025889(Snca);ENSMUSG00000026826(Nr4a2);ENSMUSG00000027360(Hdc);ENSMUSG00000028964(Park7);ENSMUSG00000029455(Aldh2);ENSMUSG00000029885(Moxd2);ENSMUSG00000031696(Vps35);ENSMUSG00000033792…
GO:0050851	antigen receptor-mediated signaling pathway	292	0.426008	1.39487	0.00278552	0.503386	ENSMUSG00000020395(Itk);ENSMUSG00000037944(Ccr7);ENSMUSG00000034652(Cd300a);ENSMUSG00000053216(Btn2a2);ENSMUSG00000036931(Nfkbid);ENSMUSG00000057058(Skap1);ENSMUSG00000062300(Nectin2);ENSMUSG00000021108(Prkch);ENSMUSG00000032739(Pram1);ENSMUSG00000000732(Icosl);ENSMUSG00000033721(Vav3);ENSMUSG00000078612(Fyb2);ENSMUSG00000035356(Nfkbiz);ENSMUSG00000022637(Cblb);ENSMUSG00000035914(Cd276);ENSMUSG00…	ENSMUSG00000000409(Lck);ENSMUSG00000000706(Btn1a1);ENSMUSG00000000732(Icosl);ENSMUSG00000002413(Braf);ENSMUSG00000002699(Lcp2);ENSMUSG00000003068(Stk11);ENSMUSG00000003235(Eif2b5);ENSMUSG00000003352(Cacnb3);ENSMUSG00000003379(Cd79a);ENSMUSG00000003518(Dusp3);ENSMUSG00000003873(Bax);ENSMUSG00000004221(Ikbkg);ENSMUSG00000004266(Ptpn6);ENSMUSG00000004788(Eif2b2);ENSMUSG00000005057(Sh2b2);ENSMUSG0000…
GO:0043679	axon terminus	185	0.44496	1.39472	0.00145349	0.50238	ENSMUSG00000050379(Septin6);ENSMUSG00000034156(Tspoap1);ENSMUSG00000008932(Slc1a7);ENSMUSG00000031144(Syp);ENSMUSG00000033615(Cplx1);ENSMUSG00000049044(Rapgef4);ENSMUSG00000022048(Dpysl2);ENSMUSG00000001985(Grik3);ENSMUSG00000079055(Slc8a3);ENSMUSG00000034813(Grip1);ENSMUSG00000035385(Ccl2);ENSMUSG00000035274(Tpbg);ENSMUSG00000031840(Rab3a);ENSMUSG00000068923(Syt11);ENSMUSG00000027470(Mylk2);ENSM…	ENSMUSG00000000214(Th);ENSMUSG00000000263(Glra1);ENSMUSG00000000889(Dbh);ENSMUSG00000001985(Grik3);ENSMUSG00000001986(Gria3);ENSMUSG00000003161(Sri);ENSMUSG00000003378(Grik5);ENSMUSG00000003476(Crhr2);ENSMUSG00000003657(Calb2);ENSMUSG00000004113(Cacna1b);ENSMUSG00000004319(Clcn3);ENSMUSG00000004655(Aqp1);ENSMUSG00000004849(Ap1s1);ENSMUSG00000006304(Arpc2);ENSMUSG00000006930(Hap1);ENSMUSG000000089…
GO:0046979	TAP2 binding	18	0.640501	1.39467	0.0680628	0.500958	ENSMUSG00000060550(H2-Q7);ENSMUSG00000073409(H2-Q6);ENSMUSG00000073411(H2-D1);	ENSMUSG00000016283(H2-M2);ENSMUSG00000023083(H2-M10.2);ENSMUSG00000024308(Tapbp);ENSMUSG00000024339(Tap2);ENSMUSG00000024448(H2-M10.1);ENSMUSG00000024459(H2-M5);ENSMUSG00000037130(H2-M10.6);ENSMUSG00000037321(Tap1);ENSMUSG00000037537(H2-M11);ENSMUSG00000048231(H2-M10.4);ENSMUSG00000056116(H2-T22);ENSMUSG00000060550(H2-Q7);ENSMUSG00000061232(H2-K1);ENSMUSG00000067235(H2-Q10);ENSMUSG00000073409(H2-…
GO:0046651	lymphocyte proliferation	339	0.419971	1.39447	0	0.50012	ENSMUSG00000028965(Tnfrsf9);ENSMUSG00000025383(Il23a);ENSMUSG00000037944(Ccr7);ENSMUSG00000031497(Tnfsf13b);ENSMUSG00000090958(Lrrc32);ENSMUSG00000034652(Cd300a);ENSMUSG00000026532(Spta1);ENSMUSG00000017652(Cd40);ENSMUSG00000053216(Btn2a2);ENSMUSG00000045322(Tlr9);ENSMUSG00000030468(Siglecg);ENSMUSG00000024610(Cd74);ENSMUSG00000024670(Cd6);ENSMUSG00000020134(Peli1);ENSMUSG00000000732(Icosl);ENSMU…	ENSMUSG00000000244(Tspan32);ENSMUSG00000000706(Btn1a1);ENSMUSG00000000732(Icosl);ENSMUSG00000000791(Il12rb1);ENSMUSG00000000869(Il4);ENSMUSG00000001123(Lgals9);ENSMUSG00000002308(Cd320);ENSMUSG00000002603(Tgfb1);ENSMUSG00000002633(Shh);ENSMUSG00000003206(Ebi3);ENSMUSG00000003379(Cd79a);ENSMUSG00000003458(Ncstn);ENSMUSG00000003500(Impdh1);ENSMUSG00000003873(Bax);ENSMUSG00000003882(Il7r);ENSMUSG000…
GO:0030516	regulation of axon extension	107	0.467067	1.39412	0.0078125	0.500005	ENSMUSG00000038780(Smurf1);ENSMUSG00000031398(Plxna3);ENSMUSG00000038777(Sema6c);ENSMUSG00000059146(Ntrk3);ENSMUSG00000033618(Map3k13);ENSMUSG00000021451(Sema4d);ENSMUSG00000043051(Disc1);ENSMUSG00000063531(Sema3e);ENSMUSG00000022231(Sema5a);ENSMUSG00000022048(Dpysl2);ENSMUSG00000079415(Cntf);ENSMUSG00000043811(Rtn4r);ENSMUSG00000002985(Apoe);ENSMUSG00000042557(Sin3a);ENSMUSG00000038708(Golga4);E…	ENSMUSG00000000125(Wnt3);ENSMUSG00000000303(Cdh1);ENSMUSG00000000305(Cdh4);ENSMUSG00000000627(Sema4f);ENSMUSG00000001227(Sema6b);ENSMUSG00000001627(Ifrd1);ENSMUSG00000002985(Apoe);ENSMUSG00000004788(Eif2b2);ENSMUSG00000006711(D130043K22Rik);ENSMUSG00000009900(Wnt3a);ENSMUSG00000013236(Ptprs);ENSMUSG00000015222(Map2);ENSMUSG00000015291(Gdi1);ENSMUSG00000015605(Srf);ENSMUSG00000015829(Tnr);ENSMUSG0…
GO:0003128	heart field specification	16	0.667937	1.39319	0.0681004	0.502261	ENSMUSG00000021835(Bmp4);ENSMUSG00000027070(Lrp2);ENSMUSG00000039191(Rbpj);ENSMUSG00000033837(Foxh1);	ENSMUSG00000000142(Axin2);ENSMUSG00000005583(Mef2c);ENSMUSG00000009900(Wnt3a);ENSMUSG00000015627(Gata5);ENSMUSG00000015957(Wnt11);ENSMUSG00000021835(Bmp4);ENSMUSG00000021994(Wnt5a);ENSMUSG00000024868(Dkk1);ENSMUSG00000027070(Lrp2);ENSMUSG00000027358(Bmp2);ENSMUSG00000028949(Smarcd3);ENSMUSG00000030544(Mesp1);ENSMUSG00000033837(Foxh1);ENSMUSG00000039191(Rbpj);ENSMUSG00000042258(Isl1);ENSMUSG000000…
GO:0120013	lipid transfer activity	49	0.537053	1.39103	0.0528846	0.509748	ENSMUSG00000040111(Gramd1b);ENSMUSG00000039050(Osbpl2);ENSMUSG00000046027(Stard5);ENSMUSG00000040430(Pitpnc1);ENSMUSG00000024030(Abcg1);ENSMUSG00000002733(Plekha3);ENSMUSG00000032120(C2cd2l);ENSMUSG00000001248(Gramd1a);ENSMUSG00000002985(Apoe);ENSMUSG00000041341(Atg2b);ENSMUSG00000037270(Bltp1);ENSMUSG00000020189(Osbpl8);ENSMUSG00000018167(Stard3);	ENSMUSG00000001248(Gramd1a);ENSMUSG00000002733(Plekha3);ENSMUSG00000002985(Apoe);ENSMUSG00000005225(Plekha8);ENSMUSG00000005681(Apoa2);ENSMUSG00000011884(Gltp);ENSMUSG00000015243(Abca1);ENSMUSG00000016257(Prelid3b);ENSMUSG00000017754(Pltp);ENSMUSG00000017781(Pitpna);ENSMUSG00000018167(Stard3);ENSMUSG00000019951(Uhrf1bp1l);ENSMUSG00000020189(Osbpl8);ENSMUSG00000020609(Apob);ENSMUSG00000021242(Npc2…
GO:0004697	protein kinase C activity	17	0.653994	1.38999	0.066055	0.512341	ENSMUSG00000021108(Prkch);ENSMUSG00000021948(Prkcd);ENSMUSG00000030655(Smg1);ENSMUSG00000078816(Prkcg);ENSMUSG00000024070(Prkd3);ENSMUSG00000045038(Prkce);ENSMUSG00000026785(Pkn3);ENSMUSG00000004591(Pkn2);ENSMUSG00000041187(Prkd2);	ENSMUSG00000000982(Ccl3);ENSMUSG00000002688(Prkd1);ENSMUSG00000004591(Pkn2);ENSMUSG00000021108(Prkch);ENSMUSG00000021948(Prkcd);ENSMUSG00000024070(Prkd3);ENSMUSG00000026778(Prkcq);ENSMUSG00000026785(Pkn3);ENSMUSG00000029053(Prkcz);ENSMUSG00000030655(Smg1);ENSMUSG00000037643(Prkci);ENSMUSG00000041187(Prkd2);ENSMUSG00000045038(Prkce);ENSMUSG00000050965(Prkca);ENSMUSG00000052889(Prkcb);ENSMUSG000000…
GO:0043383	negative T cell selection	15	0.68258	1.38971	0.0858676	0.511906	ENSMUSG00000037944(Ccr7);ENSMUSG00000000731(Aire);ENSMUSG00000024610(Cd74);ENSMUSG00000024778(Fas);ENSMUSG00000026117(Zap70);	ENSMUSG00000000731(Aire);ENSMUSG00000002633(Shh);ENSMUSG00000020143(Dock2);ENSMUSG00000020827(Mink1);ENSMUSG00000021318(Gli3);ENSMUSG00000024610(Cd74);ENSMUSG00000024778(Fas);ENSMUSG00000026012(Cd28);ENSMUSG00000026117(Zap70);ENSMUSG00000026395(Ptprc);ENSMUSG00000032093(Cd3e);ENSMUSG00000037944(Ccr7);ENSMUSG00000038160(Atg5);ENSMUSG00000049109(Themis);ENSMUSG00000051457(Spn)
GO:0044306	neuron projection terminus	203	0.436751	1.38964	0	0.510647	ENSMUSG00000050379(Septin6);ENSMUSG00000034156(Tspoap1);ENSMUSG00000008932(Slc1a7);ENSMUSG00000031144(Syp);ENSMUSG00000033615(Cplx1);ENSMUSG00000049044(Rapgef4);ENSMUSG00000022048(Dpysl2);ENSMUSG00000001985(Grik3);ENSMUSG00000079055(Slc8a3);ENSMUSG00000034813(Grip1);ENSMUSG00000035385(Ccl2);ENSMUSG00000020325(Fstl3);ENSMUSG00000035274(Tpbg);ENSMUSG00000031840(Rab3a);ENSMUSG00000068923(Syt11);ENSM…	ENSMUSG00000000214(Th);ENSMUSG00000000263(Glra1);ENSMUSG00000000889(Dbh);ENSMUSG00000001985(Grik3);ENSMUSG00000001986(Gria3);ENSMUSG00000003161(Sri);ENSMUSG00000003378(Grik5);ENSMUSG00000003476(Crhr2);ENSMUSG00000003657(Calb2);ENSMUSG00000004113(Cacna1b);ENSMUSG00000004319(Clcn3);ENSMUSG00000004655(Aqp1);ENSMUSG00000004849(Ap1s1);ENSMUSG00000005089(Slc1a2);ENSMUSG00000006304(Arpc2);ENSMUSG0000000…
GO:0048668	collateral sprouting	28	0.578889	1.38956	0.0627119	0.509382	ENSMUSG00000021451(Sema4d);ENSMUSG00000004885(Crabp2);ENSMUSG00000026872(Zeb2);ENSMUSG00000021068(Nin);ENSMUSG00000013236(Ptprs);ENSMUSG00000029071(Dvl1);ENSMUSG00000022892(App);ENSMUSG00000001313(Rnd2);ENSMUSG00000036580(Spg20);ENSMUSG00000048915(Efna5);ENSMUSG00000070509(Rgma);	ENSMUSG00000000125(Wnt3);ENSMUSG00000000861(Bcl11a);ENSMUSG00000001313(Rnd2);ENSMUSG00000001627(Ifrd1);ENSMUSG00000004798(Ulk2);ENSMUSG00000004885(Crabp2);ENSMUSG00000009900(Wnt3a);ENSMUSG00000013236(Ptprs);ENSMUSG00000020173(Cobl);ENSMUSG00000021068(Nin);ENSMUSG00000021451(Sema4d);ENSMUSG00000022892(App);ENSMUSG00000026872(Zeb2);ENSMUSG00000027859(Ngf);ENSMUSG00000028289(Epha7);ENSMUSG0000002846…
GO:0005319	lipid transporter activity	166	0.446755	1.38952	0.0015528	0.507962	ENSMUSG00000020447(Npc1l1);ENSMUSG00000040584(Abcb1a);ENSMUSG00000028125(Abca4);ENSMUSG00000040543(Pitpnm3);ENSMUSG00000027074(Slc43a3);ENSMUSG00000040111(Gramd1b);ENSMUSG00000039050(Osbpl2);ENSMUSG00000028655(Mfsd2a);ENSMUSG00000046027(Stard5);ENSMUSG00000040430(Pitpnc1);ENSMUSG00000032849(Abcc4);ENSMUSG00000027048(Abcb11);ENSMUSG00000024030(Abcg1);ENSMUSG00000021983(Atp8a2);ENSMUSG00000002733(P…	ENSMUSG00000000594(Gm2a);ENSMUSG00000001248(Gramd1a);ENSMUSG00000002733(Plekha3);ENSMUSG00000002944(Cd36);ENSMUSG00000002985(Apoe);ENSMUSG00000003341(Atp8b3);ENSMUSG00000004668(Abca13);ENSMUSG00000005225(Plekha8);ENSMUSG00000005681(Apoa2);ENSMUSG00000011884(Gltp);ENSMUSG00000015243(Abca1);ENSMUSG00000016257(Prelid3b);ENSMUSG00000017754(Pltp);ENSMUSG00000017781(Pitpna);ENSMUSG00000018167(Stard3);E…
GO:0061042	vascular wound healing	18	0.641196	1.3894	0.0815603	0.506849	ENSMUSG00000024962(Vegfb);ENSMUSG00000054863(Tafa5);ENSMUSG00000015053(Gata2);ENSMUSG00000024401(Tnf);ENSMUSG00000037411(Serpine1);ENSMUSG00000030168(Adipor2);	ENSMUSG00000015053(Gata2);ENSMUSG00000016494(Cd34);ENSMUSG00000020484(Xbp1);ENSMUSG00000023886(Smoc2);ENSMUSG00000023951(Vegfa);ENSMUSG00000024401(Tnf);ENSMUSG00000024962(Vegfb);ENSMUSG00000025701(Alox5);ENSMUSG00000028469(Npr2);ENSMUSG00000030168(Adipor2);ENSMUSG00000032135(Mcam);ENSMUSG00000035273(Hpse);ENSMUSG00000037411(Serpine1);ENSMUSG00000045382(Cxcr4);ENSMUSG00000046714(Foxc2);ENSMUSG0000…
GO:0030228	lipoprotein particle receptor activity	15	0.676265	1.38879	0.0932643	0.507797	ENSMUSG00000001247(Lsr);ENSMUSG00000037936(Scarb1);ENSMUSG00000018920(Cxcl16);ENSMUSG00000030201(Lrp6);ENSMUSG00000022900(Ildr1);ENSMUSG00000024924(Vldlr);ENSMUSG00000042286(Stab1);ENSMUSG00000022175(Lrp10);	ENSMUSG00000001247(Lsr);ENSMUSG00000002944(Cd36);ENSMUSG00000018920(Cxcl16);ENSMUSG00000022175(Lrp10);ENSMUSG00000022900(Ildr1);ENSMUSG00000024924(Vldlr);ENSMUSG00000025393(Atp5b);ENSMUSG00000028613(Lrp8);ENSMUSG00000030162(Olr1);ENSMUSG00000030201(Lrp6);ENSMUSG00000032193(Ldlr);ENSMUSG00000035459(Stab2);ENSMUSG00000037936(Scarb1);ENSMUSG00000042286(Stab1);ENSMUSG00000042759(Apobr)
GO:0002834	regulation of response to tumor cell	26	0.595303	1.38778	0.062167	0.510526	ENSMUSG00000021559(Dapk1);ENSMUSG00000079685(Ulbp1);ENSMUSG00000074028(Slc22a13);ENSMUSG00000062300(Nectin2);ENSMUSG00000040511(Pvr);ENSMUSG00000042211(Fbxo38);ENSMUSG00000029821(Gsdme);ENSMUSG00000025980(Hspd1);	ENSMUSG00000004296(Il12b);ENSMUSG00000016496(Cd274);ENSMUSG00000019256(Ahr);ENSMUSG00000020399(Havcr2);ENSMUSG00000021559(Dapk1);ENSMUSG00000022877(Hrg);ENSMUSG00000025980(Hspd1);ENSMUSG00000026471(Mr1);ENSMUSG00000026573(Xcl1);ENSMUSG00000027776(Il12a);ENSMUSG00000029821(Gsdme);ENSMUSG00000030149(Klrk1);ENSMUSG00000031132(Cd40lg);ENSMUSG00000032021(Crtam);ENSMUSG00000034028(Cd226);ENSMUSG0000003…
GO:0015748	organophosphate ester transport	145	0.457751	1.38776	0.0131965	0.509001	ENSMUSG00000040584(Abcb1a);ENSMUSG00000028125(Abca4);ENSMUSG00000040543(Pitpnm3);ENSMUSG00000039050(Osbpl2);ENSMUSG00000028655(Mfsd2a);ENSMUSG00000040430(Pitpnc1);ENSMUSG00000032849(Abcc4);ENSMUSG00000039840(Epg5);ENSMUSG00000002346(Slc25a42);ENSMUSG00000037936(Scarb1);ENSMUSG00000046329(Slc25a23);ENSMUSG00000024030(Abcg1);ENSMUSG00000021983(Atp8a2);ENSMUSG00000002733(Plekha3);ENSMUSG00000032120(…	ENSMUSG00000000817(Fasl);ENSMUSG00000001436(Slc19a1);ENSMUSG00000002346(Slc25a42);ENSMUSG00000002733(Plekha3);ENSMUSG00000002985(Apoe);ENSMUSG00000002992(Apoc2);ENSMUSG00000003341(Atp8b3);ENSMUSG00000005225(Plekha8);ENSMUSG00000005681(Apoa2);ENSMUSG00000006574(Slc4a1);ENSMUSG00000007034(Slc44a4);ENSMUSG00000007476(Lrrc8a);ENSMUSG00000011486(Slc25a41);ENSMUSG00000011884(Gltp);ENSMUSG00000015243(Ab…
GO:0051965	positive regulation of synapse assembly	76	0.49135	1.38774	0.0251572	0.507491	ENSMUSG00000030093(Wnt7a);ENSMUSG00000059146(Ntrk3);ENSMUSG00000021451(Sema4d);ENSMUSG00000042589(Cux2);ENSMUSG00000033707(Lrrc24);ENSMUSG00000051790(Nlgn2);ENSMUSG00000035274(Tpbg);ENSMUSG00000028782(Adgrb2);ENSMUSG00000026341(Actr3);ENSMUSG00000031302(Nlgn3);ENSMUSG00000025920(Stau2);ENSMUSG00000028072(Ntrk1);ENSMUSG00000022812(Gsk3b);ENSMUSG00000048915(Efna5);ENSMUSG00000057280(Musk);ENSMUSG00…	ENSMUSG00000005958(Ephb3);ENSMUSG00000008153(Clstn3);ENSMUSG00000013033(Adgrl1);ENSMUSG00000020704(Asic2);ENSMUSG00000021451(Sema4d);ENSMUSG00000021782(Dlg5);ENSMUSG00000022514(Il1rap);ENSMUSG00000022674(Ube2v2);ENSMUSG00000022812(Gsk3b);ENSMUSG00000023885(Thbs2);ENSMUSG00000024109(Nrxn1);ENSMUSG00000024647(Cbln2);ENSMUSG00000025789(St8sia2);ENSMUSG00000025920(Stau2);ENSMUSG00000026341(Actr3);ENS…
GO:0042401	cellular biogenic amine biosynthetic process	43	0.538238	1.38744	0.0519263	0.50712	ENSMUSG00000028141(Oaz3);ENSMUSG00000061740(Cyp2d22);ENSMUSG00000027360(Hdc);ENSMUSG00000037580(Gch1);ENSMUSG00000028789(Azin2);ENSMUSG00000029455(Aldh2);ENSMUSG00000025283(Sat1);ENSMUSG00000071708(Sms);	ENSMUSG00000000214(Th);ENSMUSG00000000889(Dbh);ENSMUSG00000003476(Crhr2);ENSMUSG00000006442(Srm);ENSMUSG00000011179(Odc1);ENSMUSG00000015619(Gata3);ENSMUSG00000020000(Moxd1);ENSMUSG00000020182(Ddc);ENSMUSG00000021609(Slc6a3);ENSMUSG00000023120(Ldc1);ENSMUSG00000024140(Epas1);ENSMUSG00000025283(Sat1);ENSMUSG00000025464(Paox);ENSMUSG00000025889(Snca);ENSMUSG00000026826(Nr4a2);ENSMUSG00000027072(Prg…
GO:0032930	positive regulation of superoxide anion generation	23	0.600359	1.38721	0.061082	0.506479	ENSMUSG00000052212(Cd177);ENSMUSG00000029380(Cxcl1);ENSMUSG00000021948(Prkcd);ENSMUSG00000064267(Hvcn1);ENSMUSG00000006519(Cyba);ENSMUSG00000002603(Tgfb1);ENSMUSG00000022982(Sod1);ENSMUSG00000022892(App);ENSMUSG00000039217(Il18);ENSMUSG00000030579(Tyrobp);	ENSMUSG00000000001(Gnai3);ENSMUSG00000000157(Itgb2l);ENSMUSG00000002603(Tgfb1);ENSMUSG00000006519(Cyba);ENSMUSG00000018411(Mapt);ENSMUSG00000020122(Egfr);ENSMUSG00000021457(Syk);ENSMUSG00000021678(F2rl1);ENSMUSG00000021948(Prkcd);ENSMUSG00000022892(App);ENSMUSG00000022982(Sod1);ENSMUSG00000029380(Cxcl1);ENSMUSG00000030579(Tyrobp);ENSMUSG00000030786(Itgam);ENSMUSG00000031980(Agt);ENSMUSG0000003256…
GO:0045986	negative regulation of smooth muscle contraction	18	0.640815	1.38599	0.082077	0.509741	ENSMUSG00000045730(Adrb2);ENSMUSG00000005611(Irag1);ENSMUSG00000035954(Dock4);ENSMUSG00000044447(Dock5);ENSMUSG00000033717(Adra2a);ENSMUSG00000022982(Sod1);ENSMUSG00000042429(Adora1);ENSMUSG00000059588(Calcrl);ENSMUSG00000039942(Ptger4);	ENSMUSG00000005611(Irag1);ENSMUSG00000018500(Adora2b);ENSMUSG00000022982(Sod1);ENSMUSG00000026360(Rgs2);ENSMUSG00000030669(Calca);ENSMUSG00000032487(Ptgs2);ENSMUSG00000033717(Adra2a);ENSMUSG00000033910(Gucy1a1);ENSMUSG00000035283(Adrb1);ENSMUSG00000035954(Dock4);ENSMUSG00000039942(Ptger4);ENSMUSG00000042429(Adora1);ENSMUSG00000044447(Dock5);ENSMUSG00000045318(Adra2c);ENSMUSG00000045730(Adrb2);ENS…
GO:0032943	mononuclear cell proliferation	342	0.418587	1.38594	0.00268097	0.508357	ENSMUSG00000028965(Tnfrsf9);ENSMUSG00000025383(Il23a);ENSMUSG00000037944(Ccr7);ENSMUSG00000031497(Tnfsf13b);ENSMUSG00000090958(Lrrc32);ENSMUSG00000034652(Cd300a);ENSMUSG00000026532(Spta1);ENSMUSG00000017652(Cd40);ENSMUSG00000053216(Btn2a2);ENSMUSG00000045322(Tlr9);ENSMUSG00000030468(Siglecg);ENSMUSG00000024610(Cd74);ENSMUSG00000024670(Cd6);ENSMUSG00000020134(Peli1);ENSMUSG00000000732(Icosl);ENSMU…	ENSMUSG00000000244(Tspan32);ENSMUSG00000000706(Btn1a1);ENSMUSG00000000732(Icosl);ENSMUSG00000000791(Il12rb1);ENSMUSG00000000869(Il4);ENSMUSG00000001123(Lgals9);ENSMUSG00000002308(Cd320);ENSMUSG00000002603(Tgfb1);ENSMUSG00000002633(Shh);ENSMUSG00000003206(Ebi3);ENSMUSG00000003379(Cd79a);ENSMUSG00000003458(Ncstn);ENSMUSG00000003500(Impdh1);ENSMUSG00000003873(Bax);ENSMUSG00000003882(Il7r);ENSMUSG000…
GO:0051489	regulation of filopodium assembly	58	0.509111	1.38582	0.0221465	0.507211	ENSMUSG00000042064(Myo3b);ENSMUSG00000037944(Ccr7);ENSMUSG00000028943(Espn);ENSMUSG00000030720(Cln3);ENSMUSG00000037754(Ppp1r16b);ENSMUSG00000022099(Dmtn);ENSMUSG00000021948(Prkcd);ENSMUSG00000026341(Actr3);ENSMUSG00000026304(Rab17);ENSMUSG00000029684(Wasl);ENSMUSG00000025920(Stau2);ENSMUSG00000017831(Rab5a);ENSMUSG00000024143(Rhoq);ENSMUSG00000039735(Fnbp1l);ENSMUSG00000022272(Myo10);ENSMUSG0000…	ENSMUSG00000000838(Fmr1);ENSMUSG00000001847(Rac1);ENSMUSG00000002580(Mien1);ENSMUSG00000006304(Arpc2);ENSMUSG00000006435(Neurl1a);ENSMUSG00000006699(Cdc42);ENSMUSG00000007613(Tgfbr1);ENSMUSG00000008859(Rala);ENSMUSG00000009292(Trpm2);ENSMUSG00000015605(Srf);ENSMUSG00000017831(Rab5a);ENSMUSG00000021948(Prkcd);ENSMUSG00000022099(Dmtn);ENSMUSG00000022272(Myo10);ENSMUSG00000024109(Nrxn1);ENSMUSG00000…
GO:0007620	copulation	22	0.60742	1.38564	0.0745455	0.506402	ENSMUSG00000037428(Vgf);ENSMUSG00000017697(Ada);	ENSMUSG00000002633(Shh);ENSMUSG00000017003(Svs3a);ENSMUSG00000017697(Ada);ENSMUSG00000020123(Avpr1a);ENSMUSG00000020787(P2rx1);ENSMUSG00000020838(Slc6a4);ENSMUSG00000022122(Ednrb);ENSMUSG00000025496(Drd4);ENSMUSG00000026249(Serpine2);ENSMUSG00000027301(Oxt);ENSMUSG00000027765(P2ry1);ENSMUSG00000030043(Tacr1);ENSMUSG00000031616(Ednra);ENSMUSG00000037428(Vgf);ENSMUSG00000037727(Avp);ENSMUSG00000044…
GO:0046928	regulation of neurotransmitter secretion	97	0.477048	1.38564	0.0119048	0.50487	ENSMUSG00000020883(Fbxl20);ENSMUSG00000030093(Wnt7a);ENSMUSG00000031144(Syp);ENSMUSG00000033615(Cplx1);ENSMUSG00000007207(Stx1a);ENSMUSG00000049303(Syt12);ENSMUSG00000035764(Fbxo45);ENSMUSG00000031840(Rab3a);ENSMUSG00000023064(Sncg);ENSMUSG00000078816(Prkcg);ENSMUSG00000019790(Stxbp5);ENSMUSG00000020716(Nf1);ENSMUSG00000011877(Git1);ENSMUSG00000032482(Cspg5);ENSMUSG00000017831(Rab5a);ENSMUSG00000…	ENSMUSG00000001018(Snapin);ENSMUSG00000002413(Braf);ENSMUSG00000004113(Cacna1b);ENSMUSG00000005583(Mef2c);ENSMUSG00000007207(Stx1a);ENSMUSG00000007659(Bcl2l1);ENSMUSG00000011877(Git1);ENSMUSG00000015968(Cacna1d);ENSMUSG00000017412(Cacnb4);ENSMUSG00000017686(Rhot1);ENSMUSG00000017831(Rab5a);ENSMUSG00000019370(Calm3);ENSMUSG00000019790(Stxbp5);ENSMUSG00000020081(Tacr2);ENSMUSG00000020178(Adora2a);E…
GO:0031343	positive regulation of cell killing	67	0.503027	1.38529	0.031405	0.504856	ENSMUSG00000025383(Il23a);ENSMUSG00000029380(Cxcl1);ENSMUSG00000079685(Ulbp1);ENSMUSG00000074028(Slc22a13);ENSMUSG00000062300(Nectin2);ENSMUSG00000020826(Nos2);ENSMUSG00000040511(Pvr);ENSMUSG00000035385(Ccl2);ENSMUSG00000032076(Cadm1);	ENSMUSG00000002111(Spi1);ENSMUSG00000004043(Stat5a);ENSMUSG00000004296(Il12b);ENSMUSG00000005540(Fcer2a);ENSMUSG00000005696(Sh2d1a);ENSMUSG00000015314(Slamf6);ENSMUSG00000015656(Hspa8);ENSMUSG00000015854(Cd5l);ENSMUSG00000016206(H2-M3);ENSMUSG00000019987(Arg1);ENSMUSG00000019998(Stx7);ENSMUSG00000020660(Pomc);ENSMUSG00000020826(Nos2);ENSMUSG00000020919(Stat5b);ENSMUSG00000021457(Syk);ENSMUSG00000…
GO:0099518	vesicle cytoskeletal trafficking	68	0.496162	1.38491	0.0377668	0.504892	ENSMUSG00000025401(Myo1a);ENSMUSG00000074657(Kif5a);ENSMUSG00000062444(Ap3b2);ENSMUSG00000042678(Myo15a);ENSMUSG00000024388(Myo7b);ENSMUSG00000031539(Ap3m2);ENSMUSG00000030720(Cln3);ENSMUSG00000035173(Ccdc186);ENSMUSG00000057667(Bloc1s3);ENSMUSG00000035441(Myo1d);ENSMUSG00000029684(Wasl);ENSMUSG00000031393(Mecp2);ENSMUSG00000024873(Cnih2);ENSMUSG00000060708(Bloc1s4);ENSMUSG00000025241(Fyco1);ENSM…	ENSMUSG00000001018(Snapin);ENSMUSG00000003068(Stk11);ENSMUSG00000004936(Map2k1);ENSMUSG00000005804(Bloc1s6);ENSMUSG00000006740(Kif5b);ENSMUSG00000006930(Hap1);ENSMUSG00000015222(Map2);ENSMUSG00000017774(Myo1c);ENSMUSG00000018417(Myo1b);ENSMUSG00000018707(Dync1h1);ENSMUSG00000018736(Ndel1);ENSMUSG00000020149(Rab1a);ENSMUSG00000020198(Ap3d1);ENSMUSG00000020271(Fbxw11);ENSMUSG00000020437(Myo1g);ENSM…
GO:0046513	ceramide biosynthetic process	69	0.497857	1.38455	0.0308943	0.50478	ENSMUSG00000027035(Cers6);ENSMUSG00000052423(B4galt3);ENSMUSG00000017929(B4galt5);ENSMUSG00000033579(Fa2h);ENSMUSG00000043286(Pnpla1);ENSMUSG00000049721(Gal3st1);ENSMUSG00000071724(Smpd5);ENSMUSG00000038150(Ormdl3);ENSMUSG00000021948(Prkcd);ENSMUSG00000028538(St3gal3);ENSMUSG00000021770(Samd8);ENSMUSG00000025486(Sirt3);ENSMUSG00000024887(Asah2);ENSMUSG00000074646(6430550D23Rik);ENSMUSG00000057342…	ENSMUSG00000003418(St8sia6);ENSMUSG00000005899(Smpd4);ENSMUSG00000006390(Elovl1);ENSMUSG00000006731(B4galnt1);ENSMUSG00000008206(Cers4);ENSMUSG00000009588(St6galnac1);ENSMUSG00000013846(St3gal1);ENSMUSG00000015714(Cers2);ENSMUSG00000017929(B4galt5);ENSMUSG00000019822(Smpd2);ENSMUSG00000020787(P2rx1);ENSMUSG00000020892(Aloxe3);ENSMUSG00000021036(Sptlc2);ENSMUSG00000021263(Degs2);ENSMUSG00000021468…
GO:0098644	complex of collagen trimers	20	0.614014	1.38451	0.0848375	0.503428	ENSMUSG00000004098(Col5a3);ENSMUSG00000031502(Col4a1);ENSMUSG00000026042(Col5a2);ENSMUSG00000031503(Col4a2);ENSMUSG00000024330(Col11a2);	ENSMUSG00000001506(Col1a1);ENSMUSG00000004098(Col5a3);ENSMUSG00000022483(Col2a1);ENSMUSG00000024330(Col11a2);ENSMUSG00000026042(Col5a2);ENSMUSG00000026043(Col3a1);ENSMUSG00000026837(Col5a1);ENSMUSG00000027788(Otol1);ENSMUSG00000027966(Col11a1);ENSMUSG00000029661(Col1a2);ENSMUSG00000031273(Col4a6);ENSMUSG00000031274(Col4a5);ENSMUSG00000031502(Col4a1);ENSMUSG00000031503(Col4a2);ENSMUSG00000036446(L…
GO:0051180	vitamin transport	47	0.521533	1.38412	0.0413081	0.503516	ENSMUSG00000020447(Npc1l1);ENSMUSG00000020432(Tcn2);ENSMUSG00000057060(Slc35f3);ENSMUSG00000037936(Scarb1);ENSMUSG00000027070(Lrp2);ENSMUSG00000026726(Cubn);ENSMUSG00000038496(Slc19a3);ENSMUSG00000020744(Slc25a19);ENSMUSG00000031808(Slc27a1);ENSMUSG00000040918(Slc19a2);ENSMUSG00000027661(Slc2a10);ENSMUSG00000023088(Abcc1);ENSMUSG00000007034(Slc44a4);ENSMUSG00000006641(Slc5a6);ENSMUSG00000028645(S…	ENSMUSG00000001436(Slc19a1);ENSMUSG00000001827(Folr1);ENSMUSG00000002308(Cd320);ENSMUSG00000003153(Slc2a3);ENSMUSG00000006641(Slc5a6);ENSMUSG00000007034(Slc44a4);ENSMUSG00000010122(Slc47a1);ENSMUSG00000020432(Tcn2);ENSMUSG00000020447(Npc1l1);ENSMUSG00000020744(Slc25a19);ENSMUSG00000020829(Slc46a1);ENSMUSG00000021240(Abcd4);ENSMUSG00000021278(Amn);ENSMUSG00000022299(Slc25a32);ENSMUSG00000022560(Sl…
GO:0070341	fat cell proliferation	15	0.671279	1.38388	0.084922	0.502997	ENSMUSG00000027490(E2f1);ENSMUSG00000015053(Gata2);ENSMUSG00000016477(E2f3);ENSMUSG00000023992(Trem2);ENSMUSG00000054385(Ceacam2);	ENSMUSG00000000869(Il4);ENSMUSG00000002250(Ppard);ENSMUSG00000015053(Gata2);ENSMUSG00000015837(Sqstm1);ENSMUSG00000016477(E2f3);ENSMUSG00000021732(Fgf10);ENSMUSG00000023992(Trem2);ENSMUSG00000027490(E2f1);ENSMUSG00000031230(Fgf16);ENSMUSG00000038482(Tfdp1);ENSMUSG00000045658(Pid1);ENSMUSG00000048834(Vstm2a);ENSMUSG00000054385(Ceacam2);ENSMUSG00000055932(Fto);ENSMUSG00000075707(Dio3)
GO:0015020	glucuronosyltransferase activity	36	0.54825	1.38346	0.0451505	0.503215	ENSMUSG00000035811(Ugt2b35);ENSMUSG00000054545(Ugt1a6a);ENSMUSG00000089943(Ugt1a5);ENSMUSG00000028838(Extl1);ENSMUSG00000036356(Csgalnact1);ENSMUSG00000004383(Large1);ENSMUSG00000040434(Large2);ENSMUSG00000032997(Chpf);ENSMUSG00000071649(B3gat3);ENSMUSG00000089960(Ugt1a1);ENSMUSG00000032640(Chsy1);	ENSMUSG00000004383(Large1);ENSMUSG00000026156(B3gat2);ENSMUSG00000027198(Ext2);ENSMUSG00000028838(Extl1);ENSMUSG00000029260(Ugt2b34);ENSMUSG00000029268(Ugt2a2);ENSMUSG00000032640(Chsy1);ENSMUSG00000032997(Chpf);ENSMUSG00000035780(Ugt2a3);ENSMUSG00000035811(Ugt2b35);ENSMUSG00000035836(Ugt2b1);ENSMUSG00000036356(Csgalnact1);ENSMUSG00000038181(Chpf2);ENSMUSG00000040434(Large2);ENSMUSG00000045994(B3g…
GO:0051873	killing by host of symbiont cells	24	0.595972	1.3833	0.0619621	0.502305	ENSMUSG00000029380(Cxcl1);ENSMUSG00000010054(Tusc2);ENSMUSG00000020125(Elane);ENSMUSG00000029371(Cxcl5);ENSMUSG00000032508(Myd88);	ENSMUSG00000010054(Tusc2);ENSMUSG00000015950(Ncf1);ENSMUSG00000019987(Arg1);ENSMUSG00000020125(Elane);ENSMUSG00000020660(Pomc);ENSMUSG00000021678(F2rl1);ENSMUSG00000022877(Hrg);ENSMUSG00000024863(Mbl2);ENSMUSG00000027249(F2);ENSMUSG00000029371(Cxcl5);ENSMUSG00000029380(Cxcl1);ENSMUSG00000030873(Scnn1b);ENSMUSG00000032508(Myd88);ENSMUSG00000037780(Mbl1);ENSMUSG00000038357(Camp);ENSMUSG00000038745(…
GO:0008328	ionotropic glutamate receptor complex	41	0.541325	1.38246	0.0432526	0.504292	ENSMUSG00000039579(Grin3a);ENSMUSG00000015766(Eps8);ENSMUSG00000001985(Grik3);ENSMUSG00000024873(Cnih2);ENSMUSG00000007783(Cpt1c);ENSMUSG00000031169(Porcn);ENSMUSG00000003378(Grik5);ENSMUSG00000020886(Dlg4);	ENSMUSG00000000881(Dlg3);ENSMUSG00000001985(Grik3);ENSMUSG00000001986(Gria3);ENSMUSG00000002771(Grin2d);ENSMUSG00000003378(Grik5);ENSMUSG00000007783(Cpt1c);ENSMUSG00000015766(Eps8);ENSMUSG00000019146(Cacng2);ENSMUSG00000020524(Gria1);ENSMUSG00000020723(Cacng4);ENSMUSG00000020734(Grin2c);ENSMUSG00000020886(Dlg4);ENSMUSG00000022494(Shisa9);ENSMUSG00000024873(Cnih2);ENSMUSG00000025240(Sacm1l);ENSMUS…
GO:0003009	skeletal muscle contraction	45	0.532174	1.38165	0.0520325	0.506196	ENSMUSG00000026251(Chrnd);ENSMUSG00000045730(Adrb2);ENSMUSG00000040287(Stac3);ENSMUSG00000079055(Slc8a3);ENSMUSG00000017400(Stac2);ENSMUSG00000021983(Atp8a2);ENSMUSG00000061723(Tnnt3);ENSMUSG00000030730(Atp2a1);ENSMUSG00000041189(Chrnb1);ENSMUSG00000025579(Gaa);ENSMUSG00000027470(Mylk2);ENSMUSG00000024401(Tnf);ENSMUSG00000023034(Nr4a1);ENSMUSG00000007877(Tcap);ENSMUSG00000064179(Tnnt1);ENSMUSG000…	ENSMUSG00000001027(Scn4a);ENSMUSG00000006457(Actn3);ENSMUSG00000007122(Casq1);ENSMUSG00000007617(Homer1);ENSMUSG00000007877(Tcap);ENSMUSG00000014609(Chrne);ENSMUSG00000017300(Tnnc2);ENSMUSG00000017400(Stac2);ENSMUSG00000020216(Jsrp1);ENSMUSG00000020516(Rps6kb1);ENSMUSG00000020908(Myh3);ENSMUSG00000021270(Hsp90aa1);ENSMUSG00000021983(Atp8a2);ENSMUSG00000023034(Nr4a1);ENSMUSG00000024401(Tnf);ENSMUS…
GO:0060291	long-term synaptic potentiation	105	0.46851	1.38161	0.0185185	0.50485	ENSMUSG00000021259(Cyp46a1);ENSMUSG00000022623(Shank3);ENSMUSG00000006958(Chrd);ENSMUSG00000079055(Slc8a3);ENSMUSG00000049303(Syt12);ENSMUSG00000021750(Fam107a);ENSMUSG00000002985(Apoe);ENSMUSG00000031840(Rab3a);ENSMUSG00000079037(Prnp);ENSMUSG00000031302(Nlgn3);ENSMUSG00000021190(Lgmn);ENSMUSG00000078816(Prkcg);ENSMUSG00000020716(Nf1);ENSMUSG00000031393(Mecp2);ENSMUSG00000005102(Eif2ak4);ENSMUSG…	ENSMUSG00000002413(Braf);ENSMUSG00000002771(Grin2d);ENSMUSG00000002985(Apoe);ENSMUSG00000003458(Ncstn);ENSMUSG00000003476(Crhr2);ENSMUSG00000003575(Crtc1);ENSMUSG00000003657(Calb2);ENSMUSG00000005102(Eif2ak4);ENSMUSG00000006958(Chrd);ENSMUSG00000009894(Snap47);ENSMUSG00000013663(Pten);ENSMUSG00000014351(Gip);ENSMUSG00000015452(Ager);ENSMUSG00000015476(Prrt1);ENSMUSG00000015829(Tnr);ENSMUSG0000001…
GO:0006672	ceramide metabolic process	99	0.473253	1.38081	0.0239617	0.50659	ENSMUSG00000027035(Cers6);ENSMUSG00000052423(B4galt3);ENSMUSG00000025232(Hexa);ENSMUSG00000017929(B4galt5);ENSMUSG00000033579(Fa2h);ENSMUSG00000043286(Pnpla1);ENSMUSG00000049721(Gal3st1);ENSMUSG00000071724(Smpd5);ENSMUSG00000038150(Ormdl3);ENSMUSG00000007038(Neu1);ENSMUSG00000021948(Prkcd);ENSMUSG00000028538(St3gal3);ENSMUSG00000021770(Samd8);ENSMUSG00000020097(Sgpl1);ENSMUSG00000025486(Sirt3);EN…	ENSMUSG00000000594(Gm2a);ENSMUSG00000003418(St8sia6);ENSMUSG00000004207(Psap);ENSMUSG00000005899(Smpd4);ENSMUSG00000006390(Elovl1);ENSMUSG00000006731(B4galnt1);ENSMUSG00000007038(Neu1);ENSMUSG00000008206(Cers4);ENSMUSG00000009588(St6galnac1);ENSMUSG00000013846(St3gal1);ENSMUSG00000015714(Cers2);ENSMUSG00000017929(B4galt5);ENSMUSG00000019822(Smpd2);ENSMUSG00000020097(Sgpl1);ENSMUSG00000020787(P2rx…
GO:0042975	peroxisome proliferator activated receptor binding	17	0.644357	1.3807	0.0770642	0.505587	ENSMUSG00000046711(Hmga1);ENSMUSG00000078249(Hmga1b);ENSMUSG00000027203(Dut);ENSMUSG00000037583(Nr0b2);ENSMUSG00000029167(Ppargc1a);ENSMUSG00000004221(Ikbkg);ENSMUSG00000037486(Asxl2);ENSMUSG00000018160(Med1);ENSMUSG00000020184(Mdm2);	ENSMUSG00000004221(Ikbkg);ENSMUSG00000018160(Med1);ENSMUSG00000020184(Mdm2);ENSMUSG00000020230(Prmt2);ENSMUSG00000021055(Esr2);ENSMUSG00000023411(Nfatc4);ENSMUSG00000027203(Dut);ENSMUSG00000029167(Ppargc1a);ENSMUSG00000037486(Asxl2);ENSMUSG00000037583(Nr0b2);ENSMUSG00000042548(Asxl1);ENSMUSG00000045215(Asxl3);ENSMUSG00000046711(Hmga1);ENSMUSG00000055024(Ep300);ENSMUSG00000059291(Rpl11);ENSMUSG000…
GO:0007512	adult heart development	15	0.665268	1.38037	0.0795848	0.505534	ENSMUSG00000051747(Ttn);ENSMUSG00000041235(Chd7);ENSMUSG00000044338(Aplnr);ENSMUSG00000007877(Tcap);	ENSMUSG00000001419(Mef2d);ENSMUSG00000007877(Tcap);ENSMUSG00000015579(Nkx2-5);ENSMUSG00000018900(Slc22a5);ENSMUSG00000020900(Myh10);ENSMUSG00000021103(Mnat1);ENSMUSG00000030046(Bmp10);ENSMUSG00000038193(Hand2);ENSMUSG00000040752(Myh6);ENSMUSG00000041235(Chd7);ENSMUSG00000044338(Aplnr);ENSMUSG00000045875(Adra1a);ENSMUSG00000050953(Gja1);ENSMUSG00000051747(Ttn);ENSMUSG00000053093(Myh7)
GO:0007340	acrosome reaction	39	0.534363	1.38023	0.0343053	0.504633	ENSMUSG00000020654(Adcy3);ENSMUSG00000036091(Hyal3);ENSMUSG00000031840(Rab3a);ENSMUSG00000026173(Plcd4);ENSMUSG00000028575(Eqtn);ENSMUSG00000052102(Gnpda1);ENSMUSG00000066383(Iqcf1);ENSMUSG00000020131(Pcsk4);ENSMUSG00000051177(Plcb1);ENSMUSG00000033949(Trim36);ENSMUSG00000028456(Unc13b);ENSMUSG00000027338(Prnd);ENSMUSG00000026797(Stxbp1);ENSMUSG00000028413(B4galt1);ENSMUSG00000004948(Zp3);	ENSMUSG00000000263(Glra1);ENSMUSG00000004948(Zp3);ENSMUSG00000020131(Pcsk4);ENSMUSG00000020654(Adcy3);ENSMUSG00000022622(Acr);ENSMUSG00000022683(Pla2g10);ENSMUSG00000024112(Cacna1h);ENSMUSG00000024503(Spink1);ENSMUSG00000025774(Crisp4);ENSMUSG00000026173(Plcd4);ENSMUSG00000026797(Stxbp1);ENSMUSG00000027165(Iftap);ENSMUSG00000027338(Prnd);ENSMUSG00000027849(Syt6);ENSMUSG00000028020(Glrb);ENSMUSG00…
GO:0030574	collagen catabolic process	35	0.559391	1.38009	0.0684474	0.50375	ENSMUSG00000025355(Mmp19);ENSMUSG00000049723(Mmp12);ENSMUSG00000038642(Ctss);ENSMUSG00000017802(Retreg3);ENSMUSG00000049339(Retreg2);ENSMUSG00000070323(Mmp27);ENSMUSG00000021477(Ctsl);ENSMUSG00000017737(Mmp9);ENSMUSG00000031740(Mmp2);ENSMUSG00000047562(Mmp10);ENSMUSG00000000901(Mmp11);	ENSMUSG00000000392(Fap);ENSMUSG00000000901(Mmp11);ENSMUSG00000000957(Mmp14);ENSMUSG00000005800(Mmp8);ENSMUSG00000017737(Mmp9);ENSMUSG00000017802(Retreg3);ENSMUSG00000018620(Mmp20);ENSMUSG00000020101(Vsir);ENSMUSG00000020682(Mmp28);ENSMUSG00000020695(Mrc2);ENSMUSG00000021477(Ctsl);ENSMUSG00000021939(Ctsb);ENSMUSG00000022270(Retreg1);ENSMUSG00000023903(Mmp25);ENSMUSG00000025355(Mmp19);ENSMUSG000000…
GO:0046703	natural killer cell lectin-like receptor binding	33	0.56057	1.37948	0.0477759	0.504833	ENSMUSG00000079685(Ulbp1);ENSMUSG00000060550(H2-Q7);ENSMUSG00000073409(H2-Q6);ENSMUSG00000030157(Clec2d);ENSMUSG00000073411(H2-D1);ENSMUSG00000067212(H2-T23);ENSMUSG00000075297(H60b);	ENSMUSG00000000248(Clec2g);ENSMUSG00000004266(Ptpn6);ENSMUSG00000016283(H2-M2);ENSMUSG00000023083(H2-M10.2);ENSMUSG00000024448(H2-M10.1);ENSMUSG00000024459(H2-M5);ENSMUSG00000030157(Clec2d);ENSMUSG00000030364(Clec2h);ENSMUSG00000030365(Clec2i);ENSMUSG00000035929(H2-Q4);ENSMUSG00000037130(H2-M10.6);ENSMUSG00000037246(H2-M10.5);ENSMUSG00000037334(H2-M1);ENSMUSG00000037537(H2-M11);ENSMUSG00000040987…
GO:0045685	regulation of glial cell differentiation	88	0.477995	1.37727	0.0197044	0.512336	ENSMUSG00000048078(Tenm4);ENSMUSG00000026435(Slc45a3);ENSMUSG00000028977(Casz1);ENSMUSG00000059146(Ntrk3);ENSMUSG00000041911(Dlx1);ENSMUSG00000034394(Lif);ENSMUSG00000020889(Nr1d1);ENSMUSG00000037868(Egr2);ENSMUSG00000021835(Bmp4);ENSMUSG00000028599(Tnfrsf1b);ENSMUSG00000037855(Zfp365);ENSMUSG00000021756(Il6st);ENSMUSG00000026923(Notch1);ENSMUSG00000023915(Tnfrsf21);ENSMUSG00000026341(Actr3);ENSM…	ENSMUSG00000000440(Pparg);ENSMUSG00000002603(Tgfb1);ENSMUSG00000002633(Shh);ENSMUSG00000003436(Dll3);ENSMUSG00000005103(Wdr1);ENSMUSG00000006932(Ctnnb1);ENSMUSG00000010086(Rnf112);ENSMUSG00000015149(Sirt2);ENSMUSG00000019777(Hdac2);ENSMUSG00000019803(Nr2e1);ENSMUSG00000020458(Rtn4);ENSMUSG00000020644(Id2);ENSMUSG00000020716(Nf1);ENSMUSG00000020774(Aspa);ENSMUSG00000020889(Nr1d1);ENSMUSG0000002137…
GO:0016712	oxidoreductase activity, acting on paired donors, with incorporation or reduction of molecular oxygen, reduced flavin or flavoprotein as one donor, and incorporation of one atom of oxygen	81	0.479324	1.37664	0.0257235	0.513326	ENSMUSG00000090700(Cyp4f40);ENSMUSG00000061740(Cyp2d22);ENSMUSG00000024055(Cyp4f13);ENSMUSG00000025197(Cyp2c23);ENSMUSG00000022818(Cyp2ab1);ENSMUSG00000027983(Cyp2u1);	ENSMUSG00000003053(Cyp2c29);ENSMUSG00000003484(Cyp4f18);ENSMUSG00000004070(Hmox2);ENSMUSG00000005413(Hmox1);ENSMUSG00000005547(Cyp2a5);ENSMUSG00000015224(Cyp2j9);ENSMUSG00000021235(Coq6);ENSMUSG00000022445(Cyp2d26);ENSMUSG00000022818(Cyp2ab1);ENSMUSG00000023963(Cyp39a1);ENSMUSG00000024055(Cyp4f13);ENSMUSG00000024087(Cyp1b1);ENSMUSG00000024292(Cyp4f14);ENSMUSG00000025002(Cyp2c55);ENSMUSG0000002500…
GO:1902931	negative regulation of alcohol biosynthetic process	15	0.656436	1.37654	0.090106	0.512288	ENSMUSG00000006724(Cyp27b1);ENSMUSG00000029275(Gfi1);ENSMUSG00000025198(Erlin1);ENSMUSG00000029249(Rest);ENSMUSG00000002985(Apoe);ENSMUSG00000020120(Plek);ENSMUSG00000022982(Sod1);	ENSMUSG00000002985(Apoe);ENSMUSG00000006724(Cyp27b1);ENSMUSG00000019139(Isyna1);ENSMUSG00000020120(Plek);ENSMUSG00000021148(Gm9745);ENSMUSG00000022982(Sod1);ENSMUSG00000025198(Erlin1);ENSMUSG00000027358(Bmp2);ENSMUSG00000028163(Nfkb1);ENSMUSG00000029249(Rest);ENSMUSG00000029275(Gfi1);ENSMUSG00000030772(Dkk3);ENSMUSG00000031483(Erlin2);ENSMUSG00000032179(Bmp5);ENSMUSG00000033520(Idi2)
GO:0048839	inner ear development	209	0.42806	1.37627	0.00145138	0.511885	ENSMUSG00000042064(Myo3b);ENSMUSG00000036853(Mcoln3);ENSMUSG00000059146(Ntrk3);ENSMUSG00000042678(Myo15a);ENSMUSG00000034460(Six4);ENSMUSG00000002799(Jag2);ENSMUSG00000016028(Celsr1);ENSMUSG00000015134(Aldh1a3);ENSMUSG00000028785(Hpca);ENSMUSG00000040728(Esrp1);ENSMUSG00000071637(Cebpd);ENSMUSG00000055435(Maf);ENSMUSG00000074818(Pdzd7);ENSMUSG00000027276(Jag1);ENSMUSG00000021835(Bmp4);ENSMUSG0000…	ENSMUSG00000000093(Tbx2);ENSMUSG00000000378(Ccm2);ENSMUSG00000000567(Sox9);ENSMUSG00000001052(Sec24b);ENSMUSG00000001105(Ift20);ENSMUSG00000001249(Hpn);ENSMUSG00000001751(Naglu);ENSMUSG00000001847(Rac1);ENSMUSG00000002603(Tgfb1);ENSMUSG00000002633(Shh);ENSMUSG00000002799(Jag2);ENSMUSG00000002870(Mcm2);ENSMUSG00000003031(Cdkn1b);ENSMUSG00000003233(Dvl3);ENSMUSG00000003721(Insig2);ENSMUSG0000000420…
GO:0033692	cellular polysaccharide biosynthetic process	63	0.496372	1.37553	0.0314465	0.513741	ENSMUSG00000067279(Ppp1r3c);ENSMUSG00000039556(Ppp1r3f);ENSMUSG00000020176(Grb10);ENSMUSG00000050423(Ppp1r3g);ENSMUSG00000020889(Nr1d1);ENSMUSG00000017929(B4galt5);ENSMUSG00000030815(Phkg2);ENSMUSG00000025537(Phkg1);ENSMUSG00000036356(Csgalnact1);ENSMUSG00000019528(Gyg);ENSMUSG00000071072(Ptges3);ENSMUSG00000029992(Gfpt1);ENSMUSG00000031910(Has3);ENSMUSG00000069920(B3gnt9);ENSMUSG00000001891(Ugp2…	ENSMUSG00000000215(Ins2);ENSMUSG00000001729(Akt1);ENSMUSG00000001891(Ugp2);ENSMUSG00000003665(Has1);ENSMUSG00000003865(Gys1);ENSMUSG00000004056(Akt2);ENSMUSG00000005534(Insr);ENSMUSG00000006127(Inpp5k);ENSMUSG00000006542(Prkag3);ENSMUSG00000014956(Ppp1cb);ENSMUSG00000017929(B4galt5);ENSMUSG00000019528(Gyg);ENSMUSG00000020053(Igf1);ENSMUSG00000020176(Grb10);ENSMUSG00000020889(Nr1d1);ENSMUSG0000002…
GO:0044090	positive regulation of vacuole organization	21	0.617226	1.37514	0.0656934	0.51391	ENSMUSG00000028385(Snx30);ENSMUSG00000029512(Ulk1);ENSMUSG00000025417(Pip4k2c);ENSMUSG00000034708(Grn);ENSMUSG00000042364(Snx18);ENSMUSG00000041895(Wipi1);ENSMUSG00000036104(Rab3gap1);ENSMUSG00000039382(Wdr45);ENSMUSG00000026792(Lrsam1);ENSMUSG00000037062(Sh3glb1);ENSMUSG00000035086(Becn1);ENSMUSG00000018547(Pip4k2b);ENSMUSG00000039318(Rab3gap2);	ENSMUSG00000004451(Ralb);ENSMUSG00000018547(Pip4k2b);ENSMUSG00000022808(Snx4);ENSMUSG00000024773(Atg2a);ENSMUSG00000025417(Pip4k2c);ENSMUSG00000026737(Pip4k2a);ENSMUSG00000026792(Lrsam1);ENSMUSG00000028007(Snx7);ENSMUSG00000028385(Snx30);ENSMUSG00000029512(Ulk1);ENSMUSG00000032231(Anxa2);ENSMUSG00000034708(Grn);ENSMUSG00000035086(Becn1);ENSMUSG00000036104(Rab3gap1);ENSMUSG00000037062(Sh3glb1);ENS…
GO:0005184	neuropeptide hormone activity	27	0.59187	1.37444	0.0638655	0.515218	ENSMUSG00000037428(Vgf);ENSMUSG00000071112(Spx);ENSMUSG00000043102(Qrfp);ENSMUSG00000017311(Pyy);ENSMUSG00000005705(Agrp);ENSMUSG00000025723(Nmb);ENSMUSG00000028971(Cort);	ENSMUSG00000005705(Agrp);ENSMUSG00000017311(Pyy);ENSMUSG00000017316(Ppy);ENSMUSG00000019772(Vip);ENSMUSG00000019890(Nts);ENSMUSG00000021647(Cartpt);ENSMUSG00000023052(Npff);ENSMUSG00000024256(Adcyap1);ENSMUSG00000024517(Grp);ENSMUSG00000024907(Gal);ENSMUSG00000025723(Nmb);ENSMUSG00000026051(Ecrg4);ENSMUSG00000026241(Nppc);ENSMUSG00000027301(Oxt);ENSMUSG00000027596(a);ENSMUSG00000027643(Ghrh);ENSM…
GO:0006081	cellular aldehyde metabolic process	67	0.493471	1.37374	0.0316667	0.51651	ENSMUSG00000028125(Abca4);ENSMUSG00000021996(Esd);ENSMUSG00000015134(Aldh1a3);ENSMUSG00000039004(Bmp6);ENSMUSG00000025503(Taldo1);ENSMUSG00000032788(Pdxk);ENSMUSG00000028766(Alpl);ENSMUSG00000029249(Rest);ENSMUSG00000029455(Aldh2);ENSMUSG00000051007(Gatd1);ENSMUSG00000053470(Kdm3a);ENSMUSG00000114515(Aldoa);ENSMUSG00000026110(Mgat4a);ENSMUSG00000030695(Aldoa);ENSMUSG00000026687(Aldh9a1);ENSMUSG00…	ENSMUSG00000008435(Rdh13);ENSMUSG00000010025(Aldh3a2);ENSMUSG00000013584(Aldh1a2);ENSMUSG00000015134(Aldh1a3);ENSMUSG00000018659(Pnpo);ENSMUSG00000019102(Aldh3a1);ENSMUSG00000020834(Dhrs13);ENSMUSG00000021957(Tkt);ENSMUSG00000021996(Esd);ENSMUSG00000022122(Ednrb);ENSMUSG00000022150(Dab2);ENSMUSG00000022210(Dhrs4);ENSMUSG00000022589(Cyp11b2);ENSMUSG00000022843(Clcn2);ENSMUSG00000023456(Tpi1);ENSMU…
GO:0035249	synaptic transmission, glutamatergic	113	0.463138	1.37334	0.015015	0.516834	ENSMUSG00000027438(Napb);ENSMUSG00000043051(Disc1);ENSMUSG00000022623(Shank3);ENSMUSG00000045730(Adrb2);ENSMUSG00000001985(Grik3);ENSMUSG00000051790(Nlgn2);ENSMUSG00000035385(Ccl2);ENSMUSG00000030720(Cln3);ENSMUSG00000031538(Plat);ENSMUSG00000031302(Nlgn3);ENSMUSG00000020716(Nf1);ENSMUSG00000024873(Cnih2);ENSMUSG00000026473(Glul);ENSMUSG00000017412(Cacnb4);ENSMUSG00000024211(Grm8);ENSMUSG00000020…	ENSMUSG00000000120(Ngfr);ENSMUSG00000000617(Grm6);ENSMUSG00000001985(Grik3);ENSMUSG00000002771(Grin2d);ENSMUSG00000003378(Grik5);ENSMUSG00000003974(Grm3);ENSMUSG00000004319(Clcn3);ENSMUSG00000005469(Prkaca);ENSMUSG00000005583(Mef2c);ENSMUSG00000006024(Napa);ENSMUSG00000007617(Homer1);ENSMUSG00000008153(Clstn3);ENSMUSG00000013662(Atad1);ENSMUSG00000015829(Tnr);ENSMUSG00000017412(Cacnb4);ENSMUSG000…
GO:0016242	negative regulation of macroautophagy	31	0.572867	1.37227	0.065371	0.519872	ENSMUSG00000031337(Mtm1);ENSMUSG00000024413(Npc1);ENSMUSG00000030655(Smg1);ENSMUSG00000033684(Qsox1);ENSMUSG00000056121(Fez2);ENSMUSG00000002845(Tmem39a);ENSMUSG00000049323(Smcr8);ENSMUSG00000030717(Nupr1);ENSMUSG00000075590(Nrbp2);ENSMUSG00000028991(Mtor);ENSMUSG00000038467(Chmp4b);ENSMUSG00000038028(Tigar);ENSMUSG00000029592(Usp30);ENSMUSG00000005413(Hmox1);ENSMUSG00000035086(Becn1);ENSMUSG0000…	ENSMUSG00000001100(Poldip2);ENSMUSG00000002845(Tmem39a);ENSMUSG00000005413(Hmox1);ENSMUSG00000008604(Ubqln4);ENSMUSG00000013787(Ehmt2);ENSMUSG00000018572(Phf23);ENSMUSG00000020952(Scfd1);ENSMUSG00000024413(Npc1);ENSMUSG00000025373(Rnf41);ENSMUSG00000026812(Tsc1);ENSMUSG00000027879(Sec22b);ENSMUSG00000028756(Pink1);ENSMUSG00000028991(Mtor);ENSMUSG00000029592(Usp30);ENSMUSG00000030655(Smg1);ENSMUSG…
GO:0050806	positive regulation of synaptic transmission	186	0.434042	1.37102	0.0131579	0.523828	ENSMUSG00000021259(Cyp46a1);ENSMUSG00000030685(Kctd13);ENSMUSG00000022623(Shank3);ENSMUSG00000007207(Stx1a);ENSMUSG00000006958(Chrd);ENSMUSG00000079055(Slc8a3);ENSMUSG00000012705(Retn);ENSMUSG00000049303(Syt12);ENSMUSG00000051790(Nlgn2);ENSMUSG00000021750(Fam107a);ENSMUSG00000035385(Ccl2);ENSMUSG00000002985(Apoe);ENSMUSG00000031840(Rab3a);ENSMUSG00000079037(Prnp);ENSMUSG00000031302(Nlgn3);ENSMUSG…	ENSMUSG00000000120(Ngfr);ENSMUSG00000002104(Rapsn);ENSMUSG00000002413(Braf);ENSMUSG00000002771(Grin2d);ENSMUSG00000002985(Apoe);ENSMUSG00000003458(Ncstn);ENSMUSG00000003476(Crhr2);ENSMUSG00000003575(Crtc1);ENSMUSG00000003657(Calb2);ENSMUSG00000003934(Efnb3);ENSMUSG00000004113(Cacna1b);ENSMUSG00000005102(Eif2ak4);ENSMUSG00000005360(Slc1a3);ENSMUSG00000006740(Kif5b);ENSMUSG00000006930(Hap1);ENSMUSG…
GO:0098742	cell-cell adhesion via plasma-membrane adhesion molecules	280	0.418173	1.37089	0	0.522945	ENSMUSG00000052212(Cd177);ENSMUSG00000048078(Tenm4);ENSMUSG00000020598(Nrcam);ENSMUSG00000040528(Milr1);ENSMUSG00000053141(Ptprt);ENSMUSG00000020717(Pecam1);ENSMUSG00000104346(Pcdhga3);ENSMUSG00000016028(Celsr1);ENSMUSG00000062300(Nectin2);ENSMUSG00000022883(Robo1);ENSMUSG00000066058(Cldn19);ENSMUSG00000020067(Mypn);ENSMUSG00000040511(Pvr);ENSMUSG00000053522(Lgals7);ENSMUSG00000054793(Cadm4);ENSM…	ENSMUSG00000000303(Cdh1);ENSMUSG00000000305(Cdh4);ENSMUSG00000000555(Itga5);ENSMUSG00000001034(Mapk7);ENSMUSG00000001123(Lgals9);ENSMUSG00000001507(Itga3);ENSMUSG00000001739(Cldn15);ENSMUSG00000001804(Dsg4);ENSMUSG00000001946(Esam);ENSMUSG00000003032(Klf4);ENSMUSG00000005338(Cadm3);ENSMUSG00000006411(Nectin4);ENSMUSG00000007209(Ceacam9);ENSMUSG00000007440(Pcdha10);ENSMUSG00000008090(Fgfrl1);ENSMU…
GO:0048247	lymphocyte chemotaxis	57	0.511361	1.37073	0.0414673	0.522181	ENSMUSG00000028927(Padi2);ENSMUSG00000037944(Ccr7);ENSMUSG00000018927(Ccl6);ENSMUSG00000025473(Adam8);ENSMUSG00000042289(Hsd3b7);ENSMUSG00000035385(Ccl2);ENSMUSG00000036737(Oxsr1);ENSMUSG00000019122(Ccl9);ENSMUSG00000018920(Cxcl16);ENSMUSG00000023235(Ccl25);	ENSMUSG00000000982(Ccl3);ENSMUSG00000004814(Ccl24);ENSMUSG00000005824(Tnfsf14);ENSMUSG00000009185(Ccl8);ENSMUSG00000018920(Cxcl16);ENSMUSG00000018927(Ccl6);ENSMUSG00000018930(Ccl4);ENSMUSG00000019122(Ccl9);ENSMUSG00000020676(Ccl11);ENSMUSG00000020702(Ccl1);ENSMUSG00000021365(Nedd9);ENSMUSG00000021508(Cxcl14);ENSMUSG00000021994(Wnt5a);ENSMUSG00000022565(Plec);ENSMUSG00000023078(Cxcl13);ENSMUSG0000…
GO:2000786	positive regulation of autophagosome assembly	19	0.632796	1.37061	0.0726644	0.521249	ENSMUSG00000028385(Snx30);ENSMUSG00000029512(Ulk1);ENSMUSG00000025417(Pip4k2c);ENSMUSG00000042364(Snx18);ENSMUSG00000041895(Wipi1);ENSMUSG00000036104(Rab3gap1);ENSMUSG00000039382(Wdr45);ENSMUSG00000026792(Lrsam1);ENSMUSG00000037062(Sh3glb1);ENSMUSG00000035086(Becn1);ENSMUSG00000018547(Pip4k2b);ENSMUSG00000039318(Rab3gap2);	ENSMUSG00000004451(Ralb);ENSMUSG00000018547(Pip4k2b);ENSMUSG00000022808(Snx4);ENSMUSG00000024773(Atg2a);ENSMUSG00000025417(Pip4k2c);ENSMUSG00000026737(Pip4k2a);ENSMUSG00000026792(Lrsam1);ENSMUSG00000028007(Snx7);ENSMUSG00000028385(Snx30);ENSMUSG00000029512(Ulk1);ENSMUSG00000035086(Becn1);ENSMUSG00000036104(Rab3gap1);ENSMUSG00000037062(Sh3glb1);ENSMUSG00000039318(Rab3gap2);ENSMUSG00000039382(Wdr45…
GO:1904090	peptidase inhibitor complex	23	0.609881	1.37035	0.0687831	0.52091	ENSMUSG00000021822(Plau);ENSMUSG00000031538(Plat);ENSMUSG00000037411(Serpine1);ENSMUSG00000041550(Serpina5);ENSMUSG00000021939(Ctsb);	ENSMUSG00000017344(Vtn);ENSMUSG00000021822(Plau);ENSMUSG00000021939(Ctsb);ENSMUSG00000022902(Stfa2);ENSMUSG00000025888(Casp1);ENSMUSG00000031538(Plat);ENSMUSG00000034362(Csta1);ENSMUSG00000037411(Serpine1);ENSMUSG00000041550(Serpina5);ENSMUSG00000042842(Serpinb6b);ENSMUSG00000047889(Serpinb6d);ENSMUSG00000052180(Serpinb6c);ENSMUSG00000054905(Stfa3);ENSMUSG00000059657(Stfa2l1);ENSMUSG00000060147(S…
GO:0006690	icosanoid metabolic process	150	0.442739	1.3703	0.0134328	0.519689	ENSMUSG00000021214(Akr1c18);ENSMUSG00000052131(Akr1b7);ENSMUSG00000019278(Dpep1);ENSMUSG00000017969(Ptgis);ENSMUSG00000090700(Cyp4f40);ENSMUSG00000061740(Cyp2d22);ENSMUSG00000024610(Cd74);ENSMUSG00000029919(Hpgds);ENSMUSG00000024055(Cyp4f13);ENSMUSG00000034579(Pla2g3);ENSMUSG00000025197(Cyp2c23);ENSMUSG00000015090(Ptgds);ENSMUSG00000061825(Ces2c);ENSMUSG00000035735(Dagla);ENSMUSG00000075706(Gpx4)…	ENSMUSG00000000320(Alox12);ENSMUSG00000001642(Akr1b3);ENSMUSG00000003053(Cyp2c29);ENSMUSG00000003484(Cyp4f18);ENSMUSG00000004038(Gstm3);ENSMUSG00000005339(Fcer1a);ENSMUSG00000006269(Atp6v1b1);ENSMUSG00000006344(Ggt5);ENSMUSG00000010663(Fads1);ENSMUSG00000015090(Ptgds);ENSMUSG00000015224(Cyp2j9);ENSMUSG00000015889(Lta4h);ENSMUSG00000015950(Ncf1);ENSMUSG00000017969(Ptgis);ENSMUSG00000018907(Alox12e…
GO:0033700	phospholipid efflux	15	0.668614	1.37011	0.0862676	0.519011	ENSMUSG00000024030(Abcg1);ENSMUSG00000002985(Apoe);ENSMUSG00000050296(Abca12);ENSMUSG00000023088(Abcc1);ENSMUSG00000032079(Apoa5);ENSMUSG00000035722(Abca7);ENSMUSG00000002992(Apoc2);ENSMUSG00000015243(Abca1);ENSMUSG00000109350(Apoc2l);	ENSMUSG00000002985(Apoe);ENSMUSG00000002992(Apoc2);ENSMUSG00000005681(Apoa2);ENSMUSG00000015243(Abca1);ENSMUSG00000023088(Abcc1);ENSMUSG00000024030(Abcg1);ENSMUSG00000024130(Abca3);ENSMUSG00000030741(Spns1);ENSMUSG00000032079(Apoa5);ENSMUSG00000032080(Apoa4);ENSMUSG00000032083(Apoa1);ENSMUSG00000035722(Abca7);ENSMUSG00000040564(Apoc1);ENSMUSG00000050296(Abca12);ENSMUSG00000109350(Apoc2l)
GO:0034754	cellular hormone metabolic process	158	0.443958	1.37	0.0164425	0.518034	ENSMUSG00000021214(Akr1c18);ENSMUSG00000035811(Ugt2b35);ENSMUSG00000031220(Awat2);ENSMUSG00000021259(Cyp46a1);ENSMUSG00000063730(Hsd3b2);ENSMUSG00000052131(Akr1b7);ENSMUSG00000015134(Aldh1a3);ENSMUSG00000061740(Cyp2d22);ENSMUSG00000004885(Crabp2);ENSMUSG00000031844(Hsd17b2);ENSMUSG00000019301(Hsd17b1);ENSMUSG00000039004(Bmp6);ENSMUSG00000037936(Scarb1);ENSMUSG00000025509(Pnpla2);ENSMUSG0000002924…	ENSMUSG00000000326(Comt);ENSMUSG00000001642(Akr1b3);ENSMUSG00000002633(Shh);ENSMUSG00000003123(Lipe);ENSMUSG00000003505(Psg18);ENSMUSG00000003555(Cyp17a1);ENSMUSG00000004815(Dgkq);ENSMUSG00000004885(Crabp2);ENSMUSG00000008435(Rdh13);ENSMUSG00000013584(Aldh1a2);ENSMUSG00000015134(Aldh1a3);ENSMUSG00000016194(Hsd11b1);ENSMUSG00000018160(Med1);ENSMUSG00000018167(Stard3);ENSMUSG00000019301(Hsd17b1);EN…
GO:0050764	regulation of phagocytosis	118	0.454021	1.36946	0.0216718	0.518926	ENSMUSG00000068227(Il2rb);ENSMUSG00000037944(Ccr7);ENSMUSG00000031028(Tub);ENSMUSG00000034652(Cd300a);ENSMUSG00000023206(Il15ra);ENSMUSG00000022887(Masp1);ENSMUSG00000037936(Scarb1);ENSMUSG00000026177(Slc11a1);ENSMUSG00000030314(Atg7);ENSMUSG00000035385(Ccl2);ENSMUSG00000024371(C2);ENSMUSG00000020263(Appl2);ENSMUSG00000055447(Cd47);ENSMUSG00000068923(Syt11);ENSMUSG00000041351(Rap1gap);ENSMUSG0000…	ENSMUSG00000000440(Pparg);ENSMUSG00000000631(Myo18a);ENSMUSG00000001128(Cfp);ENSMUSG00000002603(Tgfb1);ENSMUSG00000002944(Cd36);ENSMUSG00000003283(Hck);ENSMUSG00000003814(Calr);ENSMUSG00000004665(Cnn2);ENSMUSG00000005681(Apoa2);ENSMUSG00000006519(Cyba);ENSMUSG00000009681(Bcr);ENSMUSG00000013663(Pten);ENSMUSG00000014361(Mertk);ENSMUSG00000015053(Gata2);ENSMUSG00000015452(Ager);ENSMUSG00000015533(I…
GO:0045664	regulation of neuron differentiation	223	0.425198	1.36944	0.00863309	0.517612	ENSMUSG00000042182(Bend6);ENSMUSG00000028977(Casz1);ENSMUSG00000030638(Sh3gl3);ENSMUSG00000032318(Isl2);ENSMUSG00000033618(Map3k13);ENSMUSG00000040728(Esrp1);ENSMUSG00000024423(Impact);ENSMUSG00000041911(Dlx1);ENSMUSG00000074643(Cpne1);ENSMUSG00000024176(Sox8);ENSMUSG00000039004(Bmp6);ENSMUSG00000024163(Mapk8ip3);ENSMUSG00000022048(Dpysl2);ENSMUSG00000079415(Cntf);ENSMUSG00000020859(Spag9);ENSMUS…	ENSMUSG00000000120(Ngfr);ENSMUSG00000000567(Sox9);ENSMUSG00000000861(Bcl11a);ENSMUSG00000001847(Rac1);ENSMUSG00000002633(Shh);ENSMUSG00000003814(Calr);ENSMUSG00000003948(Mmd);ENSMUSG00000004031(Brinp2);ENSMUSG00000004263(Atn1);ENSMUSG00000005102(Eif2ak4);ENSMUSG00000005583(Mef2c);ENSMUSG00000007655(Cav1);ENSMUSG00000007815(Rhoa);ENSMUSG00000008734(Gprc5b);ENSMUSG00000008999(Bmp7);ENSMUSG000000099…
GO:0061387	regulation of extent of cell growth	120	0.458907	1.36871	0.0217054	0.519215	ENSMUSG00000038780(Smurf1);ENSMUSG00000031398(Plxna3);ENSMUSG00000038777(Sema6c);ENSMUSG00000059146(Ntrk3);ENSMUSG00000033618(Map3k13);ENSMUSG00000021451(Sema4d);ENSMUSG00000043051(Disc1);ENSMUSG00000004885(Crabp2);ENSMUSG00000063531(Sema3e);ENSMUSG00000022231(Sema5a);ENSMUSG00000022048(Dpysl2);ENSMUSG00000079415(Cntf);ENSMUSG00000043811(Rtn4r);ENSMUSG00000002985(Apoe);ENSMUSG00000042557(Sin3a);E…	ENSMUSG00000000125(Wnt3);ENSMUSG00000000303(Cdh1);ENSMUSG00000000305(Cdh4);ENSMUSG00000000627(Sema4f);ENSMUSG00000000861(Bcl11a);ENSMUSG00000001227(Sema6b);ENSMUSG00000001313(Rnd2);ENSMUSG00000001627(Ifrd1);ENSMUSG00000002985(Apoe);ENSMUSG00000004788(Eif2b2);ENSMUSG00000004798(Ulk2);ENSMUSG00000004885(Crabp2);ENSMUSG00000006711(D130043K22Rik);ENSMUSG00000009900(Wnt3a);ENSMUSG00000013236(Ptprs);EN…
GO:0120015	sterol transfer activity	22	0.598972	1.36841	0.0642857	0.519011	ENSMUSG00000040111(Gramd1b);ENSMUSG00000039050(Osbpl2);ENSMUSG00000046027(Stard5);ENSMUSG00000024030(Abcg1);ENSMUSG00000001248(Gramd1a);ENSMUSG00000002985(Apoe);ENSMUSG00000018167(Stard3);ENSMUSG00000021242(Npc2);ENSMUSG00000028158(Mttp);ENSMUSG00000024687(Osbp);	ENSMUSG00000001248(Gramd1a);ENSMUSG00000002985(Apoe);ENSMUSG00000005681(Apoa2);ENSMUSG00000015243(Abca1);ENSMUSG00000017754(Pltp);ENSMUSG00000018167(Stard3);ENSMUSG00000020609(Apob);ENSMUSG00000021242(Npc2);ENSMUSG00000024030(Abcg1);ENSMUSG00000024254(Abcg8);ENSMUSG00000024378(Stard4);ENSMUSG00000024687(Osbp);ENSMUSG00000028158(Mttp);ENSMUSG00000028603(Scp2);ENSMUSG00000031574(Star);ENSMUSG000000…
GO:0001912	positive regulation of leukocyte mediated cytotoxicity	57	0.509813	1.36804	0.0402685	0.519149	ENSMUSG00000025383(Il23a);ENSMUSG00000029380(Cxcl1);ENSMUSG00000079685(Ulbp1);ENSMUSG00000074028(Slc22a13);ENSMUSG00000062300(Nectin2);ENSMUSG00000040511(Pvr);ENSMUSG00000035385(Ccl2);ENSMUSG00000032076(Cadm1);	ENSMUSG00000002111(Spi1);ENSMUSG00000004043(Stat5a);ENSMUSG00000004296(Il12b);ENSMUSG00000005696(Sh2d1a);ENSMUSG00000015314(Slamf6);ENSMUSG00000015656(Hspa8);ENSMUSG00000016206(H2-M3);ENSMUSG00000019987(Arg1);ENSMUSG00000019998(Stx7);ENSMUSG00000020660(Pomc);ENSMUSG00000020919(Stat5b);ENSMUSG00000021678(F2rl1);ENSMUSG00000022378(Cyrib);ENSMUSG00000024339(Tap2);ENSMUSG00000025383(Il23a);ENSMUSG000…
GO:0000271	polysaccharide biosynthetic process	71	0.48838	1.3676	0.0338164	0.519457	ENSMUSG00000067279(Ppp1r3c);ENSMUSG00000039556(Ppp1r3f);ENSMUSG00000028017(Egf);ENSMUSG00000020176(Grb10);ENSMUSG00000050423(Ppp1r3g);ENSMUSG00000020889(Nr1d1);ENSMUSG00000017929(B4galt5);ENSMUSG00000030815(Phkg2);ENSMUSG00000025537(Phkg1);ENSMUSG00000036356(Csgalnact1);ENSMUSG00000019528(Gyg);ENSMUSG00000002603(Tgfb1);ENSMUSG00000071072(Ptges3);ENSMUSG00000029992(Gfpt1);ENSMUSG00000031910(Has3);…	ENSMUSG00000000215(Ins2);ENSMUSG00000000489(Pdgfb);ENSMUSG00000001729(Akt1);ENSMUSG00000001891(Ugp2);ENSMUSG00000002603(Tgfb1);ENSMUSG00000003665(Has1);ENSMUSG00000003865(Gys1);ENSMUSG00000004056(Akt2);ENSMUSG00000005534(Insr);ENSMUSG00000006127(Inpp5k);ENSMUSG00000006542(Prkag3);ENSMUSG00000014956(Ppp1cb);ENSMUSG00000017929(B4galt5);ENSMUSG00000019528(Gyg);ENSMUSG00000020053(Igf1);ENSMUSG0000002…
GO:0150077	regulation of neuroinflammatory response	28	0.583011	1.36698	0.0804196	0.520676	ENSMUSG00000020889(Nr1d1);ENSMUSG00000028599(Tnfrsf1b);ENSMUSG00000068923(Syt11);ENSMUSG00000035735(Dagla);ENSMUSG00000034708(Grn);ENSMUSG00000068129(Cst7);ENSMUSG00000022667(Cd200r1);ENSMUSG00000030560(Ctsc);ENSMUSG00000030717(Nupr1);ENSMUSG00000023992(Trem2);ENSMUSG00000061878(Sphk1);ENSMUSG00000024621(Csf1r);ENSMUSG00000029254(Stap1);ENSMUSG00000015599(Ttbk1);ENSMUSG00000062082(Cd200r4);ENSMUS…	ENSMUSG00000005800(Mmp8);ENSMUSG00000015599(Ttbk1);ENSMUSG00000020053(Igf1);ENSMUSG00000020889(Nr1d1);ENSMUSG00000022667(Cd200r1);ENSMUSG00000023992(Trem2);ENSMUSG00000024621(Csf1r);ENSMUSG00000028599(Tnfrsf1b);ENSMUSG00000029254(Stap1);ENSMUSG00000030560(Ctsc);ENSMUSG00000030717(Nupr1);ENSMUSG00000031778(Cx3cl1);ENSMUSG00000032193(Ldlr);ENSMUSG00000032487(Ptgs2);ENSMUSG00000034218(Atm);ENSMUSG00…
GO:0043547	positive regulation of GTPase activity	257	0.420289	1.36567	0.00293255	0.524559	ENSMUSG00000037944(Ccr7);ENSMUSG00000018927(Ccl6);ENSMUSG00000023070(Rgn);ENSMUSG00000056486(Chn1);ENSMUSG00000020599(Rgs9);ENSMUSG00000017652(Cd40);ENSMUSG00000059146(Ntrk3);ENSMUSG00000021451(Sema4d);ENSMUSG00000039813(Tbc1d2);ENSMUSG00000049044(Rapgef4);ENSMUSG00000037405(Icam1);ENSMUSG00000003134(Tbc1d8);ENSMUSG00000071042(Rasgrp3);ENSMUSG00000002489(Tiam1);ENSMUSG00000053646(Plxnb1);ENSMUSG0…	ENSMUSG00000000058(Cav2);ENSMUSG00000000982(Ccl3);ENSMUSG00000001100(Poldip2);ENSMUSG00000001995(Sipa1l2);ENSMUSG00000002365(Snx9);ENSMUSG00000002489(Tiam1);ENSMUSG00000002496(Tsc2);ENSMUSG00000003134(Tbc1d8);ENSMUSG00000003233(Dvl3);ENSMUSG00000004056(Akt2);ENSMUSG00000004530(Coro1c);ENSMUSG00000004633(Chn2);ENSMUSG00000004814(Ccl24);ENSMUSG00000004936(Map2k1);ENSMUSG00000006134(Crkl);ENSMUSG000…
GO:0120020	cholesterol transfer activity	21	0.605781	1.36484	0.09375	0.526485	ENSMUSG00000040111(Gramd1b);ENSMUSG00000039050(Osbpl2);ENSMUSG00000046027(Stard5);ENSMUSG00000024030(Abcg1);ENSMUSG00000001248(Gramd1a);ENSMUSG00000002985(Apoe);ENSMUSG00000018167(Stard3);ENSMUSG00000021242(Npc2);ENSMUSG00000028158(Mttp);	ENSMUSG00000001248(Gramd1a);ENSMUSG00000002985(Apoe);ENSMUSG00000005681(Apoa2);ENSMUSG00000015243(Abca1);ENSMUSG00000017754(Pltp);ENSMUSG00000018167(Stard3);ENSMUSG00000020609(Apob);ENSMUSG00000021242(Npc2);ENSMUSG00000024030(Abcg1);ENSMUSG00000024254(Abcg8);ENSMUSG00000024378(Stard4);ENSMUSG00000028158(Mttp);ENSMUSG00000028603(Scp2);ENSMUSG00000031574(Star);ENSMUSG00000032080(Apoa4);ENSMUSG00000…
GO:0045123	cellular extravasation	78	0.479465	1.36476	0.0274809	0.525471	ENSMUSG00000052212(Cd177);ENSMUSG00000020717(Pecam1);ENSMUSG00000037405(Icam1);ENSMUSG00000025473(Adam8);ENSMUSG00000001281(Itgb7);ENSMUSG00000035385(Ccl2);ENSMUSG00000055447(Cd47);ENSMUSG00000005465(Il27ra);ENSMUSG00000030787(Lyve1);ENSMUSG00000023235(Ccl25);ENSMUSG00000026580(Selp);ENSMUSG00000000290(Itgb2);ENSMUSG00000024401(Tnf);ENSMUSG00000038843(Gcnt1);ENSMUSG00000032038(St3gal4);ENSMUSG000…	ENSMUSG00000000127(Fer);ENSMUSG00000000157(Itgb2l);ENSMUSG00000000290(Itgb2);ENSMUSG00000001281(Itgb7);ENSMUSG00000005465(Il27ra);ENSMUSG00000006134(Crkl);ENSMUSG00000009681(Bcr);ENSMUSG00000015452(Ager);ENSMUSG00000017631(Abr);ENSMUSG00000017776(Crk);ENSMUSG00000019984(Med23);ENSMUSG00000020125(Elane);ENSMUSG00000020310(Madcam1);ENSMUSG00000020717(Pecam1);ENSMUSG00000022200(Golph3);ENSMUSG000000…
GO:0044070	regulation of anion transport	126	0.448414	1.36473	0.0183206	0.524174	ENSMUSG00000040584(Abcb1a);ENSMUSG00000029334(Prkg2);ENSMUSG00000031340(Gabre);ENSMUSG00000022048(Dpysl2);ENSMUSG00000034579(Pla2g3);ENSMUSG00000071047(Ces1a);ENSMUSG00000027048(Abcb11);ENSMUSG00000026981(Il1rn);ENSMUSG00000021125(Arg2);ENSMUSG00000020264(Slc36a2);ENSMUSG00000054662(Ano9);ENSMUSG00000079037(Prnp);ENSMUSG00000050737(Ptges);ENSMUSG00000031883(Car7);ENSMUSG00000024401(Tnf);ENSMUSG00…	ENSMUSG00000000182(Fgf23);ENSMUSG00000005892(Trh);ENSMUSG00000010064(Slc38a3);ENSMUSG00000014813(Stc1);ENSMUSG00000015401(Cltrn);ENSMUSG00000015405(Ace2);ENSMUSG00000018656(Tcaf3);ENSMUSG00000019861(Gopc);ENSMUSG00000019893(Ros1);ENSMUSG00000019935(Slc17a8);ENSMUSG00000019969(Psen1);ENSMUSG00000019987(Arg1);ENSMUSG00000020123(Avpr1a);ENSMUSG00000020178(Adora2a);ENSMUSG00000020264(Slc36a2);ENSMUSG…
GO:0050884	neuromuscular process controlling posture	19	0.616638	1.36444	0.0777385	0.523968	ENSMUSG00000037580(Gch1);ENSMUSG00000025232(Hexa);ENSMUSG00000017167(Cntnap1);ENSMUSG00000021983(Atp8a2);ENSMUSG00000025579(Gaa);ENSMUSG00000031393(Mecp2);ENSMUSG00000020262(Adarb1);	ENSMUSG00000000263(Glra1);ENSMUSG00000017167(Cntnap1);ENSMUSG00000020262(Adarb1);ENSMUSG00000021983(Atp8a2);ENSMUSG00000022596(Slurp1);ENSMUSG00000025232(Hexa);ENSMUSG00000025579(Gaa);ENSMUSG00000026179(Pnkd);ENSMUSG00000026317(Cln8);ENSMUSG00000031393(Mecp2);ENSMUSG00000037580(Gch1);ENSMUSG00000039419(Cntnap2);ENSMUSG00000045114(Prrt2);ENSMUSG00000048349(Pou4f1);ENSMUSG00000050640(Tmem150c);ENSM…
GO:0042745	circadian sleep/wake cycle	40	0.529582	1.36377	0.0726979	0.525242	ENSMUSG00000018916(Csf2);ENSMUSG00000020889(Nr1d1);ENSMUSG00000015090(Ptgds);ENSMUSG00000028957(Per3);ENSMUSG00000031302(Nlgn3);ENSMUSG00000017697(Ada);ENSMUSG00000027950(Chrnb2);ENSMUSG00000020178(Adora2a);	ENSMUSG00000000214(Th);ENSMUSG00000004654(Ghrhr);ENSMUSG00000015090(Ptgds);ENSMUSG00000017697(Ada);ENSMUSG00000018916(Csf2);ENSMUSG00000020178(Adora2a);ENSMUSG00000020889(Nr1d1);ENSMUSG00000021478(Drd1);ENSMUSG00000021594(Srd5a1);ENSMUSG00000022705(Drd3);ENSMUSG00000024798(Htr7);ENSMUSG00000025746(Il6);ENSMUSG00000025888(Casp1);ENSMUSG00000027597(Ahcy);ENSMUSG00000027643(Ghrh);ENSMUSG00000027950(…
GO:0045624	positive regulation of T-helper cell differentiation	21	0.600575	1.3635	0.0686767	0.525	ENSMUSG00000025383(Il23a);ENSMUSG00000037944(Ccr7);ENSMUSG00000036931(Nfkbid);ENSMUSG00000035356(Nfkbiz);ENSMUSG00000032691(Nlrp3);ENSMUSG00000039217(Il18);ENSMUSG00000030748(Il4ra);ENSMUSG00000041135(Ripk2);ENSMUSG00000037104(Socs5);ENSMUSG00000032688(Malt1);	ENSMUSG00000018899(Irf1);ENSMUSG00000019982(Myb);ENSMUSG00000024659(Anxa1);ENSMUSG00000025383(Il23a);ENSMUSG00000025746(Il6);ENSMUSG00000026700(Tnfsf4);ENSMUSG00000029053(Prkcz);ENSMUSG00000030748(Il4ra);ENSMUSG00000032688(Malt1);ENSMUSG00000032691(Nlrp3);ENSMUSG00000035356(Nfkbiz);ENSMUSG00000036931(Nfkbid);ENSMUSG00000037104(Socs5);ENSMUSG00000037944(Ccr7);ENSMUSG00000037992(Rara);ENSMUSG000000…
GO:0035493	SNARE complex assembly	16	0.652492	1.36253	0.0808081	0.527567	ENSMUSG00000007207(Stx1a);ENSMUSG00000030337(Vamp1);ENSMUSG00000034867(Ankrd27);ENSMUSG00000035354(Uvrag);ENSMUSG00000030805(Stx4a);ENSMUSG00000018398(Septin8);ENSMUSG00000046314(Stxbp6);ENSMUSG00000026696(Vamp4);ENSMUSG00000026797(Stxbp1);	ENSMUSG00000007207(Stx1a);ENSMUSG00000015401(Cltrn);ENSMUSG00000018398(Septin8);ENSMUSG00000020894(Vamp2);ENSMUSG00000021071(Trim9);ENSMUSG00000025889(Snca);ENSMUSG00000026696(Vamp4);ENSMUSG00000026797(Stxbp1);ENSMUSG00000027273(Snap25);ENSMUSG00000028955(Vamp3);ENSMUSG00000030337(Vamp1);ENSMUSG00000030805(Stx4a);ENSMUSG00000034867(Ankrd27);ENSMUSG00000035354(Uvrag);ENSMUSG00000045114(Prrt2);ENSM…
GO:0050853	B cell receptor signaling pathway	173	0.43662	1.36216	0.0057971	0.527718	ENSMUSG00000020395(Itk);ENSMUSG00000034652(Cd300a);ENSMUSG00000021108(Prkch);ENSMUSG00000033721(Vav3);ENSMUSG00000035356(Nfkbiz);ENSMUSG00000027544(Nfatc2);ENSMUSG00000038910(Plcl2);ENSMUSG00000025986(Slc39a10);ENSMUSG00000024241(Sos1);ENSMUSG00000024696(Lpxn);ENSMUSG00000059923(Grb2);ENSMUSG00000000409(Lck);	ENSMUSG00000000409(Lck);ENSMUSG00000003379(Cd79a);ENSMUSG00000003873(Bax);ENSMUSG00000004266(Ptpn6);ENSMUSG00000005057(Sh2b2);ENSMUSG00000005583(Mef2c);ENSMUSG00000014453(Blk);ENSMUSG00000020395(Itk);ENSMUSG00000021025(Nfkbia);ENSMUSG00000021108(Prkch);ENSMUSG00000021457(Syk);ENSMUSG00000022488(Nckap1l);ENSMUSG00000022659(Gcsam);ENSMUSG00000023170(Gps2);ENSMUSG00000024241(Sos1);ENSMUSG00000024673…
GO:0000045	autophagosome assembly	104	0.464148	1.36174	0.0268987	0.528182	ENSMUSG00000038780(Smurf1);ENSMUSG00000028385(Snx30);ENSMUSG00000027602(Map1lc3a);ENSMUSG00000031337(Mtm1);ENSMUSG00000037526(Atg14);ENSMUSG00000030314(Atg7);ENSMUSG00000028300(C9orf72);ENSMUSG00000029512(Ulk1);ENSMUSG00000004768(Rab23);ENSMUSG00000047963(Stbd1);ENSMUSG00000028211(Trp53inp1);ENSMUSG00000030055(Rab43);ENSMUSG00000041341(Atg2b);ENSMUSG00000032905(Atg12);ENSMUSG00000037204(Atg101);E…	ENSMUSG00000001105(Ift20);ENSMUSG00000001750(Tcirg1);ENSMUSG00000002820(Atg4d);ENSMUSG00000002845(Tmem39a);ENSMUSG00000004451(Ralb);ENSMUSG00000004768(Rab23);ENSMUSG00000004798(Ulk2);ENSMUSG00000005312(Ubqln1);ENSMUSG00000007891(Ctsd);ENSMUSG00000013787(Ehmt2);ENSMUSG00000015478(Rnf5);ENSMUSG00000018171(Vmp1);ENSMUSG00000018547(Pip4k2b);ENSMUSG00000018567(Gabarap);ENSMUSG00000018572(Phf23);ENSMUS…
GO:0030050	vesicle transport along actin filament	17	0.639488	1.3612	0.102752	0.529021	ENSMUSG00000025401(Myo1a);ENSMUSG00000042678(Myo15a);ENSMUSG00000024388(Myo7b);ENSMUSG00000035441(Myo1d);ENSMUSG00000029684(Wasl);	ENSMUSG00000017774(Myo1c);ENSMUSG00000018417(Myo1b);ENSMUSG00000020437(Myo1g);ENSMUSG00000020527(Myo19);ENSMUSG00000024388(Myo7b);ENSMUSG00000025401(Myo1a);ENSMUSG00000029684(Wasl);ENSMUSG00000030761(Myo7a);ENSMUSG00000032220(Myo1e);ENSMUSG00000033590(Myo5c);ENSMUSG00000034593(Myo5a);ENSMUSG00000035441(Myo1d);ENSMUSG00000039735(Fnbp1l);ENSMUSG00000041794(Myrip);ENSMUSG00000042678(Myo15a);ENSMUSG0…
GO:0101020	estrogen 16-alpha-hydroxylase activity	18	0.627671	1.36106	0.0993151	0.528254	ENSMUSG00000067231(Cyp2c65);ENSMUSG00000075551(Cyp3a41a);ENSMUSG00000024087(Cyp1b1);	ENSMUSG00000003053(Cyp2c29);ENSMUSG00000024087(Cyp1b1);ENSMUSG00000025003(Cyp2c39);ENSMUSG00000029630(Cyp3a25);ENSMUSG00000029727(Cyp3a13);ENSMUSG00000032310(Cyp1a2);ENSMUSG00000032315(Cyp1a1);ENSMUSG00000032808(Cyp2c38);ENSMUSG00000038656(Cyp3a16);ENSMUSG00000042248(Cyp2c37);ENSMUSG00000054417(Cyp3a44);ENSMUSG00000054827(Cyp2c50);ENSMUSG00000056035(Cyp3a11);ENSMUSG00000061292(Cyp3a59);ENSMUSG000…
GO:0032266	phosphatidylinositol-3-phosphate binding	46	0.526422	1.36085	0.0608108	0.527674	ENSMUSG00000066621(Tecpr1);ENSMUSG00000017817(Jph2);ENSMUSG00000061462(Obscn);ENSMUSG00000071715(Ncf4);ENSMUSG00000041341(Atg2b);ENSMUSG00000074170(Plekhf1);ENSMUSG00000050211(Pla2g4e);ENSMUSG00000037646(Vps13b);ENSMUSG00000109493(Gm45208);ENSMUSG00000020590(Snx13);ENSMUSG00000042628(Zfyve1);ENSMUSG00000061815(Rufy4);ENSMUSG00000041895(Wipi1);ENSMUSG00000020519(Sap30l);ENSMUSG00000039382(Wdr45);E…	ENSMUSG00000017817(Jph2);ENSMUSG00000019804(Snx3);ENSMUSG00000020519(Sap30l);ENSMUSG00000020590(Snx13);ENSMUSG00000021118(Plek2);ENSMUSG00000022808(Snx4);ENSMUSG00000024104(Washc2);ENSMUSG00000024535(Snx24);ENSMUSG00000024773(Atg2a);ENSMUSG00000025173(Wdr45b);ENSMUSG00000025812(Pard3);ENSMUSG00000026883(Dab2ip);ENSMUSG00000028136(Snx27);ENSMUSG00000029578(Wipi2);ENSMUSG00000030230(Plcz1);ENSMUSG0…
GO:0042165	neurotransmitter binding	20	0.607823	1.36062	0.0763766	0.527241	ENSMUSG00000039579(Grin3a);ENSMUSG00000026251(Chrnd);ENSMUSG00000027577(Chrna4);ENSMUSG00000041189(Chrnb1);ENSMUSG00000027950(Chrnb2);	ENSMUSG00000002771(Grin2d);ENSMUSG00000023328(Ache);ENSMUSG00000026251(Chrnd);ENSMUSG00000026959(Grin1);ENSMUSG00000027107(Chrna1);ENSMUSG00000027577(Chrna4);ENSMUSG00000027950(Chrnb2);ENSMUSG00000030108(Slc6a13);ENSMUSG00000030307(Slc6a11);ENSMUSG00000030525(Chrna7);ENSMUSG00000031492(Chrnb3);ENSMUSG00000032303(Chrna3);ENSMUSG00000034285(Nipsnap1);ENSMUSG00000035200(Chrnb4);ENSMUSG00000035594(Ch…
GO:0015464	acetylcholine receptor activity	18	0.625878	1.36033	0.118794	0.527034	ENSMUSG00000027577(Chrna4);ENSMUSG00000041189(Chrnb1);ENSMUSG00000040495(Chrm4);ENSMUSG00000027950(Chrnb2);	ENSMUSG00000015702(Anxa9);ENSMUSG00000022041(Chrna2);ENSMUSG00000027107(Chrna1);ENSMUSG00000027577(Chrna4);ENSMUSG00000027950(Chrnb2);ENSMUSG00000030525(Chrna7);ENSMUSG00000031492(Chrnb3);ENSMUSG00000032303(Chrna3);ENSMUSG00000032773(Chrm1);ENSMUSG00000035200(Chrnb4);ENSMUSG00000035594(Chrna5);ENSMUSG00000037346(Hrh4);ENSMUSG00000039059(Hrh3);ENSMUSG00000040495(Chrm4);ENSMUSG00000041189(Chrnb1);E…
GO:0051151	negative regulation of smooth muscle cell differentiation	16	0.642799	1.36004	0.0774648	0.526765	ENSMUSG00000027544(Nfatc2);ENSMUSG00000024975(Pdcd4);ENSMUSG00000031393(Mecp2);ENSMUSG00000069378(Prdm6);ENSMUSG00000042903(Foxo4);ENSMUSG00000033016(Nfatc1);ENSMUSG00000032387(Rbpms2);ENSMUSG00000015804(Med28);	ENSMUSG00000000489(Pdgfb);ENSMUSG00000002633(Shh);ENSMUSG00000004099(Dnmt1);ENSMUSG00000015804(Med28);ENSMUSG00000021974(Fgf9);ENSMUSG00000022951(Rcan1);ENSMUSG00000024975(Pdcd4);ENSMUSG00000027544(Nfatc2);ENSMUSG00000029377(Ereg);ENSMUSG00000031393(Mecp2);ENSMUSG00000031902(Nfatc3);ENSMUSG00000032387(Rbpms2);ENSMUSG00000033016(Nfatc1);ENSMUSG00000042903(Foxo4);ENSMUSG00000055204(Ankrd17);ENSMUSG…
GO:0031000	response to caffeine	19	0.625784	1.35997	0.0928571	0.525744	ENSMUSG00000030592(Ryr1);ENSMUSG00000024524(Gnal);ENSMUSG00000028420(Tmem38b);ENSMUSG00000020178(Adora2a);ENSMUSG00000032113(Chek1);ENSMUSG00000004035(Gstm7);ENSMUSG00000027478(Dnmt3b);	ENSMUSG00000000440(Pparg);ENSMUSG00000004035(Gstm7);ENSMUSG00000019777(Hdac2);ENSMUSG00000020178(Adora2a);ENSMUSG00000021313(Ryr2);ENSMUSG00000024524(Gnal);ENSMUSG00000026407(Cacna1s);ENSMUSG00000027478(Dnmt3b);ENSMUSG00000027861(Casq2);ENSMUSG00000028420(Tmem38b);ENSMUSG00000028518(Prkaa2);ENSMUSG00000030592(Ryr1);ENSMUSG00000031791(Tmem38a);ENSMUSG00000032113(Chek1);ENSMUSG00000032966(Fkbp1a);E…
GO:0070570	regulation of neuron projection regeneration	35	0.55352	1.35921	0.0528169	0.527438	ENSMUSG00000059146(Ntrk3);ENSMUSG00000079415(Cntf);ENSMUSG00000043811(Rtn4r);ENSMUSG00000034708(Grn);ENSMUSG00000018736(Ndel1);ENSMUSG00000004936(Map2k1);ENSMUSG00000013236(Ptprs);ENSMUSG00000003032(Klf4);ENSMUSG00000020458(Rtn4);ENSMUSG00000032913(Lrig2);ENSMUSG00000063410(Stk24);ENSMUSG00000042105(Inpp5f);ENSMUSG00000015714(Cers2);ENSMUSG00000070509(Rgma);ENSMUSG00000002413(Braf);	ENSMUSG00000002413(Braf);ENSMUSG00000003032(Klf4);ENSMUSG00000004936(Map2k1);ENSMUSG00000005533(Igf1r);ENSMUSG00000006711(D130043K22Rik);ENSMUSG00000013236(Ptprs);ENSMUSG00000013663(Pten);ENSMUSG00000015714(Cers2);ENSMUSG00000015829(Tnr);ENSMUSG00000018736(Ndel1);ENSMUSG00000020393(Kremen1);ENSMUSG00000020458(Rtn4);ENSMUSG00000020635(Fkbp1b);ENSMUSG00000026235(Epha4);ENSMUSG00000026586(Prrx1);ENS…
GO:0046164	alcohol catabolic process	57	0.503256	1.35869	0.0354267	0.528194	ENSMUSG00000037940(Inpp4b);ENSMUSG00000021259(Cyp46a1);ENSMUSG00000042289(Hsd3b7);ENSMUSG00000037936(Scarb1);ENSMUSG00000041440(Gk5);ENSMUSG00000002985(Apoe);ENSMUSG00000025477(Inpp5a);ENSMUSG00000029455(Aldh2);ENSMUSG00000027227(Sord);ENSMUSG00000026827(Gpd2);ENSMUSG00000023805(Synj2);ENSMUSG00000026170(Cyp27a1);ENSMUSG00000026617(Bpnt1);ENSMUSG00000028138(Adh5);	ENSMUSG00000001173(Ocrl);ENSMUSG00000002985(Apoe);ENSMUSG00000006127(Inpp5k);ENSMUSG00000013663(Pten);ENSMUSG00000021259(Cyp46a1);ENSMUSG00000022613(Miox);ENSMUSG00000022973(Synj1);ENSMUSG00000023456(Tpi1);ENSMUSG00000023805(Synj2);ENSMUSG00000023963(Cyp39a1);ENSMUSG00000024213(Nudt3);ENSMUSG00000024525(Impa2);ENSMUSG00000024747(Aldh1a7);ENSMUSG00000024885(Aldh3b1);ENSMUSG00000025059(Gk);ENSMUSG0…
GO:0061311	cell surface receptor signaling pathway involved in heart development	28	0.579973	1.35853	0.0813149	0.527509	ENSMUSG00000006958(Chrd);ENSMUSG00000027276(Jag1);ENSMUSG00000021835(Bmp4);ENSMUSG00000039191(Rbpj);ENSMUSG00000026923(Notch1);ENSMUSG00000034121(Mks1);ENSMUSG00000026556(Vangl2);ENSMUSG00000002603(Tgfb1);	ENSMUSG00000002603(Tgfb1);ENSMUSG00000006932(Ctnnb1);ENSMUSG00000006958(Chrd);ENSMUSG00000009900(Wnt3a);ENSMUSG00000014773(Dll1);ENSMUSG00000015957(Wnt11);ENSMUSG00000019789(Hey2);ENSMUSG00000021469(Msx2);ENSMUSG00000021796(Bmpr1a);ENSMUSG00000021835(Bmp4);ENSMUSG00000021994(Wnt5a);ENSMUSG00000024868(Dkk1);ENSMUSG00000025902(Sox17);ENSMUSG00000026556(Vangl2);ENSMUSG00000026836(Acvr1);ENSMUSG00000…
GO:2001257	regulation of cation channel activity	190	0.430875	1.35826	0.00447761	0.527247	ENSMUSG00000075224(Lrrc55);ENSMUSG00000021559(Dapk1);ENSMUSG00000029608(Rph3a);ENSMUSG00000025068(Gsto1);ENSMUSG00000062901(Klhl24);ENSMUSG00000047330(Kcne4);ENSMUSG00000020599(Rgs9);ENSMUSG00000028785(Hpca);ENSMUSG00000022623(Shank3);ENSMUSG00000017817(Jph2);ENSMUSG00000045730(Adrb2);ENSMUSG00000027577(Chrna4);ENSMUSG00000040287(Stac3);ENSMUSG00000051790(Nlgn2);ENSMUSG00000021835(Bmp4);ENSMUSG00…	ENSMUSG00000000359(Rem1);ENSMUSG00000000766(Oprm1);ENSMUSG00000001175(Calm1);ENSMUSG00000003161(Sri);ENSMUSG00000003352(Cacnb3);ENSMUSG00000004035(Gstm7);ENSMUSG00000005312(Ubqln1);ENSMUSG00000005362(Crbn);ENSMUSG00000005583(Mef2c);ENSMUSG00000005649(Cabp5);ENSMUSG00000006526(Stimate);ENSMUSG00000006740(Kif5b);ENSMUSG00000006930(Hap1);ENSMUSG00000007122(Casq1);ENSMUSG00000007617(Homer1);ENSMUSG00…
GO:0042423	catecholamine biosynthetic process	27	0.578706	1.35672	0.105442	0.532024	ENSMUSG00000061740(Cyp2d22);ENSMUSG00000027360(Hdc);ENSMUSG00000037580(Gch1);ENSMUSG00000029455(Aldh2);	ENSMUSG00000000214(Th);ENSMUSG00000000889(Dbh);ENSMUSG00000003476(Crhr2);ENSMUSG00000015619(Gata3);ENSMUSG00000020000(Moxd1);ENSMUSG00000020182(Ddc);ENSMUSG00000021609(Slc6a3);ENSMUSG00000024140(Epas1);ENSMUSG00000025889(Snca);ENSMUSG00000026826(Nr4a2);ENSMUSG00000027360(Hdc);ENSMUSG00000028964(Park7);ENSMUSG00000029455(Aldh2);ENSMUSG00000029885(Moxd2);ENSMUSG00000031696(Vps35);ENSMUSG00000033792…
GO:0017075	syntaxin-1 binding	24	0.590367	1.35656	0.0722022	0.531348	ENSMUSG00000021559(Dapk1);ENSMUSG00000031144(Syp);ENSMUSG00000033615(Cplx1);ENSMUSG00000019790(Stxbp5);ENSMUSG00000027882(Stxbp3);ENSMUSG00000034799(Unc13a);ENSMUSG00000028456(Unc13b);ENSMUSG00000027457(Snph);ENSMUSG00000026797(Stxbp1);	ENSMUSG00000004626(Stxbp2);ENSMUSG00000019790(Stxbp5);ENSMUSG00000020838(Slc6a4);ENSMUSG00000020894(Vamp2);ENSMUSG00000021559(Dapk1);ENSMUSG00000022340(Sybu);ENSMUSG00000024261(Syt4);ENSMUSG00000025867(Cplx2);ENSMUSG00000026797(Stxbp1);ENSMUSG00000027273(Snap25);ENSMUSG00000027457(Snph);ENSMUSG00000027882(Stxbp3);ENSMUSG00000028456(Unc13b);ENSMUSG00000028955(Vamp3);ENSMUSG00000030816(Rnf40);ENSMU…
GO:0030971	receptor tyrosine kinase binding	80	0.476222	1.35599	0.0354267	0.532362	ENSMUSG00000040543(Pitpnm3);ENSMUSG00000027460(Angpt4);ENSMUSG00000054793(Cadm4);ENSMUSG00000004508(Gab2);ENSMUSG00000022637(Cblb);ENSMUSG00000035954(Dock4);ENSMUSG00000027253(Lrp4);ENSMUSG00000028539(Artn);ENSMUSG00000110206(Flt3l);ENSMUSG00000059383(Gfral);ENSMUSG00000004069(Dnaja3);ENSMUSG00000059923(Grb2);ENSMUSG00000039481(Nrtn);ENSMUSG00000020372(Rack1);ENSMUSG00000027712(Anxa5);ENSMUSG0000…	ENSMUSG00000000346(Dazap2);ENSMUSG00000002664(Pspn);ENSMUSG00000003518(Dusp3);ENSMUSG00000004069(Dnaja3);ENSMUSG00000004508(Gab2);ENSMUSG00000005057(Sh2b2);ENSMUSG00000006134(Crkl);ENSMUSG00000010047(Hyal2);ENSMUSG00000012777(Acp4);ENSMUSG00000015994(Fnta);ENSMUSG00000016933(Plcg1);ENSMUSG00000017670(Elmo2);ENSMUSG00000017776(Crk);ENSMUSG00000020170(Frs2);ENSMUSG00000020312(Shc2);ENSMUSG000000203…
GO:0070943	neutrophil-mediated killing of symbiont cell	15	0.652571	1.35586	0.0943739	0.531496	ENSMUSG00000029380(Cxcl1);ENSMUSG00000010054(Tusc2);ENSMUSG00000020125(Elane);ENSMUSG00000029371(Cxcl5);ENSMUSG00000032508(Myd88);	ENSMUSG00000010054(Tusc2);ENSMUSG00000015950(Ncf1);ENSMUSG00000019987(Arg1);ENSMUSG00000020125(Elane);ENSMUSG00000020660(Pomc);ENSMUSG00000021678(F2rl1);ENSMUSG00000027249(F2);ENSMUSG00000029371(Cxcl5);ENSMUSG00000029380(Cxcl1);ENSMUSG00000030873(Scnn1b);ENSMUSG00000032508(Myd88);ENSMUSG00000038745(Nlrp6);ENSMUSG00000040314(Ctsg);ENSMUSG00000041754(Trem3);ENSMUSG00000042265(Trem1)
GO:0014048	regulation of glutamate secretion	25	0.590889	1.35585	0.0736086	0.530168	ENSMUSG00000022048(Dpysl2);ENSMUSG00000026981(Il1rn);ENSMUSG00000020178(Adora2a);ENSMUSG00000036104(Rab3gap1);ENSMUSG00000027398(Il1b);ENSMUSG00000042429(Adora1);ENSMUSG00000026797(Stxbp1);	ENSMUSG00000005892(Trh);ENSMUSG00000020123(Avpr1a);ENSMUSG00000020178(Adora2a);ENSMUSG00000022048(Dpysl2);ENSMUSG00000022462(Slc38a2);ENSMUSG00000023192(Grm2);ENSMUSG00000024261(Syt4);ENSMUSG00000024431(Nr3c1);ENSMUSG00000024462(Gabbr1);ENSMUSG00000025889(Snca);ENSMUSG00000026797(Stxbp1);ENSMUSG00000026981(Il1rn);ENSMUSG00000027398(Il1b);ENSMUSG00000027568(Ntsr1);ENSMUSG00000028747(Htr6);ENSMUSG0…
GO:0007622	rhythmic behavior	72	0.484979	1.35575	0.0422535	0.529258	ENSMUSG00000057722(Lepr);ENSMUSG00000018916(Csf2);ENSMUSG00000020889(Nr1d1);ENSMUSG00000037868(Egr2);ENSMUSG00000015090(Ptgds);ENSMUSG00000028957(Per3);ENSMUSG00000031302(Nlgn3);ENSMUSG00000017697(Ada);ENSMUSG00000022433(Csnk1e);ENSMUSG00000027950(Chrnb2);ENSMUSG00000047875(Gpr157);ENSMUSG00000020178(Adora2a);ENSMUSG00000005886(Ncoa2);ENSMUSG00000028991(Mtor);ENSMUSG00000021775(Nr1d2);ENSMUSG0000…	ENSMUSG00000000214(Th);ENSMUSG00000001751(Naglu);ENSMUSG00000004654(Ghrhr);ENSMUSG00000005886(Ncoa2);ENSMUSG00000009545(Kcnq1);ENSMUSG00000013663(Pten);ENSMUSG00000015090(Ptgds);ENSMUSG00000017697(Ada);ENSMUSG00000018916(Csf2);ENSMUSG00000020178(Adora2a);ENSMUSG00000020644(Id2);ENSMUSG00000020889(Nr1d1);ENSMUSG00000021144(Mta1);ENSMUSG00000021478(Drd1);ENSMUSG00000021594(Srd5a1);ENSMUSG0000002177…
GO:0034707	chloride channel complex	52	0.505616	1.35482	0.0388979	0.531638	ENSMUSG00000037418(Best1);ENSMUSG00000031340(Gabre);ENSMUSG00000026627(Pacc1);ENSMUSG00000023959(Clic5);ENSMUSG00000029054(Gabrd);ENSMUSG00000047501(Cldn4);ENSMUSG00000038280(Ostm1);ENSMUSG00000070570(Slc17a7);ENSMUSG00000022843(Clcn2);ENSMUSG00000023267(Gabrr2);	ENSMUSG00000000263(Glra1);ENSMUSG00000000560(Gabra2);ENSMUSG00000001260(Gabrg1);ENSMUSG00000006216(Clcnkb);ENSMUSG00000007041(Clic1);ENSMUSG00000007653(Gabrb2);ENSMUSG00000010803(Gabra1);ENSMUSG00000015093(Clic3);ENSMUSG00000018589(Glra2);ENSMUSG00000018595(Glra4);ENSMUSG00000019935(Slc17a8);ENSMUSG00000020159(Gabrp);ENSMUSG00000020169(Best3);ENSMUSG00000020428(Gabra6);ENSMUSG00000020436(Gabrg2);…
GO:1902563	regulation of neutrophil activation	15	0.659762	1.35425	0.107774	0.532652	ENSMUSG00000052212(Cd177);ENSMUSG00000034652(Cd300a);ENSMUSG00000032739(Pram1);ENSMUSG00000034708(Grn);ENSMUSG00000024401(Tnf);ENSMUSG00000056529(Ptafr);	ENSMUSG00000000157(Itgb2l);ENSMUSG00000002111(Spi1);ENSMUSG00000009681(Bcr);ENSMUSG00000017631(Abr);ENSMUSG00000021457(Syk);ENSMUSG00000024401(Tnf);ENSMUSG00000030786(Itgam);ENSMUSG00000032739(Pram1);ENSMUSG00000034652(Cd300a);ENSMUSG00000034708(Grn);ENSMUSG00000040105(Plpp6);ENSMUSG00000045587(Lypd10);ENSMUSG00000052212(Cd177);ENSMUSG00000056529(Ptafr);ENSMUSG00000058717(Lypd11)
GO:0035641	locomotory exploration behavior	19	0.621518	1.3542	0.101523	0.531568	ENSMUSG00000022623(Shank3);ENSMUSG00000051790(Nlgn2);ENSMUSG00000002985(Apoe);ENSMUSG00000034708(Grn);ENSMUSG00000025326(Ube3a);ENSMUSG00000020886(Dlg4);ENSMUSG00000045038(Prkce);	ENSMUSG00000001285(Myg1);ENSMUSG00000002985(Apoe);ENSMUSG00000005362(Crbn);ENSMUSG00000007097(Atp1a2);ENSMUSG00000015829(Tnr);ENSMUSG00000018634(Crhr1);ENSMUSG00000020886(Dlg4);ENSMUSG00000022623(Shank3);ENSMUSG00000025326(Ube3a);ENSMUSG00000026904(Slc4a10);ENSMUSG00000034708(Grn);ENSMUSG00000035000(Dpp4);ENSMUSG00000036273(Lrrk2);ENSMUSG00000045038(Prkce);ENSMUSG00000045573(Penk);ENSMUSG00000049…
GO:0043620	regulation of DNA-templated transcription in response to stress	43	0.528886	1.35321	0.0570962	0.534202	ENSMUSG00000025408(Ddit3);ENSMUSG00000056313(Tcim);ENSMUSG00000024423(Impact);ENSMUSG00000026663(Atf6);ENSMUSG00000040435(Ppp1r15a);ENSMUSG00000039191(Rbpj);ENSMUSG00000042557(Sin3a);ENSMUSG00000001034(Mapk7);ENSMUSG00000052684(Jun);ENSMUSG00000035041(Creb3l3);ENSMUSG00000026628(Atf3);ENSMUSG00000032113(Chek1);ENSMUSG00000037608(Bclaf1);ENSMUSG00000015522(Arnt);ENSMUSG00000027230(Creb3l1);ENSMUSG…	ENSMUSG00000001034(Mapk7);ENSMUSG00000002944(Cd36);ENSMUSG00000005413(Hmox1);ENSMUSG00000015149(Sirt2);ENSMUSG00000015461(Atf6b);ENSMUSG00000015522(Arnt);ENSMUSG00000015839(Nfe2l2);ENSMUSG00000021109(Hif1a);ENSMUSG00000023010(Tmbim6);ENSMUSG00000023951(Vegfa);ENSMUSG00000024140(Epas1);ENSMUSG00000024423(Impact);ENSMUSG00000024927(Rela);ENSMUSG00000025172(Ankrd2);ENSMUSG00000025408(Ddit3);ENSMUSG0…
GO:0014047	glutamate secretion	32	0.560176	1.35272	0.0719178	0.534982	ENSMUSG00000022048(Dpysl2);ENSMUSG00000026981(Il1rn);ENSMUSG00000020716(Nf1);ENSMUSG00000020178(Adora2a);ENSMUSG00000036104(Rab3gap1);ENSMUSG00000027398(Il1b);ENSMUSG00000042429(Adora1);ENSMUSG00000026797(Stxbp1);	ENSMUSG00000005892(Trh);ENSMUSG00000005952(Trpv1);ENSMUSG00000019433(Gipc1);ENSMUSG00000020123(Avpr1a);ENSMUSG00000020178(Adora2a);ENSMUSG00000020716(Nf1);ENSMUSG00000022048(Dpysl2);ENSMUSG00000022462(Slc38a2);ENSMUSG00000023192(Grm2);ENSMUSG00000024261(Syt4);ENSMUSG00000024431(Nr3c1);ENSMUSG00000024462(Gabbr1);ENSMUSG00000024897(Apba1);ENSMUSG00000025889(Snca);ENSMUSG00000026797(Stxbp1);ENSMUSG0…
GO:0007156	homophilic cell adhesion via plasma membrane adhesion molecules	168	0.433992	1.35268	0.00748503	0.533802	ENSMUSG00000020598(Nrcam);ENSMUSG00000053141(Ptprt);ENSMUSG00000020717(Pecam1);ENSMUSG00000104346(Pcdhga3);ENSMUSG00000016028(Celsr1);ENSMUSG00000062300(Nectin2);ENSMUSG00000022883(Robo1);ENSMUSG00000020067(Mypn);ENSMUSG00000040511(Pvr);ENSMUSG00000054793(Cadm4);ENSMUSG00000023473(Celsr3);ENSMUSG00000040972(Igsf21);ENSMUSG00000046387(Pcdhb17);ENSMUSG00000039103(Nexn);ENSMUSG00000051375(Pcdh1);ENS…	ENSMUSG00000000303(Cdh1);ENSMUSG00000000305(Cdh4);ENSMUSG00000001804(Dsg4);ENSMUSG00000001946(Esam);ENSMUSG00000005338(Cadm3);ENSMUSG00000006411(Nectin4);ENSMUSG00000007440(Pcdha10);ENSMUSG00000008153(Clstn3);ENSMUSG00000008789(Ceacam5);ENSMUSG00000012819(Cdh23);ENSMUSG00000016028(Celsr1);ENSMUSG00000020067(Mypn);ENSMUSG00000020598(Nrcam);ENSMUSG00000020717(Pecam1);ENSMUSG00000021728(Emb);ENSMUSG…
GO:0001505	regulation of neurotransmitter levels	223	0.422733	1.3514	0.0110193	0.537864	ENSMUSG00000029608(Rph3a);ENSMUSG00000052301(Doc2a);ENSMUSG00000027438(Napb);ENSMUSG00000020883(Fbxl20);ENSMUSG00000030093(Wnt7a);ENSMUSG00000008932(Slc1a7);ENSMUSG00000031144(Syp);ENSMUSG00000033615(Cplx1);ENSMUSG00000007207(Stx1a);ENSMUSG00000057606(Colq);ENSMUSG00000049303(Syt12);ENSMUSG00000035764(Fbxo45);ENSMUSG00000030720(Cln3);ENSMUSG00000033768(Nrxn2);ENSMUSG00000031840(Rab3a);ENSMUSG0000…	ENSMUSG00000000214(Th);ENSMUSG00000000326(Comt);ENSMUSG00000000560(Gabra2);ENSMUSG00000000889(Dbh);ENSMUSG00000001018(Snapin);ENSMUSG00000002413(Braf);ENSMUSG00000003378(Grik5);ENSMUSG00000003411(Rab3b);ENSMUSG00000003863(Ppfia3);ENSMUSG00000003872(Lin7b);ENSMUSG00000004113(Cacna1b);ENSMUSG00000004626(Stxbp2);ENSMUSG00000004961(Syt5);ENSMUSG00000005089(Slc1a2);ENSMUSG00000005357(Slc1a6);ENSMUSG00…
GO:1902004	positive regulation of amyloid-beta formation	20	0.613043	1.35122	0.10274	0.537227	ENSMUSG00000027954(Efna1);ENSMUSG00000024030(Abcg1);ENSMUSG00000002985(Apoe);ENSMUSG00000001280(Sp1);ENSMUSG00000022433(Csnk1e);ENSMUSG00000024401(Tnf);	ENSMUSG00000001280(Sp1);ENSMUSG00000002985(Apoe);ENSMUSG00000020009(Ifngr1);ENSMUSG00000020580(Rock2);ENSMUSG00000022037(Clu);ENSMUSG00000022433(Csnk1e);ENSMUSG00000024030(Abcg1);ENSMUSG00000024401(Tnf);ENSMUSG00000024927(Rela);ENSMUSG00000026235(Epha4);ENSMUSG00000026944(Abca2);ENSMUSG00000027954(Efna1);ENSMUSG00000030525(Chrna7);ENSMUSG00000031628(Casp3);ENSMUSG00000036298(Slc2a13);ENSMUSG00000…
GO:0043406	positive regulation of MAP kinase activity	125	0.446564	1.35088	0.025	0.537294	ENSMUSG00000037944(Ccr7);ENSMUSG00000020901(Pik3r5);ENSMUSG00000017652(Cd40);ENSMUSG00000059146(Ntrk3);ENSMUSG00000028017(Egf);ENSMUSG00000045322(Tlr9);ENSMUSG00000045005(Fzd5);ENSMUSG00000033618(Map3k13);ENSMUSG00000055737(Ghr);ENSMUSG00000022883(Robo1);ENSMUSG00000025473(Adam8);ENSMUSG00000024163(Mapk8ip3);ENSMUSG00000020715(Ern1);ENSMUSG00000109061(Gm49320);ENSMUSG00000025856(Pdgfa);ENSMUSG000…	ENSMUSG00000000296(Tpd52l1);ENSMUSG00000000489(Pdgfb);ENSMUSG00000002603(Tgfb1);ENSMUSG00000002948(Map2k7);ENSMUSG00000003233(Dvl3);ENSMUSG00000004054(Map3k11);ENSMUSG00000005339(Fcer1a);ENSMUSG00000005534(Insr);ENSMUSG00000005583(Mef2c);ENSMUSG00000005672(Kit);ENSMUSG00000014426(Map3k4);ENSMUSG00000015305(Sash1);ENSMUSG00000015452(Ager);ENSMUSG00000017652(Cd40);ENSMUSG00000019966(Kitl);ENSMUSG00…
GO:0022410	circadian sleep/wake cycle process	34	0.535476	1.34982	0.0714286	0.540181	ENSMUSG00000018916(Csf2);ENSMUSG00000015090(Ptgds);ENSMUSG00000028957(Per3);ENSMUSG00000017697(Ada);ENSMUSG00000027950(Chrnb2);ENSMUSG00000020178(Adora2a);	ENSMUSG00000004654(Ghrhr);ENSMUSG00000015090(Ptgds);ENSMUSG00000017697(Ada);ENSMUSG00000018916(Csf2);ENSMUSG00000020178(Adora2a);ENSMUSG00000021478(Drd1);ENSMUSG00000021594(Srd5a1);ENSMUSG00000022705(Drd3);ENSMUSG00000024798(Htr7);ENSMUSG00000025746(Il6);ENSMUSG00000025888(Casp1);ENSMUSG00000027643(Ghrh);ENSMUSG00000027950(Chrnb2);ENSMUSG00000028004(Npy2r);ENSMUSG00000028957(Per3);ENSMUSG00000028…
GO:0140303	intramembrane lipid transporter activity	45	0.523979	1.34896	0.0721312	0.542409	ENSMUSG00000040584(Abcb1a);ENSMUSG00000028125(Abca4);ENSMUSG00000028655(Mfsd2a);ENSMUSG00000024030(Abcg1);ENSMUSG00000021983(Atp8a2);ENSMUSG00000074139(1700057G04Rik);ENSMUSG00000003341(Atp8b3);ENSMUSG00000054662(Ano9);ENSMUSG00000050296(Abca12);ENSMUSG00000037752(Xkr8);ENSMUSG00000035722(Abca7);ENSMUSG00000042476(Abcb4);ENSMUSG00000038295(Atg9b);ENSMUSG00000060131(Atp8b4);ENSMUSG00000037685(Atp8…	ENSMUSG00000003341(Atp8b3);ENSMUSG00000015243(Abca1);ENSMUSG00000018171(Vmp1);ENSMUSG00000019461(Plscr3);ENSMUSG00000021610(Clptm1l);ENSMUSG00000021983(Atp8a2);ENSMUSG00000024030(Abcg1);ENSMUSG00000024130(Abca3);ENSMUSG00000024566(Atp9b);ENSMUSG00000025324(Atp10a);ENSMUSG00000026944(Abca2);ENSMUSG00000027546(Atp9a);ENSMUSG00000028125(Abca4);ENSMUSG00000028457(Atp8b5);ENSMUSG00000028655(Mfsd2a);EN…
GO:0098839	postsynaptic density membrane	115	0.450549	1.34894	0.0273556	0.54116	ENSMUSG00000020598(Nrcam);ENSMUSG00000052572(Dlg2);ENSMUSG00000039579(Grin3a);ENSMUSG00000053141(Ptprt);ENSMUSG00000020599(Rgs9);ENSMUSG00000007207(Stx1a);ENSMUSG00000021139(Gm20498);ENSMUSG00000045045(Lrfn4);ENSMUSG00000035735(Dagla);ENSMUSG00000040495(Chrm4);ENSMUSG00000024873(Cnih2);ENSMUSG00000000627(Sema4f);ENSMUSG00000027162(Lin7c);ENSMUSG00000033717(Adra2a);ENSMUSG00000013236(Ptprs);ENSMUS…	ENSMUSG00000000627(Sema4f);ENSMUSG00000001300(Efnb2);ENSMUSG00000001986(Gria3);ENSMUSG00000002771(Grin2d);ENSMUSG00000003346(Abhd17a);ENSMUSG00000003378(Grik5);ENSMUSG00000003872(Lin7b);ENSMUSG00000003934(Efnb3);ENSMUSG00000004951(Hspb1);ENSMUSG00000007207(Stx1a);ENSMUSG00000008153(Clstn3);ENSMUSG00000013236(Ptprs);ENSMUSG00000015476(Prrt1);ENSMUSG00000017314(Mpp2);ENSMUSG00000019146(Cacng2);ENSM…
GO:0043195	terminal bouton	84	0.467248	1.3481	0.0310966	0.543335	ENSMUSG00000008932(Slc1a7);ENSMUSG00000031144(Syp);ENSMUSG00000033615(Cplx1);ENSMUSG00000022048(Dpysl2);ENSMUSG00000001985(Grik3);ENSMUSG00000034813(Grip1);ENSMUSG00000031840(Rab3a);ENSMUSG00000068923(Syt11);ENSMUSG00000027470(Mylk2);ENSMUSG00000079037(Prnp);ENSMUSG00000040466(Blvrb);ENSMUSG00000017831(Rab5a);ENSMUSG00000019768(Esr1);ENSMUSG00000023826(Prkn);ENSMUSG00000003378(Grik5);ENSMUSG00000…	ENSMUSG00000000214(Th);ENSMUSG00000000889(Dbh);ENSMUSG00000001985(Grik3);ENSMUSG00000001986(Gria3);ENSMUSG00000003378(Grik5);ENSMUSG00000003657(Calb2);ENSMUSG00000004849(Ap1s1);ENSMUSG00000008932(Slc1a7);ENSMUSG00000013629(Cad);ENSMUSG00000015656(Hspa8);ENSMUSG00000017831(Rab5a);ENSMUSG00000019768(Esr1);ENSMUSG00000019823(Mical1);ENSMUSG00000020198(Ap3d1);ENSMUSG00000020349(Ppp2ca);ENSMUSG0000002…
GO:0048002	antigen processing and presentation of peptide antigen	68	0.485401	1.34801	0.0444811	0.542415	ENSMUSG00000024610(Cd74);ENSMUSG00000060550(H2-Q7);ENSMUSG00000073409(H2-Q6);ENSMUSG00000029408(Abcb9);ENSMUSG00000026177(Slc11a1);ENSMUSG00000038642(Ctss);ENSMUSG00000060586(H2-Eb1);ENSMUSG00000025949(Pikfyve);ENSMUSG00000073421(H2-Ab1);ENSMUSG00000021477(Ctsl);ENSMUSG00000037548(H2-DMb2);ENSMUSG00000073411(H2-D1);ENSMUSG00000037649(H2-DMa);ENSMUSG00000067212(H2-T23);ENSMUSG00000079492(Gm11127);…	ENSMUSG00000003814(Calr);ENSMUSG00000004552(Ctse);ENSMUSG00000006611(Hfe);ENSMUSG00000015947(Fcgr1);ENSMUSG00000016206(H2-M3);ENSMUSG00000016283(H2-M2);ENSMUSG00000021477(Ctsl);ENSMUSG00000021583(Erap1);ENSMUSG00000023083(H2-M10.2);ENSMUSG00000023992(Trem2);ENSMUSG00000024308(Tapbp);ENSMUSG00000024334(H2-Oa);ENSMUSG00000024339(Tap2);ENSMUSG00000024392(Bag6);ENSMUSG00000024448(H2-M10.1);ENSMUSG000…
GO:0071397	cellular response to cholesterol	23	0.592317	1.34799	0.0814558	0.541182	ENSMUSG00000040111(Gramd1b);ENSMUSG00000071047(Ces1a);ENSMUSG00000001248(Gramd1a);ENSMUSG00000030201(Lrp6);ENSMUSG00000038615(Nfe2l1);	ENSMUSG00000001248(Gramd1a);ENSMUSG00000001761(Smo);ENSMUSG00000021340(Gpld1);ENSMUSG00000021466(Ptch1);ENSMUSG00000028240(Cyp7a1);ENSMUSG00000028613(Lrp8);ENSMUSG00000030201(Lrp6);ENSMUSG00000031725(Ces1f);ENSMUSG00000035805(Mlc1);ENSMUSG00000036292(Gramd1c);ENSMUSG00000037035(Inhbb);ENSMUSG00000038534(Osbpl7);ENSMUSG00000038615(Nfe2l1);ENSMUSG00000039952(Dag1);ENSMUSG00000040111(Gramd1b);ENSMUS…
GO:0030730	sequestering of triglyceride	17	0.624895	1.34795	0.0901213	0.540004	ENSMUSG00000015568(Lpl);ENSMUSG00000025509(Pnpla2);ENSMUSG00000020189(Osbpl8);ENSMUSG00000024401(Tnf);ENSMUSG00000027398(Il1b);ENSMUSG00000032540(Abhd5);ENSMUSG00000023992(Trem2);ENSMUSG00000022807(Osbpl11);ENSMUSG00000024197(Plin3);ENSMUSG00000037370(Enpp1);	ENSMUSG00000011305(Plin5);ENSMUSG00000015568(Lpl);ENSMUSG00000020189(Osbpl8);ENSMUSG00000022215(Fitm1);ENSMUSG00000022383(Ppara);ENSMUSG00000022807(Osbpl11);ENSMUSG00000023992(Trem2);ENSMUSG00000024197(Plin3);ENSMUSG00000024401(Tnf);ENSMUSG00000024526(Cidea);ENSMUSG00000025509(Pnpla2);ENSMUSG00000027398(Il1b);ENSMUSG00000028494(Plin2);ENSMUSG00000032540(Abhd5);ENSMUSG00000037370(Enpp1);ENSMUSG000…
GO:0046006	regulation of activated T cell proliferation	46	0.515226	1.34785	0.0542373	0.539071	ENSMUSG00000025383(Il23a);ENSMUSG00000090958(Lrrc32);ENSMUSG00000053216(Btn2a2);ENSMUSG00000000732(Icosl);ENSMUSG00000000791(Il12rb1);ENSMUSG00000031805(Jak3);ENSMUSG00000028581(Laptm5);ENSMUSG00000005465(Il27ra);ENSMUSG00000079037(Prnp);ENSMUSG00000030744(Rps3);ENSMUSG00000015452(Ager);ENSMUSG00000035678(Tnfsf9);ENSMUSG00000040423(Rc3h1);	ENSMUSG00000000706(Btn1a1);ENSMUSG00000000732(Icosl);ENSMUSG00000000791(Il12rb1);ENSMUSG00000000869(Il4);ENSMUSG00000004043(Stat5a);ENSMUSG00000004296(Il12b);ENSMUSG00000005465(Il27ra);ENSMUSG00000015316(Slamf1);ENSMUSG00000015452(Ager);ENSMUSG00000016496(Cd274);ENSMUSG00000016498(Pdcd1lg2);ENSMUSG00000019987(Arg1);ENSMUSG00000020053(Igf1);ENSMUSG00000020612(Prkar1a);ENSMUSG00000020919(Stat5b);EN…
GO:0005858	axonemal dynein complex	26	0.58126	1.34709	0.066787	0.540865	ENSMUSG00000047369(Dnah14);ENSMUSG00000052861(Dnah6);ENSMUSG00000019027(Dnah1);ENSMUSG00000043020(Dnai3);ENSMUSG00000022262(Dnah5);ENSMUSG00000033987(Dnah17);ENSMUSG00000030882(Dnhd1);ENSMUSG00000038011(Dnah10);ENSMUSG00000041144(Dnah7b);	ENSMUSG00000003354(Ccdc65);ENSMUSG00000005237(Dnah2);ENSMUSG00000019027(Dnah1);ENSMUSG00000020930(Ccdc103);ENSMUSG00000022262(Dnah5);ENSMUSG00000027012(Dync1i2);ENSMUSG00000030882(Dnhd1);ENSMUSG00000033826(Dnah8);ENSMUSG00000033987(Dnah17);ENSMUSG00000034706(Dnai2);ENSMUSG00000035126(Dnai4);ENSMUSG00000038011(Dnah10);ENSMUSG00000039543(Cfap70);ENSMUSG00000040189(Odad1);ENSMUSG00000041138(Nme8);EN…
GO:0033077	T cell differentiation in thymus	98	0.462477	1.34585	0.0239617	0.544838	ENSMUSG00000028965(Tnfrsf9);ENSMUSG00000037944(Ccr7);ENSMUSG00000036931(Nfkbid);ENSMUSG00000002799(Jag2);ENSMUSG00000045005(Fzd5);ENSMUSG00000000731(Aire);ENSMUSG00000024610(Cd74);ENSMUSG00000025473(Adam8);ENSMUSG00000024778(Fas);ENSMUSG00000021835(Bmp4);ENSMUSG00000027387(Zc3h8);ENSMUSG00000033767(Tmem131l);ENSMUSG00000024241(Sos1);ENSMUSG00000026117(Zap70);ENSMUSG00000049717(Lig4);ENSMUSG000000…	ENSMUSG00000000731(Aire);ENSMUSG00000002033(Cd3g);ENSMUSG00000002057(Foxn1);ENSMUSG00000002413(Braf);ENSMUSG00000002633(Shh);ENSMUSG00000002799(Jag2);ENSMUSG00000002981(Clptm1);ENSMUSG00000003068(Stk11);ENSMUSG00000003882(Il7r);ENSMUSG00000004043(Stat5a);ENSMUSG00000004069(Dnaja3);ENSMUSG00000006538(Ihh);ENSMUSG00000006932(Ctnnb1);ENSMUSG00000008690(Ncaph2);ENSMUSG00000015605(Srf);ENSMUSG00000015…
GO:0097060	synaptic membrane	485	0.394783	1.34483	0.00129199	0.547653	ENSMUSG00000029608(Rph3a);ENSMUSG00000020598(Nrcam);ENSMUSG00000004267(Eno2);ENSMUSG00000052572(Dlg2);ENSMUSG00000027438(Napb);ENSMUSG00000039579(Grin3a);ENSMUSG00000053141(Ptprt);ENSMUSG00000058806(Col13a1);ENSMUSG00000110195(Pde2a);ENSMUSG00000008932(Slc1a7);ENSMUSG00000020599(Rgs9);ENSMUSG00000031144(Syp);ENSMUSG00000059146(Ntrk3);ENSMUSG00000026251(Chrnd);ENSMUSG00000022623(Shank3);ENSMUSG000…	ENSMUSG00000000120(Ngfr);ENSMUSG00000000263(Glra1);ENSMUSG00000000326(Comt);ENSMUSG00000000531(Tamalin);ENSMUSG00000000555(Itga5);ENSMUSG00000000560(Gabra2);ENSMUSG00000000562(Adora3);ENSMUSG00000000617(Grm6);ENSMUSG00000000627(Sema4f);ENSMUSG00000000766(Oprm1);ENSMUSG00000000838(Fmr1);ENSMUSG00000000915(Hip1r);ENSMUSG00000001260(Gabrg1);ENSMUSG00000001300(Efnb2);ENSMUSG00000001507(Itga3);ENSMUSG…
GO:0005506	iron ion binding	216	0.416832	1.34455	0.00564175	0.547522	ENSMUSG00000026822(Lcn2);ENSMUSG00000021259(Cyp46a1);ENSMUSG00000042599(Kdm7a);ENSMUSG00000017969(Ptgis);ENSMUSG00000090700(Cyp4f40);ENSMUSG00000061740(Cyp2d22);ENSMUSG00000038168(P3h2);ENSMUSG00000006724(Cyp27b1);ENSMUSG00000025202(Scd3);ENSMUSG00000032420(Nt5e);ENSMUSG00000024055(Cyp4f13);ENSMUSG00000062168(Ppef1);ENSMUSG00000079057(Cyp4v3);ENSMUSG00000029410(Ppef2);ENSMUSG00000025197(Cyp2c23);…	ENSMUSG00000000214(Th);ENSMUSG00000000320(Alox12);ENSMUSG00000000673(Haao);ENSMUSG00000001348(Acp5);ENSMUSG00000001467(Cyp51);ENSMUSG00000003053(Cyp2c29);ENSMUSG00000003484(Cyp4f18);ENSMUSG00000003555(Cyp17a1);ENSMUSG00000003814(Calr);ENSMUSG00000004846(Plod3);ENSMUSG00000005547(Cyp2a5);ENSMUSG00000006675(P4htm);ENSMUSG00000006724(Cyp27b1);ENSMUSG00000006764(Tph2);ENSMUSG00000015224(Cyp2j9);ENSMU…
GO:0042249	establishment of planar polarity of embryonic epithelium	16	0.634548	1.34437	0.106272	0.546989	ENSMUSG00000016028(Celsr1);ENSMUSG00000023972(Ptk7);ENSMUSG00000026556(Vangl2);ENSMUSG00000037188(Grhl3);ENSMUSG00000029071(Dvl1);	ENSMUSG00000001052(Sec24b);ENSMUSG00000003233(Dvl3);ENSMUSG00000016028(Celsr1);ENSMUSG00000020745(Pafah1b1);ENSMUSG00000020888(Dvl2);ENSMUSG00000021994(Wnt5a);ENSMUSG00000023972(Ptk7);ENSMUSG00000026556(Vangl2);ENSMUSG00000027996(Sfrp2);ENSMUSG00000029071(Dvl1);ENSMUSG00000031548(Sfrp1);ENSMUSG00000037188(Grhl3);ENSMUSG00000038402(Foxf2);ENSMUSG00000044674(Fzd1);ENSMUSG00000050288(Fzd2);ENSMUSG00…
GO:0015276	ligand-gated ion channel activity	136	0.439512	1.34372	0.0243161	0.548426	ENSMUSG00000036853(Mcoln3);ENSMUSG00000039579(Grin3a);ENSMUSG00000030592(Ryr1);ENSMUSG00000038319(Kcnh2);ENSMUSG00000008932(Slc1a7);ENSMUSG00000026251(Chrnd);ENSMUSG00000031340(Gabre);ENSMUSG00000030287(Itpr2);ENSMUSG00000001985(Grik3);ENSMUSG00000027577(Chrna4);ENSMUSG00000033998(Kcnk1);ENSMUSG00000041189(Chrnb1);ENSMUSG00000030102(Itpr1);ENSMUSG00000029054(Gabrd);ENSMUSG00000038260(Trpm4);ENSMU…	ENSMUSG00000000216(Scnn1g);ENSMUSG00000000263(Glra1);ENSMUSG00000000560(Gabra2);ENSMUSG00000000794(Kcnn3);ENSMUSG00000001260(Gabrg1);ENSMUSG00000001901(Kcnh6);ENSMUSG00000001985(Grik3);ENSMUSG00000001986(Gria3);ENSMUSG00000002771(Grin2d);ENSMUSG00000002908(Kcnn1);ENSMUSG00000003378(Grik5);ENSMUSG00000004567(Mcoln1);ENSMUSG00000004655(Aqp1);ENSMUSG00000005864(Cnga2);ENSMUSG00000005950(P2rx5);ENSMU…
GO:1900746	regulation of vascular endothelial growth factor signaling pathway	23	0.597166	1.34297	0.087108	0.550305	ENSMUSG00000022883(Robo1);ENSMUSG00000054793(Cadm4);ENSMUSG00000046318(Ccbe1);ENSMUSG00000033960(Jcad);ENSMUSG00000059895(Ptp4a3);ENSMUSG00000053477(Tcf4);ENSMUSG00000031486(Adgra2);ENSMUSG00000025351(Cd63);	ENSMUSG00000004296(Il12b);ENSMUSG00000014773(Dll1);ENSMUSG00000017774(Myo1c);ENSMUSG00000019647(Sema6a);ENSMUSG00000019929(Dcn);ENSMUSG00000022114(Spry2);ENSMUSG00000022877(Hrg);ENSMUSG00000022883(Robo1);ENSMUSG00000023886(Smoc2);ENSMUSG00000023951(Vegfa);ENSMUSG00000024066(Xdh);ENSMUSG00000025351(Cd63);ENSMUSG00000026883(Dab2ip);ENSMUSG00000027776(Il12a);ENSMUSG00000029669(Tspan12);ENSMUSG000000…
GO:2001014	regulation of skeletal muscle cell differentiation	19	0.613431	1.34147	0.0878136	0.555293	ENSMUSG00000034460(Six4);ENSMUSG00000026313(Hdac4);ENSMUSG00000023075(Akirin1);ENSMUSG00000033208(S100b);ENSMUSG00000021775(Nr1d2);	ENSMUSG00000005583(Mef2c);ENSMUSG00000008658(Rbfox1);ENSMUSG00000020542(Myocd);ENSMUSG00000021710(Nln);ENSMUSG00000021775(Nr1d2);ENSMUSG00000023075(Akirin1);ENSMUSG00000024208(Uqcc2);ENSMUSG00000026100(Mstn);ENSMUSG00000026313(Hdac4);ENSMUSG00000032537(Ephb1);ENSMUSG00000033208(S100b);ENSMUSG00000034220(Gpc1);ENSMUSG00000034460(Six4);ENSMUSG00000038132(Rbm24);ENSMUSG00000051367(Six1);ENSMUSG00000…
GO:0035633	maintenance of blood-brain barrier	16	0.63392	1.34108	0.121157	0.555753	ENSMUSG00000040584(Abcb1a);ENSMUSG00000028655(Mfsd2a);ENSMUSG00000041607(Mbp);	ENSMUSG00000021070(Bdkrb2);ENSMUSG00000021638(Ocln);ENSMUSG00000022309(Angpt1);ENSMUSG00000023951(Vegfa);ENSMUSG00000024812(Tjp2);ENSMUSG00000024935(Slc1a1);ENSMUSG00000028488(Sh3gl2);ENSMUSG00000028655(Mfsd2a);ENSMUSG00000030516(Tjp1);ENSMUSG00000032487(Ptgs2);ENSMUSG00000040136(Abcc8);ENSMUSG00000040584(Abcb1a);ENSMUSG00000041245(Wnk3);ENSMUSG00000041378(Cldn5);ENSMUSG00000041607(Mbp);ENSMUSG00…
GO:0090660	cerebrospinal fluid circulation	19	0.609457	1.33976	0.113475	0.560125	ENSMUSG00000040936(Ulk4);ENSMUSG00000006784(Odad4);ENSMUSG00000020014(Cfap54);ENSMUSG00000035394(Cfap53);ENSMUSG00000032743(Katnip);ENSMUSG00000022375(Lrrc6);ENSMUSG00000039632(Odad3);	ENSMUSG00000006784(Odad4);ENSMUSG00000020014(Cfap54);ENSMUSG00000020733(Slc9a3r1);ENSMUSG00000022375(Lrrc6);ENSMUSG00000022783(Spag6l);ENSMUSG00000024411(Aqp4);ENSMUSG00000026546(Cfap45);ENSMUSG00000027676(Ccdc39);ENSMUSG00000032023(Jhy);ENSMUSG00000032743(Katnip);ENSMUSG00000035394(Cfap53);ENSMUSG00000036962(Cfap221);ENSMUSG00000039632(Odad3);ENSMUSG00000040936(Ulk4);ENSMUSG00000044948(Cfap43);E…
GO:0032482	Rab protein signal transduction	21	0.593406	1.33911	0.0976909	0.561575	ENSMUSG00000031104(Rab33a);ENSMUSG00000053641(Dennd4a);ENSMUSG00000036661(Dennd3);ENSMUSG00000030643(Rab30);ENSMUSG00000036104(Rab3gap1);ENSMUSG00000038024(Dennd4c);ENSMUSG00000023460(Rab12);ENSMUSG00000020132(Rab21);ENSMUSG00000027739(Rab33b);	ENSMUSG00000015291(Gdi1);ENSMUSG00000019478(Rab4a);ENSMUSG00000020132(Rab21);ENSMUSG00000021062(Rab15);ENSMUSG00000023460(Rab12);ENSMUSG00000027739(Rab33b);ENSMUSG00000029518(Rab35);ENSMUSG00000030643(Rab30);ENSMUSG00000031104(Rab33a);ENSMUSG00000031202(Rab39b);ENSMUSG00000035392(Dennd1a);ENSMUSG00000036104(Rab3gap1);ENSMUSG00000036661(Dennd3);ENSMUSG00000038024(Dennd4c);ENSMUSG00000042303(Sgsm3)…
GO:0042824	MHC class I peptide loading complex	15	0.647981	1.33884	0.10302	0.56149	ENSMUSG00000060550(H2-Q7);ENSMUSG00000073409(H2-Q6);ENSMUSG00000029408(Abcb9);ENSMUSG00000073411(H2-D1);	ENSMUSG00000003814(Calr);ENSMUSG00000024308(Tapbp);ENSMUSG00000024339(Tap2);ENSMUSG00000027248(Pdia3);ENSMUSG00000029408(Abcb9);ENSMUSG00000035929(H2-Q4);ENSMUSG00000037321(Tap1);ENSMUSG00000060550(H2-Q7);ENSMUSG00000060802(B2m);ENSMUSG00000061232(H2-K1);ENSMUSG00000067235(H2-Q10);ENSMUSG00000073409(H2-Q6);ENSMUSG00000073411(H2-D1);ENSMUSG00000079507(H2-Q1);ENSMUSG00000091705(H2-Q2)
GO:0006911	phagocytosis, engulfment	177	0.427487	1.33847	0.010279	0.561707	ENSMUSG00000034652(Cd300a);ENSMUSG00000041112(Elmo1);ENSMUSG00000024593(Megf10);ENSMUSG00000019944(Rhobtb1);ENSMUSG00000020263(Appl2);ENSMUSG00000022436(Sh3bp1);ENSMUSG00000022075(Rhobtb2);ENSMUSG00000041225(Arhgap12);ENSMUSG00000039814(Xkr5);ENSMUSG00000098112(Bin2);ENSMUSG00000015053(Gata2);ENSMUSG00000037752(Xkr8);ENSMUSG00000035722(Abca7);ENSMUSG00000033220(Rac2);ENSMUSG00000015452(Ager);	ENSMUSG00000000440(Pparg);ENSMUSG00000001847(Rac1);ENSMUSG00000002944(Cd36);ENSMUSG00000004319(Clcn3);ENSMUSG00000006699(Cdc42);ENSMUSG00000013663(Pten);ENSMUSG00000015053(Gata2);ENSMUSG00000015243(Abca1);ENSMUSG00000015452(Ager);ENSMUSG00000015533(Itga2);ENSMUSG00000015947(Fcgr1);ENSMUSG00000016024(Lbp);ENSMUSG00000018924(Alox15);ENSMUSG00000019944(Rhobtb1);ENSMUSG00000020263(Appl2);ENSMUSG00000…
GO:0046503	glycerolipid catabolic process	68	0.482961	1.3383	0.0526316	0.561094	ENSMUSG00000015568(Lpl);ENSMUSG00000037936(Scarb1);ENSMUSG00000025509(Pnpla2);ENSMUSG00000043286(Pnpla1);ENSMUSG00000050211(Pla2g4e);ENSMUSG00000035735(Dagla);ENSMUSG00000023913(Pla2g7);ENSMUSG00000046971(Pla2g4f);ENSMUSG00000032207(Lipc);ENSMUSG00000030827(Fgf21);ENSMUSG00000032079(Apoa5);ENSMUSG00000036257(Pnpla8);ENSMUSG00000031903(Pla2g15);ENSMUSG00000033852(Gm28042);ENSMUSG00000051177(Plcb1)…	ENSMUSG00000000049(Apoh);ENSMUSG00000002992(Apoc2);ENSMUSG00000003123(Lipe);ENSMUSG00000005681(Apoa2);ENSMUSG00000005899(Smpd4);ENSMUSG00000007036(Abhd16a);ENSMUSG00000011305(Plin5);ENSMUSG00000015568(Lpl);ENSMUSG00000016933(Plcg1);ENSMUSG00000018868(Pnpla5);ENSMUSG00000020573(Pik3cg);ENSMUSG00000020609(Apob);ENSMUSG00000022425(Enpp2);ENSMUSG00000022579(Gpihbp1);ENSMUSG00000022683(Pla2g10);ENSMUS…
GO:0045980	negative regulation of nucleotide metabolic process	24	0.579618	1.33824	0.0926573	0.56009	ENSMUSG00000003541(Ier3);ENSMUSG00000028785(Hpca);ENSMUSG00000026313(Hdac4);ENSMUSG00000006362(Cbfa2t3);ENSMUSG00000011877(Git1);ENSMUSG00000034748(Sirt6);ENSMUSG00000029167(Ppargc1a);ENSMUSG00000048120(Entpd1);ENSMUSG00000030717(Nupr1);ENSMUSG00000038028(Tigar);	ENSMUSG00000003541(Ier3);ENSMUSG00000004040(Stat3);ENSMUSG00000006362(Cbfa2t3);ENSMUSG00000006457(Actn3);ENSMUSG00000006574(Slc4a1);ENSMUSG00000011877(Git1);ENSMUSG00000018501(Ncor1);ENSMUSG00000020108(Ddit4);ENSMUSG00000022383(Ppara);ENSMUSG00000026313(Hdac4);ENSMUSG00000026459(Myog);ENSMUSG00000026496(Parp1);ENSMUSG00000027282(Mtch2);ENSMUSG00000028755(Cda);ENSMUSG00000028785(Hpca);ENSMUSG00000…
GO:0048670	regulation of collateral sprouting	20	0.59669	1.33817	0.100885	0.559087	ENSMUSG00000021451(Sema4d);ENSMUSG00000004885(Crabp2);ENSMUSG00000013236(Ptprs);ENSMUSG00000001313(Rnd2);ENSMUSG00000036580(Spg20);ENSMUSG00000048915(Efna5);ENSMUSG00000070509(Rgma);	ENSMUSG00000000125(Wnt3);ENSMUSG00000000861(Bcl11a);ENSMUSG00000001313(Rnd2);ENSMUSG00000001627(Ifrd1);ENSMUSG00000004798(Ulk2);ENSMUSG00000004885(Crabp2);ENSMUSG00000009900(Wnt3a);ENSMUSG00000013236(Ptprs);ENSMUSG00000021451(Sema4d);ENSMUSG00000027859(Ngf);ENSMUSG00000028289(Epha7);ENSMUSG00000031137(Fgf13);ENSMUSG00000031285(Dcx);ENSMUSG00000031729(Ist1);ENSMUSG00000036264(Fstl4);ENSMUSG0000003…
GO:0051962	positive regulation of nervous system development	350	0.401816	1.3378	0.00269179	0.559335	ENSMUSG00000048078(Tenm4);ENSMUSG00000030093(Wnt7a);ENSMUSG00000038780(Smurf1);ENSMUSG00000031398(Plxna3);ENSMUSG00000027296(Itpka);ENSMUSG00000059146(Ntrk3);ENSMUSG00000033618(Map3k13);ENSMUSG00000022883(Robo1);ENSMUSG00000021451(Sema4d);ENSMUSG00000021108(Prkch);ENSMUSG00000043051(Disc1);ENSMUSG00000004885(Crabp2);ENSMUSG00000022623(Shank3);ENSMUSG00000042589(Cux2);ENSMUSG00000024176(Sox8);ENSM…	ENSMUSG00000000125(Wnt3);ENSMUSG00000000305(Cdh4);ENSMUSG00000000440(Pparg);ENSMUSG00000000753(Serpinf1);ENSMUSG00000000766(Oprm1);ENSMUSG00000000861(Bcl11a);ENSMUSG00000001313(Rnd2);ENSMUSG00000001761(Smo);ENSMUSG00000002274(Metrn);ENSMUSG00000002413(Braf);ENSMUSG00000002546(Golga2);ENSMUSG00000002603(Tgfb1);ENSMUSG00000002633(Shh);ENSMUSG00000002985(Apoe);ENSMUSG00000003068(Stk11);ENSMUSG000000…
GO:1901981	phosphatidylinositol phosphate binding	191	0.423965	1.33708	0.00863309	0.561289	ENSMUSG00000025432(Avil);ENSMUSG00000029608(Rph3a);ENSMUSG00000017204(Gsdma);ENSMUSG00000066621(Tecpr1);ENSMUSG00000039050(Osbpl2);ENSMUSG00000027456(Sdcbp2);ENSMUSG00000017817(Jph2);ENSMUSG00000061462(Obscn);ENSMUSG00000071715(Ncf4);ENSMUSG00000051355(Commd1);ENSMUSG00000024236(Svil);ENSMUSG00000030691(Fchsd2);ENSMUSG00000050332(Amer1);ENSMUSG00000024451(Arap3);ENSMUSG00000002733(Plekha3);ENSMUS…	ENSMUSG00000000600(Krit1);ENSMUSG00000000915(Hip1r);ENSMUSG00000001729(Akt1);ENSMUSG00000002565(Scin);ENSMUSG00000002668(Dennd1c);ENSMUSG00000002733(Plekha3);ENSMUSG00000002812(Flii);ENSMUSG00000004961(Syt5);ENSMUSG00000005225(Plekha8);ENSMUSG00000009545(Kcnq1);ENSMUSG00000010660(Plcd1);ENSMUSG00000010760(Phlda2);ENSMUSG00000015702(Anxa9);ENSMUSG00000017204(Gsdma);ENSMUSG00000017211(Gsdma2);ENSMU…
GO:0000041	transition metal ion transport	108	0.452062	1.33671	0.0308166	0.561573	ENSMUSG00000026822(Lcn2);ENSMUSG00000063730(Hsd3b2);ENSMUSG00000020432(Tcn2);ENSMUSG00000034248(Slc25a37);ENSMUSG00000006567(Atp7b);ENSMUSG00000063354(Slc39a4);ENSMUSG00000028836(Slc30a2);ENSMUSG00000029716(Tfr2);ENSMUSG00000026177(Slc11a1);ENSMUSG00000024661(Fth1);ENSMUSG00000025986(Slc39a10);ENSMUSG00000027886(Cfap276);ENSMUSG00000023030(Slc11a2);ENSMUSG00000022780(Meltf);ENSMUSG00000038970(Lmt…	ENSMUSG00000002105(Slc39a13);ENSMUSG00000003617(Cp);ENSMUSG00000005802(Slc30a4);ENSMUSG00000006567(Atp7b);ENSMUSG00000006611(Hfe);ENSMUSG00000009292(Trpm2);ENSMUSG00000012428(Steap4);ENSMUSG00000015653(Steap2);ENSMUSG00000018417(Myo1b);ENSMUSG00000018585(Atox1);ENSMUSG00000020198(Ap3d1);ENSMUSG00000020432(Tcn2);ENSMUSG00000020829(Slc46a1);ENSMUSG00000021313(Ryr2);ENSMUSG00000021474(Sfxn1);ENSMUSG…
GO:0009250	glucan biosynthetic process	43	0.517245	1.33667	0.0571924	0.560423	ENSMUSG00000067279(Ppp1r3c);ENSMUSG00000039556(Ppp1r3f);ENSMUSG00000020176(Grb10);ENSMUSG00000050423(Ppp1r3g);ENSMUSG00000020889(Nr1d1);ENSMUSG00000030815(Phkg2);ENSMUSG00000025537(Phkg1);ENSMUSG00000019528(Gyg);ENSMUSG00000071072(Ptges3);ENSMUSG00000029992(Gfpt1);ENSMUSG00000001891(Ugp2);ENSMUSG00000038894(Irs2);ENSMUSG00000028630(Dyrk2);ENSMUSG00000028991(Mtor);ENSMUSG00000055493(Epm2a);ENSMUSG…	ENSMUSG00000000215(Ins2);ENSMUSG00000001729(Akt1);ENSMUSG00000001891(Ugp2);ENSMUSG00000003865(Gys1);ENSMUSG00000004056(Akt2);ENSMUSG00000005534(Insr);ENSMUSG00000006127(Inpp5k);ENSMUSG00000006542(Prkag3);ENSMUSG00000014956(Ppp1cb);ENSMUSG00000019528(Gyg);ENSMUSG00000020053(Igf1);ENSMUSG00000020176(Grb10);ENSMUSG00000020889(Nr1d1);ENSMUSG00000021255(Esrrb);ENSMUSG00000022707(Gbe1);ENSMUSG000000255…
GO:0046325	negative regulation of glucose import	18	0.627533	1.33539	0.0948905	0.564463	ENSMUSG00000052276(Ostn);ENSMUSG00000020176(Grb10);ENSMUSG00000020263(Appl2);ENSMUSG00000034748(Sirt6);ENSMUSG00000024401(Tnf);ENSMUSG00000024143(Rhoq);ENSMUSG00000019768(Esr1);ENSMUSG00000027882(Stxbp3);ENSMUSG00000020681(Ace);ENSMUSG00000005057(Sh2b2);	ENSMUSG00000005057(Sh2b2);ENSMUSG00000013698(Pea15a);ENSMUSG00000019768(Esr1);ENSMUSG00000020176(Grb10);ENSMUSG00000020263(Appl2);ENSMUSG00000020681(Ace);ENSMUSG00000022346(Myc);ENSMUSG00000024143(Rhoq);ENSMUSG00000024401(Tnf);ENSMUSG00000024858(Grk2);ENSMUSG00000027882(Stxbp3);ENSMUSG00000034748(Sirt6);ENSMUSG00000037370(Enpp1);ENSMUSG00000045658(Pid1);ENSMUSG00000052276(Ostn);ENSMUSG00000057177…
GO:1902894	negative regulation of pri-miRNA transcription by RNA polymerase II	25	0.571698	1.33532	0.0893761	0.563465	ENSMUSG00000026313(Hdac4);ENSMUSG00000021835(Bmp4);ENSMUSG00000029249(Rest);ENSMUSG00000019768(Esr1);ENSMUSG00000002603(Tgfb1);ENSMUSG00000008575(Nfib);ENSMUSG00000022892(App);ENSMUSG00000007613(Tgfbr1);ENSMUSG00000024927(Rela);	ENSMUSG00000000489(Pdgfb);ENSMUSG00000000567(Sox9);ENSMUSG00000000823(Zfp512b);ENSMUSG00000002250(Ppard);ENSMUSG00000002603(Tgfb1);ENSMUSG00000005836(Gata6);ENSMUSG00000007613(Tgfbr1);ENSMUSG00000008575(Nfib);ENSMUSG00000015605(Srf);ENSMUSG00000018501(Ncor1);ENSMUSG00000019768(Esr1);ENSMUSG00000021264(Yy1);ENSMUSG00000021835(Bmp4);ENSMUSG00000022383(Ppara);ENSMUSG00000022892(App);ENSMUSG000000234…
GO:0004698	calcium-dependent protein kinase C activity	16	0.635898	1.33521	0.1274	0.562649	ENSMUSG00000021108(Prkch);ENSMUSG00000021948(Prkcd);ENSMUSG00000078816(Prkcg);ENSMUSG00000024070(Prkd3);ENSMUSG00000045038(Prkce);ENSMUSG00000026785(Pkn3);ENSMUSG00000004591(Pkn2);ENSMUSG00000041187(Prkd2);	ENSMUSG00000000982(Ccl3);ENSMUSG00000002688(Prkd1);ENSMUSG00000004591(Pkn2);ENSMUSG00000021108(Prkch);ENSMUSG00000021948(Prkcd);ENSMUSG00000024070(Prkd3);ENSMUSG00000026778(Prkcq);ENSMUSG00000026785(Pkn3);ENSMUSG00000029053(Prkcz);ENSMUSG00000037643(Prkci);ENSMUSG00000041187(Prkd2);ENSMUSG00000045038(Prkce);ENSMUSG00000050965(Prkca);ENSMUSG00000052889(Prkcb);ENSMUSG00000057672(Pkn1);ENSMUSG000000…
GO:0017171	serine hydrolase activity	222	0.422323	1.33458	0.00711238	0.563967	ENSMUSG00000016942(Tmprss6);ENSMUSG00000036480(Prss56);ENSMUSG00000022157(Mcpt8);ENSMUSG00000059481(Plg);ENSMUSG00000044139(Prss53);ENSMUSG00000050762(Prss27);ENSMUSG00000049719(Prss46);ENSMUSG00000029102(Hgfac);ENSMUSG00000026142(Rhbdd1);ENSMUSG00000022887(Masp1);ENSMUSG00000070371(Prss36);ENSMUSG00000021822(Plau);ENSMUSG00000033918(Parl);ENSMUSG00000024371(C2);ENSMUSG00000017760(Ctsa);ENSMUSG00…	ENSMUSG00000000278(Scpep1);ENSMUSG00000000385(Tmprss2);ENSMUSG00000000392(Fap);ENSMUSG00000001229(Dpp9);ENSMUSG00000001249(Hpn);ENSMUSG00000002660(Clpp);ENSMUSG00000003123(Lipe);ENSMUSG00000005220(Corin);ENSMUSG00000005800(Mmp8);ENSMUSG00000006179(Prss16);ENSMUSG00000006205(Htra1);ENSMUSG00000006948(Klk4);ENSMUSG00000015437(Gzmb);ENSMUSG00000015441(Gzmf);ENSMUSG00000015443(Gzmn);ENSMUSG0000001585…
GO:0001666	response to hypoxia	332	0.399758	1.33379	0.00269542	0.565905	ENSMUSG00000040584(Abcb1a);ENSMUSG00000063142(Kcnma1);ENSMUSG00000009248(Ascl2);ENSMUSG00000027460(Angpt4);ENSMUSG00000030592(Ryr1);ENSMUSG00000025586(Cpeb1);ENSMUSG00000017969(Ptgis);ENSMUSG00000020826(Nos2);ENSMUSG00000021226(Acot2);ENSMUSG00000004791(Pgf);ENSMUSG00000028527(Ak4);ENSMUSG00000025473(Adam8);ENSMUSG00000030287(Itpr2);ENSMUSG00000032648(Pygm);ENSMUSG00000045730(Adrb2);ENSMUSG000000…	ENSMUSG00000000171(Sdhd);ENSMUSG00000000214(Th);ENSMUSG00000000440(Pparg);ENSMUSG00000000441(Raf1);ENSMUSG00000000530(Acvrl1);ENSMUSG00000000628(Hk2);ENSMUSG00000000957(Mmp14);ENSMUSG00000001441(Npepps);ENSMUSG00000001729(Akt1);ENSMUSG00000002083(Bbc3);ENSMUSG00000002250(Ppard);ENSMUSG00000002280(Ciao3);ENSMUSG00000002289(Angptl4);ENSMUSG00000002603(Tgfb1);ENSMUSG00000003031(Cdkn1b);ENSMUSG000000…
GO:0060113	inner ear receptor cell differentiation	74	0.47658	1.33371	0.0468498	0.564921	ENSMUSG00000042064(Myo3b);ENSMUSG00000036853(Mcoln3);ENSMUSG00000002799(Jag2);ENSMUSG00000040728(Esrp1);ENSMUSG00000074818(Pdzd7);ENSMUSG00000027276(Jag1);ENSMUSG00000021835(Bmp4);ENSMUSG00000018395(Kif3a);ENSMUSG00000039191(Rbpj);ENSMUSG00000023959(Clic5);ENSMUSG00000026923(Notch1);ENSMUSG00000048707(Tprn);ENSMUSG00000034121(Mks1);ENSMUSG00000049580(Tsku);ENSMUSG00000026556(Vangl2);ENSMUSG000000…	ENSMUSG00000001052(Sec24b);ENSMUSG00000001105(Ift20);ENSMUSG00000001751(Naglu);ENSMUSG00000001847(Rac1);ENSMUSG00000002799(Jag2);ENSMUSG00000007653(Gabrb2);ENSMUSG00000009545(Kcnq1);ENSMUSG00000012819(Cdh23);ENSMUSG00000014773(Dll1);ENSMUSG00000016637(Ift27);ENSMUSG00000017009(Sdc4);ENSMUSG00000018395(Kif3a);ENSMUSG00000019789(Hey2);ENSMUSG00000020319(Wdpcp);ENSMUSG00000020733(Slc9a3r1);ENSMUSG00…
GO:0062014	negative regulation of small molecule metabolic process	110	0.448852	1.33317	0.0230415	0.565931	ENSMUSG00000057722(Lepr);ENSMUSG00000003541(Ier3);ENSMUSG00000074028(Slc22a13);ENSMUSG00000028785(Hpca);ENSMUSG00000006724(Cyp27b1);ENSMUSG00000028655(Mfsd2a);ENSMUSG00000029275(Gfi1);ENSMUSG00000026313(Hdac4);ENSMUSG00000030792(Dkkl1);ENSMUSG00000025198(Erlin1);ENSMUSG00000020038(Cry1);ENSMUSG00000029249(Rest);ENSMUSG00000020263(Appl2);ENSMUSG00000002985(Apoe);ENSMUSG00000006362(Cbfa2t3);ENSMUSG…	ENSMUSG00000000215(Ins2);ENSMUSG00000000567(Sox9);ENSMUSG00000001729(Akt1);ENSMUSG00000002985(Apoe);ENSMUSG00000003541(Ier3);ENSMUSG00000003721(Insig2);ENSMUSG00000004040(Stat3);ENSMUSG00000006362(Cbfa2t3);ENSMUSG00000006457(Actn3);ENSMUSG00000006574(Slc4a1);ENSMUSG00000006724(Cyp27b1);ENSMUSG00000010175(Prox1);ENSMUSG00000011305(Plin5);ENSMUSG00000011877(Git1);ENSMUSG00000017146(Brca1);ENSMUSG00…
GO:0002836	positive regulation of response to tumor cell	19	0.611498	1.33298	0.10327	0.565411	ENSMUSG00000079685(Ulbp1);ENSMUSG00000074028(Slc22a13);ENSMUSG00000062300(Nectin2);ENSMUSG00000040511(Pvr);ENSMUSG00000042211(Fbxo38);ENSMUSG00000029821(Gsdme);ENSMUSG00000025980(Hspd1);	ENSMUSG00000004296(Il12b);ENSMUSG00000016496(Cd274);ENSMUSG00000022877(Hrg);ENSMUSG00000025980(Hspd1);ENSMUSG00000026471(Mr1);ENSMUSG00000026573(Xcl1);ENSMUSG00000027776(Il12a);ENSMUSG00000029821(Gsdme);ENSMUSG00000030149(Klrk1);ENSMUSG00000031132(Cd40lg);ENSMUSG00000032021(Crtam);ENSMUSG00000034028(Cd226);ENSMUSG00000038304(Cd160);ENSMUSG00000040511(Pvr);ENSMUSG00000042211(Fbxo38);ENSMUSG0000004…
GO:0042610	CD8 receptor binding	19	0.608371	1.33281	0.0978648	0.564767	ENSMUSG00000060550(H2-Q7);ENSMUSG00000073409(H2-Q6);ENSMUSG00000073411(H2-D1);ENSMUSG00000000409(Lck);	ENSMUSG00000000409(Lck);ENSMUSG00000016206(H2-M3);ENSMUSG00000016283(H2-M2);ENSMUSG00000019843(Fyn);ENSMUSG00000023083(H2-M10.2);ENSMUSG00000024448(H2-M10.1);ENSMUSG00000024459(H2-M5);ENSMUSG00000035929(H2-Q4);ENSMUSG00000037130(H2-M10.6);ENSMUSG00000037537(H2-M11);ENSMUSG00000048231(H2-M10.4);ENSMUSG00000056116(H2-T22);ENSMUSG00000060550(H2-Q7);ENSMUSG00000061232(H2-K1);ENSMUSG00000067235(H2-Q10…
GO:0061702	inflammasome complex	20	0.606971	1.33241	0.098472	0.565206	ENSMUSG00000033538(Casp4);ENSMUSG00000078942(Naip6);ENSMUSG00000032691(Nlrp3);ENSMUSG00000078945(Naip2);	ENSMUSG00000000787(Ddx3x);ENSMUSG00000021640(Naip1);ENSMUSG00000022534(Mefv);ENSMUSG00000022575(Gsdmd);ENSMUSG00000025887(Casp12);ENSMUSG00000025888(Casp1);ENSMUSG00000030793(Pycard);ENSMUSG00000032691(Nlrp3);ENSMUSG00000033538(Casp4);ENSMUSG00000037860(Aim2);ENSMUSG00000038745(Nlrp6);ENSMUSG00000039193(Nlrc4);ENSMUSG00000040614(Nlrp9c);ENSMUSG00000040620(Dhx33);ENSMUSG00000060508(Nlrp9b);ENSMUSG…
GO:0060560	developmental growth involved in morphogenesis	267	0.407416	1.33184	0.00953679	0.566298	ENSMUSG00000038780(Smurf1);ENSMUSG00000031398(Plxna3);ENSMUSG00000038777(Sema6c);ENSMUSG00000059146(Ntrk3);ENSMUSG00000052276(Ostn);ENSMUSG00000034460(Six4);ENSMUSG00000033618(Map3k13);ENSMUSG00000021451(Sema4d);ENSMUSG00000043051(Disc1);ENSMUSG00000004885(Crabp2);ENSMUSG00000024423(Impact);ENSMUSG00000074643(Cpne1);ENSMUSG00000063531(Sema3e);ENSMUSG00000022231(Sema5a);ENSMUSG00000022048(Dpysl2);…	ENSMUSG00000000093(Tbx2);ENSMUSG00000000125(Wnt3);ENSMUSG00000000247(Lhx2);ENSMUSG00000000303(Cdh1);ENSMUSG00000000305(Cdh4);ENSMUSG00000000567(Sox9);ENSMUSG00000000627(Sema4f);ENSMUSG00000000861(Bcl11a);ENSMUSG00000001227(Sema6b);ENSMUSG00000001288(Rarg);ENSMUSG00000001313(Rnd2);ENSMUSG00000001627(Ifrd1);ENSMUSG00000001761(Smo);ENSMUSG00000001819(Hoxd13);ENSMUSG00000002603(Tgfb1);ENSMUSG00000002…
GO:0046629	gamma-delta T cell activation	24	0.574189	1.33139	0.0977702	0.566885	ENSMUSG00000020395(Itk);ENSMUSG00000002799(Jag2);ENSMUSG00000022865(Cxadr);	ENSMUSG00000000409(Lck);ENSMUSG00000000782(Tcf7);ENSMUSG00000002799(Jag2);ENSMUSG00000004043(Stat5a);ENSMUSG00000020395(Itk);ENSMUSG00000020919(Stat5b);ENSMUSG00000021457(Syk);ENSMUSG00000022488(Nckap1l);ENSMUSG00000022865(Cxadr);ENSMUSG00000026395(Ptprc);ENSMUSG00000027985(Lef1);ENSMUSG00000028150(Rorc);ENSMUSG00000029530(Ccr9);ENSMUSG00000033730(Egr3);ENSMUSG00000039264(Gimap3);ENSMUSG000000409…
GO:0050769	positive regulation of neurogenesis	292	0.404199	1.33135	0.00278164	0.565758	ENSMUSG00000048078(Tenm4);ENSMUSG00000038780(Smurf1);ENSMUSG00000031398(Plxna3);ENSMUSG00000027296(Itpka);ENSMUSG00000059146(Ntrk3);ENSMUSG00000033618(Map3k13);ENSMUSG00000022883(Robo1);ENSMUSG00000021451(Sema4d);ENSMUSG00000021108(Prkch);ENSMUSG00000043051(Disc1);ENSMUSG00000004885(Crabp2);ENSMUSG00000022623(Shank3);ENSMUSG00000042589(Cux2);ENSMUSG00000024176(Sox8);ENSMUSG00000022231(Sema5a);ENS…	ENSMUSG00000000125(Wnt3);ENSMUSG00000000305(Cdh4);ENSMUSG00000000440(Pparg);ENSMUSG00000000753(Serpinf1);ENSMUSG00000000766(Oprm1);ENSMUSG00000000861(Bcl11a);ENSMUSG00000001313(Rnd2);ENSMUSG00000001761(Smo);ENSMUSG00000002274(Metrn);ENSMUSG00000002413(Braf);ENSMUSG00000002546(Golga2);ENSMUSG00000002603(Tgfb1);ENSMUSG00000002633(Shh);ENSMUSG00000002985(Apoe);ENSMUSG00000003068(Stk11);ENSMUSG000000…
GO:0003016	respiratory system process	44	0.512144	1.33092	0.0730435	0.566327	ENSMUSG00000026247(Ecel1);ENSMUSG00000002799(Jag2);ENSMUSG00000006784(Odad4);ENSMUSG00000020014(Cfap54);ENSMUSG00000045730(Adrb2);ENSMUSG00000051790(Nlgn2);ENSMUSG00000046318(Ccbe1);ENSMUSG00000031840(Rab3a);ENSMUSG00000025579(Gaa);ENSMUSG00000031302(Nlgn3);ENSMUSG00000031393(Mecp2);ENSMUSG00000024750(Zfand5);ENSMUSG00000026103(Gls);ENSMUSG00000028138(Adh5);ENSMUSG00000042608(Stk40);	ENSMUSG00000000263(Glra1);ENSMUSG00000002799(Jag2);ENSMUSG00000006784(Odad4);ENSMUSG00000007097(Atp1a2);ENSMUSG00000012520(Phox2b);ENSMUSG00000020014(Cfap54);ENSMUSG00000020357(Flt4);ENSMUSG00000021686(Ap3b1);ENSMUSG00000022285(Ywhaz);ENSMUSG00000022442(Ttll1);ENSMUSG00000022783(Spag6l);ENSMUSG00000024750(Zfand5);ENSMUSG00000025579(Gaa);ENSMUSG00000026103(Gls);ENSMUSG00000026247(Ecel1);ENSMUSG000…
GO:0120178	steroid hormone biosynthetic process	36	0.532249	1.33091	0.0648918	0.565133	ENSMUSG00000063730(Hsd3b2);ENSMUSG00000031844(Hsd17b2);ENSMUSG00000019301(Hsd17b1);ENSMUSG00000039004(Bmp6);ENSMUSG00000037936(Scarb1);ENSMUSG00000029249(Rest);ENSMUSG00000018167(Stard3);ENSMUSG00000026170(Cyp27a1);ENSMUSG00000029167(Ppargc1a);ENSMUSG00000022843(Clcn2);ENSMUSG00000018160(Med1);	ENSMUSG00000004815(Dgkq);ENSMUSG00000018160(Med1);ENSMUSG00000018167(Stard3);ENSMUSG00000019301(Hsd17b1);ENSMUSG00000021594(Srd5a1);ENSMUSG00000022150(Dab2);ENSMUSG00000022589(Cyp11b2);ENSMUSG00000022843(Clcn2);ENSMUSG00000024112(Cacna1h);ENSMUSG00000026170(Cyp27a1);ENSMUSG00000026675(Hsd17b7);ENSMUSG00000027195(Hsd17b12);ENSMUSG00000027358(Bmp2);ENSMUSG00000027869(Hsd3b6);ENSMUSG00000028603(Scp2…
GO:0001580	detection of chemical stimulus involved in sensory perception of bitter taste	44	0.530181	1.33091	0.077686	0.563891	ENSMUSG00000028972(Car6);ENSMUSG00000026417(Pigr);	ENSMUSG00000009108(Gnat2);ENSMUSG00000009356(Lpo);ENSMUSG00000026417(Pigr);ENSMUSG00000028777(Gnat3);ENSMUSG00000028972(Car6);ENSMUSG00000030194(Tas2r116);ENSMUSG00000030196(Tas2r103);ENSMUSG00000033355(Rtp4);ENSMUSG00000033383(Rtp1);ENSMUSG00000034837(Gnat1);ENSMUSG00000037053(Azgp1);ENSMUSG00000037140(Tas2r108);ENSMUSG00000040061(Plcb2);ENSMUSG00000043865(Tas2r118);ENSMUSG00000046652(Tas2r143);…
GO:2000377	regulation of reactive oxygen species metabolic process	155	0.426219	1.33081	0.0120846	0.563104	ENSMUSG00000026822(Lcn2);ENSMUSG00000052212(Cd177);ENSMUSG00000029380(Cxcl1);ENSMUSG00000003541(Ier3);ENSMUSG00000036390(Gadd45a);ENSMUSG00000062012(Zfp13);ENSMUSG00000051483(Cbr1);ENSMUSG00000026313(Hdac4);ENSMUSG00000037580(Gch1);ENSMUSG00000089774(Slc5a3);ENSMUSG00000021822(Plau);ENSMUSG00000033918(Parl);ENSMUSG00000021125(Arg2);ENSMUSG00000022679(Mpv17l);ENSMUSG00000023067(Cdkn1a);ENSMUSG0000…	ENSMUSG00000000001(Gnai3);ENSMUSG00000000120(Ngfr);ENSMUSG00000000157(Itgb2l);ENSMUSG00000000215(Ins2);ENSMUSG00000000489(Pdgfb);ENSMUSG00000000628(Hk2);ENSMUSG00000000869(Il4);ENSMUSG00000001348(Acp5);ENSMUSG00000001517(Foxm1);ENSMUSG00000001729(Akt1);ENSMUSG00000002603(Tgfb1);ENSMUSG00000002944(Cd36);ENSMUSG00000003541(Ier3);ENSMUSG00000004040(Stat3);ENSMUSG00000004231(Pax2);ENSMUSG00000004319(…
GO:0005543	phospholipid binding	476	0.392084	1.33028	0.00252525	0.564032	ENSMUSG00000025432(Avil);ENSMUSG00000029608(Rph3a);ENSMUSG00000052301(Doc2a);ENSMUSG00000031442(Mcf2l);ENSMUSG00000017204(Gsdma);ENSMUSG00000034652(Cd300a);ENSMUSG00000024347(Psd2);ENSMUSG00000036882(Arhgap33);ENSMUSG00000019278(Dpep1);ENSMUSG00000066621(Tecpr1);ENSMUSG00000026718(Stam);ENSMUSG00000028385(Snx30);ENSMUSG00000037126(Psd);ENSMUSG00000040111(Gramd1b);ENSMUSG00000039050(Osbpl2);ENSMUS…	ENSMUSG00000000049(Apoh);ENSMUSG00000000301(Pemt);ENSMUSG00000000538(Tom1l2);ENSMUSG00000000600(Krit1);ENSMUSG00000000915(Hip1r);ENSMUSG00000001036(Epn2);ENSMUSG00000001521(Tulp3);ENSMUSG00000001729(Akt1);ENSMUSG00000002365(Snx9);ENSMUSG00000002565(Scin);ENSMUSG00000002588(Pon1);ENSMUSG00000002602(Axl);ENSMUSG00000002668(Dennd1c);ENSMUSG00000002733(Plekha3);ENSMUSG00000002808(Epdr1);ENSMUSG000000…
GO:0008009	chemokine activity	45	0.507842	1.3302	0.0535406	0.563175	ENSMUSG00000058427(Cxcl2);ENSMUSG00000029380(Cxcl1);ENSMUSG00000018927(Ccl6);ENSMUSG00000035385(Ccl2);ENSMUSG00000019122(Ccl9);ENSMUSG00000018920(Cxcl16);ENSMUSG00000023235(Ccl25);ENSMUSG00000029379(Cxcl3);ENSMUSG00000035373(Ccl7);	ENSMUSG00000000982(Ccl3);ENSMUSG00000004814(Ccl24);ENSMUSG00000009185(Ccl8);ENSMUSG00000018920(Cxcl16);ENSMUSG00000018927(Ccl6);ENSMUSG00000018930(Ccl4);ENSMUSG00000019122(Ccl9);ENSMUSG00000020676(Ccl11);ENSMUSG00000020702(Ccl1);ENSMUSG00000021508(Cxcl14);ENSMUSG00000023078(Cxcl13);ENSMUSG00000023235(Ccl25);ENSMUSG00000026166(Ccl20);ENSMUSG00000026573(Xcl1);ENSMUSG00000029371(Cxcl5);ENSMUSG000000…
GO:0034702	ion channel complex	302	0.405865	1.32986	0.00276625	0.563331	ENSMUSG00000075224(Lrrc55);ENSMUSG00000063142(Kcnma1);ENSMUSG00000052572(Dlg2);ENSMUSG00000047330(Kcne4);ENSMUSG00000039579(Grin3a);ENSMUSG00000030592(Ryr1);ENSMUSG00000038319(Kcnh2);ENSMUSG00000015766(Eps8);ENSMUSG00000026251(Chrnd);ENSMUSG00000037418(Best1);ENSMUSG00000031340(Gabre);ENSMUSG00000007207(Stx1a);ENSMUSG00000038201(Kcna7);ENSMUSG00000029088(Kcnip4);ENSMUSG00000001985(Grik3);ENSMUSG0…	ENSMUSG00000000216(Scnn1g);ENSMUSG00000000263(Glra1);ENSMUSG00000000560(Gabra2);ENSMUSG00000000881(Dlg3);ENSMUSG00000001027(Scn4a);ENSMUSG00000001175(Calm1);ENSMUSG00000001260(Gabrg1);ENSMUSG00000001985(Grik3);ENSMUSG00000001986(Gria3);ENSMUSG00000002771(Grin2d);ENSMUSG00000003352(Cacnb3);ENSMUSG00000003378(Grik5);ENSMUSG00000004110(Cacna1e);ENSMUSG00000004113(Cacna1b);ENSMUSG00000005864(Cnga2);E…
GO:0007602	phototransduction	30	0.546428	1.32944	0.0840336	0.563881	ENSMUSG00000030324(Rho);ENSMUSG00000026525(Opn3);ENSMUSG00000058793(Cds2);ENSMUSG00000028012(Rrh);ENSMUSG00000031450(Grk1);ENSMUSG00000040554(Aipl1);ENSMUSG00000020704(Asic2);	ENSMUSG00000004630(Pcp2);ENSMUSG00000009108(Gnat2);ENSMUSG00000018909(Arrb1);ENSMUSG00000020704(Asic2);ENSMUSG00000020907(Rcvrn);ENSMUSG00000021799(Opn4);ENSMUSG00000021804(Rgr);ENSMUSG00000023979(Guca1b);ENSMUSG00000023982(Guca1a);ENSMUSG00000024842(Cabp4);ENSMUSG00000024992(Pde6c);ENSMUSG00000026239(Pde6d);ENSMUSG00000026525(Opn3);ENSMUSG00000028012(Rrh);ENSMUSG00000029064(Gnb1);ENSMUSG00000029…
GO:0005501	retinoid binding	36	0.529907	1.32937	0.0882353	0.562935	ENSMUSG00000030324(Rho);ENSMUSG00000028125(Abca4);ENSMUSG00000004885(Crabp2);ENSMUSG00000026525(Opn3);ENSMUSG00000015090(Ptgds);ENSMUSG00000046402(Rbp1);ENSMUSG00000023830(Igf2r);ENSMUSG00000028996(Rbp7);	ENSMUSG00000004885(Crabp2);ENSMUSG00000013584(Aldh1a2);ENSMUSG00000015083(C8g);ENSMUSG00000015090(Ptgds);ENSMUSG00000015846(Rxra);ENSMUSG00000021799(Opn4);ENSMUSG00000023830(Igf2r);ENSMUSG00000024987(Cyp26a1);ENSMUSG00000024990(Rbp4);ENSMUSG00000026525(Opn3);ENSMUSG00000026937(Lcn5);ENSMUSG00000026943(Lcn12);ENSMUSG00000027533(Fabp5);ENSMUSG00000028003(Lrat);ENSMUSG00000028125(Abca4);ENSMUSG00000…
GO:0097035	regulation of membrane lipid distribution	65	0.479473	1.32922	0.0510367	0.562322	ENSMUSG00000040584(Abcb1a);ENSMUSG00000028125(Abca4);ENSMUSG00000028655(Mfsd2a);ENSMUSG00000024030(Abcg1);ENSMUSG00000021983(Atp8a2);ENSMUSG00000074139(1700057G04Rik);ENSMUSG00000003341(Atp8b3);ENSMUSG00000021948(Prkcd);ENSMUSG00000054662(Ano9);ENSMUSG00000039814(Xkr5);ENSMUSG00000034006(Slc66a2);ENSMUSG00000050296(Abca12);ENSMUSG00000023088(Abcc1);ENSMUSG00000037752(Xkr8);ENSMUSG00000035722(Abca…	ENSMUSG00000000817(Fasl);ENSMUSG00000003341(Atp8b3);ENSMUSG00000006574(Slc4a1);ENSMUSG00000015243(Abca1);ENSMUSG00000018171(Vmp1);ENSMUSG00000019437(Tlcd1);ENSMUSG00000019461(Plscr3);ENSMUSG00000021486(Prelid1);ENSMUSG00000021610(Clptm1l);ENSMUSG00000021948(Prkcd);ENSMUSG00000021983(Atp8a2);ENSMUSG00000022753(Tmem30c);ENSMUSG00000023088(Abcc1);ENSMUSG00000024030(Abcg1);ENSMUSG00000024130(Abca3);E…
GO:0045058	T cell selection	55	0.496054	1.32838	0.0566343	0.564569	ENSMUSG00000025383(Il23a);ENSMUSG00000037944(Ccr7);ENSMUSG00000002799(Jag2);ENSMUSG00000000731(Aire);ENSMUSG00000024610(Cd74);ENSMUSG00000024778(Fas);ENSMUSG00000026117(Zap70);ENSMUSG00000021477(Ctsl);ENSMUSG00000034266(Batf);ENSMUSG00000066755(Tnfsf18);ENSMUSG00000002603(Tgfb1);ENSMUSG00000001444(Tbx21);ENSMUSG00000020827(Mink1);ENSMUSG00000028991(Mtor);ENSMUSG00000024539(Ptpn2);ENSMUSG000000024…	ENSMUSG00000000693(Loxl3);ENSMUSG00000000731(Aire);ENSMUSG00000000869(Il4);ENSMUSG00000001444(Tbx21);ENSMUSG00000002033(Cd3g);ENSMUSG00000002057(Foxn1);ENSMUSG00000002147(Stat6);ENSMUSG00000002413(Braf);ENSMUSG00000002603(Tgfb1);ENSMUSG00000002633(Shh);ENSMUSG00000002799(Jag2);ENSMUSG00000003068(Stk11);ENSMUSG00000004040(Stat3);ENSMUSG00000004707(Ly9);ENSMUSG00000007815(Rhoa);ENSMUSG00000015314(S…
GO:0060219	camera-type eye photoreceptor cell differentiation	34	0.539377	1.3278	0.0817717	0.565809	ENSMUSG00000028977(Casz1);ENSMUSG00000024176(Sox8);ENSMUSG00000079415(Cntf);ENSMUSG00000025235(Bbs4);ENSMUSG00000026923(Notch1);ENSMUSG00000030523(Trpm1);	ENSMUSG00000000567(Sox9);ENSMUSG00000001751(Naglu);ENSMUSG00000004040(Stat3);ENSMUSG00000006538(Ihh);ENSMUSG00000009108(Gnat2);ENSMUSG00000021013(Ttc8);ENSMUSG00000021730(Hcn1);ENSMUSG00000021779(Thrb);ENSMUSG00000024176(Sox8);ENSMUSG00000024842(Cabp4);ENSMUSG00000024992(Pde6c);ENSMUSG00000025235(Bbs4);ENSMUSG00000025900(Rp1);ENSMUSG00000026114(Cnga3);ENSMUSG00000026365(Cfh);ENSMUSG00000026923(No…
GO:0099515	actin filament-based transport	19	0.596211	1.32762	0.109777	0.565417	ENSMUSG00000025401(Myo1a);ENSMUSG00000042678(Myo15a);ENSMUSG00000024388(Myo7b);ENSMUSG00000035441(Myo1d);ENSMUSG00000029684(Wasl);	ENSMUSG00000017774(Myo1c);ENSMUSG00000018417(Myo1b);ENSMUSG00000020437(Myo1g);ENSMUSG00000020527(Myo19);ENSMUSG00000024388(Myo7b);ENSMUSG00000025401(Myo1a);ENSMUSG00000029684(Wasl);ENSMUSG00000030761(Myo7a);ENSMUSG00000032220(Myo1e);ENSMUSG00000033590(Myo5c);ENSMUSG00000034593(Myo5a);ENSMUSG00000035441(Myo1d);ENSMUSG00000039735(Fnbp1l);ENSMUSG00000041794(Myrip);ENSMUSG00000042524(Sun2);ENSMUSG000…
GO:1905037	autophagosome organization	111	0.453116	1.32761	0.0245399	0.564244	ENSMUSG00000038780(Smurf1);ENSMUSG00000028385(Snx30);ENSMUSG00000027602(Map1lc3a);ENSMUSG00000031337(Mtm1);ENSMUSG00000037526(Atg14);ENSMUSG00000030314(Atg7);ENSMUSG00000028300(C9orf72);ENSMUSG00000029512(Ulk1);ENSMUSG00000030720(Cln3);ENSMUSG00000004768(Rab23);ENSMUSG00000047963(Stbd1);ENSMUSG00000028211(Trp53inp1);ENSMUSG00000030055(Rab43);ENSMUSG00000041341(Atg2b);ENSMUSG00000032905(Atg12);ENS…	ENSMUSG00000001105(Ift20);ENSMUSG00000001750(Tcirg1);ENSMUSG00000002820(Atg4d);ENSMUSG00000002845(Tmem39a);ENSMUSG00000004451(Ralb);ENSMUSG00000004768(Rab23);ENSMUSG00000004798(Ulk2);ENSMUSG00000005312(Ubqln1);ENSMUSG00000007891(Ctsd);ENSMUSG00000013787(Ehmt2);ENSMUSG00000015478(Rnf5);ENSMUSG00000018171(Vmp1);ENSMUSG00000018547(Pip4k2b);ENSMUSG00000018567(Gabarap);ENSMUSG00000018572(Phf23);ENSMUS…
GO:0150076	neuroinflammatory response	38	0.526103	1.32684	0.0830508	0.566268	ENSMUSG00000040936(Ulk4);ENSMUSG00000020889(Nr1d1);ENSMUSG00000028599(Tnfrsf1b);ENSMUSG00000068923(Syt11);ENSMUSG00000035735(Dagla);ENSMUSG00000034708(Grn);ENSMUSG00000068129(Cst7);ENSMUSG00000022667(Cd200r1);ENSMUSG00000030560(Ctsc);ENSMUSG00000030717(Nupr1);ENSMUSG00000023992(Trem2);ENSMUSG00000061878(Sphk1);ENSMUSG00000024621(Csf1r);ENSMUSG00000029254(Stap1);ENSMUSG00000015599(Ttbk1);ENSMUSG00…	ENSMUSG00000000869(Il4);ENSMUSG00000005800(Mmp8);ENSMUSG00000015599(Ttbk1);ENSMUSG00000020053(Igf1);ENSMUSG00000020128(Vps54);ENSMUSG00000020431(Adcy1);ENSMUSG00000020889(Nr1d1);ENSMUSG00000022376(Adcy8);ENSMUSG00000022667(Cd200r1);ENSMUSG00000023992(Trem2);ENSMUSG00000024431(Nr3c1);ENSMUSG00000024621(Csf1r);ENSMUSG00000025809(Itgb1);ENSMUSG00000028599(Tnfrsf1b);ENSMUSG00000029254(Stap1);ENSMUSG0…
GO:0015248	sterol transporter activity	31	0.54748	1.32681	0.0688468	0.56519	ENSMUSG00000040111(Gramd1b);ENSMUSG00000039050(Osbpl2);ENSMUSG00000046027(Stard5);ENSMUSG00000024030(Abcg1);ENSMUSG00000001248(Gramd1a);ENSMUSG00000002985(Apoe);ENSMUSG00000020189(Osbpl8);ENSMUSG00000018167(Stard3);ENSMUSG00000029822(Osbpl3);ENSMUSG00000021242(Npc2);ENSMUSG00000028158(Mttp);ENSMUSG00000024687(Osbp);	ENSMUSG00000001248(Gramd1a);ENSMUSG00000002985(Apoe);ENSMUSG00000005681(Apoa2);ENSMUSG00000015243(Abca1);ENSMUSG00000017754(Pltp);ENSMUSG00000018167(Stard3);ENSMUSG00000020189(Osbpl8);ENSMUSG00000020435(Osbp2);ENSMUSG00000020609(Apob);ENSMUSG00000021242(Npc2);ENSMUSG00000024030(Abcg1);ENSMUSG00000024254(Abcg8);ENSMUSG00000024378(Stard4);ENSMUSG00000024687(Osbp);ENSMUSG00000028158(Mttp);ENSMUSG000…
GO:0014013	regulation of gliogenesis	128	0.435572	1.3268	0.0283019	0.564027	ENSMUSG00000048078(Tenm4);ENSMUSG00000009248(Ascl2);ENSMUSG00000028977(Casz1);ENSMUSG00000059146(Ntrk3);ENSMUSG00000021108(Prkch);ENSMUSG00000041911(Dlx1);ENSMUSG00000024176(Sox8);ENSMUSG00000024778(Fas);ENSMUSG00000034394(Lif);ENSMUSG00000020889(Nr1d1);ENSMUSG00000003282(Plag1);ENSMUSG00000037868(Egr2);ENSMUSG00000021835(Bmp4);ENSMUSG00000025229(Pitx3);ENSMUSG00000027070(Lrp2);ENSMUSG00000028599…	ENSMUSG00000000440(Pparg);ENSMUSG00000002603(Tgfb1);ENSMUSG00000002633(Shh);ENSMUSG00000003282(Plag1);ENSMUSG00000003436(Dll3);ENSMUSG00000004455(Ppp1cc);ENSMUSG00000006932(Ctnnb1);ENSMUSG00000009073(Nf2);ENSMUSG00000009248(Ascl2);ENSMUSG00000010086(Rnf112);ENSMUSG00000013089(Etv5);ENSMUSG00000015149(Sirt2);ENSMUSG00000015714(Cers2);ENSMUSG00000019777(Hdac2);ENSMUSG00000019803(Nr2e1);ENSMUSG00000…
GO:0031312	extrinsic component of organelle membrane	62	0.482419	1.32651	0.0536332	0.563973	ENSMUSG00000029608(Rph3a);ENSMUSG00000052301(Doc2a);ENSMUSG00000037126(Psd);ENSMUSG00000037526(Atg14);ENSMUSG00000029512(Ulk1);ENSMUSG00000042677(Zc3h12a);ENSMUSG00000019790(Stxbp5);ENSMUSG00000004285(Atp6v1f);ENSMUSG00000070323(Mmp27);ENSMUSG00000034586(Hid1);ENSMUSG00000042628(Zfyve1);ENSMUSG00000039105(Atp6v1g1);ENSMUSG00000024403(Atp6v1g2);ENSMUSG00000022295(Atp6v1c1);ENSMUSG00000030824(Nucb1…	ENSMUSG00000004285(Atp6v1f);ENSMUSG00000004937(Sgta);ENSMUSG00000006269(Atp6v1b1);ENSMUSG00000006273(Atp6v1b2);ENSMUSG00000008348(Ubc);ENSMUSG00000009394(Syn2);ENSMUSG00000018574(Acadvl);ENSMUSG00000019210(Atp6v1e1);ENSMUSG00000019505(Ubb);ENSMUSG00000019790(Stxbp5);ENSMUSG00000020848(Doc2b);ENSMUSG00000021114(Atp6v1d);ENSMUSG00000021235(Coq6);ENSMUSG00000021314(Amph);ENSMUSG00000022295(Atp6v1c1)…
GO:0048679	regulation of axon regeneration	31	0.557297	1.32614	0.0842975	0.564466	ENSMUSG00000059146(Ntrk3);ENSMUSG00000079415(Cntf);ENSMUSG00000043811(Rtn4r);ENSMUSG00000034708(Grn);ENSMUSG00000018736(Ndel1);ENSMUSG00000004936(Map2k1);ENSMUSG00000013236(Ptprs);ENSMUSG00000003032(Klf4);ENSMUSG00000032913(Lrig2);ENSMUSG00000063410(Stk24);ENSMUSG00000042105(Inpp5f);ENSMUSG00000015714(Cers2);ENSMUSG00000070509(Rgma);ENSMUSG00000002413(Braf);	ENSMUSG00000002413(Braf);ENSMUSG00000003032(Klf4);ENSMUSG00000004936(Map2k1);ENSMUSG00000005533(Igf1r);ENSMUSG00000006711(D130043K22Rik);ENSMUSG00000013236(Ptprs);ENSMUSG00000013663(Pten);ENSMUSG00000015714(Cers2);ENSMUSG00000015829(Tnr);ENSMUSG00000018736(Ndel1);ENSMUSG00000020393(Kremen1);ENSMUSG00000020635(Fkbp1b);ENSMUSG00000026235(Epha4);ENSMUSG00000029618(Ocm);ENSMUSG00000029838(Ptn);ENSMUS…
GO:0031102	neuron projection regeneration	66	0.480778	1.32489	0.0567823	0.568446	ENSMUSG00000059146(Ntrk3);ENSMUSG00000024778(Fas);ENSMUSG00000024163(Mapk8ip3);ENSMUSG00000079415(Cntf);ENSMUSG00000043811(Rtn4r);ENSMUSG00000029512(Ulk1);ENSMUSG00000052727(Map1b);ENSMUSG00000034708(Grn);ENSMUSG00000052684(Jun);ENSMUSG00000024789(Jak2);ENSMUSG00000032482(Cspg5);ENSMUSG00000018736(Ndel1);ENSMUSG00000031740(Mmp2);ENSMUSG00000004936(Map2k1);ENSMUSG00000013236(Ptprs);ENSMUSG00000003…	ENSMUSG00000001827(Folr1);ENSMUSG00000002413(Braf);ENSMUSG00000003032(Klf4);ENSMUSG00000004936(Map2k1);ENSMUSG00000005533(Igf1r);ENSMUSG00000006711(D130043K22Rik);ENSMUSG00000013236(Ptprs);ENSMUSG00000013663(Pten);ENSMUSG00000015714(Cers2);ENSMUSG00000015829(Tnr);ENSMUSG00000018736(Ndel1);ENSMUSG00000020393(Kremen1);ENSMUSG00000020396(Nefh);ENSMUSG00000020458(Rtn4);ENSMUSG00000020635(Fkbp1b);ENSM…
GO:0070851	growth factor receptor binding	147	0.426893	1.32486	0.0338983	0.56738	ENSMUSG00000004837(Grap);ENSMUSG00000027460(Angpt4);ENSMUSG00000018916(Csf2);ENSMUSG00000028017(Egf);ENSMUSG00000045322(Tlr9);ENSMUSG00000004371(Il11);ENSMUSG00000004791(Pgf);ENSMUSG00000054793(Cadm4);ENSMUSG00000020715(Ern1);ENSMUSG00000079415(Cntf);ENSMUSG00000033721(Vav3);ENSMUSG00000028108(Ecm1);ENSMUSG00000025856(Pdgfa);ENSMUSG00000000791(Il12rb1);ENSMUSG00000026417(Pigr);ENSMUSG00000026981(…	ENSMUSG00000000127(Fer);ENSMUSG00000000182(Fgf23);ENSMUSG00000000183(Fgf6);ENSMUSG00000000489(Pdgfb);ENSMUSG00000000555(Itga5);ENSMUSG00000000791(Il12rb1);ENSMUSG00000000869(Il4);ENSMUSG00000002664(Pspn);ENSMUSG00000003438(Timm50);ENSMUSG00000003458(Ncstn);ENSMUSG00000004371(Il11);ENSMUSG00000004791(Pgf);ENSMUSG00000004837(Grap);ENSMUSG00000005465(Il27ra);ENSMUSG00000009621(Vav2);ENSMUSG000000136…
GO:0036293	response to decreased oxygen levels	343	0.396939	1.32463	0.00527705	0.567094	ENSMUSG00000040584(Abcb1a);ENSMUSG00000063142(Kcnma1);ENSMUSG00000009248(Ascl2);ENSMUSG00000027460(Angpt4);ENSMUSG00000030592(Ryr1);ENSMUSG00000025586(Cpeb1);ENSMUSG00000017969(Ptgis);ENSMUSG00000020826(Nos2);ENSMUSG00000021226(Acot2);ENSMUSG00000004791(Pgf);ENSMUSG00000028527(Ak4);ENSMUSG00000025473(Adam8);ENSMUSG00000030287(Itpr2);ENSMUSG00000032648(Pygm);ENSMUSG00000045730(Adrb2);ENSMUSG000000…	ENSMUSG00000000171(Sdhd);ENSMUSG00000000214(Th);ENSMUSG00000000440(Pparg);ENSMUSG00000000441(Raf1);ENSMUSG00000000530(Acvrl1);ENSMUSG00000000628(Hk2);ENSMUSG00000000957(Mmp14);ENSMUSG00000001441(Npepps);ENSMUSG00000001729(Akt1);ENSMUSG00000002083(Bbc3);ENSMUSG00000002250(Ppard);ENSMUSG00000002280(Ciao3);ENSMUSG00000002289(Angptl4);ENSMUSG00000002603(Tgfb1);ENSMUSG00000003031(Cdkn1b);ENSMUSG000000…
GO:0030514	negative regulation of BMP signaling pathway	56	0.489758	1.32451	0.0651085	0.566431	ENSMUSG00000016942(Tmprss6);ENSMUSG00000038780(Smurf1);ENSMUSG00000041911(Dlx1);ENSMUSG00000053226(Dand5);ENSMUSG00000006958(Chrd);ENSMUSG00000033411(Ctdspl2);ENSMUSG00000041120(Nbl1);ENSMUSG00000027070(Lrp2);ENSMUSG00000020325(Fstl3);ENSMUSG00000026923(Notch1);ENSMUSG00000027204(Fbn1);ENSMUSG00000044857(Lemd2);ENSMUSG00000024985(Tcf7l2);ENSMUSG00000021096(Ppm1a);ENSMUSG00000006205(Htra1);ENSMUSG…	ENSMUSG00000001494(Sost);ENSMUSG00000006205(Htra1);ENSMUSG00000006958(Chrd);ENSMUSG00000007655(Cav1);ENSMUSG00000012396(Nanog);ENSMUSG00000016942(Tmprss6);ENSMUSG00000018363(Smurf2);ENSMUSG00000020325(Fstl3);ENSMUSG00000021096(Ppm1a);ENSMUSG00000021994(Wnt5a);ENSMUSG00000022245(Skor1);ENSMUSG00000022997(Wnt1);ENSMUSG00000024074(Crim1);ENSMUSG00000024098(Twsg1);ENSMUSG00000024232(Bambi);ENSMUSG000…
GO:0060249	anatomical structure homeostasis	365	0.396903	1.32398	0.00545703	0.567384	ENSMUSG00000022824(Muc13);ENSMUSG00000030324(Rho);ENSMUSG00000040584(Abcb1a);ENSMUSG00000028125(Abca4);ENSMUSG00000022371(Col14a1);ENSMUSG00000031028(Tub);ENSMUSG00000059481(Plg);ENSMUSG00000034156(Tspoap1);ENSMUSG00000045322(Tlr9);ENSMUSG00000019577(Pdk4);ENSMUSG00000019539(Rcn3);ENSMUSG00000029556(Hnf1a);ENSMUSG00000001247(Lsr);ENSMUSG00000043051(Disc1);ENSMUSG00000028655(Mfsd2a);ENSMUSG0000002…	ENSMUSG00000000567(Sox9);ENSMUSG00000000673(Haao);ENSMUSG00000000751(Rpa1);ENSMUSG00000001018(Snapin);ENSMUSG00000001166(Oas1c);ENSMUSG00000001168(Oas1h);ENSMUSG00000001247(Lsr);ENSMUSG00000001348(Acp5);ENSMUSG00000001482(Def8);ENSMUSG00000001558(Klhl10);ENSMUSG00000001642(Akr1b3);ENSMUSG00000001750(Tcirg1);ENSMUSG00000001761(Smo);ENSMUSG00000001847(Rac1);ENSMUSG00000001911(Nfix);ENSMUSG000000020…
GO:0001710	mesodermal cell fate commitment	17	0.616216	1.32305	0.125	0.57017	ENSMUSG00000021835(Bmp4);ENSMUSG00000031681(Smad1);ENSMUSG00000025932(Eya1);ENSMUSG00000030699(Tbx6);ENSMUSG00000024406(Pou5f1);	ENSMUSG00000006311(Etv2);ENSMUSG00000009900(Wnt3a);ENSMUSG00000012396(Nanog);ENSMUSG00000021796(Bmpr1a);ENSMUSG00000021835(Bmp4);ENSMUSG00000024134(Six2);ENSMUSG00000024406(Pou5f1);ENSMUSG00000024868(Dkk1);ENSMUSG00000025932(Eya1);ENSMUSG00000027996(Sfrp2);ENSMUSG00000030544(Mesp1);ENSMUSG00000030699(Tbx6);ENSMUSG00000031565(Fgfr1);ENSMUSG00000031681(Smad1);ENSMUSG00000037171(Nodal);ENSMUSG000000…
GO:0021872	forebrain generation of neurons	57	0.492373	1.32268	0.0692568	0.570627	ENSMUSG00000031398(Plxna3);ENSMUSG00000043051(Disc1);ENSMUSG00000022623(Shank3);ENSMUSG00000041911(Dlx1);ENSMUSG00000063531(Sema3e);ENSMUSG00000030314(Atg7);ENSMUSG00000035139(Secisbp2);	ENSMUSG00000001496(Nkx2-1);ENSMUSG00000001911(Nfix);ENSMUSG00000007815(Rhoa);ENSMUSG00000007817(Zmiz1);ENSMUSG00000009900(Wnt3a);ENSMUSG00000010175(Prox1);ENSMUSG00000015053(Gata2);ENSMUSG00000019505(Ubb);ENSMUSG00000019803(Nr2e1);ENSMUSG00000020052(Ascl1);ENSMUSG00000020456(Ogdh);ENSMUSG00000020950(Foxg1);ENSMUSG00000021318(Gli3);ENSMUSG00000021685(Otp);ENSMUSG00000021743(Fezf2);ENSMUSG000000221…
GO:1901570	fatty acid derivative biosynthetic process	24	0.579386	1.32256	0.121265	0.569943	ENSMUSG00000020333(Acsl6);ENSMUSG00000031220(Awat2);ENSMUSG00000027875(Hmgcs2);ENSMUSG00000026335(Pam);ENSMUSG00000006344(Ggt5);ENSMUSG00000018796(Acsl1);ENSMUSG00000028672(Hmgcl);	ENSMUSG00000000320(Alox12);ENSMUSG00000003809(Gcdh);ENSMUSG00000006344(Ggt5);ENSMUSG00000006390(Elovl1);ENSMUSG00000007908(Hmgcll1);ENSMUSG00000018796(Acsl1);ENSMUSG00000018924(Alox15);ENSMUSG00000020333(Acsl6);ENSMUSG00000020891(Alox8);ENSMUSG00000021696(Elovl7);ENSMUSG00000024981(Acsl5);ENSMUSG00000025701(Alox5);ENSMUSG00000026335(Pam);ENSMUSG00000027875(Hmgcs2);ENSMUSG00000028672(Hmgcl);ENSMUS…
GO:0002839	positive regulation of immune response to tumor cell	19	0.611498	1.32169	0.113014	0.57243	ENSMUSG00000079685(Ulbp1);ENSMUSG00000074028(Slc22a13);ENSMUSG00000062300(Nectin2);ENSMUSG00000040511(Pvr);ENSMUSG00000042211(Fbxo38);ENSMUSG00000029821(Gsdme);ENSMUSG00000025980(Hspd1);	ENSMUSG00000004296(Il12b);ENSMUSG00000016496(Cd274);ENSMUSG00000022877(Hrg);ENSMUSG00000025980(Hspd1);ENSMUSG00000026471(Mr1);ENSMUSG00000026573(Xcl1);ENSMUSG00000027776(Il12a);ENSMUSG00000029821(Gsdme);ENSMUSG00000030149(Klrk1);ENSMUSG00000031132(Cd40lg);ENSMUSG00000032021(Crtam);ENSMUSG00000034028(Cd226);ENSMUSG00000038304(Cd160);ENSMUSG00000040511(Pvr);ENSMUSG00000042211(Fbxo38);ENSMUSG0000004…
GO:0048167	regulation of synaptic plasticity	228	0.412411	1.32066	0.0111888	0.575647	ENSMUSG00000021259(Cyp46a1);ENSMUSG00000025586(Cpeb1);ENSMUSG00000027296(Itpka);ENSMUSG00000031144(Syp);ENSMUSG00000022623(Shank3);ENSMUSG00000037428(Vgf);ENSMUSG00000006958(Chrd);ENSMUSG00000024524(Gnal);ENSMUSG00000079055(Slc8a3);ENSMUSG00000049303(Syt12);ENSMUSG00000037868(Egr2);ENSMUSG00000021750(Fam107a);ENSMUSG00000034813(Grip1);ENSMUSG00000002028(Kmt2a);ENSMUSG00000030720(Cln3);ENSMUSG0000…	ENSMUSG00000001847(Rac1);ENSMUSG00000002028(Kmt2a);ENSMUSG00000002413(Braf);ENSMUSG00000002771(Grin2d);ENSMUSG00000002985(Apoe);ENSMUSG00000003037(Rab8a);ENSMUSG00000003458(Ncstn);ENSMUSG00000003476(Crhr2);ENSMUSG00000003575(Crtc1);ENSMUSG00000003657(Calb2);ENSMUSG00000003863(Ppfia3);ENSMUSG00000004771(Rab11a);ENSMUSG00000005102(Eif2ak4);ENSMUSG00000005583(Mef2c);ENSMUSG00000005672(Kit);ENSMUSG00…
GO:0046906	tetrapyrrole binding	192	0.417954	1.32037	0.020649	0.575639	ENSMUSG00000021259(Cyp46a1);ENSMUSG00000020432(Tcn2);ENSMUSG00000017969(Ptgis);ENSMUSG00000090700(Cyp4f40);ENSMUSG00000020826(Nos2);ENSMUSG00000061740(Cyp2d22);ENSMUSG00000006724(Cyp27b1);ENSMUSG00000024055(Cyp4f13);ENSMUSG00000020889(Nr1d1);ENSMUSG00000079057(Cyp4v3);ENSMUSG00000021933(Gucy1b2);ENSMUSG00000025197(Cyp2c23);ENSMUSG00000073725(Lmbrd1);ENSMUSG00000033579(Fa2h);ENSMUSG00000026726(Cub…	ENSMUSG00000000171(Sdhd);ENSMUSG00000001467(Cyp51);ENSMUSG00000002308(Cd320);ENSMUSG00000003053(Cyp2c29);ENSMUSG00000003484(Cyp4f18);ENSMUSG00000003555(Cyp17a1);ENSMUSG00000004070(Hmox2);ENSMUSG00000005413(Hmox1);ENSMUSG00000005547(Cyp2a5);ENSMUSG00000006143(Upk3bl);ENSMUSG00000006373(Pgrmc1);ENSMUSG00000006519(Cyba);ENSMUSG00000006724(Cyp27b1);ENSMUSG00000009350(Mpo);ENSMUSG00000009356(Lpo);ENSM…
GO:0032590	dendrite membrane	51	0.495498	1.32005	0.0704	0.575877	ENSMUSG00000028785(Hpca);ENSMUSG00000031340(Gabre);ENSMUSG00000030161(Gabarapl1);ENSMUSG00000031007(Atp6ap2);ENSMUSG00000035735(Dagla);ENSMUSG00000059213(Ddn);ENSMUSG00000015968(Cacna1d);ENSMUSG00000017314(Mpp2);ENSMUSG00000026959(Grin1);ENSMUSG00000005534(Insr);ENSMUSG00000020524(Gria1);ENSMUSG00000035863(Palm);ENSMUSG00000038976(Ppp1r9b);ENSMUSG00000019943(Atp2b1);	ENSMUSG00000000120(Ngfr);ENSMUSG00000000560(Gabra2);ENSMUSG00000000766(Oprm1);ENSMUSG00000001260(Gabrg1);ENSMUSG00000004631(Sgce);ENSMUSG00000005534(Insr);ENSMUSG00000005952(Trpv1);ENSMUSG00000010803(Gabra1);ENSMUSG00000015968(Cacna1d);ENSMUSG00000017314(Mpp2);ENSMUSG00000017740(Slc12a5);ENSMUSG00000019943(Atp2b1);ENSMUSG00000020331(Hcn2);ENSMUSG00000020428(Gabra6);ENSMUSG00000020436(Gabrg2);ENSM…
GO:0045010	actin nucleation	59	0.487915	1.31922	0.0506536	0.57815	ENSMUSG00000024533(Spire1);ENSMUSG00000043020(Dnai3);ENSMUSG00000030691(Fchsd2);ENSMUSG00000029622(Arpc1b);ENSMUSG00000038775(Vill);ENSMUSG00000026341(Actr3);ENSMUSG00000029684(Wasl);ENSMUSG00000060791(Gmfg);ENSMUSG00000034560(Washc4);ENSMUSG00000024104(Washc2);ENSMUSG00000029465(Arpc3);ENSMUSG00000044042(Fmn1);ENSMUSG00000021690(Jmy);ENSMUSG00000030881(Arfip2);ENSMUSG00000021262(Evl);ENSMUSG0000…	ENSMUSG00000000915(Hip1r);ENSMUSG00000002565(Scin);ENSMUSG00000006304(Arpc2);ENSMUSG00000008475(Arpc5);ENSMUSG00000010154(Spire2);ENSMUSG00000019831(Wasf1);ENSMUSG00000020056(Washc3);ENSMUSG00000020152(Actr2);ENSMUSG00000021262(Evl);ENSMUSG00000021326(Trim27);ENSMUSG00000021338(Carmil1);ENSMUSG00000021676(Iqgap2);ENSMUSG00000021690(Jmy);ENSMUSG00000022211(Carmil3);ENSMUSG00000022350(Washc5);ENSMU…
GO:0051019	mitogen-activated protein kinase binding	33	0.535927	1.3192	0.102655	0.577023	ENSMUSG00000029334(Prkg2);ENSMUSG00000037580(Gch1);ENSMUSG00000001034(Mapk7);ENSMUSG00000060216(Arrb2);ENSMUSG00000018669(Cdk5rap3);ENSMUSG00000017119(Nbr1);ENSMUSG00000025920(Stau2);ENSMUSG00000039384(Dusp10);ENSMUSG00000032577(Mapkapk3);ENSMUSG00000056529(Ptafr);ENSMUSG00000024190(Dusp1);ENSMUSG00000020681(Ace);ENSMUSG00000030203(Dusp16);ENSMUSG00000032959(Pebp1);ENSMUSG00000038244(Mical2);ENSM…	ENSMUSG00000001034(Mapk7);ENSMUSG00000006005(Tpr);ENSMUSG00000016528(Mapkapk2);ENSMUSG00000017119(Nbr1);ENSMUSG00000018669(Cdk5rap3);ENSMUSG00000020063(Sirt1);ENSMUSG00000020400(Tnip1);ENSMUSG00000020525(Ppm1d);ENSMUSG00000020681(Ace);ENSMUSG00000022414(Tab1);ENSMUSG00000024190(Dusp1);ENSMUSG00000025314(Ptprj);ENSMUSG00000025920(Stau2);ENSMUSG00000026842(Abl1);ENSMUSG00000027368(Dusp2);ENSMUSG000…
GO:0120254	olefinic compound metabolic process	186	0.41932	1.31799	0.0187861	0.581191	ENSMUSG00000028125(Abca4);ENSMUSG00000021214(Akr1c18);ENSMUSG00000031220(Awat2);ENSMUSG00000021259(Cyp46a1);ENSMUSG00000052131(Akr1b7);ENSMUSG00000015134(Aldh1a3);ENSMUSG00000090700(Cyp4f40);ENSMUSG00000061740(Cyp2d22);ENSMUSG00000019301(Hsd17b1);ENSMUSG00000039004(Bmp6);ENSMUSG00000024055(Cyp4f13);ENSMUSG00000030792(Dkkl1);ENSMUSG00000025197(Cyp2c23);ENSMUSG00000025509(Pnpla2);ENSMUSG00000029249…	ENSMUSG00000000320(Alox12);ENSMUSG00000001642(Akr1b3);ENSMUSG00000003053(Cyp2c29);ENSMUSG00000003123(Lipe);ENSMUSG00000003484(Cyp4f18);ENSMUSG00000003555(Cyp17a1);ENSMUSG00000004035(Gstm7);ENSMUSG00000004815(Dgkq);ENSMUSG00000008435(Rdh13);ENSMUSG00000010663(Fads1);ENSMUSG00000013584(Aldh1a2);ENSMUSG00000015134(Aldh1a3);ENSMUSG00000015224(Cyp2j9);ENSMUSG00000018167(Stard3);ENSMUSG00000018907(Alox…
GO:0005978	glycogen biosynthetic process	43	0.517245	1.31775	0.0846024	0.581044	ENSMUSG00000067279(Ppp1r3c);ENSMUSG00000039556(Ppp1r3f);ENSMUSG00000020176(Grb10);ENSMUSG00000050423(Ppp1r3g);ENSMUSG00000020889(Nr1d1);ENSMUSG00000030815(Phkg2);ENSMUSG00000025537(Phkg1);ENSMUSG00000019528(Gyg);ENSMUSG00000071072(Ptges3);ENSMUSG00000029992(Gfpt1);ENSMUSG00000001891(Ugp2);ENSMUSG00000038894(Irs2);ENSMUSG00000028630(Dyrk2);ENSMUSG00000028991(Mtor);ENSMUSG00000055493(Epm2a);ENSMUSG…	ENSMUSG00000000215(Ins2);ENSMUSG00000001729(Akt1);ENSMUSG00000001891(Ugp2);ENSMUSG00000003865(Gys1);ENSMUSG00000004056(Akt2);ENSMUSG00000005534(Insr);ENSMUSG00000006127(Inpp5k);ENSMUSG00000006542(Prkag3);ENSMUSG00000014956(Ppp1cb);ENSMUSG00000019528(Gyg);ENSMUSG00000020053(Igf1);ENSMUSG00000020176(Grb10);ENSMUSG00000020889(Nr1d1);ENSMUSG00000021255(Esrrb);ENSMUSG00000022707(Gbe1);ENSMUSG000000255…
GO:1900543	negative regulation of purine nucleotide metabolic process	23	0.586122	1.31768	0.108581	0.58019	ENSMUSG00000003541(Ier3);ENSMUSG00000028785(Hpca);ENSMUSG00000026313(Hdac4);ENSMUSG00000006362(Cbfa2t3);ENSMUSG00000011877(Git1);ENSMUSG00000034748(Sirt6);ENSMUSG00000029167(Ppargc1a);ENSMUSG00000048120(Entpd1);ENSMUSG00000030717(Nupr1);ENSMUSG00000038028(Tigar);	ENSMUSG00000003541(Ier3);ENSMUSG00000004040(Stat3);ENSMUSG00000006362(Cbfa2t3);ENSMUSG00000006457(Actn3);ENSMUSG00000006574(Slc4a1);ENSMUSG00000011877(Git1);ENSMUSG00000018501(Ncor1);ENSMUSG00000020108(Ddit4);ENSMUSG00000022383(Ppara);ENSMUSG00000026313(Hdac4);ENSMUSG00000026459(Myog);ENSMUSG00000026496(Parp1);ENSMUSG00000027282(Mtch2);ENSMUSG00000028785(Hpca);ENSMUSG00000029167(Ppargc1a);ENSMUSG…
GO:0060841	venous blood vessel development	20	0.611407	1.31676	0.112605	0.582882	ENSMUSG00000006958(Chrd);ENSMUSG00000046318(Ccbe1);ENSMUSG00000026923(Notch1);ENSMUSG00000000530(Acvrl1);ENSMUSG00000015468(Notch4);ENSMUSG00000044338(Aplnr);ENSMUSG00000061393(Acvr2b);	ENSMUSG00000000378(Ccm2);ENSMUSG00000000530(Acvrl1);ENSMUSG00000001300(Efnb2);ENSMUSG00000006958(Chrd);ENSMUSG00000010175(Prox1);ENSMUSG00000015468(Notch4);ENSMUSG00000015579(Nkx2-5);ENSMUSG00000023951(Vegfa);ENSMUSG00000026814(Eng);ENSMUSG00000026923(Notch1);ENSMUSG00000028023(Pitx2);ENSMUSG00000028780(Sema3c);ENSMUSG00000029710(Ephb4);ENSMUSG00000031965(Tbx20);ENSMUSG00000042812(Foxf1);ENSMUSG0…
GO:0030282	bone mineralization	126	0.435916	1.31653	0.0275229	0.582698	ENSMUSG00000063873(Slc24a3);ENSMUSG00000052276(Ostn);ENSMUSG00000029306(Ibsp);ENSMUSG00000006724(Cyp27b1);ENSMUSG00000039004(Bmp6);ENSMUSG00000045730(Adrb2);ENSMUSG00000048368(Omd);ENSMUSG00000028108(Ecm1);ENSMUSG00000021835(Bmp4);ENSMUSG00000035914(Cd276);ENSMUSG00000035673(Sbno2);ENSMUSG00000022265(Ank);ENSMUSG00000074486(Bglap2);ENSMUSG00000042988(Notum);ENSMUSG00000028766(Alpl);ENSMUSG0000005…	ENSMUSG00000000142(Axin2);ENSMUSG00000000182(Fgf23);ENSMUSG00000000567(Sox9);ENSMUSG00000001911(Nfix);ENSMUSG00000005583(Mef2c);ENSMUSG00000006457(Actn3);ENSMUSG00000006724(Cyp27b1);ENSMUSG00000008999(Bmp7);ENSMUSG00000013622(Atraid);ENSMUSG00000015846(Rxra);ENSMUSG00000015957(Wnt11);ENSMUSG00000017119(Nbr1);ENSMUSG00000018924(Alox15);ENSMUSG00000019943(Atp2b1);ENSMUSG00000020053(Igf1);ENSMUSG000…
GO:0002768	immune response-regulating cell surface receptor signaling pathway	350	0.395978	1.31647	0.00532623	0.581762	ENSMUSG00000020395(Itk);ENSMUSG00000037944(Ccr7);ENSMUSG00000034652(Cd300a);ENSMUSG00000017652(Cd40);ENSMUSG00000053216(Btn2a2);ENSMUSG00000036931(Nfkbid);ENSMUSG00000057058(Skap1);ENSMUSG00000062300(Nectin2);ENSMUSG00000021108(Prkch);ENSMUSG00000032739(Pram1);ENSMUSG00000000732(Icosl);ENSMUSG00000033721(Vav3);ENSMUSG00000022887(Masp1);ENSMUSG00000078612(Fyb2);ENSMUSG00000035356(Nfkbiz);ENSMUSG00…	ENSMUSG00000000127(Fer);ENSMUSG00000000409(Lck);ENSMUSG00000000706(Btn1a1);ENSMUSG00000000732(Icosl);ENSMUSG00000002413(Braf);ENSMUSG00000002699(Lcp2);ENSMUSG00000003068(Stk11);ENSMUSG00000003235(Eif2b5);ENSMUSG00000003352(Cacnb3);ENSMUSG00000003379(Cd79a);ENSMUSG00000003518(Dusp3);ENSMUSG00000003873(Bax);ENSMUSG00000004221(Ikbkg);ENSMUSG00000004266(Ptpn6);ENSMUSG00000004788(Eif2b2);ENSMUSG000000…
GO:0050919	negative chemotaxis	45	0.501165	1.31637	0.0749574	0.580988	ENSMUSG00000031398(Plxna3);ENSMUSG00000038777(Sema6c);ENSMUSG00000022883(Robo1);ENSMUSG00000021451(Sema4d);ENSMUSG00000063531(Sema3e);ENSMUSG00000043811(Rtn4r);ENSMUSG00000025856(Pdgfa);ENSMUSG00000001227(Sema6b);ENSMUSG00000000627(Sema4f);ENSMUSG00000026121(Sema4c);ENSMUSG00000027087(Itgav);ENSMUSG00000048915(Efna5);ENSMUSG00000050199(Lgr4);ENSMUSG00000030539(Sema4b);	ENSMUSG00000000627(Sema4f);ENSMUSG00000001227(Sema6b);ENSMUSG00000007815(Rhoa);ENSMUSG00000019647(Sema6a);ENSMUSG00000020689(Itgb3);ENSMUSG00000020902(Ntn1);ENSMUSG00000021451(Sema4d);ENSMUSG00000021904(Sema3g);ENSMUSG00000021994(Wnt5a);ENSMUSG00000022883(Robo1);ENSMUSG00000025020(Slit1);ENSMUSG00000025207(Sema4g);ENSMUSG00000025856(Pdgfa);ENSMUSG00000025969(Nrp2);ENSMUSG00000026121(Sema4c);ENSMU…
GO:0050913	sensory perception of bitter taste	48	0.49907	1.31628	0.0655738	0.580122	ENSMUSG00000028972(Car6);ENSMUSG00000026417(Pigr);	ENSMUSG00000009108(Gnat2);ENSMUSG00000009356(Lpo);ENSMUSG00000026417(Pigr);ENSMUSG00000028777(Gnat3);ENSMUSG00000028972(Car6);ENSMUSG00000030194(Tas2r116);ENSMUSG00000030196(Tas2r103);ENSMUSG00000033355(Rtp4);ENSMUSG00000033383(Rtp1);ENSMUSG00000034837(Gnat1);ENSMUSG00000037053(Azgp1);ENSMUSG00000037140(Tas2r108);ENSMUSG00000038555(Reep2);ENSMUSG00000040061(Plcb2);ENSMUSG00000042644(Itpr3);ENSMUS…
GO:0150034	distal axon	389	0.393468	1.31601	0.00133156	0.580127	ENSMUSG00000050379(Septin6);ENSMUSG00000025401(Myo1a);ENSMUSG00000004267(Eno2);ENSMUSG00000074657(Kif5a);ENSMUSG00000025586(Cpeb1);ENSMUSG00000034156(Tspoap1);ENSMUSG00000008932(Slc1a7);ENSMUSG00000031144(Syp);ENSMUSG00000033615(Cplx1);ENSMUSG00000015766(Eps8);ENSMUSG00000036131(Frmd7);ENSMUSG00000022687(Boc);ENSMUSG00000043051(Disc1);ENSMUSG00000049044(Rapgef4);ENSMUSG00000022865(Cxadr);ENSMUSG0…	ENSMUSG00000000120(Ngfr);ENSMUSG00000000214(Th);ENSMUSG00000000263(Glra1);ENSMUSG00000000579(Dynlt1c);ENSMUSG00000000838(Fmr1);ENSMUSG00000000881(Dlg3);ENSMUSG00000000889(Dbh);ENSMUSG00000001175(Calm1);ENSMUSG00000001507(Itga3);ENSMUSG00000001761(Smo);ENSMUSG00000001985(Grik3);ENSMUSG00000001986(Gria3);ENSMUSG00000003161(Sri);ENSMUSG00000003269(Cyth2);ENSMUSG00000003378(Grik5);ENSMUSG00000003476(…
GO:0050750	low-density lipoprotein particle receptor binding	26	0.566536	1.31543	0.110924	0.581538	ENSMUSG00000051355(Commd1);ENSMUSG00000027070(Lrp2);ENSMUSG00000020048(Hsp90b1);ENSMUSG00000002985(Apoe);ENSMUSG00000021661(Ankra2);ENSMUSG00000026000(Lancl1);ENSMUSG00000032079(Apoa5);ENSMUSG00000117679(Apbb3);	ENSMUSG00000002985(Apoe);ENSMUSG00000020048(Hsp90b1);ENSMUSG00000020609(Apob);ENSMUSG00000021661(Ankra2);ENSMUSG00000022037(Clu);ENSMUSG00000022150(Dab2);ENSMUSG00000022841(Ap2m1);ENSMUSG00000024101(Washc1);ENSMUSG00000024868(Dkk1);ENSMUSG00000026000(Lancl1);ENSMUSG00000027070(Lrp2);ENSMUSG00000028410(Dnaja1);ENSMUSG00000029103(Lrpap1);ENSMUSG00000029146(Snx17);ENSMUSG00000032079(Apoa5);ENSMUSG00…
GO:0006826	iron ion transport	66	0.47359	1.31536	0.0475436	0.580601	ENSMUSG00000026822(Lcn2);ENSMUSG00000063730(Hsd3b2);ENSMUSG00000034248(Slc25a37);ENSMUSG00000029716(Tfr2);ENSMUSG00000026177(Slc11a1);ENSMUSG00000024661(Fth1);ENSMUSG00000027886(Cfap276);ENSMUSG00000023030(Slc11a2);ENSMUSG00000022780(Meltf);ENSMUSG00000038970(Lmtk2);ENSMUSG00000022797(Tfrc);ENSMUSG00000022032(Scara5);ENSMUSG00000034258(Flvcr2);ENSMUSG00000040414(Slc25a28);ENSMUSG00000066595(Flvcr…	ENSMUSG00000003617(Cp);ENSMUSG00000006611(Hfe);ENSMUSG00000012428(Steap4);ENSMUSG00000015653(Steap2);ENSMUSG00000018417(Myo1b);ENSMUSG00000020829(Slc46a1);ENSMUSG00000021474(Sfxn1);ENSMUSG00000022032(Scara5);ENSMUSG00000022094(Slc39a14);ENSMUSG00000022199(Slc22a17);ENSMUSG00000022780(Meltf);ENSMUSG00000022797(Tfrc);ENSMUSG00000022822(Abcc5);ENSMUSG00000023030(Slc11a2);ENSMUSG00000024510(Ftmt);ENS…
GO:0016878	acid-thiol ligase activity	30	0.544582	1.31482	0.0933333	0.581615	ENSMUSG00000032281(Acsbg1);ENSMUSG00000020333(Acsl6);ENSMUSG00000015016(Acsf3);ENSMUSG00000024209(Acsbg3);ENSMUSG00000055923(Aasdh);ENSMUSG00000076435(Acsf2);ENSMUSG00000027452(Acss1);ENSMUSG00000031808(Slc27a1);ENSMUSG00000020231(Dip2a);ENSMUSG00000018796(Acsl1);	ENSMUSG00000015016(Acsf3);ENSMUSG00000018796(Acsl1);ENSMUSG00000020231(Dip2a);ENSMUSG00000020333(Acsl6);ENSMUSG00000022110(Sucla2);ENSMUSG00000024207(Acsbg2);ENSMUSG00000024209(Acsbg3);ENSMUSG00000024600(Slc27a6);ENSMUSG00000024981(Acsl5);ENSMUSG00000027359(Slc27a2);ENSMUSG00000027452(Acss1);ENSMUSG00000027605(Acss2);ENSMUSG00000027932(Slc27a3);ENSMUSG00000029482(Aacs);ENSMUSG00000030382(Slc27a5)…
GO:0015295	solute:proton symporter activity	20	0.606378	1.3148	0.0936937	0.580513	ENSMUSG00000026435(Slc45a3);ENSMUSG00000004902(Slc25a18);ENSMUSG00000020264(Slc36a2);ENSMUSG00000023030(Slc11a2);ENSMUSG00000079020(Slc45a4);ENSMUSG00000018566(Slc2a4);ENSMUSG00000032902(Slc16a1);	ENSMUSG00000004902(Slc25a18);ENSMUSG00000005949(Ctns);ENSMUSG00000018566(Slc2a4);ENSMUSG00000019082(Slc25a22);ENSMUSG00000020261(Slc36a1);ENSMUSG00000020264(Slc36a2);ENSMUSG00000020829(Slc46a1);ENSMUSG00000022243(Slc45a2);ENSMUSG00000022899(Slc15a2);ENSMUSG00000023030(Slc11a2);ENSMUSG00000025161(Slc16a3);ENSMUSG00000025557(Slc15a1);ENSMUSG00000026435(Slc45a3);ENSMUSG00000027822(Slc33a1);ENSMUSG00…
GO:0010829	negative regulation of glucose transmembrane transport	24	0.562526	1.31475	0.106272	0.579574	ENSMUSG00000052276(Ostn);ENSMUSG00000020176(Grb10);ENSMUSG00000020263(Appl2);ENSMUSG00000034748(Sirt6);ENSMUSG00000024401(Tnf);ENSMUSG00000024143(Rhoq);ENSMUSG00000019768(Esr1);ENSMUSG00000027882(Stxbp3);ENSMUSG00000020681(Ace);ENSMUSG00000005057(Sh2b2);ENSMUSG00000027398(Il1b);ENSMUSG00000037370(Enpp1);ENSMUSG00000027533(Fabp5);	ENSMUSG00000005057(Sh2b2);ENSMUSG00000006127(Inpp5k);ENSMUSG00000013698(Pea15a);ENSMUSG00000019768(Esr1);ENSMUSG00000020176(Grb10);ENSMUSG00000020263(Appl2);ENSMUSG00000020681(Ace);ENSMUSG00000022346(Myc);ENSMUSG00000024143(Rhoq);ENSMUSG00000024401(Tnf);ENSMUSG00000024858(Grk2);ENSMUSG00000027398(Il1b);ENSMUSG00000027533(Fabp5);ENSMUSG00000027882(Stxbp3);ENSMUSG00000034748(Sirt6);ENSMUSG000000373…
GO:0050798	activated T cell proliferation	52	0.499706	1.31456	0.0679117	0.579298	ENSMUSG00000025383(Il23a);ENSMUSG00000090958(Lrrc32);ENSMUSG00000053216(Btn2a2);ENSMUSG00000000732(Icosl);ENSMUSG00000000791(Il12rb1);ENSMUSG00000031805(Jak3);ENSMUSG00000028581(Laptm5);ENSMUSG00000005465(Il27ra);ENSMUSG00000079037(Prnp);ENSMUSG00000030744(Rps3);ENSMUSG00000015452(Ager);ENSMUSG00000035678(Tnfsf9);ENSMUSG00000040423(Rc3h1);	ENSMUSG00000000706(Btn1a1);ENSMUSG00000000732(Icosl);ENSMUSG00000000791(Il12rb1);ENSMUSG00000000869(Il4);ENSMUSG00000004043(Stat5a);ENSMUSG00000004296(Il12b);ENSMUSG00000005465(Il27ra);ENSMUSG00000015316(Slamf1);ENSMUSG00000015452(Ager);ENSMUSG00000016496(Cd274);ENSMUSG00000016498(Pdcd1lg2);ENSMUSG00000019843(Fyn);ENSMUSG00000019987(Arg1);ENSMUSG00000020053(Igf1);ENSMUSG00000020612(Prkar1a);ENSMU…
GO:0005201	extracellular matrix structural constituent	138	0.431323	1.31436	0.0401786	0.578949	ENSMUSG00000029797(Sspo);ENSMUSG00000032572(Col6a4);ENSMUSG00000022371(Col14a1);ENSMUSG00000058806(Col13a1);ENSMUSG00000004098(Col5a3);ENSMUSG00000024053(Emilin2);ENSMUSG00000057606(Colq);ENSMUSG00000030284(Creld1);ENSMUSG00000009654(Oit3);ENSMUSG00000040998(Npnt);ENSMUSG00000028108(Ecm1);ENSMUSG00000027570(Col9a3);ENSMUSG00000026639(Lamb3);ENSMUSG00000031502(Col4a1);ENSMUSG00000026478(Lamc1);ENS…	ENSMUSG00000001119(Col6a1);ENSMUSG00000001435(Col18a1);ENSMUSG00000001506(Col1a1);ENSMUSG00000001870(Ltbp1);ENSMUSG00000002900(Lamb1);ENSMUSG00000004098(Col5a3);ENSMUSG00000004948(Zp3);ENSMUSG00000005397(Nid1);ENSMUSG00000006369(Fbln1);ENSMUSG00000007594(Hapln4);ENSMUSG00000009654(Oit3);ENSMUSG00000015354(Pcolce2);ENSMUSG00000015647(Lama5);ENSMUSG00000017344(Vtn);ENSMUSG00000018593(Sparc);ENSMUSG…
GO:0006631	fatty acid metabolic process	462	0.385496	1.31426	0.00129366	0.578198	ENSMUSG00000032281(Acsbg1);ENSMUSG00000021751(Acox2);ENSMUSG00000078937(Cpt1b);ENSMUSG00000021214(Akr1c18);ENSMUSG00000020333(Acsl6);ENSMUSG00000026435(Slc45a3);ENSMUSG00000042540(Acot5);ENSMUSG00000023070(Rgn);ENSMUSG00000015568(Lpl);ENSMUSG00000015016(Acsf3);ENSMUSG00000052131(Akr1b7);ENSMUSG00000046338(Gpat2);ENSMUSG00000019577(Pdk4);ENSMUSG00000074028(Slc22a13);ENSMUSG00000017969(Ptgis);ENSMU…	ENSMUSG00000000214(Th);ENSMUSG00000000215(Ins2);ENSMUSG00000000320(Alox12);ENSMUSG00000000440(Pparg);ENSMUSG00000000567(Sox9);ENSMUSG00000001642(Akr1b3);ENSMUSG00000001729(Akt1);ENSMUSG00000002108(Nr1h3);ENSMUSG00000002250(Ppard);ENSMUSG00000002475(Abhd3);ENSMUSG00000002661(Alkbh7);ENSMUSG00000002992(Apoc2);ENSMUSG00000002997(Prkar2b);ENSMUSG00000003053(Cyp2c29);ENSMUSG00000003123(Lipe);ENSMUSG00…
GO:0010529	negative regulation of transposition	20	0.583923	1.31389	0.108202	0.578619	ENSMUSG00000054003(Tdrd9);ENSMUSG00000034748(Sirt6);ENSMUSG00000000730(Dnmt3l);ENSMUSG00000040627(Aicda);ENSMUSG00000086598(Btbd18);ENSMUSG00000033644(Piwil2);ENSMUSG00000033706(Smyd5);ENSMUSG00000023977(Ubr2);ENSMUSG00000025138(Sirt7);ENSMUSG00000034610(Tut4);ENSMUSG00000039329(Tex19.1);ENSMUSG00000035248(Tut7);	ENSMUSG00000000730(Dnmt3l);ENSMUSG00000002227(Mov10);ENSMUSG00000009585(Apobec3);ENSMUSG00000009628(Tex15);ENSMUSG00000021758(Ddx4);ENSMUSG00000022652(Morc1);ENSMUSG00000023977(Ubr2);ENSMUSG00000025138(Sirt7);ENSMUSG00000029423(Piwil1);ENSMUSG00000033644(Piwil2);ENSMUSG00000033706(Smyd5);ENSMUSG00000034610(Tut4);ENSMUSG00000034748(Sirt6);ENSMUSG00000035248(Tut7);ENSMUSG00000039329(Tex19.1);ENSMUS…
GO:0009074	aromatic amino acid family catabolic process	16	0.62861	1.31342	0.117845	0.579436	ENSMUSG00000000673(Haao);ENSMUSG00000017718(Afmid);ENSMUSG00000028011(Tdo2);ENSMUSG00000026348(Acmsd);ENSMUSG00000021033(Gstz1);ENSMUSG00000022821(Hgd);ENSMUSG00000030630(Fah);ENSMUSG00000015806(Qdpr);	ENSMUSG00000000673(Haao);ENSMUSG00000001670(Tat);ENSMUSG00000015806(Qdpr);ENSMUSG00000017718(Afmid);ENSMUSG00000020051(Pah);ENSMUSG00000021033(Gstz1);ENSMUSG00000022821(Hgd);ENSMUSG00000026348(Acmsd);ENSMUSG00000026866(Kynu);ENSMUSG00000028011(Tdo2);ENSMUSG00000029445(Hpd);ENSMUSG00000030630(Fah);ENSMUSG00000031549(Ido2);ENSMUSG00000031551(Ido1);ENSMUSG00000039783(Kmo);ENSMUSG00000074141(Il4i1)
GO:0006766	vitamin metabolic process	87	0.455738	1.31268	0.0360065	0.581503	ENSMUSG00000025068(Gsto1);ENSMUSG00000023070(Rgn);ENSMUSG00000034450(Gulo);ENSMUSG00000090700(Cyp4f40);ENSMUSG00000006724(Cyp27b1);ENSMUSG00000051483(Cbr1);ENSMUSG00000029275(Gfi1);ENSMUSG00000025545(Clybl);ENSMUSG00000032788(Pdxk);ENSMUSG00000054545(Ugt1a6a);ENSMUSG00000027070(Lrp2);ENSMUSG00000028766(Alpl);ENSMUSG00000025069(Gsto2);ENSMUSG00000029735(Tpk1);ENSMUSG00000045691(Thtpa);ENSMUSG00000…	ENSMUSG00000000182(Fgf23);ENSMUSG00000001642(Akr1b3);ENSMUSG00000001827(Folr1);ENSMUSG00000002250(Ppard);ENSMUSG00000002308(Cd320);ENSMUSG00000003484(Cyp4f18);ENSMUSG00000003849(Nqo1);ENSMUSG00000006724(Cyp27b1);ENSMUSG00000017754(Pltp);ENSMUSG00000018659(Pnpo);ENSMUSG00000020010(Vnn3);ENSMUSG00000020085(Aifm2);ENSMUSG00000020256(Aldh1l2);ENSMUSG00000020534(Shmt1);ENSMUSG00000021240(Abcd4);ENSMUS…
GO:0001659	temperature homeostasis	182	0.420102	1.31268	0.0192593	0.580358	ENSMUSG00000026822(Lcn2);ENSMUSG00000057722(Lepr);ENSMUSG00000025408(Ddit3);ENSMUSG00000020176(Grb10);ENSMUSG00000058881(Zfp516);ENSMUSG00000045730(Adrb2);ENSMUSG00000058756(Thra);ENSMUSG00000020889(Nr1d1);ENSMUSG00000038205(Prkab2);ENSMUSG00000028042(Zbtb7b);ENSMUSG00000026981(Il1rn);ENSMUSG00000028766(Alpl);ENSMUSG00000039191(Rbpj);ENSMUSG00000038910(Plcl2);ENSMUSG00000020263(Appl2);ENSMUSG0000…	ENSMUSG00000000134(Tfe3);ENSMUSG00000000301(Pemt);ENSMUSG00000000869(Il4);ENSMUSG00000000889(Dbh);ENSMUSG00000002108(Nr1h3);ENSMUSG00000002147(Stat6);ENSMUSG00000002944(Cd36);ENSMUSG00000003068(Stk11);ENSMUSG00000004040(Stat3);ENSMUSG00000005268(Prlr);ENSMUSG00000005952(Trpv1);ENSMUSG00000006457(Actn3);ENSMUSG00000006717(Acot13);ENSMUSG00000007655(Cav1);ENSMUSG00000007682(Dio2);ENSMUSG00000009292…
GO:0009913	epidermal cell differentiation	252	0.404553	1.31259	0.0143678	0.579587	ENSMUSG00000042064(Myo3b);ENSMUSG00000046186(Cd109);ENSMUSG00000036853(Mcoln3);ENSMUSG00000024136(Dnase1l2);ENSMUSG00000042622(Maff);ENSMUSG00000002799(Jag2);ENSMUSG00000039518(Cdsn);ENSMUSG00000040728(Esrp1);ENSMUSG00000021108(Prkch);ENSMUSG00000026638(Irf6);ENSMUSG00000006724(Cyp27b1);ENSMUSG00000034584(Exph5);ENSMUSG00000026525(Opn3);ENSMUSG00000074818(Pdzd7);ENSMUSG00000027276(Jag1);ENSMUSG00…	ENSMUSG00000001052(Sec24b);ENSMUSG00000001420(Tmem79);ENSMUSG00000001510(Dlx3);ENSMUSG00000001804(Dsg4);ENSMUSG00000001847(Rac1);ENSMUSG00000002057(Foxn1);ENSMUSG00000002799(Jag2);ENSMUSG00000003032(Klf4);ENSMUSG00000003271(Sult2b1);ENSMUSG00000003308(Keap1);ENSMUSG00000004207(Psap);ENSMUSG00000004936(Map2k1);ENSMUSG00000005355(Casp14);ENSMUSG00000005836(Gata6);ENSMUSG00000006445(Epha2);ENSMUSG00…
GO:0050767	regulation of neurogenesis	447	0.388475	1.31169	0.00130548	0.582415	ENSMUSG00000048078(Tenm4);ENSMUSG00000009248(Ascl2);ENSMUSG00000028977(Casz1);ENSMUSG00000030093(Wnt7a);ENSMUSG00000038780(Smurf1);ENSMUSG00000031398(Plxna3);ENSMUSG00000027296(Itpka);ENSMUSG00000038777(Sema6c);ENSMUSG00000059146(Ntrk3);ENSMUSG00000033618(Map3k13);ENSMUSG00000022883(Robo1);ENSMUSG00000021451(Sema4d);ENSMUSG00000021108(Prkch);ENSMUSG00000043051(Disc1);ENSMUSG00000004885(Crabp2);EN…	ENSMUSG00000000125(Wnt3);ENSMUSG00000000247(Lhx2);ENSMUSG00000000303(Cdh1);ENSMUSG00000000305(Cdh4);ENSMUSG00000000440(Pparg);ENSMUSG00000000579(Dynlt1c);ENSMUSG00000000627(Sema4f);ENSMUSG00000000753(Serpinf1);ENSMUSG00000000766(Oprm1);ENSMUSG00000000861(Bcl11a);ENSMUSG00000001227(Sema6b);ENSMUSG00000001313(Rnd2);ENSMUSG00000001627(Ifrd1);ENSMUSG00000001761(Smo);ENSMUSG00000002274(Metrn);ENSMUSG0…
GO:0016082	synaptic vesicle priming	24	0.569385	1.3114	0.0954861	0.582489	ENSMUSG00000029608(Rph3a);ENSMUSG00000027438(Napb);ENSMUSG00000007207(Stx1a);ENSMUSG00000031840(Rab3a);ENSMUSG00000019790(Stxbp5);ENSMUSG00000030337(Vamp1);ENSMUSG00000017978(Cadps2);ENSMUSG00000038486(Sv2a);ENSMUSG00000036104(Rab3gap1);ENSMUSG00000034799(Unc13a);	ENSMUSG00000006024(Napa);ENSMUSG00000007207(Stx1a);ENSMUSG00000009894(Snap47);ENSMUSG00000017978(Cadps2);ENSMUSG00000019790(Stxbp5);ENSMUSG00000022765(Snap29);ENSMUSG00000025889(Snca);ENSMUSG00000026797(Stxbp1);ENSMUSG00000027273(Snap25);ENSMUSG00000027287(Snap23);ENSMUSG00000027438(Napb);ENSMUSG00000028456(Unc13b);ENSMUSG00000029608(Rph3a);ENSMUSG00000030172(Erc1);ENSMUSG00000030337(Vamp1);ENSMU…
GO:0099550	trans-synaptic signaling, modulating synaptic transmission	15	0.628315	1.3109	0.127178	0.583456	ENSMUSG00000059481(Plg);ENSMUSG00000031538(Plat);ENSMUSG00000032482(Cspg5);	ENSMUSG00000003934(Efnb3);ENSMUSG00000024109(Nrxn1);ENSMUSG00000024261(Syt4);ENSMUSG00000028005(Gucy1b1);ENSMUSG00000028664(Ephb2);ENSMUSG00000031538(Plat);ENSMUSG00000032336(Nptn);ENSMUSG00000032482(Cspg5);ENSMUSG00000033910(Gucy1a1);ENSMUSG00000044288(Cnr1);ENSMUSG00000048376(F2r);ENSMUSG00000048482(Bdnf);ENSMUSG00000049583(Grm5);ENSMUSG00000055254(Ntrk2);ENSMUSG00000059481(Plg)
GO:0051703	biological process involved in intraspecies interaction between organisms	59	0.480013	1.31049	0.0758065	0.584103	ENSMUSG00000022623(Shank3);ENSMUSG00000040936(Ulk4);ENSMUSG00000051790(Nlgn2);ENSMUSG00000000884(Gnb1l);ENSMUSG00000046876(Atxn1);ENSMUSG00000033768(Nrxn2);ENSMUSG00000025235(Bbs4);ENSMUSG00000031302(Nlgn3);ENSMUSG00000031393(Mecp2);ENSMUSG00000027950(Chrnb2);ENSMUSG00000029071(Dvl1);ENSMUSG00000020886(Dlg4);ENSMUSG00000028991(Mtor);ENSMUSG00000027398(Il1b);ENSMUSG00000023992(Trem2);ENSMUSG000000…	ENSMUSG00000000214(Th);ENSMUSG00000000884(Gnb1l);ENSMUSG00000005442(Cic);ENSMUSG00000009545(Kcnq1);ENSMUSG00000013663(Pten);ENSMUSG00000019803(Nr2e1);ENSMUSG00000020091(Eif4ebp2);ENSMUSG00000020123(Avpr1a);ENSMUSG00000020838(Slc6a4);ENSMUSG00000020886(Dlg4);ENSMUSG00000021478(Drd1);ENSMUSG00000022619(Mapk8ip2);ENSMUSG00000022623(Shank3);ENSMUSG00000023992(Trem2);ENSMUSG00000024109(Nrxn1);ENSMUSG0…
GO:0051412	response to corticosterone	29	0.545058	1.31037	0.0934256	0.583454	ENSMUSG00000063730(Hsd3b2);ENSMUSG00000059146(Ntrk3);ENSMUSG00000024912(Fosl1);ENSMUSG00000003545(Fosb);ENSMUSG00000048756(Foxo3);	ENSMUSG00000000214(Th);ENSMUSG00000003545(Fosb);ENSMUSG00000005892(Trh);ENSMUSG00000019370(Calm3);ENSMUSG00000019943(Atp2b1);ENSMUSG00000020123(Avpr1a);ENSMUSG00000020804(Aanat);ENSMUSG00000021250(Fos);ENSMUSG00000022055(Nefl);ENSMUSG00000024798(Htr7);ENSMUSG00000024912(Fosl1);ENSMUSG00000027869(Hsd3b6);ENSMUSG00000027871(Hsd3b1);ENSMUSG00000031161(Hdac6);ENSMUSG00000031574(Star);ENSMUSG000000380…
GO:0034113	heterotypic cell-cell adhesion	60	0.477809	1.31035	0.0594228	0.582405	ENSMUSG00000020598(Nrcam);ENSMUSG00000057058(Skap1);ENSMUSG00000022865(Cxadr);ENSMUSG00000001281(Itgb7);ENSMUSG00000026981(Il1rn);ENSMUSG00000055447(Cd47);ENSMUSG00000041607(Mbp);ENSMUSG00000025348(Itga7);ENSMUSG00000001034(Mapk7);ENSMUSG00000064158(Izumo1);ENSMUSG00000024401(Tnf);ENSMUSG00000003032(Klf4);ENSMUSG00000015452(Ager);ENSMUSG00000000409(Lck);ENSMUSG00000022667(Cd200r1);ENSMUSG00000027…	ENSMUSG00000000157(Itgb2l);ENSMUSG00000000409(Lck);ENSMUSG00000000555(Itga5);ENSMUSG00000001034(Mapk7);ENSMUSG00000001281(Itgb7);ENSMUSG00000001552(Jup);ENSMUSG00000003032(Klf4);ENSMUSG00000005087(Cd44);ENSMUSG00000008999(Bmp7);ENSMUSG00000015452(Ager);ENSMUSG00000016529(Il10);ENSMUSG00000018924(Alox15);ENSMUSG00000019850(Tnfaip3);ENSMUSG00000019851(Perp);ENSMUSG00000020310(Madcam1);ENSMUSG000000…
GO:0051238	sequestering of metal ion	30	0.549038	1.31012	0.103627	0.582342	ENSMUSG00000026822(Lcn2);ENSMUSG00000063354(Slc39a4);ENSMUSG00000028836(Slc30a2);ENSMUSG00000024661(Fth1);ENSMUSG00000031781(Ciapin1);	ENSMUSG00000004846(Plod3);ENSMUSG00000005540(Fcer2a);ENSMUSG00000005802(Slc30a4);ENSMUSG00000020198(Ap3d1);ENSMUSG00000022315(Slc30a8);ENSMUSG00000024510(Ftmt);ENSMUSG00000024659(Anxa1);ENSMUSG00000024661(Fth1);ENSMUSG00000025991(Cps1);ENSMUSG00000026822(Lcn2);ENSMUSG00000027861(Casq2);ENSMUSG00000028836(Slc30a2);ENSMUSG00000029151(Slc30a3);ENSMUSG00000029618(Ocm);ENSMUSG00000031138(F9);ENSMUSG00…
GO:0020037	heme binding	183	0.416377	1.31008	0.0299401	0.581365	ENSMUSG00000021259(Cyp46a1);ENSMUSG00000017969(Ptgis);ENSMUSG00000090700(Cyp4f40);ENSMUSG00000020826(Nos2);ENSMUSG00000061740(Cyp2d22);ENSMUSG00000006724(Cyp27b1);ENSMUSG00000024055(Cyp4f13);ENSMUSG00000020889(Nr1d1);ENSMUSG00000079057(Cyp4v3);ENSMUSG00000021933(Gucy1b2);ENSMUSG00000025197(Cyp2c23);ENSMUSG00000033579(Fa2h);ENSMUSG00000020810(Cygb);ENSMUSG00000027886(Cfap276);ENSMUSG00000064351(mt…	ENSMUSG00000000171(Sdhd);ENSMUSG00000001467(Cyp51);ENSMUSG00000003053(Cyp2c29);ENSMUSG00000003484(Cyp4f18);ENSMUSG00000003555(Cyp17a1);ENSMUSG00000004070(Hmox2);ENSMUSG00000005413(Hmox1);ENSMUSG00000005547(Cyp2a5);ENSMUSG00000006143(Upk3bl);ENSMUSG00000006373(Pgrmc1);ENSMUSG00000006519(Cyba);ENSMUSG00000006724(Cyp27b1);ENSMUSG00000009350(Mpo);ENSMUSG00000009356(Lpo);ENSMUSG00000012428(Steap4);ENS…
GO:0032409	regulation of transporter activity	301	0.400636	1.31003	0.00409836	0.580411	ENSMUSG00000075224(Lrrc55);ENSMUSG00000040584(Abcb1a);ENSMUSG00000021559(Dapk1);ENSMUSG00000029608(Rph3a);ENSMUSG00000025068(Gsto1);ENSMUSG00000042807(Hecw2);ENSMUSG00000062901(Klhl24);ENSMUSG00000023070(Rgn);ENSMUSG00000047330(Kcne4);ENSMUSG00000020599(Rgs9);ENSMUSG00000045322(Tlr9);ENSMUSG00000028785(Hpca);ENSMUSG00000022623(Shank3);ENSMUSG00000017817(Jph2);ENSMUSG00000045730(Adrb2);ENSMUSG0000…	ENSMUSG00000000215(Ins2);ENSMUSG00000000359(Rem1);ENSMUSG00000000766(Oprm1);ENSMUSG00000001175(Calm1);ENSMUSG00000001983(Taco1);ENSMUSG00000002028(Kmt2a);ENSMUSG00000002588(Pon1);ENSMUSG00000003161(Sri);ENSMUSG00000003352(Cacnb3);ENSMUSG00000004035(Gstm7);ENSMUSG00000004264(Phb2);ENSMUSG00000005312(Ubqln1);ENSMUSG00000005362(Crbn);ENSMUSG00000005534(Insr);ENSMUSG00000005583(Mef2c);ENSMUSG00000005…
[truncated: 6,332 more rows]

## Sheet: Renca-P3-vs-Renca-P17.go.Gsea
id	name	SIZE	ES	NES	NOM p-val	FDR q-val	Core_Genes	Genes
GO:0042571	immunoglobulin complex, circulating	133	0.853085	2.62405	0	0	ENSMUSG00000026417(Pigr);	ENSMUSG00000026417(Pigr);ENSMUSG00000067149(Jchain);ENSMUSG00000075370(Igll1);ENSMUSG00000076490(Trbc1);ENSMUSG00000076498(Trbc2);ENSMUSG00000076572(Igkv18-36);ENSMUSG00000076596(Igkv3-10);ENSMUSG00000076598(Igkv3-7);ENSMUSG00000076612(Ighg2c);ENSMUSG00000076615(Ighg3);ENSMUSG00000076617(Ighm);ENSMUSG00000076633(Ighv5-2);ENSMUSG00000076646(Ighv2-6-8);ENSMUSG00000076652(Ighv7-3);ENSMUSG00000076653…
[truncated: 6,844 more rows]

## Sheet: Renca-P3-vs-Renca-P24.go.Gsea
id	name	SIZE	ES	NES	NOM p-val	FDR q-val	Core_Genes	Genes
[truncated: 6,845 more rows]

## Sheet: Renca-P3-vs-Renca-P39.go.Gsea
id	name	SIZE	ES	NES	NOM p-val	FDR q-val	Core_Genes	Genes
[truncated: 6,845 more rows]
