# Supplementary material for: Cell passage number drives transcriptomic drift as an overlooked factor in experimental reproducibility
Source: Sci Rep. 2025 Nov 21;15:44984. doi: 10.1038/s41598-025-29424-1 (PMC12748706; doi:10.1038/s41598-025-29424-1)
Supplement: Supplementary file 2 — Supplementary Information 2. [file 41598_2025_29424_MOESM2_ESM.zip › ACHN-GO.xlsx]

## Sheet: ACHN-P3-vs-ACHN-P10.PFC
GO ID	Description	ACHN-P3-vs-ACHN-P10 (1939)	All (17699)	pvalue	p.adjust	Genes
GO:0022402	cell cycle process	258	1246	1.30860102617947e-25	1.24434871579406e-21	ENSG00000003137(CYP26B1);ENSG00000006611(USH1C);ENSG00000006634(DBF4);ENSG00000007047(MARK4);ENSG00000007968(E2F2);ENSG00000011426(ANLN);ENSG00000012048(BRCA1);ENSG00000013810(TACC3);ENSG00000015475(BID);ENSG00000025770(NCAPH2);ENSG00000040275(SPDL1);ENSG00000041357(PSMA4);ENSG00000051180(RAD51);ENSG00000058091(CDK14);ENSG00000058453(CROCC);ENSG00000058804(NDC1);ENSG00000066279(ASPM);ENSG00000068…
GO:0000278	mitotic cell cycle	211	945	3.0669923753568e-25	1.45820152486339e-21	ENSG00000006611(USH1C);ENSG00000006634(DBF4);ENSG00000007968(E2F2);ENSG00000011426(ANLN);ENSG00000011485(PPP5C);ENSG00000012048(BRCA1);ENSG00000013810(TACC3);ENSG00000015475(BID);ENSG00000025770(NCAPH2);ENSG00000040275(SPDL1);ENSG00000041357(PSMA4);ENSG00000051180(RAD51);ENSG00000058091(CDK14);ENSG00000068903(SIRT2);ENSG00000071539(TRIP13);ENSG00000072501(SMC1A);ENSG00000073111(MCM2);ENSG00000075…
GO:1903047	mitotic cell cycle process	186	792	5.56820976199856e-25	1.76493688756148e-21	ENSG00000006611(USH1C);ENSG00000006634(DBF4);ENSG00000007968(E2F2);ENSG00000011426(ANLN);ENSG00000012048(BRCA1);ENSG00000013810(TACC3);ENSG00000015475(BID);ENSG00000025770(NCAPH2);ENSG00000040275(SPDL1);ENSG00000041357(PSMA4);ENSG00000051180(RAD51);ENSG00000058091(CDK14);ENSG00000068903(SIRT2);ENSG00000071539(TRIP13);ENSG00000072501(SMC1A);ENSG00000073111(MCM2);ENSG00000075131(TIPIN);ENSG00000075…
GO:0007059	chromosome segregation	110	368	1.03607392001971e-23	2.46300672636685e-20	ENSG00000012048(BRCA1);ENSG00000013810(TACC3);ENSG00000025770(NCAPH2);ENSG00000040275(SPDL1);ENSG00000058804(NDC1);ENSG00000068903(SIRT2);ENSG00000071539(TRIP13);ENSG00000072501(SMC1A);ENSG00000075624(ACTB);ENSG00000076382(SPAG5);ENSG00000079616(KIF22);ENSG00000080986(NDC80);ENSG00000082014(SMARCD3);ENSG00000086827(ZW10);ENSG00000089685(BIRC5);ENSG00000090273(NUDC);ENSG00000090889(KIF4A);ENSG0000…
GO:0007049	cell cycle	332	1807	2.0444923428133e-23	3.88821553756234e-20	ENSG00000003137(CYP26B1);ENSG00000006611(USH1C);ENSG00000006634(DBF4);ENSG00000006837(CDKL3);ENSG00000007047(MARK4);ENSG00000007968(E2F2);ENSG00000011426(ANLN);ENSG00000011485(PPP5C);ENSG00000012048(BRCA1);ENSG00000013810(TACC3);ENSG00000015475(BID);ENSG00000025770(NCAPH2);ENSG00000040275(SPDL1);ENSG00000041357(PSMA4);ENSG00000051180(RAD51);ENSG00000058091(CDK14);ENSG00000058453(CROCC);ENSG000000…
GO:0000280	nuclear division	129	481	7.36334085300029e-23	1.04435397706143e-19	ENSG00000003137(CYP26B1);ENSG00000011426(ANLN);ENSG00000013810(TACC3);ENSG00000025770(NCAPH2);ENSG00000040275(SPDL1);ENSG00000051180(RAD51);ENSG00000058804(NDC1);ENSG00000066279(ASPM);ENSG00000068903(SIRT2);ENSG00000071242(RPS6KA2);ENSG00000071539(TRIP13);ENSG00000072501(SMC1A);ENSG00000075624(ACTB);ENSG00000076382(SPAG5);ENSG00000078401(EDN1);ENSG00000079616(KIF22);ENSG00000080986(NDC80);ENSG000…
GO:0048285	organelle fission	137	527	7.68795650376488e-23	1.04435397706143e-19	ENSG00000003137(CYP26B1);ENSG00000011426(ANLN);ENSG00000013810(TACC3);ENSG00000025770(NCAPH2);ENSG00000040275(SPDL1);ENSG00000051180(RAD51);ENSG00000058804(NDC1);ENSG00000066279(ASPM);ENSG00000068903(SIRT2);ENSG00000071242(RPS6KA2);ENSG00000071539(TRIP13);ENSG00000072501(SMC1A);ENSG00000075624(ACTB);ENSG00000076382(SPAG5);ENSG00000078401(EDN1);ENSG00000079616(KIF22);ENSG00000080986(NDC80);ENSG000…
GO:0071840	cellular component organization or biogenesis	906	6491	4.79113371921211e-22	5.69486131699849e-19	ENSG00000003137(CYP26B1);ENSG00000004777(ARHGAP33);ENSG00000005961(ITGA2B);ENSG00000006459(KDM7A);ENSG00000006611(USH1C);ENSG00000006747(SCIN);ENSG00000006837(CDKL3);ENSG00000007047(MARK4);ENSG00000007255(TRAPPC6A);ENSG00000007516(BAIAP3);ENSG00000007944(MYLIP);ENSG00000011426(ANLN);ENSG00000011638(LDAF1);ENSG00000012048(BRCA1);ENSG00000012171(SEMA3B);ENSG00000012504(NR1H4);ENSG00000013810(TACC3)…
GO:0006260	DNA replication	96	312	7.82451215976668e-22	7.66917520121474e-19	ENSG00000006634(DBF4);ENSG00000012048(BRCA1);ENSG00000014138(POLA2);ENSG00000041357(PSMA4);ENSG00000049541(RFC2);ENSG00000051180(RAD51);ENSG00000051341(POLQ);ENSG00000065268(WDR18);ENSG00000065328(MCM10);ENSG00000073111(MCM2);ENSG00000075131(TIPIN);ENSG00000076003(MCM6);ENSG00000085840(ORC1);ENSG00000087191(PSMC5);ENSG00000091651(ORC6);ENSG00000093009(CDC45);ENSG00000094804(CDC6);ENSG00000100297(…
GO:0006261	DNA-dependent DNA replication	71	190	8.06517530888079e-22	7.66917520121474e-19	ENSG00000006634(DBF4);ENSG00000012048(BRCA1);ENSG00000014138(POLA2);ENSG00000041357(PSMA4);ENSG00000049541(RFC2);ENSG00000051180(RAD51);ENSG00000051341(POLQ);ENSG00000065268(WDR18);ENSG00000065328(MCM10);ENSG00000073111(MCM2);ENSG00000075131(TIPIN);ENSG00000076003(MCM6);ENSG00000085840(ORC1);ENSG00000087191(PSMC5);ENSG00000091651(ORC6);ENSG00000093009(CDC45);ENSG00000094804(CDC6);ENSG00000100297(…
GO:0098813	nuclear chromosome segregation	95	309	1.36904025892836e-21	1.18347307474089e-18	ENSG00000013810(TACC3);ENSG00000025770(NCAPH2);ENSG00000040275(SPDL1);ENSG00000058804(NDC1);ENSG00000068903(SIRT2);ENSG00000071539(TRIP13);ENSG00000072501(SMC1A);ENSG00000075624(ACTB);ENSG00000076382(SPAG5);ENSG00000079616(KIF22);ENSG00000080986(NDC80);ENSG00000082014(SMARCD3);ENSG00000086827(ZW10);ENSG00000089685(BIRC5);ENSG00000090273(NUDC);ENSG00000090889(KIF4A);ENSG00000094804(CDC6);ENSG00000…
GO:0140014	mitotic nuclear division	97	328	1.12541858062445e-20	8.91800440263158e-18	ENSG00000011426(ANLN);ENSG00000013810(TACC3);ENSG00000025770(NCAPH2);ENSG00000040275(SPDL1);ENSG00000068903(SIRT2);ENSG00000071539(TRIP13);ENSG00000072501(SMC1A);ENSG00000075624(ACTB);ENSG00000076382(SPAG5);ENSG00000078401(EDN1);ENSG00000079616(KIF22);ENSG00000080986(NDC80);ENSG00000082014(SMARCD3);ENSG00000086827(ZW10);ENSG00000087586(AURKA);ENSG00000088325(TPX2);ENSG00000089685(BIRC5);ENSG00000…
GO:0000070	mitotic sister chromatid segregation	71	200	2.4322488718967e-20	1.77127147253413e-17	ENSG00000013810(TACC3);ENSG00000025770(NCAPH2);ENSG00000040275(SPDL1);ENSG00000071539(TRIP13);ENSG00000072501(SMC1A);ENSG00000075624(ACTB);ENSG00000076382(SPAG5);ENSG00000079616(KIF22);ENSG00000080986(NDC80);ENSG00000082014(SMARCD3);ENSG00000086827(ZW10);ENSG00000089685(BIRC5);ENSG00000090273(NUDC);ENSG00000090889(KIF4A);ENSG00000094804(CDC6);ENSG00000101367(MAPRE1);ENSG00000109805(NCAPG);ENSG000…
GO:0000819	sister chromatid segregation	77	229	2.60782423130485e-20	1.77127147253413e-17	ENSG00000013810(TACC3);ENSG00000025770(NCAPH2);ENSG00000040275(SPDL1);ENSG00000071539(TRIP13);ENSG00000072501(SMC1A);ENSG00000075624(ACTB);ENSG00000076382(SPAG5);ENSG00000079616(KIF22);ENSG00000080986(NDC80);ENSG00000082014(SMARCD3);ENSG00000086827(ZW10);ENSG00000089685(BIRC5);ENSG00000090273(NUDC);ENSG00000090889(KIF4A);ENSG00000094804(CDC6);ENSG00000101367(MAPRE1);ENSG00000109805(NCAPG);ENSG000…
GO:0016043	cellular component organization	870	6294	2.23488926981493e-19	1.41677080444468e-16	ENSG00000003137(CYP26B1);ENSG00000004777(ARHGAP33);ENSG00000005961(ITGA2B);ENSG00000006459(KDM7A);ENSG00000006611(USH1C);ENSG00000006747(SCIN);ENSG00000006837(CDKL3);ENSG00000007047(MARK4);ENSG00000007255(TRAPPC6A);ENSG00000007516(BAIAP3);ENSG00000007944(MYLIP);ENSG00000011426(ANLN);ENSG00000011638(LDAF1);ENSG00000012048(BRCA1);ENSG00000012171(SEMA3B);ENSG00000012504(NR1H4);ENSG00000013810(TACC3)…
GO:0051301	cell division	147	656	6.52563047156957e-18	3.87826375963469e-15	ENSG00000007047(MARK4);ENSG00000011426(ANLN);ENSG00000013810(TACC3);ENSG00000040275(SPDL1);ENSG00000058091(CDK14);ENSG00000066279(ASPM);ENSG00000066468(FGFR2);ENSG00000068903(SIRT2);ENSG00000072501(SMC1A);ENSG00000073350(LLGL2);ENSG00000075131(TIPIN);ENSG00000076382(SPAG5);ENSG00000080839(RBL1);ENSG00000080986(NDC80);ENSG00000086827(ZW10);ENSG00000087586(AURKA);ENSG00000088325(TPX2);ENSG000000896…
GO:0051304	chromosome separation	51	133	1.31981486694243e-16	7.38242327632682e-14	ENSG00000013810(TACC3);ENSG00000025770(NCAPH2);ENSG00000040275(SPDL1);ENSG00000071539(TRIP13);ENSG00000075624(ACTB);ENSG00000080986(NDC80);ENSG00000082014(SMARCD3);ENSG00000086827(ZW10);ENSG00000089685(BIRC5);ENSG00000094804(CDC6);ENSG00000109805(NCAPG);ENSG00000110200(ANAPC15);ENSG00000110987(BCL7A);ENSG00000112029(FBXO5);ENSG00000112742(TTK);ENSG00000113810(SMC4);ENSG00000117399(CDC20);ENSG0000…
GO:0051983	regulation of chromosome segregation	50	129	1.55865244114833e-16	8.23401447937747e-14	ENSG00000013810(TACC3);ENSG00000025770(NCAPH2);ENSG00000040275(SPDL1);ENSG00000068903(SIRT2);ENSG00000071539(TRIP13);ENSG00000075624(ACTB);ENSG00000080986(NDC80);ENSG00000082014(SMARCD3);ENSG00000086827(ZW10);ENSG00000089685(BIRC5);ENSG00000094804(CDC6);ENSG00000109805(NCAPG);ENSG00000110200(ANAPC15);ENSG00000110987(BCL7A);ENSG00000112029(FBXO5);ENSG00000112742(TTK);ENSG00000113810(SMC4);ENSG0000…
GO:1905818	regulation of chromosome separation	45	110	4.58834832749131e-16	2.29634759190078e-13	ENSG00000013810(TACC3);ENSG00000025770(NCAPH2);ENSG00000040275(SPDL1);ENSG00000071539(TRIP13);ENSG00000075624(ACTB);ENSG00000080986(NDC80);ENSG00000082014(SMARCD3);ENSG00000086827(ZW10);ENSG00000089685(BIRC5);ENSG00000094804(CDC6);ENSG00000109805(NCAPG);ENSG00000110200(ANAPC15);ENSG00000110987(BCL7A);ENSG00000112029(FBXO5);ENSG00000112742(TTK);ENSG00000113810(SMC4);ENSG00000117399(CDC20);ENSG0000…
GO:0010564	regulation of cell cycle process	154	734	5.43604874930965e-16	2.58456937785928e-13	ENSG00000006634(DBF4);ENSG00000007047(MARK4);ENSG00000011426(ANLN);ENSG00000012048(BRCA1);ENSG00000013810(TACC3);ENSG00000015475(BID);ENSG00000025770(NCAPH2);ENSG00000040275(SPDL1);ENSG00000041357(PSMA4);ENSG00000051180(RAD51);ENSG00000068903(SIRT2);ENSG00000068971(PPP2R5B);ENSG00000071242(RPS6KA2);ENSG00000071539(TRIP13);ENSG00000075131(TIPIN);ENSG00000075218(GTSE1);ENSG00000075624(ACTB);ENSG000…
GO:0051726	regulation of cell cycle	209	1128	3.98560147708804e-15	1.80471830693477e-12	ENSG00000006634(DBF4);ENSG00000006837(CDKL3);ENSG00000007047(MARK4);ENSG00000007968(E2F2);ENSG00000011426(ANLN);ENSG00000012048(BRCA1);ENSG00000013810(TACC3);ENSG00000015475(BID);ENSG00000025770(NCAPH2);ENSG00000040275(SPDL1);ENSG00000041357(PSMA4);ENSG00000051180(RAD51);ENSG00000058091(CDK14);ENSG00000066279(ASPM);ENSG00000066468(FGFR2);ENSG00000068489(PRR11);ENSG00000068903(SIRT2);ENSG000000689…
GO:0044772	mitotic cell cycle phase transition	109	473	2.01673298719877e-14	8.71686998876052e-12	ENSG00000006611(USH1C);ENSG00000006634(DBF4);ENSG00000007968(E2F2);ENSG00000011426(ANLN);ENSG00000012048(BRCA1);ENSG00000013810(TACC3);ENSG00000015475(BID);ENSG00000040275(SPDL1);ENSG00000041357(PSMA4);ENSG00000058091(CDK14);ENSG00000068903(SIRT2);ENSG00000071539(TRIP13);ENSG00000075218(GTSE1);ENSG00000075624(ACTB);ENSG00000080839(RBL1);ENSG00000080986(NDC80);ENSG00000082014(SMARCD3);ENSG00000085…
GO:0051306	mitotic sister chromatid separation	40	98	2.13809993065734e-14	8.83964880026983e-12	ENSG00000013810(TACC3);ENSG00000025770(NCAPH2);ENSG00000040275(SPDL1);ENSG00000071539(TRIP13);ENSG00000075624(ACTB);ENSG00000080986(NDC80);ENSG00000082014(SMARCD3);ENSG00000086827(ZW10);ENSG00000089685(BIRC5);ENSG00000094804(CDC6);ENSG00000110200(ANAPC15);ENSG00000110987(BCL7A);ENSG00000112029(FBXO5);ENSG00000112742(TTK);ENSG00000117399(CDC20);ENSG00000117724(CENPF);ENSG00000122952(ZWINT);ENSG000…
GO:0044770	cell cycle phase transition	125	576	2.72738224386029e-14	1.08061157320281e-11	ENSG00000006611(USH1C);ENSG00000006634(DBF4);ENSG00000007968(E2F2);ENSG00000011426(ANLN);ENSG00000012048(BRCA1);ENSG00000013810(TACC3);ENSG00000015475(BID);ENSG00000040275(SPDL1);ENSG00000041357(PSMA4);ENSG00000051180(RAD51);ENSG00000058091(CDK14);ENSG00000068903(SIRT2);ENSG00000071539(TRIP13);ENSG00000075131(TIPIN);ENSG00000075218(GTSE1);ENSG00000075624(ACTB);ENSG00000080839(RBL1);ENSG0000008098…
GO:0051276	chromosome organization	193	1036	2.94740453251382e-14	1.12107478798696e-11	ENSG00000006459(KDM7A);ENSG00000013810(TACC3);ENSG00000025770(NCAPH2);ENSG00000029993(HMGB3);ENSG00000040275(SPDL1);ENSG00000049541(RFC2);ENSG00000051180(RAD51);ENSG00000051341(POLQ);ENSG00000058804(NDC1);ENSG00000068903(SIRT2);ENSG00000071243(ING3);ENSG00000071539(TRIP13);ENSG00000072501(SMC1A);ENSG00000073111(MCM2);ENSG00000074266(EED);ENSG00000075624(ACTB);ENSG00000076003(MCM6);ENSG00000076382…
GO:0010965	regulation of mitotic sister chromatid separation	39	95	3.59949706548894e-14	1.31644683060517e-11	ENSG00000013810(TACC3);ENSG00000040275(SPDL1);ENSG00000071539(TRIP13);ENSG00000075624(ACTB);ENSG00000080986(NDC80);ENSG00000082014(SMARCD3);ENSG00000086827(ZW10);ENSG00000089685(BIRC5);ENSG00000094804(CDC6);ENSG00000110200(ANAPC15);ENSG00000110987(BCL7A);ENSG00000112029(FBXO5);ENSG00000112742(TTK);ENSG00000117399(CDC20);ENSG00000117724(CENPF);ENSG00000122952(ZWINT);ENSG00000126215(XRCC3);ENSG0000…
GO:0000226	microtubule cytoskeleton organization	133	633	5.33006947145752e-14	1.87717150385517e-11	ENSG00000007047(MARK4);ENSG00000012048(BRCA1);ENSG00000013810(TACC3);ENSG00000040275(SPDL1);ENSG00000042317(SPATA7);ENSG00000058453(CROCC);ENSG00000066279(ASPM);ENSG00000067798(NAV3);ENSG00000072501(SMC1A);ENSG00000073350(LLGL2);ENSG00000075702(WDR62);ENSG00000076382(SPAG5);ENSG00000078018(MAP2);ENSG00000080986(NDC80);ENSG00000086827(ZW10);ENSG00000087586(AURKA);ENSG00000088325(TPX2);ENSG00000088…
GO:0033046	negative regulation of sister chromatid segregation	27	50	8.58909470081366e-14	2.72245671700124e-11	ENSG00000040275(SPDL1);ENSG00000071539(TRIP13);ENSG00000080986(NDC80);ENSG00000086827(ZW10);ENSG00000089685(BIRC5);ENSG00000110200(ANAPC15);ENSG00000112029(FBXO5);ENSG00000112742(TTK);ENSG00000117399(CDC20);ENSG00000117724(CENPF);ENSG00000122952(ZWINT);ENSG00000126215(XRCC3);ENSG00000134057(CCNB1);ENSG00000134690(CDCA8);ENSG00000143228(NUF2);ENSG00000149311(ATM);ENSG00000149503(INCENP);ENSG000001…
GO:0033048	negative regulation of mitotic sister chromatid segregation	27	50	8.58909470081366e-14	2.72245671700124e-11	ENSG00000040275(SPDL1);ENSG00000071539(TRIP13);ENSG00000080986(NDC80);ENSG00000086827(ZW10);ENSG00000089685(BIRC5);ENSG00000110200(ANAPC15);ENSG00000112029(FBXO5);ENSG00000112742(TTK);ENSG00000117399(CDC20);ENSG00000117724(CENPF);ENSG00000122952(ZWINT);ENSG00000126215(XRCC3);ENSG00000134057(CCNB1);ENSG00000134690(CDCA8);ENSG00000143228(NUF2);ENSG00000149311(ATM);ENSG00000149503(INCENP);ENSG000001…
GO:2000816	negative regulation of mitotic sister chromatid separation	27	50	8.58909470081366e-14	2.72245671700124e-11	ENSG00000040275(SPDL1);ENSG00000071539(TRIP13);ENSG00000080986(NDC80);ENSG00000086827(ZW10);ENSG00000089685(BIRC5);ENSG00000110200(ANAPC15);ENSG00000112029(FBXO5);ENSG00000112742(TTK);ENSG00000117399(CDC20);ENSG00000117724(CENPF);ENSG00000122952(ZWINT);ENSG00000126215(XRCC3);ENSG00000134057(CCNB1);ENSG00000134690(CDCA8);ENSG00000143228(NUF2);ENSG00000149311(ATM);ENSG00000149503(INCENP);ENSG000001…
GO:0007091	metaphase/anaphase transition of mitotic cell cycle	38	93	9.15336188677792e-14	2.80771994133456e-11	ENSG00000013810(TACC3);ENSG00000040275(SPDL1);ENSG00000071539(TRIP13);ENSG00000075624(ACTB);ENSG00000080986(NDC80);ENSG00000082014(SMARCD3);ENSG00000086827(ZW10);ENSG00000089685(BIRC5);ENSG00000094804(CDC6);ENSG00000110200(ANAPC15);ENSG00000110987(BCL7A);ENSG00000112029(FBXO5);ENSG00000112742(TTK);ENSG00000117399(CDC20);ENSG00000117724(CENPF);ENSG00000122952(ZWINT);ENSG00000126215(XRCC3);ENSG0000…
GO:0090329	regulation of DNA-dependent DNA replication	29	58	1.43781540024455e-13	4.27255832528919e-11	ENSG00000006634(DBF4);ENSG00000049541(RFC2);ENSG00000073111(MCM2);ENSG00000075131(TIPIN);ENSG00000076003(MCM6);ENSG00000100297(MCM5);ENSG00000101003(GINS1);ENSG00000104738(MCM4);ENSG00000111445(RFC5);ENSG00000111602(TIMELESS);ENSG00000112029(FBXO5);ENSG00000112118(MCM3);ENSG00000112312(GMNN);ENSG00000113916(BCL6);ENSG00000127586(CHTF18);ENSG00000129173(E2F8);ENSG00000131153(GINS2);ENSG00000132646…
GO:0033045	regulation of sister chromatid segregation	40	104	2.22802242839645e-13	6.29512057403514e-11	ENSG00000013810(TACC3);ENSG00000040275(SPDL1);ENSG00000071539(TRIP13);ENSG00000075624(ACTB);ENSG00000080986(NDC80);ENSG00000082014(SMARCD3);ENSG00000086827(ZW10);ENSG00000089685(BIRC5);ENSG00000094804(CDC6);ENSG00000110200(ANAPC15);ENSG00000110987(BCL7A);ENSG00000112029(FBXO5);ENSG00000112742(TTK);ENSG00000117399(CDC20);ENSG00000117724(CENPF);ENSG00000122952(ZWINT);ENSG00000126215(XRCC3);ENSG0000…
GO:0045841	negative regulation of mitotic metaphase/anaphase transition	26	48	2.25085812932164e-13	6.29512057403514e-11	ENSG00000040275(SPDL1);ENSG00000071539(TRIP13);ENSG00000080986(NDC80);ENSG00000086827(ZW10);ENSG00000089685(BIRC5);ENSG00000110200(ANAPC15);ENSG00000112029(FBXO5);ENSG00000112742(TTK);ENSG00000117399(CDC20);ENSG00000117724(CENPF);ENSG00000122952(ZWINT);ENSG00000126215(XRCC3);ENSG00000134057(CCNB1);ENSG00000134690(CDCA8);ENSG00000143228(NUF2);ENSG00000149311(ATM);ENSG00000149503(INCENP);ENSG000001…
GO:0030071	regulation of mitotic metaphase/anaphase transition	37	91	2.3241822722605e-13	6.31447120769288e-11	ENSG00000040275(SPDL1);ENSG00000071539(TRIP13);ENSG00000075624(ACTB);ENSG00000080986(NDC80);ENSG00000082014(SMARCD3);ENSG00000086827(ZW10);ENSG00000089685(BIRC5);ENSG00000094804(CDC6);ENSG00000110200(ANAPC15);ENSG00000110987(BCL7A);ENSG00000112029(FBXO5);ENSG00000112742(TTK);ENSG00000117399(CDC20);ENSG00000117724(CENPF);ENSG00000122952(ZWINT);ENSG00000126215(XRCC3);ENSG00000126787(DLGAP5);ENSG000…
GO:0051783	regulation of nuclear division	49	147	2.92007330075316e-13	7.43008701836065e-11	ENSG00000040275(SPDL1);ENSG00000068903(SIRT2);ENSG00000071242(RPS6KA2);ENSG00000071539(TRIP13);ENSG00000078401(EDN1);ENSG00000080986(NDC80);ENSG00000086827(ZW10);ENSG00000087586(AURKA);ENSG00000089685(BIRC5);ENSG00000106031(HOXA13);ENSG00000110200(ANAPC15);ENSG00000111247(RAD51AP1);ENSG00000112029(FBXO5);ENSG00000112742(TTK);ENSG00000117399(CDC20);ENSG00000117650(NEK2);ENSG00000117724(CENPF);ENSG…
GO:0044784	metaphase/anaphase transition of cell cycle	38	96	3.04207804773705e-13	7.43008701836065e-11	ENSG00000013810(TACC3);ENSG00000040275(SPDL1);ENSG00000071539(TRIP13);ENSG00000075624(ACTB);ENSG00000080986(NDC80);ENSG00000082014(SMARCD3);ENSG00000086827(ZW10);ENSG00000089685(BIRC5);ENSG00000094804(CDC6);ENSG00000110200(ANAPC15);ENSG00000110987(BCL7A);ENSG00000112029(FBXO5);ENSG00000112742(TTK);ENSG00000117399(CDC20);ENSG00000117724(CENPF);ENSG00000122952(ZWINT);ENSG00000126215(XRCC3);ENSG0000…
GO:0051985	negative regulation of chromosome segregation	27	52	3.0473592776955e-13	7.43008701836065e-11	ENSG00000040275(SPDL1);ENSG00000071539(TRIP13);ENSG00000080986(NDC80);ENSG00000086827(ZW10);ENSG00000089685(BIRC5);ENSG00000110200(ANAPC15);ENSG00000112029(FBXO5);ENSG00000112742(TTK);ENSG00000117399(CDC20);ENSG00000117724(CENPF);ENSG00000122952(ZWINT);ENSG00000126215(XRCC3);ENSG00000134057(CCNB1);ENSG00000134690(CDCA8);ENSG00000143228(NUF2);ENSG00000149311(ATM);ENSG00000149503(INCENP);ENSG000001…
GO:1905819	negative regulation of chromosome separation	27	52	3.0473592776955e-13	7.43008701836065e-11	ENSG00000040275(SPDL1);ENSG00000071539(TRIP13);ENSG00000080986(NDC80);ENSG00000086827(ZW10);ENSG00000089685(BIRC5);ENSG00000110200(ANAPC15);ENSG00000112029(FBXO5);ENSG00000112742(TTK);ENSG00000117399(CDC20);ENSG00000117724(CENPF);ENSG00000122952(ZWINT);ENSG00000126215(XRCC3);ENSG00000134057(CCNB1);ENSG00000134690(CDCA8);ENSG00000143228(NUF2);ENSG00000149311(ATM);ENSG00000149503(INCENP);ENSG000001…
GO:0006259	DNA metabolic process	180	970	3.4028555620607e-13	8.08943838490879e-11	ENSG00000011485(PPP5C);ENSG00000012048(BRCA1);ENSG00000014138(POLA2);ENSG00000029993(HMGB3);ENSG00000049541(RFC2);ENSG00000051180(RAD51);ENSG00000051341(POLQ);ENSG00000065328(MCM10);ENSG00000071243(ING3);ENSG00000071539(TRIP13);ENSG00000072274(TFRC);ENSG00000072501(SMC1A);ENSG00000073111(MCM2);ENSG00000075131(TIPIN);ENSG00000075624(ACTB);ENSG00000076003(MCM6);ENSG00000077152(UBE2T);ENSG0000007961…
GO:0007088	regulation of mitotic nuclear division	43	120	5.00496412370097e-13	1.16078545981153e-10	ENSG00000040275(SPDL1);ENSG00000071539(TRIP13);ENSG00000078401(EDN1);ENSG00000080986(NDC80);ENSG00000086827(ZW10);ENSG00000087586(AURKA);ENSG00000089685(BIRC5);ENSG00000106031(HOXA13);ENSG00000110200(ANAPC15);ENSG00000112029(FBXO5);ENSG00000112742(TTK);ENSG00000117399(CDC20);ENSG00000117650(NEK2);ENSG00000117724(CENPF);ENSG00000122952(ZWINT);ENSG00000126215(XRCC3);ENSG00000126787(DLGAP5);ENSG0000…
GO:0007094	mitotic spindle assembly checkpoint signaling	25	46	5.89785437434502e-13	1.27460675558288e-10	ENSG00000040275(SPDL1);ENSG00000071539(TRIP13);ENSG00000080986(NDC80);ENSG00000086827(ZW10);ENSG00000089685(BIRC5);ENSG00000110200(ANAPC15);ENSG00000112742(TTK);ENSG00000117399(CDC20);ENSG00000117724(CENPF);ENSG00000122952(ZWINT);ENSG00000126215(XRCC3);ENSG00000134057(CCNB1);ENSG00000134690(CDCA8);ENSG00000143228(NUF2);ENSG00000149311(ATM);ENSG00000149503(INCENP);ENSG00000152253(SPC25);ENSG000001…
GO:0071173	spindle assembly checkpoint signaling	25	46	5.89785437434502e-13	1.27460675558288e-10	ENSG00000040275(SPDL1);ENSG00000071539(TRIP13);ENSG00000080986(NDC80);ENSG00000086827(ZW10);ENSG00000089685(BIRC5);ENSG00000110200(ANAPC15);ENSG00000112742(TTK);ENSG00000117399(CDC20);ENSG00000117724(CENPF);ENSG00000122952(ZWINT);ENSG00000126215(XRCC3);ENSG00000134057(CCNB1);ENSG00000134690(CDCA8);ENSG00000143228(NUF2);ENSG00000149311(ATM);ENSG00000149503(INCENP);ENSG00000152253(SPC25);ENSG000001…
GO:0071174	mitotic spindle checkpoint signaling	25	46	5.89785437434502e-13	1.27460675558288e-10	ENSG00000040275(SPDL1);ENSG00000071539(TRIP13);ENSG00000080986(NDC80);ENSG00000086827(ZW10);ENSG00000089685(BIRC5);ENSG00000110200(ANAPC15);ENSG00000112742(TTK);ENSG00000117399(CDC20);ENSG00000117724(CENPF);ENSG00000122952(ZWINT);ENSG00000126215(XRCC3);ENSG00000134057(CCNB1);ENSG00000134690(CDCA8);ENSG00000143228(NUF2);ENSG00000149311(ATM);ENSG00000149503(INCENP);ENSG00000152253(SPC25);ENSG000001…
GO:1902099	regulation of metaphase/anaphase transition of cell cycle	37	94	7.64313278481932e-13	1.61507888112993e-10	ENSG00000040275(SPDL1);ENSG00000071539(TRIP13);ENSG00000075624(ACTB);ENSG00000080986(NDC80);ENSG00000082014(SMARCD3);ENSG00000086827(ZW10);ENSG00000089685(BIRC5);ENSG00000094804(CDC6);ENSG00000110200(ANAPC15);ENSG00000110987(BCL7A);ENSG00000112029(FBXO5);ENSG00000112742(TTK);ENSG00000117399(CDC20);ENSG00000117724(CENPF);ENSG00000122952(ZWINT);ENSG00000126215(XRCC3);ENSG00000126787(DLGAP5);ENSG000…
GO:1902100	negative regulation of metaphase/anaphase transition of cell cycle	26	50	8.02115198342399e-13	1.6581116132691e-10	ENSG00000040275(SPDL1);ENSG00000071539(TRIP13);ENSG00000080986(NDC80);ENSG00000086827(ZW10);ENSG00000089685(BIRC5);ENSG00000110200(ANAPC15);ENSG00000112029(FBXO5);ENSG00000112742(TTK);ENSG00000117399(CDC20);ENSG00000117724(CENPF);ENSG00000122952(ZWINT);ENSG00000126215(XRCC3);ENSG00000134057(CCNB1);ENSG00000134690(CDCA8);ENSG00000143228(NUF2);ENSG00000149311(ATM);ENSG00000149503(INCENP);ENSG000001…
GO:0031577	spindle checkpoint signaling	25	47	1.12916042249708e-12	2.28450775692015e-10	ENSG00000040275(SPDL1);ENSG00000071539(TRIP13);ENSG00000080986(NDC80);ENSG00000086827(ZW10);ENSG00000089685(BIRC5);ENSG00000110200(ANAPC15);ENSG00000112742(TTK);ENSG00000117399(CDC20);ENSG00000117724(CENPF);ENSG00000122952(ZWINT);ENSG00000126215(XRCC3);ENSG00000134057(CCNB1);ENSG00000134690(CDCA8);ENSG00000143228(NUF2);ENSG00000149311(ATM);ENSG00000149503(INCENP);ENSG00000152253(SPC25);ENSG000001…
GO:0033047	regulation of mitotic sister chromatid segregation	27	55	1.75525291527232e-12	3.41426555860621e-10	ENSG00000040275(SPDL1);ENSG00000071539(TRIP13);ENSG00000080986(NDC80);ENSG00000086827(ZW10);ENSG00000089685(BIRC5);ENSG00000110200(ANAPC15);ENSG00000112029(FBXO5);ENSG00000112742(TTK);ENSG00000117399(CDC20);ENSG00000117724(CENPF);ENSG00000122952(ZWINT);ENSG00000126215(XRCC3);ENSG00000134057(CCNB1);ENSG00000134690(CDCA8);ENSG00000143228(NUF2);ENSG00000149311(ATM);ENSG00000149503(INCENP);ENSG000001…
GO:1903046	meiotic cell cycle process	60	211	1.75937545874124e-12	3.41426555860621e-10	ENSG00000003137(CYP26B1);ENSG00000025770(NCAPH2);ENSG00000051180(RAD51);ENSG00000058804(NDC1);ENSG00000066279(ASPM);ENSG00000068903(SIRT2);ENSG00000071242(RPS6KA2);ENSG00000071539(TRIP13);ENSG00000072501(SMC1A);ENSG00000078401(EDN1);ENSG00000080986(NDC80);ENSG00000085999(RAD54L);ENSG00000087586(AURKA);ENSG00000111247(RAD51AP1);ENSG00000112029(FBXO5);ENSG00000112742(TTK);ENSG00000113810(SMC4);ENSG…
GO:0051784	negative regulation of nuclear division	29	63	2.09512680531639e-12	3.98451215835071e-10	ENSG00000040275(SPDL1);ENSG00000071242(RPS6KA2);ENSG00000071539(TRIP13);ENSG00000080986(NDC80);ENSG00000086827(ZW10);ENSG00000089685(BIRC5);ENSG00000110200(ANAPC15);ENSG00000112029(FBXO5);ENSG00000112742(TTK);ENSG00000117399(CDC20);ENSG00000117724(CENPF);ENSG00000122952(ZWINT);ENSG00000126215(XRCC3);ENSG00000134057(CCNB1);ENSG00000134690(CDCA8);ENSG00000143228(NUF2);ENSG00000149311(ATM);ENSG00000…
GO:0045839	negative regulation of mitotic nuclear division	27	56	3.03693682014109e-12	5.66239847504345e-10	ENSG00000040275(SPDL1);ENSG00000071539(TRIP13);ENSG00000080986(NDC80);ENSG00000086827(ZW10);ENSG00000089685(BIRC5);ENSG00000110200(ANAPC15);ENSG00000112029(FBXO5);ENSG00000112742(TTK);ENSG00000117399(CDC20);ENSG00000117724(CENPF);ENSG00000122952(ZWINT);ENSG00000126215(XRCC3);ENSG00000134057(CCNB1);ENSG00000134690(CDCA8);ENSG00000143228(NUF2);ENSG00000149311(ATM);ENSG00000149503(INCENP);ENSG000001…
GO:0140013	meiotic nuclear division	56	192	3.13302803626643e-12	5.72922376862645e-10	ENSG00000003137(CYP26B1);ENSG00000025770(NCAPH2);ENSG00000051180(RAD51);ENSG00000058804(NDC1);ENSG00000066279(ASPM);ENSG00000068903(SIRT2);ENSG00000071242(RPS6KA2);ENSG00000071539(TRIP13);ENSG00000072501(SMC1A);ENSG00000080986(NDC80);ENSG00000085999(RAD54L);ENSG00000087586(AURKA);ENSG00000111247(RAD51AP1);ENSG00000112029(FBXO5);ENSG00000112742(TTK);ENSG00000113810(SMC4);ENSG00000117399(CDC20);ENS…
GO:0051321	meiotic cell cycle	72	282	3.58906687062783e-12	6.43932771184906e-10	ENSG00000003137(CYP26B1);ENSG00000025770(NCAPH2);ENSG00000051180(RAD51);ENSG00000058804(NDC1);ENSG00000066279(ASPM);ENSG00000068903(SIRT2);ENSG00000071242(RPS6KA2);ENSG00000071539(TRIP13);ENSG00000072501(SMC1A);ENSG00000078401(EDN1);ENSG00000080986(NDC80);ENSG00000085999(RAD54L);ENSG00000086827(ZW10);ENSG00000087586(AURKA);ENSG00000106003(LFNG);ENSG00000110200(ANAPC15);ENSG00000111247(RAD51AP1);E…
GO:0006996	organelle organization	547	3890	4.67760634948202e-12	8.23691829207861e-10	ENSG00000003137(CYP26B1);ENSG00000006459(KDM7A);ENSG00000006611(USH1C);ENSG00000006747(SCIN);ENSG00000007047(MARK4);ENSG00000007255(TRAPPC6A);ENSG00000007516(BAIAP3);ENSG00000011426(ANLN);ENSG00000011638(LDAF1);ENSG00000012048(BRCA1);ENSG00000013810(TACC3);ENSG00000015475(BID);ENSG00000025708(TYMP);ENSG00000025770(NCAPH2);ENSG00000029993(HMGB3);ENSG00000040275(SPDL1);ENSG00000042317(SPATA7);ENSG0…
GO:0044786	cell cycle DNA replication	23	43	7.80136745949933e-12	1.34878551222508e-09	ENSG00000006634(DBF4);ENSG00000051180(RAD51);ENSG00000073111(MCM2);ENSG00000075131(TIPIN);ENSG00000076003(MCM6);ENSG00000093009(CDC45);ENSG00000101003(GINS1);ENSG00000101868(POLA1);ENSG00000104738(MCM4);ENSG00000105486(LIG1);ENSG00000112029(FBXO5);ENSG00000112118(MCM3);ENSG00000112312(GMNN);ENSG00000113916(BCL6);ENSG00000129173(E2F8);ENSG00000132646(PCNA);ENSG00000139618(BRCA2);ENSG00000161692(DB…
GO:1901987	regulation of cell cycle phase transition	99	452	8.09763943565372e-12	1.37500809631484e-09	ENSG00000006634(DBF4);ENSG00000011426(ANLN);ENSG00000012048(BRCA1);ENSG00000015475(BID);ENSG00000040275(SPDL1);ENSG00000041357(PSMA4);ENSG00000051180(RAD51);ENSG00000068903(SIRT2);ENSG00000071539(TRIP13);ENSG00000075131(TIPIN);ENSG00000075218(GTSE1);ENSG00000075624(ACTB);ENSG00000080839(RBL1);ENSG00000080986(NDC80);ENSG00000082014(SMARCD3);ENSG00000085840(ORC1);ENSG00000086827(ZW10);ENSG000000875…
GO:0007346	regulation of mitotic cell cycle	108	512	1.05942198491513e-11	1.76737607974701e-09	ENSG00000011426(ANLN);ENSG00000012048(BRCA1);ENSG00000015475(BID);ENSG00000040275(SPDL1);ENSG00000041357(PSMA4);ENSG00000068903(SIRT2);ENSG00000071539(TRIP13);ENSG00000075131(TIPIN);ENSG00000075218(GTSE1);ENSG00000075624(ACTB);ENSG00000078401(EDN1);ENSG00000080839(RBL1);ENSG00000080986(NDC80);ENSG00000082014(SMARCD3);ENSG00000085840(ORC1);ENSG00000086827(ZW10);ENSG00000087586(AURKA);ENSG000000896…
GO:1901990	regulation of mitotic cell cycle phase transition	82	353	2.34625977351137e-11	3.84665244591717e-09	ENSG00000011426(ANLN);ENSG00000012048(BRCA1);ENSG00000015475(BID);ENSG00000040275(SPDL1);ENSG00000041357(PSMA4);ENSG00000068903(SIRT2);ENSG00000071539(TRIP13);ENSG00000075218(GTSE1);ENSG00000075624(ACTB);ENSG00000080839(RBL1);ENSG00000080986(NDC80);ENSG00000082014(SMARCD3);ENSG00000085840(ORC1);ENSG00000086827(ZW10);ENSG00000087586(AURKA);ENSG00000089685(BIRC5);ENSG00000092853(CLSPN);ENSG00000094…
GO:0033044	regulation of chromosome organization	65	253	3.00145792621863e-11	4.8374344780361e-09	ENSG00000013810(TACC3);ENSG00000025770(NCAPH2);ENSG00000040275(SPDL1);ENSG00000071539(TRIP13);ENSG00000073111(MCM2);ENSG00000075624(ACTB);ENSG00000080986(NDC80);ENSG00000082014(SMARCD3);ENSG00000086827(ZW10);ENSG00000089685(BIRC5);ENSG00000094804(CDC6);ENSG00000109805(NCAPG);ENSG00000110200(ANAPC15);ENSG00000110987(BCL7A);ENSG00000112029(FBXO5);ENSG00000112742(TTK);ENSG00000113810(SMC4);ENSG00000…
GO:0007017	microtubule-based process	165	917	4.56459603982914e-11	7.23412395712255e-09	ENSG00000007047(MARK4);ENSG00000012048(BRCA1);ENSG00000013810(TACC3);ENSG00000040275(SPDL1);ENSG00000042317(SPATA7);ENSG00000058453(CROCC);ENSG00000066279(ASPM);ENSG00000066735(KIF26A);ENSG00000067798(NAV3);ENSG00000072501(SMC1A);ENSG00000073350(LLGL2);ENSG00000075218(GTSE1);ENSG00000075702(WDR62);ENSG00000076382(SPAG5);ENSG00000078018(MAP2);ENSG00000079616(KIF22);ENSG00000080986(NDC80);ENSG00000…
GO:0007051	spindle organization	54	195	6.83576262818254e-11	1.06559453821947e-08	ENSG00000013810(TACC3);ENSG00000066279(ASPM);ENSG00000072501(SMC1A);ENSG00000075702(WDR62);ENSG00000076382(SPAG5);ENSG00000080986(NDC80);ENSG00000087586(AURKA);ENSG00000088325(TPX2);ENSG00000088970(KIZ);ENSG00000089685(BIRC5);ENSG00000090273(NUDC);ENSG00000090889(KIF4A);ENSG00000099901(RANBP1);ENSG00000101057(MYBL2);ENSG00000101367(MAPRE1);ENSG00000107949(BCCIP);ENSG00000112029(FBXO5);ENSG0000011…
GO:0032392	DNA geometric change	35	98	8.06103949432854e-11	1.23632942825113e-08	ENSG00000029993(HMGB3);ENSG00000049541(RFC2);ENSG00000051180(RAD51);ENSG00000051341(POLQ);ENSG00000073111(MCM2);ENSG00000076003(MCM6);ENSG00000085999(RAD54L);ENSG00000093009(CDC45);ENSG00000100297(MCM5);ENSG00000101003(GINS1);ENSG00000104738(MCM4);ENSG00000111445(RFC5);ENSG00000112118(MCM3);ENSG00000122566(HNRNPA2B1);ENSG00000127586(CHTF18);ENSG00000131153(GINS2);ENSG00000131747(TOP2A);ENSG000001…
GO:1902969	mitotic DNA replication	12	14	2.13483101487724e-10	3.22223938420122e-08	ENSG00000051180(RAD51);ENSG00000073111(MCM2);ENSG00000076003(MCM6);ENSG00000093009(CDC45);ENSG00000101003(GINS1);ENSG00000101868(POLA1);ENSG00000104738(MCM4);ENSG00000105486(LIG1);ENSG00000112118(MCM3);ENSG00000113916(BCL6);ENSG00000139618(BRCA2);ENSG00000181938(GINS3)
GO:0000075	cell cycle checkpoint signaling	52	190	2.44777587078959e-10	3.5817205583272e-08	ENSG00000012048(BRCA1);ENSG00000040275(SPDL1);ENSG00000051180(RAD51);ENSG00000071539(TRIP13);ENSG00000075131(TIPIN);ENSG00000075218(GTSE1);ENSG00000080986(NDC80);ENSG00000085840(ORC1);ENSG00000086827(ZW10);ENSG00000089685(BIRC5);ENSG00000092470(WDR76);ENSG00000092853(CLSPN);ENSG00000093009(CDC45);ENSG00000094804(CDC6);ENSG00000100726(TELO2);ENSG00000101412(E2F1);ENSG00000105373(NOP53);ENSG0000011…
GO:0006974	cellular response to DNA damage stimulus	157	879	2.44833143644198e-10	3.5817205583272e-08	ENSG00000011485(PPP5C);ENSG00000012048(BRCA1);ENSG00000015475(BID);ENSG00000019549(SNAI2);ENSG00000029363(BCLAF1);ENSG00000049541(RFC2);ENSG00000051180(RAD51);ENSG00000051341(POLQ);ENSG00000065328(MCM10);ENSG00000069399(BCL3);ENSG00000071243(ING3);ENSG00000071539(TRIP13);ENSG00000072501(SMC1A);ENSG00000073111(MCM2);ENSG00000075131(TIPIN);ENSG00000075218(GTSE1);ENSG00000075624(ACTB);ENSG0000007600…
GO:0033260	nuclear DNA replication	20	38	2.68705327405219e-10	3.87139236105489e-08	ENSG00000006634(DBF4);ENSG00000051180(RAD51);ENSG00000073111(MCM2);ENSG00000075131(TIPIN);ENSG00000076003(MCM6);ENSG00000093009(CDC45);ENSG00000101003(GINS1);ENSG00000101868(POLA1);ENSG00000104738(MCM4);ENSG00000105486(LIG1);ENSG00000112118(MCM3);ENSG00000112312(GMNN);ENSG00000113916(BCL6);ENSG00000132646(PCNA);ENSG00000139618(BRCA2);ENSG00000161692(DBF4B);ENSG00000168496(FEN1);ENSG00000176208(AT…
GO:0033554	cellular response to stress	297	1939	2.7299461242559e-10	3.87448622321633e-08	ENSG00000004799(PDK4);ENSG00000005882(PDK2);ENSG00000006534(ALDH3B1);ENSG00000011485(PPP5C);ENSG00000012048(BRCA1);ENSG00000012779(ALOX5);ENSG00000015475(BID);ENSG00000019549(SNAI2);ENSG00000025039(RRAGD);ENSG00000025434(NR1H3);ENSG00000029363(BCLAF1);ENSG00000033170(FUT8);ENSG00000034152(MAP2K3);ENSG00000041357(PSMA4);ENSG00000044574(HSPA5);ENSG00000049541(RFC2);ENSG00000051180(RAD51);ENSG000000…
GO:0071103	DNA conformation change	71	302	2.92160623507933e-10	4.08552260137785e-08	ENSG00000025770(NCAPH2);ENSG00000029993(HMGB3);ENSG00000049541(RFC2);ENSG00000051180(RAD51);ENSG00000051341(POLQ);ENSG00000068903(SIRT2);ENSG00000073111(MCM2);ENSG00000076003(MCM6);ENSG00000085999(RAD54L);ENSG00000093009(CDC45);ENSG00000100297(MCM5);ENSG00000101003(GINS1);ENSG00000101945(SUV39H1);ENSG00000104147(OIP5);ENSG00000104738(MCM4);ENSG00000105011(ASF1B);ENSG00000105447(GRWD1);ENSG0000010…
GO:0051128	regulation of cellular component organization	346	2336	4.20969833806635e-10	5.80145239082217e-08	ENSG00000004777(ARHGAP33);ENSG00000006611(USH1C);ENSG00000006747(SCIN);ENSG00000006837(CDKL3);ENSG00000007047(MARK4);ENSG00000007944(MYLIP);ENSG00000011426(ANLN);ENSG00000012048(BRCA1);ENSG00000012171(SEMA3B);ENSG00000012504(NR1H4);ENSG00000013810(TACC3);ENSG00000015475(BID);ENSG00000018236(CNTN1);ENSG00000019549(SNAI2);ENSG00000025434(NR1H3);ENSG00000025770(NCAPH2);ENSG00000035115(SH3YL1);ENSG00…
GO:0007093	mitotic cell cycle checkpoint signaling	43	144	4.49570423717665e-10	6.10709308447325e-08	ENSG00000012048(BRCA1);ENSG00000040275(SPDL1);ENSG00000071539(TRIP13);ENSG00000075131(TIPIN);ENSG00000075218(GTSE1);ENSG00000080986(NDC80);ENSG00000085840(ORC1);ENSG00000086827(ZW10);ENSG00000089685(BIRC5);ENSG00000092853(CLSPN);ENSG00000094804(CDC6);ENSG00000105373(NOP53);ENSG00000110200(ANAPC15);ENSG00000112742(TTK);ENSG00000117399(CDC20);ENSG00000117724(CENPF);ENSG00000122952(ZWINT);ENSG000001…
GO:0010948	negative regulation of cell cycle process	73	320	6.952206488719e-10	9.31106077482098e-08	ENSG00000012048(BRCA1);ENSG00000040275(SPDL1);ENSG00000041357(PSMA4);ENSG00000051180(RAD51);ENSG00000068971(PPP2R5B);ENSG00000071242(RPS6KA2);ENSG00000071539(TRIP13);ENSG00000075131(TIPIN);ENSG00000075218(GTSE1);ENSG00000080839(RBL1);ENSG00000080986(NDC80);ENSG00000085840(ORC1);ENSG00000086827(ZW10);ENSG00000089685(BIRC5);ENSG00000092470(WDR76);ENSG00000092853(CLSPN);ENSG00000093009(CDC45);ENSG00…
GO:1902850	microtubule cytoskeleton organization involved in mitosis	46	162	7.09458307005519e-10	9.3697764462715e-08	ENSG00000013810(TACC3);ENSG00000040275(SPDL1);ENSG00000072501(SMC1A);ENSG00000075702(WDR62);ENSG00000080986(NDC80);ENSG00000086827(ZW10);ENSG00000087586(AURKA);ENSG00000088325(TPX2);ENSG00000089685(BIRC5);ENSG00000090273(NUDC);ENSG00000090889(KIF4A);ENSG00000101057(MYBL2);ENSG00000101367(MAPRE1);ENSG00000107949(BCCIP);ENSG00000112742(TTK);ENSG00000115163(CENPA);ENSG00000117399(CDC20);ENSG00000117…
GO:0006281	DNA repair	113	585	9.81189755359976e-10	1.27810046352301e-07	ENSG00000011485(PPP5C);ENSG00000012048(BRCA1);ENSG00000049541(RFC2);ENSG00000051180(RAD51);ENSG00000051341(POLQ);ENSG00000071243(ING3);ENSG00000071539(TRIP13);ENSG00000072501(SMC1A);ENSG00000073111(MCM2);ENSG00000075624(ACTB);ENSG00000076003(MCM6);ENSG00000077152(UBE2T);ENSG00000079616(KIF22);ENSG00000082014(SMARCD3);ENSG00000085999(RAD54L);ENSG00000089280(FUS);ENSG00000092853(CLSPN);ENSG00000093…
GO:0008608	attachment of spindle microtubules to kinetochore	21	44	1.01024273178749e-09	1.29816191034693e-07	ENSG00000068903(SIRT2);ENSG00000076382(SPAG5);ENSG00000080986(NDC80);ENSG00000089685(BIRC5);ENSG00000101367(MAPRE1);ENSG00000117650(NEK2);ENSG00000128944(KNSTRN);ENSG00000129810(SGO1);ENSG00000134057(CCNB1);ENSG00000134690(CDCA8);ENSG00000137812(KNL1);ENSG00000138778(CENPE);ENSG00000142945(KIF2C);ENSG00000143228(NUF2);ENSG00000149503(INCENP);ENSG00000152253(SPC25);ENSG00000161800(RACGAP1);ENSG000…
GO:2001251	negative regulation of chromosome organization	33	97	1.18759736839432e-09	1.50571511680821e-07	ENSG00000040275(SPDL1);ENSG00000071539(TRIP13);ENSG00000073111(MCM2);ENSG00000080986(NDC80);ENSG00000086827(ZW10);ENSG00000089685(BIRC5);ENSG00000110200(ANAPC15);ENSG00000112029(FBXO5);ENSG00000112742(TTK);ENSG00000117399(CDC20);ENSG00000117724(CENPF);ENSG00000122952(ZWINT);ENSG00000126215(XRCC3);ENSG00000131747(TOP2A);ENSG00000134057(CCNB1);ENSG00000134690(CDCA8);ENSG00000135476(ESPL1);ENSG00000…
GO:1900262	regulation of DNA-directed DNA polymerase activity	11	13	1.68121470810089e-09	2.07619099471836e-07	ENSG00000049541(RFC2);ENSG00000101003(GINS1);ENSG00000111445(RFC5);ENSG00000127586(CHTF18);ENSG00000131153(GINS2);ENSG00000132646(PCNA);ENSG00000133119(RFC3);ENSG00000136982(DSCC1);ENSG00000147536(GINS4);ENSG00000163918(RFC4);ENSG00000181938(GINS3)
GO:1900264	positive regulation of DNA-directed DNA polymerase activity	11	13	1.68121470810089e-09	2.07619099471836e-07	ENSG00000049541(RFC2);ENSG00000101003(GINS1);ENSG00000111445(RFC5);ENSG00000127586(CHTF18);ENSG00000131153(GINS2);ENSG00000132646(PCNA);ENSG00000133119(RFC3);ENSG00000136982(DSCC1);ENSG00000147536(GINS4);ENSG00000163918(RFC4);ENSG00000181938(GINS3)
GO:0090068	positive regulation of cell cycle process	61	253	1.83840892918188e-09	2.24120903943468e-07	ENSG00000006634(DBF4);ENSG00000025770(NCAPH2);ENSG00000068903(SIRT2);ENSG00000076382(SPAG5);ENSG00000078401(EDN1);ENSG00000080986(NDC80);ENSG00000087586(AURKA);ENSG00000089685(BIRC5);ENSG00000094804(CDC6);ENSG00000099901(RANBP1);ENSG00000101447(FAM83D);ENSG00000106031(HOXA13);ENSG00000109805(NCAPG);ENSG00000111087(GLI1);ENSG00000111247(RAD51AP1);ENSG00000112029(FBXO5);ENSG00000113810(SMC4);ENSG00…
GO:0006270	DNA replication initiation	19	38	2.34816941762636e-09	2.82642316357077e-07	ENSG00000014138(POLA2);ENSG00000065328(MCM10);ENSG00000073111(MCM2);ENSG00000076003(MCM6);ENSG00000085840(ORC1);ENSG00000091651(ORC6);ENSG00000093009(CDC45);ENSG00000094804(CDC6);ENSG00000100297(MCM5);ENSG00000101868(POLA1);ENSG00000104738(MCM4);ENSG00000112118(MCM3);ENSG00000112312(GMNN);ENSG00000140534(TICRR);ENSG00000146143(PRIM2);ENSG00000166508(MCM7);ENSG00000175305(CCNE2);ENSG00000181938(GI…
GO:0034508	centromere complex assembly	17	31	2.58741669829606e-09	3.07546817301215e-07	ENSG00000102384(CENPI);ENSG00000104147(OIP5);ENSG00000115163(CENPA);ENSG00000117724(CENPF);ENSG00000119969(HELLS);ENSG00000123219(CENPK);ENSG00000123485(HJURP);ENSG00000126787(DLGAP5);ENSG00000138092(CENPO);ENSG00000138778(CENPE);ENSG00000159055(MIS18A);ENSG00000166451(CENPN);ENSG00000166582(CENPV);ENSG00000169689(CENPX);ENSG00000175279(CENPS);ENSG00000188312(CENPP);ENSG00000203760(CENPW)
GO:0044839	cell cycle G2/M phase transition	48	180	3.03748930864428e-09	3.56586244887635e-07	ENSG00000006611(USH1C);ENSG00000012048(BRCA1);ENSG00000041357(PSMA4);ENSG00000058091(CDK14);ENSG00000080986(NDC80);ENSG00000085840(ORC1);ENSG00000087586(AURKA);ENSG00000092853(CLSPN);ENSG00000094804(CDC6);ENSG00000100567(PSMA3);ENSG00000105373(NOP53);ENSG00000111206(FOXM1);ENSG00000111653(ING4);ENSG00000112029(FBXO5);ENSG00000117724(CENPF);ENSG00000118193(KIF14);ENSG00000120539(MASTL);ENSG0000012…
GO:0006275	regulation of DNA replication	40	137	3.72921772076044e-09	4.32452820813549e-07	ENSG00000006634(DBF4);ENSG00000049541(RFC2);ENSG00000073111(MCM2);ENSG00000075131(TIPIN);ENSG00000076003(MCM6);ENSG00000094804(CDC6);ENSG00000100297(MCM5);ENSG00000101003(GINS1);ENSG00000104738(MCM4);ENSG00000111087(GLI1);ENSG00000111445(RFC5);ENSG00000111602(TIMELESS);ENSG00000112029(FBXO5);ENSG00000112118(MCM3);ENSG00000112312(GMNN);ENSG00000113916(BCL6);ENSG00000117318(ID3);ENSG00000127586(CHT…
GO:0006268	DNA unwinding involved in DNA replication	14	22	4.67600112790948e-09	5.35711984642064e-07	ENSG00000051180(RAD51);ENSG00000073111(MCM2);ENSG00000076003(MCM6);ENSG00000093009(CDC45);ENSG00000100297(MCM5);ENSG00000101003(GINS1);ENSG00000104738(MCM4);ENSG00000112118(MCM3);ENSG00000131153(GINS2);ENSG00000147536(GINS4);ENSG00000160957(RECQL4);ENSG00000166508(MCM7);ENSG00000181938(GINS3);ENSG00000197299(BLM)
GO:0032508	DNA duplex unwinding	31	92	4.88868244693184e-09	5.53410492712796e-07	ENSG00000049541(RFC2);ENSG00000051180(RAD51);ENSG00000051341(POLQ);ENSG00000073111(MCM2);ENSG00000076003(MCM6);ENSG00000085999(RAD54L);ENSG00000093009(CDC45);ENSG00000100297(MCM5);ENSG00000101003(GINS1);ENSG00000104738(MCM4);ENSG00000111445(RFC5);ENSG00000112118(MCM3);ENSG00000127586(CHTF18);ENSG00000131153(GINS2);ENSG00000131747(TOP2A);ENSG00000133119(RFC3);ENSG00000135829(DHX9);ENSG00000136492(…
GO:0045786	negative regulation of cell cycle	83	405	1.09436291726741e-08	1.22427023297598e-06	ENSG00000012048(BRCA1);ENSG00000040275(SPDL1);ENSG00000041357(PSMA4);ENSG00000051180(RAD51);ENSG00000068971(PPP2R5B);ENSG00000071242(RPS6KA2);ENSG00000071539(TRIP13);ENSG00000073756(PTGS2);ENSG00000075131(TIPIN);ENSG00000075218(GTSE1);ENSG00000080839(RBL1);ENSG00000080986(NDC80);ENSG00000085840(ORC1);ENSG00000086827(ZW10);ENSG00000089685(BIRC5);ENSG00000092470(WDR76);ENSG00000092853(CLSPN);ENSG00…
GO:0007010	cytoskeleton organization	227	1460	1.37117563622854e-08	1.51610571219735e-06	ENSG00000006611(USH1C);ENSG00000006747(SCIN);ENSG00000007047(MARK4);ENSG00000011426(ANLN);ENSG00000012048(BRCA1);ENSG00000013810(TACC3);ENSG00000040275(SPDL1);ENSG00000042317(SPATA7);ENSG00000047648(ARHGAP6);ENSG00000058453(CROCC);ENSG00000066279(ASPM);ENSG00000067798(NAV3);ENSG00000070759(TESK2);ENSG00000072422(RHOBTB1);ENSG00000072501(SMC1A);ENSG00000073350(LLGL2);ENSG00000075624(ACTB);ENSG0000…
GO:0045930	negative regulation of mitotic cell cycle	58	250	2.04406048401327e-08	2.23413461407841e-06	ENSG00000012048(BRCA1);ENSG00000040275(SPDL1);ENSG00000041357(PSMA4);ENSG00000071539(TRIP13);ENSG00000075131(TIPIN);ENSG00000075218(GTSE1);ENSG00000080839(RBL1);ENSG00000080986(NDC80);ENSG00000085840(ORC1);ENSG00000086827(ZW10);ENSG00000089685(BIRC5);ENSG00000092853(CLSPN);ENSG00000094804(CDC6);ENSG00000100567(PSMA3);ENSG00000104290(FZD3);ENSG00000105373(NOP53);ENSG00000110200(ANAPC15);ENSG000001…
GO:0006271	DNA strand elongation involved in DNA replication	11	15	2.3845317520664e-08	2.57664913981811e-06	ENSG00000101003(GINS1);ENSG00000101868(POLA1);ENSG00000104738(MCM4);ENSG00000105486(LIG1);ENSG00000112118(MCM3);ENSG00000132646(PCNA);ENSG00000133119(RFC3);ENSG00000148229(POLE3);ENSG00000163918(RFC4);ENSG00000166508(MCM7);ENSG00000177084(POLE)
GO:1901988	negative regulation of cell cycle phase transition	62	276	2.44707717040433e-08	2.61452323745784e-06	ENSG00000012048(BRCA1);ENSG00000040275(SPDL1);ENSG00000041357(PSMA4);ENSG00000051180(RAD51);ENSG00000071539(TRIP13);ENSG00000075131(TIPIN);ENSG00000075218(GTSE1);ENSG00000080839(RBL1);ENSG00000080986(NDC80);ENSG00000085840(ORC1);ENSG00000086827(ZW10);ENSG00000089685(BIRC5);ENSG00000092470(WDR76);ENSG00000092853(CLSPN);ENSG00000093009(CDC45);ENSG00000094804(CDC6);ENSG00000100567(PSMA3);ENSG0000010…
GO:0000086	G2/M transition of mitotic cell cycle	43	164	3.40175613138019e-08	3.59414433925491e-06	ENSG00000006611(USH1C);ENSG00000012048(BRCA1);ENSG00000041357(PSMA4);ENSG00000058091(CDK14);ENSG00000085840(ORC1);ENSG00000087586(AURKA);ENSG00000092853(CLSPN);ENSG00000094804(CDC6);ENSG00000100567(PSMA3);ENSG00000105373(NOP53);ENSG00000111206(FOXM1);ENSG00000112029(FBXO5);ENSG00000117724(CENPF);ENSG00000118193(KIF14);ENSG00000120539(MASTL);ENSG00000122966(CIT);ENSG00000126067(PSMB2);ENSG00000127…
GO:0045787	positive regulation of cell cycle	73	352	5.04193508799589e-08	5.26854513755526e-06	ENSG00000006634(DBF4);ENSG00000007047(MARK4);ENSG00000025770(NCAPH2);ENSG00000066468(FGFR2);ENSG00000068903(SIRT2);ENSG00000076382(SPAG5);ENSG00000078401(EDN1);ENSG00000080986(NDC80);ENSG00000087586(AURKA);ENSG00000089685(BIRC5);ENSG00000092969(TGFB2);ENSG00000094804(CDC6);ENSG00000099901(RANBP1);ENSG00000101447(FAM83D);ENSG00000106003(LFNG);ENSG00000106031(HOXA13);ENSG00000109805(NCAPG);ENSG0000…
GO:0000725	recombinational repair	44	173	6.24724204826571e-08	6.45706789532159e-06	ENSG00000012048(BRCA1);ENSG00000051180(RAD51);ENSG00000051341(POLQ);ENSG00000071243(ING3);ENSG00000073111(MCM2);ENSG00000075624(ACTB);ENSG00000076003(MCM6);ENSG00000085999(RAD54L);ENSG00000089280(FUS);ENSG00000093009(CDC45);ENSG00000100297(MCM5);ENSG00000104738(MCM4);ENSG00000111247(RAD51AP1);ENSG00000111602(TIMELESS);ENSG00000112118(MCM3);ENSG00000116560(SFPQ);ENSG00000125319(HROB);ENSG000001258…
GO:0030198	extracellular matrix organization	70	335	6.93770522509873e-08	7.09361709521116e-06	ENSG00000005961(ITGA2B);ENSG00000049192(ADAMTS6);ENSG00000060718(COL11A1);ENSG00000065618(COL17A1);ENSG00000069399(BCL3);ENSG00000081052(COL4A4);ENSG00000083457(ITGAE);ENSG00000087303(NID2);ENSG00000090006(LTBP4);ENSG00000091136(LAMB1);ENSG00000092969(TGFB2);ENSG00000099953(MMP11);ENSG00000100767(PAPLN);ENSG00000100985(MMP9);ENSG00000102996(MMP15);ENSG00000103196(CRISPLD2);ENSG00000107742(SPOCK2)…
GO:0061982	meiosis I cell cycle process	37	134	7.15308816997209e-08	7.2360335540707e-06	ENSG00000051180(RAD51);ENSG00000058804(NDC1);ENSG00000071539(TRIP13);ENSG00000080986(NDC80);ENSG00000085999(RAD54L);ENSG00000087586(AURKA);ENSG00000111247(RAD51AP1);ENSG00000112029(FBXO5);ENSG00000121211(MND1);ENSG00000123975(CKS2);ENSG00000129810(SGO1);ENSG00000131470(PSMC3IP);ENSG00000131747(TOP2A);ENSG00000133101(CCNA1);ENSG00000134698(AGO4);ENSG00000135476(ESPL1);ENSG00000136492(BRIP1);ENSG00…
GO:0043062	extracellular structure organization	70	336	7.84368381889112e-08	7.85111467724586e-06	ENSG00000005961(ITGA2B);ENSG00000049192(ADAMTS6);ENSG00000060718(COL11A1);ENSG00000065618(COL17A1);ENSG00000069399(BCL3);ENSG00000081052(COL4A4);ENSG00000083457(ITGAE);ENSG00000087303(NID2);ENSG00000090006(LTBP4);ENSG00000091136(LAMB1);ENSG00000092969(TGFB2);ENSG00000099953(MMP11);ENSG00000100767(PAPLN);ENSG00000100985(MMP9);ENSG00000102996(MMP15);ENSG00000103196(CRISPLD2);ENSG00000107742(SPOCK2)…
GO:0045229	external encapsulating structure organization	70	338	1.00026717826189e-07	9.89436786345568e-06	ENSG00000005961(ITGA2B);ENSG00000049192(ADAMTS6);ENSG00000060718(COL11A1);ENSG00000065618(COL17A1);ENSG00000069399(BCL3);ENSG00000081052(COL4A4);ENSG00000083457(ITGAE);ENSG00000087303(NID2);ENSG00000090006(LTBP4);ENSG00000091136(LAMB1);ENSG00000092969(TGFB2);ENSG00000099953(MMP11);ENSG00000100767(PAPLN);ENSG00000100985(MMP9);ENSG00000102996(MMP15);ENSG00000103196(CRISPLD2);ENSG00000107742(SPOCK2)…
GO:0006310	DNA recombination	68	325	1.00931084525734e-07	9.89436786345568e-06	ENSG00000012048(BRCA1);ENSG00000029993(HMGB3);ENSG00000051180(RAD51);ENSG00000051341(POLQ);ENSG00000071243(ING3);ENSG00000071539(TRIP13);ENSG00000072274(TFRC);ENSG00000073111(MCM2);ENSG00000075624(ACTB);ENSG00000076003(MCM6);ENSG00000085999(RAD54L);ENSG00000089280(FUS);ENSG00000093009(CDC45);ENSG00000100297(MCM5);ENSG00000104738(MCM4);ENSG00000105486(LIG1);ENSG00000107371(EXOSC3);ENSG00000109685(…
GO:0045132	meiotic chromosome segregation	30	99	1.30610726534126e-07	1.25799721183956e-05	ENSG00000025770(NCAPH2);ENSG00000058804(NDC1);ENSG00000071539(TRIP13);ENSG00000072501(SMC1A);ENSG00000112742(TTK);ENSG00000113810(SMC4);ENSG00000121152(NCAPH);ENSG00000129810(SGO1);ENSG00000131470(PSMC3IP);ENSG00000131747(TOP2A);ENSG00000134698(AGO4);ENSG00000135476(ESPL1);ENSG00000136492(BRIP1);ENSG00000136824(SMC2);ENSG00000143228(NUF2);ENSG00000144554(FANCD2);ENSG00000149311(ATM);ENSG000001549…
GO:1901991	negative regulation of mitotic cell cycle phase transition	48	201	1.3097247236525e-07	1.25799721183956e-05	ENSG00000012048(BRCA1);ENSG00000040275(SPDL1);ENSG00000041357(PSMA4);ENSG00000071539(TRIP13);ENSG00000075218(GTSE1);ENSG00000080839(RBL1);ENSG00000080986(NDC80);ENSG00000085840(ORC1);ENSG00000086827(ZW10);ENSG00000089685(BIRC5);ENSG00000092853(CLSPN);ENSG00000094804(CDC6);ENSG00000100567(PSMA3);ENSG00000105373(NOP53);ENSG00000110200(ANAPC15);ENSG00000112029(FBXO5);ENSG00000112742(TTK);ENSG0000011…
GO:0071897	DNA biosynthetic process	47	197	1.8178609073139e-07	1.72860393676479e-05	ENSG00000049541(RFC2);ENSG00000051341(POLQ);ENSG00000080824(HSP90AA1);ENSG00000100479(POLE2);ENSG00000100726(TELO2);ENSG00000101003(GINS1);ENSG00000101751(POLI);ENSG00000101868(POLA1);ENSG00000105486(LIG1);ENSG00000110958(PTGES3);ENSG00000111445(RFC5);ENSG00000111653(ING4);ENSG00000115350(POLE4);ENSG00000117650(NEK2);ENSG00000117724(CENPF);ENSG00000120899(PTK2B);ENSG00000122566(HNRNPA2B1);ENSG000…
GO:0008283	cell population proliferation	284	1961	1.85555743310395e-07	1.74697976548371e-05	ENSG00000006747(SCIN);ENSG00000012779(ALOX5);ENSG00000013810(TACC3);ENSG00000015475(BID);ENSG00000019549(SNAI2);ENSG00000049249(TNFRSF9);ENSG00000054356(PTPRN);ENSG00000058085(LAMC2);ENSG00000060656(PTPRU);ENSG00000065328(MCM10);ENSG00000065361(ERBB3);ENSG00000066279(ASPM);ENSG00000066468(FGFR2);ENSG00000068078(FGFR3);ENSG00000068079(IFI35);ENSG00000068903(SIRT2);ENSG00000069482(GAL);ENSG00000069…
GO:0007127	meiosis I	35	128	2.07655164302614e-07	1.93587544838584e-05	ENSG00000051180(RAD51);ENSG00000058804(NDC1);ENSG00000071539(TRIP13);ENSG00000080986(NDC80);ENSG00000085999(RAD54L);ENSG00000087586(AURKA);ENSG00000111247(RAD51AP1);ENSG00000112029(FBXO5);ENSG00000121211(MND1);ENSG00000123975(CKS2);ENSG00000129810(SGO1);ENSG00000131470(PSMC3IP);ENSG00000131747(TOP2A);ENSG00000133101(CCNA1);ENSG00000134698(AGO4);ENSG00000135476(ESPL1);ENSG00000136492(BRIP1);ENSG00…
GO:0051383	kinetochore organization	13	24	2.44928568638915e-07	2.25080777858026e-05	ENSG00000080986(NDC80);ENSG00000113810(SMC4);ENSG00000115163(CENPA);ENSG00000117724(CENPF);ENSG00000123219(CENPK);ENSG00000126787(DLGAP5);ENSG00000136824(SMC2);ENSG00000138778(CENPE);ENSG00000143228(NUF2);ENSG00000166451(CENPN);ENSG00000169689(CENPX);ENSG00000175279(CENPS);ENSG00000203760(CENPW)
GO:0000724	double-strand break repair via homologous recombination	42	169	2.46171005334259e-07	2.25080777858026e-05	ENSG00000012048(BRCA1);ENSG00000051180(RAD51);ENSG00000051341(POLQ);ENSG00000071243(ING3);ENSG00000073111(MCM2);ENSG00000075624(ACTB);ENSG00000076003(MCM6);ENSG00000085999(RAD54L);ENSG00000089280(FUS);ENSG00000093009(CDC45);ENSG00000100297(MCM5);ENSG00000104738(MCM4);ENSG00000111247(RAD51AP1);ENSG00000111602(TIMELESS);ENSG00000112118(MCM3);ENSG00000116560(SFPQ);ENSG00000125843(AP5S1);ENSG00000126…
GO:0000727	double-strand break repair via break-induced replication	9	12	3.60899356566463e-07	3.26837331580047e-05	ENSG00000073111(MCM2);ENSG00000076003(MCM6);ENSG00000093009(CDC45);ENSG00000100297(MCM5);ENSG00000104738(MCM4);ENSG00000112118(MCM3);ENSG00000131153(GINS2);ENSG00000147536(GINS4);ENSG00000166508(MCM7)
GO:0007052	mitotic spindle organization	35	132	4.66533582037607e-07	4.18515833169396e-05	ENSG00000013810(TACC3);ENSG00000072501(SMC1A);ENSG00000075702(WDR62);ENSG00000080986(NDC80);ENSG00000087586(AURKA);ENSG00000088325(TPX2);ENSG00000089685(BIRC5);ENSG00000090273(NUDC);ENSG00000090889(KIF4A);ENSG00000101057(MYBL2);ENSG00000107949(BCCIP);ENSG00000112742(TTK);ENSG00000117399(CDC20);ENSG00000117650(NEK2);ENSG00000121957(GPSM2);ENSG00000123473(STIL);ENSG00000126787(DLGAP5);ENSG000001340…
GO:0051225	spindle assembly	34	127	5.30417022785841e-07	4.71377146698183e-05	ENSG00000066279(ASPM);ENSG00000072501(SMC1A);ENSG00000076382(SPAG5);ENSG00000080986(NDC80);ENSG00000087586(AURKA);ENSG00000088325(TPX2);ENSG00000089685(BIRC5);ENSG00000090889(KIF4A);ENSG00000101057(MYBL2);ENSG00000101367(MAPRE1);ENSG00000107949(BCCIP);ENSG00000112029(FBXO5);ENSG00000117399(CDC20);ENSG00000117650(NEK2);ENSG00000121957(GPSM2);ENSG00000123473(STIL);ENSG00000131351(HAUS8);ENSG0000013…
GO:0009987	cellular process	1875	16717	7.0863254488183e-07	6.23924710118641e-05	ENSG00000000971(CFH);ENSG00000003137(CYP26B1);ENSG00000004777(ARHGAP33);ENSG00000004799(PDK4);ENSG00000005187(ACSM3);ENSG00000005801(ZNF195);ENSG00000005882(PDK2);ENSG00000005961(ITGA2B);ENSG00000006459(KDM7A);ENSG00000006534(ALDH3B1);ENSG00000006611(USH1C);ENSG00000006634(DBF4);ENSG00000006747(SCIN);ENSG00000006837(CDKL3);ENSG00000007047(MARK4);ENSG00000007255(TRAPPC6A);ENSG00000007402(CACNA2D2)…
ZK1);ENSG00000174938(SEZ6L2);ENSG00000175063(UBE2C);ENSG00000175166(PSMD2);ENSG00000175229(GAL3ST3);ENSG00000175265(GOLGA8A);ENSG00000175274(TP53I11);ENSG00000175279(CENPS);ENSG00000175305(CCNE2);ENSG00000175318(GRAMD2A);ENSG00000175334(BANF1);ENSG00000175344(CHRNA7);ENSG00000175356(SCUBE2);ENSG00000175482(POLD4);ENSG00000175550(DRAP1);ENSG00000175556(LONRF3);ENSG00000175567(UCP2);ENSG00000175591…
GO:0051310	metaphase plate congression	23	70	7.6727927031148e-07	6.69363172604758e-05	ENSG00000040275(SPDL1);ENSG00000076382(SPAG5);ENSG00000079616(KIF22);ENSG00000080986(NDC80);ENSG00000086827(ZW10);ENSG00000089685(BIRC5);ENSG00000090273(NUDC);ENSG00000101367(MAPRE1);ENSG00000101447(FAM83D);ENSG00000117724(CENPF);ENSG00000118193(KIF14);ENSG00000121621(KIF18A);ENSG00000134057(CCNB1);ENSG00000134690(CDCA8);ENSG00000138778(CENPE);ENSG00000142945(KIF2C);ENSG00000143228(NUF2);ENSG0000…
GO:0034501	protein localization to kinetochore	11	19	8.68192955031098e-07	7.43751964809974e-05	ENSG00000040275(SPDL1);ENSG00000080986(NDC80);ENSG00000086827(ZW10);ENSG00000112742(TTK);ENSG00000137812(KNL1);ENSG00000170312(CDK1);ENSG00000172167(MTBP);ENSG00000174442(ZWILCH);ENSG00000177602(HASPIN);ENSG00000178999(AURKB);ENSG00000198824(CHAMP1)
GO:1903083	protein localization to condensed chromosome	11	19	8.68192955031098e-07	7.43751964809974e-05	ENSG00000040275(SPDL1);ENSG00000080986(NDC80);ENSG00000086827(ZW10);ENSG00000112742(TTK);ENSG00000137812(KNL1);ENSG00000170312(CDK1);ENSG00000172167(MTBP);ENSG00000174442(ZWILCH);ENSG00000177602(HASPIN);ENSG00000178999(AURKB);ENSG00000198824(CHAMP1)
GO:0007080	mitotic metaphase plate congression	20	56	8.93897394126134e-07	7.58934850066554e-05	ENSG00000040275(SPDL1);ENSG00000079616(KIF22);ENSG00000080986(NDC80);ENSG00000086827(ZW10);ENSG00000089685(BIRC5);ENSG00000090273(NUDC);ENSG00000101367(MAPRE1);ENSG00000118193(KIF14);ENSG00000121621(KIF18A);ENSG00000134057(CCNB1);ENSG00000134690(CDCA8);ENSG00000138778(CENPE);ENSG00000142945(KIF2C);ENSG00000143228(NUF2);ENSG00000146670(CDCA5);ENSG00000149503(INCENP);ENSG00000178999(AURKB);ENSG0000…
GO:0006302	double-strand break repair	61	299	1.11032718073579e-06	9.34345235541295e-05	ENSG00000011485(PPP5C);ENSG00000012048(BRCA1);ENSG00000051180(RAD51);ENSG00000051341(POLQ);ENSG00000071243(ING3);ENSG00000071539(TRIP13);ENSG00000073111(MCM2);ENSG00000075624(ACTB);ENSG00000076003(MCM6);ENSG00000082014(SMARCD3);ENSG00000085999(RAD54L);ENSG00000089280(FUS);ENSG00000093009(CDC45);ENSG00000100297(MCM5);ENSG00000101868(POLA1);ENSG00000104738(MCM4);ENSG00000109685(NSD2);ENSG0000011098…
GO:0051303	establishment of chromosome localization	26	87	1.18646311581271e-06	9.8965594458448e-05	ENSG00000040275(SPDL1);ENSG00000076382(SPAG5);ENSG00000079616(KIF22);ENSG00000080986(NDC80);ENSG00000086827(ZW10);ENSG00000089685(BIRC5);ENSG00000090273(NUDC);ENSG00000101367(MAPRE1);ENSG00000101447(FAM83D);ENSG00000117724(CENPF);ENSG00000118193(KIF14);ENSG00000121621(KIF18A);ENSG00000126787(DLGAP5);ENSG00000134057(CCNB1);ENSG00000134690(CDCA8);ENSG00000138778(CENPE);ENSG00000142945(KIF2C);ENSG00…
GO:0042127	regulation of cell population proliferation	241	1662	1.6567054675527e-06	0.000136987932964858	ENSG00000006747(SCIN);ENSG00000012779(ALOX5);ENSG00000015475(BID);ENSG00000019549(SNAI2);ENSG00000049249(TNFRSF9);ENSG00000054356(PTPRN);ENSG00000058085(LAMC2);ENSG00000060656(PTPRU);ENSG00000065361(ERBB3);ENSG00000066279(ASPM);ENSG00000066468(FGFR2);ENSG00000068078(FGFR3);ENSG00000068079(IFI35);ENSG00000068903(SIRT2);ENSG00000069482(GAL);ENSG00000069702(TGFBR3);ENSG00000071242(RPS6KA2);ENSG00000…
GO:0050000	chromosome localization	26	89	1.91311629952024e-06	0.000156826059414982	ENSG00000040275(SPDL1);ENSG00000076382(SPAG5);ENSG00000079616(KIF22);ENSG00000080986(NDC80);ENSG00000086827(ZW10);ENSG00000089685(BIRC5);ENSG00000090273(NUDC);ENSG00000101367(MAPRE1);ENSG00000101447(FAM83D);ENSG00000117724(CENPF);ENSG00000118193(KIF14);ENSG00000121621(KIF18A);ENSG00000126787(DLGAP5);ENSG00000134057(CCNB1);ENSG00000134690(CDCA8);ENSG00000138778(CENPE);ENSG00000142945(KIF2C);ENSG00…
GO:0051293	establishment of spindle localization	19	54	2.16601582971912e-06	0.000176039696793155	ENSG00000040275(SPDL1);ENSG00000073350(LLGL2);ENSG00000080986(NDC80);ENSG00000086827(ZW10);ENSG00000101367(MAPRE1);ENSG00000104953(TLE6);ENSG00000107949(BCCIP);ENSG00000115163(CENPA);ENSG00000121957(GPSM2);ENSG00000135476(ESPL1);ENSG00000137804(NUSAP1);ENSG00000155816(FMN2);ENSG00000164056(SPRY1);ENSG00000164109(MAD2L1);ENSG00000166851(PLK1);ENSG00000170927(PKHD1);ENSG00000172757(CFL1);ENSG000001…
GO:0051653	spindle localization	20	59	2.29973983332711e-06	0.000185323949789047	ENSG00000040275(SPDL1);ENSG00000066279(ASPM);ENSG00000073350(LLGL2);ENSG00000080986(NDC80);ENSG00000086827(ZW10);ENSG00000101367(MAPRE1);ENSG00000104953(TLE6);ENSG00000107949(BCCIP);ENSG00000115163(CENPA);ENSG00000121957(GPSM2);ENSG00000135476(ESPL1);ENSG00000137804(NUSAP1);ENSG00000155816(FMN2);ENSG00000164056(SPRY1);ENSG00000164109(MAD2L1);ENSG00000166851(PLK1);ENSG00000170927(PKHD1);ENSG000001…
GO:0033043	regulation of organelle organization	180	1185	2.32482252535131e-06	0.000185770902466938	ENSG00000006747(SCIN);ENSG00000007047(MARK4);ENSG00000012048(BRCA1);ENSG00000013810(TACC3);ENSG00000015475(BID);ENSG00000025770(NCAPH2);ENSG00000040275(SPDL1);ENSG00000047648(ARHGAP6);ENSG00000058453(CROCC);ENSG00000067798(NAV3);ENSG00000068903(SIRT2);ENSG00000071242(RPS6KA2);ENSG00000071539(TRIP13);ENSG00000072274(TFRC);ENSG00000072422(RHOBTB1);ENSG00000073111(MCM2);ENSG00000075624(ACTB);ENSG000…
GO:0051180	vitamin transport	17	45	2.38912297231406e-06	0.00018909491828938	ENSG00000073060(SCARB1);ENSG00000107611(CUBN);ENSG00000110195(FOLR1);ENSG00000117394(SLC2A1);ENSG00000118777(ABCG2);ENSG00000125454(SLC25A19);ENSG00000130304(SLC27A1);ENSG00000160326(SLC2A6);ENSG00000163581(SLC2A2);ENSG00000164933(SLC25A32);ENSG00000166126(AMN);ENSG00000167775(CD320);ENSG00000170482(SLC23A1);ENSG00000173638(SLC19A1);ENSG00000185339(TCN2);ENSG00000197496(SLC2A10);ENSG00000213901(S…
GO:0051984	positive regulation of chromosome segregation	13	28	2.40619256630718e-06	0.00018909491828938	ENSG00000025770(NCAPH2);ENSG00000068903(SIRT2);ENSG00000089685(BIRC5);ENSG00000094804(CDC6);ENSG00000109805(NCAPG);ENSG00000113810(SMC4);ENSG00000121152(NCAPH);ENSG00000134057(CCNB1);ENSG00000134690(CDCA8);ENSG00000136824(SMC2);ENSG00000146918(NCAPG2);ENSG00000149503(INCENP);ENSG00000178999(AURKB)
GO:0051256	mitotic spindle midzone assembly	8	11	2.48963390770448e-06	0.000194048596953786	ENSG00000089685(BIRC5);ENSG00000090889(KIF4A);ENSG00000134690(CDCA8);ENSG00000137807(KIF23);ENSG00000149503(INCENP);ENSG00000161800(RACGAP1);ENSG00000178999(AURKB);ENSG00000198901(PRC1)
GO:0048731	system development	612	4808	2.98831041855801e-06	0.000231023120081854	ENSG00000003137(CYP26B1);ENSG00000004777(ARHGAP33);ENSG00000005961(ITGA2B);ENSG00000006459(KDM7A);ENSG00000006611(USH1C);ENSG00000006747(SCIN);ENSG00000006837(CDKL3);ENSG00000007047(MARK4);ENSG00000007944(MYLIP);ENSG00000007968(E2F2);ENSG00000011426(ANLN);ENSG00000012048(BRCA1);ENSG00000012171(SEMA3B);ENSG00000012504(NR1H4);ENSG00000012779(ALOX5);ENSG00000013810(TACC3);ENSG00000018236(CNTN1);ENSG…
GO:0022616	DNA strand elongation	15	37	3.32588032445068e-06	0.000255046741977432	ENSG00000101003(GINS1);ENSG00000101868(POLA1);ENSG00000104738(MCM4);ENSG00000105486(LIG1);ENSG00000112118(MCM3);ENSG00000118655(DCLRE1B);ENSG00000132646(PCNA);ENSG00000133119(RFC3);ENSG00000136518(ACTL6A);ENSG00000148229(POLE3);ENSG00000153391(INO80C);ENSG00000163918(RFC4);ENSG00000164362(TERT);ENSG00000166508(MCM7);ENSG00000177084(POLE)
GO:1902749	regulation of cell cycle G2/M phase transition	33	132	4.01693398521256e-06	0.00030557620212309	ENSG00000012048(BRCA1);ENSG00000041357(PSMA4);ENSG00000085840(ORC1);ENSG00000087586(AURKA);ENSG00000092853(CLSPN);ENSG00000094804(CDC6);ENSG00000100567(PSMA3);ENSG00000105373(NOP53);ENSG00000111653(ING4);ENSG00000112029(FBXO5);ENSG00000117724(CENPF);ENSG00000118193(KIF14);ENSG00000126067(PSMB2);ENSG00000134057(CCNB1);ENSG00000140534(TICRR);ENSG00000143476(DTL);ENSG00000149311(ATM);ENSG00000158402…
GO:0001822	kidney development	60	305	4.62093594384291e-06	0.00034873396738097	ENSG00000003137(CYP26B1);ENSG00000049192(ADAMTS6);ENSG00000066468(FGFR2);ENSG00000081052(COL4A4);ENSG00000081181(ARG2);ENSG00000092969(TGFB2);ENSG00000100280(AP1B1);ENSG00000100625(SIX4);ENSG00000100985(MMP9);ENSG00000101384(JAG1);ENSG00000103811(CTSH);ENSG00000104332(SFRP1);ENSG00000107796(ACTA2);ENSG00000112246(SIM1);ENSG00000113578(FGF1);ENSG00000115758(ODC1);ENSG00000115884(SDC1);ENSG00000117…
GO:0002315	marginal zone B cell differentiation	7	9	5.52528640681485e-06	0.00041370038143624	ENSG00000069399(BCL3);ENSG00000079112(CDH17);ENSG00000100060(MFNG);ENSG00000106003(LFNG);ENSG00000120899(PTK2B);ENSG00000147251(DOCK11);ENSG00000198719(DLL1)
GO:0072001	renal system development	61	314	5.8597350067539e-06	0.000435314220150179	ENSG00000003137(CYP26B1);ENSG00000049192(ADAMTS6);ENSG00000066468(FGFR2);ENSG00000081052(COL4A4);ENSG00000081181(ARG2);ENSG00000092969(TGFB2);ENSG00000100280(AP1B1);ENSG00000100625(SIX4);ENSG00000100985(MMP9);ENSG00000101384(JAG1);ENSG00000103811(CTSH);ENSG00000104332(SFRP1);ENSG00000107796(ACTA2);ENSG00000112246(SIM1);ENSG00000113578(FGF1);ENSG00000115758(ODC1);ENSG00000115884(SDC1);ENSG00000117…
GO:0000022	mitotic spindle elongation	8	12	6.74710300998046e-06	0.000489757271159574	ENSG00000089685(BIRC5);ENSG00000090889(KIF4A);ENSG00000134690(CDCA8);ENSG00000137807(KIF23);ENSG00000149503(INCENP);ENSG00000161800(RACGAP1);ENSG00000178999(AURKB);ENSG00000198901(PRC1)
GO:0090232	positive regulation of spindle checkpoint	8	12	6.74710300998046e-06	0.000489757271159574	ENSG00000080986(NDC80);ENSG00000089685(BIRC5);ENSG00000126215(XRCC3);ENSG00000134690(CDCA8);ENSG00000149503(INCENP);ENSG00000164109(MAD2L1);ENSG00000178295(GEN1);ENSG00000178999(AURKB)
GO:0090267	positive regulation of mitotic cell cycle spindle assembly checkpoint	8	12	6.74710300998046e-06	0.000489757271159574	ENSG00000080986(NDC80);ENSG00000089685(BIRC5);ENSG00000126215(XRCC3);ENSG00000134690(CDCA8);ENSG00000149503(INCENP);ENSG00000164109(MAD2L1);ENSG00000178295(GEN1);ENSG00000178999(AURKB)
GO:0040001	establishment of mitotic spindle localization	15	39	7.21742508963909e-06	0.000519927993768016	ENSG00000040275(SPDL1);ENSG00000080986(NDC80);ENSG00000086827(ZW10);ENSG00000101367(MAPRE1);ENSG00000107949(BCCIP);ENSG00000115163(CENPA);ENSG00000121957(GPSM2);ENSG00000135476(ESPL1);ENSG00000137804(NUSAP1);ENSG00000164056(SPRY1);ENSG00000164109(MAD2L1);ENSG00000166851(PLK1);ENSG00000170927(PKHD1);ENSG00000186193(SAPCD2);ENSG00000285920(NUSAP1)
GO:0051988	regulation of attachment of spindle microtubules to kinetochore	10	19	8.83779023078705e-06	0.000631868776725971	ENSG00000068903(SIRT2);ENSG00000076382(SPAG5);ENSG00000089685(BIRC5);ENSG00000117650(NEK2);ENSG00000128944(KNSTRN);ENSG00000134057(CCNB1);ENSG00000134690(CDCA8);ENSG00000149503(INCENP);ENSG00000161800(RACGAP1);ENSG00000178999(AURKB)
GO:0007292	female gamete generation	37	161	8.93918197772025e-06	0.000634348368851805	ENSG00000025770(NCAPH2);ENSG00000066279(ASPM);ENSG00000068903(SIRT2);ENSG00000071242(RPS6KA2);ENSG00000071539(TRIP13);ENSG00000073756(PTGS2);ENSG00000078401(EDN1);ENSG00000080986(NDC80);ENSG00000087586(AURKA);ENSG00000104368(PLAT);ENSG00000112029(FBXO5);ENSG00000112742(TTK);ENSG00000116455(WDR77);ENSG00000120539(MASTL);ENSG00000120669(SOHLH2);ENSG00000120899(PTK2B);ENSG00000121152(NCAPH);ENSG0000…
GO:0010389	regulation of G2/M transition of mitotic cell cycle	30	120	1.08381651280572e-05	0.000763408238538487	ENSG00000012048(BRCA1);ENSG00000041357(PSMA4);ENSG00000085840(ORC1);ENSG00000087586(AURKA);ENSG00000092853(CLSPN);ENSG00000094804(CDC6);ENSG00000100567(PSMA3);ENSG00000105373(NOP53);ENSG00000112029(FBXO5);ENSG00000117724(CENPF);ENSG00000118193(KIF14);ENSG00000126067(PSMB2);ENSG00000134057(CCNB1);ENSG00000140534(TICRR);ENSG00000143476(DTL);ENSG00000149311(ATM);ENSG00000158402(CDC25C);ENSG000001604…
GO:0007275	multicellular organism development	645	5147	1.18470462271862e-05	0.000828335018928776	ENSG00000003137(CYP26B1);ENSG00000004777(ARHGAP33);ENSG00000005961(ITGA2B);ENSG00000006459(KDM7A);ENSG00000006611(USH1C);ENSG00000006747(SCIN);ENSG00000006837(CDKL3);ENSG00000007047(MARK4);ENSG00000007944(MYLIP);ENSG00000007968(E2F2);ENSG00000011426(ANLN);ENSG00000012048(BRCA1);ENSG00000012171(SEMA3B);ENSG00000012504(NR1H4);ENSG00000012779(ALOX5);ENSG00000013810(TACC3);ENSG00000018236(CNTN1);ENSG…
GO:0007098	centrosome cycle	32	133	1.31279242434252e-05	0.00091119293161117	ENSG00000007047(MARK4);ENSG00000012048(BRCA1);ENSG00000058453(CROCC);ENSG00000075702(WDR62);ENSG00000080986(NDC80);ENSG00000087586(AURKA);ENSG00000099901(RANBP1);ENSG00000112877(CEP72);ENSG00000117650(NEK2);ENSG00000123473(STIL);ENSG00000126215(XRCC3);ENSG00000129810(SGO1);ENSG00000131351(HAUS8);ENSG00000135835(KIAA1614);ENSG00000138160(KIF11);ENSG00000139618(BRCA2);ENSG00000142731(PLK4);ENSG0000…
GO:0036297	interstrand cross-link repair	15	41	1.47226327437068e-05	0.00101447474463702	ENSG00000051180(RAD51);ENSG00000109674(NEIL3);ENSG00000111247(RAD51AP1);ENSG00000118655(DCLRE1B);ENSG00000125319(HROB);ENSG00000126215(XRCC3);ENSG00000131944(FAAP24);ENSG00000140525(FANCI);ENSG00000144554(FANCD2);ENSG00000164002(EXO5);ENSG00000168411(RFWD3);ENSG00000169689(CENPX);ENSG00000175279(CENPS);ENSG00000187741(FANCA);ENSG00000187790(FANCM)
GO:1902292	cell cycle DNA replication initiation	5	5	1.57090266810739e-05	0.0010445953476247	ENSG00000073111(MCM2);ENSG00000101868(POLA1);ENSG00000104738(MCM4);ENSG00000112118(MCM3);ENSG00000181938(GINS3)
GO:1902315	nuclear cell cycle DNA replication initiation	5	5	1.57090266810739e-05	0.0010445953476247	ENSG00000073111(MCM2);ENSG00000101868(POLA1);ENSG00000104738(MCM4);ENSG00000112118(MCM3);ENSG00000181938(GINS3)
GO:1902975	mitotic DNA replication initiation	5	5	1.57090266810739e-05	0.0010445953476247	ENSG00000073111(MCM2);ENSG00000101868(POLA1);ENSG00000104738(MCM4);ENSG00000112118(MCM3);ENSG00000181938(GINS3)
GO:1903932	regulation of DNA primase activity	5	5	1.57090266810739e-05	0.0010445953476247	ENSG00000101003(GINS1);ENSG00000131153(GINS2);ENSG00000146143(PRIM2);ENSG00000147536(GINS4);ENSG00000181938(GINS3)
GO:1903934	positive regulation of DNA primase activity	5	5	1.57090266810739e-05	0.0010445953476247	ENSG00000101003(GINS1);ENSG00000131153(GINS2);ENSG00000146143(PRIM2);ENSG00000147536(GINS4);ENSG00000181938(GINS3)
GO:0051231	spindle elongation	8	13	1.58494742216673e-05	0.00104661562759607	ENSG00000089685(BIRC5);ENSG00000090889(KIF4A);ENSG00000134690(CDCA8);ENSG00000137807(KIF23);ENSG00000149503(INCENP);ENSG00000161800(RACGAP1);ENSG00000178999(AURKB);ENSG00000198901(PRC1)
GO:0031055	chromatin remodeling at centromere	7	10	1.66635683103128e-05	0.00109278531767424	ENSG00000104147(OIP5);ENSG00000119969(HELLS);ENSG00000123485(HJURP);ENSG00000159055(MIS18A);ENSG00000166582(CENPV);ENSG00000188312(CENPP);ENSG00000203760(CENPW)
GO:0140694	non-membrane-bounded organelle assembly	69	381	1.78132225701e-05	0.00116017762615809	ENSG00000011426(ANLN);ENSG00000011638(LDAF1);ENSG00000012048(BRCA1);ENSG00000053372(MRTO4);ENSG00000066279(ASPM);ENSG00000072501(SMC1A);ENSG00000075702(WDR62);ENSG00000076382(SPAG5);ENSG00000078114(NEBL);ENSG00000078401(EDN1);ENSG00000080986(NDC80);ENSG00000087586(AURKA);ENSG00000088325(TPX2);ENSG00000089685(BIRC5);ENSG00000090889(KIF4A);ENSG00000092529(CAPN3);ENSG00000100316(RPL3);ENSG0000010062…
GO:0065009	regulation of molecular function	402	3061	1.83809827990624e-05	0.00118901200977064	ENSG00000004777(ARHGAP33);ENSG00000006634(DBF4);ENSG00000007255(TRAPPC6A);ENSG00000007968(E2F2);ENSG00000008517(IL32);ENSG00000012504(NR1H4);ENSG00000015475(BID);ENSG00000024526(DEPDC1);ENSG00000025434(NR1H3);ENSG00000034152(MAP2K3);ENSG00000035499(DEPDC1B);ENSG00000047648(ARHGAP6);ENSG00000049541(RFC2);ENSG00000059915(PSD);ENSG00000065361(ERBB3);ENSG00000066468(FGFR2);ENSG00000068078(FGFR3);ENSG…
GO:0035556	intracellular signal transduction	352	2643	2.15148858991458e-05	0.00138233141902012	ENSG00000004777(ARHGAP33);ENSG00000005882(PDK2);ENSG00000007047(MARK4);ENSG00000007968(E2F2);ENSG00000011485(PPP5C);ENSG00000012048(BRCA1);ENSG00000012504(NR1H4);ENSG00000015475(BID);ENSG00000019549(SNAI2);ENSG00000024526(DEPDC1);ENSG00000025039(RRAGD);ENSG00000029363(BCLAF1);ENSG00000034152(MAP2K3);ENSG00000035499(DEPDC1B);ENSG00000040275(SPDL1);ENSG00000041357(PSMA4);ENSG00000047648(ARHGAP6);EN…
GO:0001655	urogenital system development	65	355	2.16696783096521e-05	0.00138293269158712	ENSG00000003137(CYP26B1);ENSG00000049192(ADAMTS6);ENSG00000066468(FGFR2);ENSG00000081052(COL4A4);ENSG00000081181(ARG2);ENSG00000092969(TGFB2);ENSG00000100280(AP1B1);ENSG00000100625(SIX4);ENSG00000100985(MMP9);ENSG00000101384(JAG1);ENSG00000103811(CTSH);ENSG00000104332(SFRP1);ENSG00000106031(HOXA13);ENSG00000107796(ACTA2);ENSG00000111087(GLI1);ENSG00000112246(SIM1);ENSG00000113578(FGF1);ENSG000001…
GO:0051315	attachment of mitotic spindle microtubules to kinetochore	10	21	2.74385048271834e-05	0.00170531204184109	ENSG00000080986(NDC80);ENSG00000089685(BIRC5);ENSG00000101367(MAPRE1);ENSG00000134690(CDCA8);ENSG00000138778(CENPE);ENSG00000142945(KIF2C);ENSG00000143228(NUF2);ENSG00000149503(INCENP);ENSG00000178999(AURKB);ENSG00000198824(CHAMP1)
GO:0090231	regulation of spindle checkpoint	10	21	2.74385048271834e-05	0.00170531204184109	ENSG00000080986(NDC80);ENSG00000089685(BIRC5);ENSG00000110200(ANAPC15);ENSG00000126215(XRCC3);ENSG00000134057(CCNB1);ENSG00000134690(CDCA8);ENSG00000149503(INCENP);ENSG00000164109(MAD2L1);ENSG00000178295(GEN1);ENSG00000178999(AURKB)
GO:0090266	regulation of mitotic cell cycle spindle assembly checkpoint	10	21	2.74385048271834e-05	0.00170531204184109	ENSG00000080986(NDC80);ENSG00000089685(BIRC5);ENSG00000110200(ANAPC15);ENSG00000126215(XRCC3);ENSG00000134057(CCNB1);ENSG00000134690(CDCA8);ENSG00000149503(INCENP);ENSG00000164109(MAD2L1);ENSG00000178295(GEN1);ENSG00000178999(AURKB)
GO:1903504	regulation of mitotic spindle checkpoint	10	21	2.74385048271834e-05	0.00170531204184109	ENSG00000080986(NDC80);ENSG00000089685(BIRC5);ENSG00000110200(ANAPC15);ENSG00000126215(XRCC3);ENSG00000134057(CCNB1);ENSG00000134690(CDCA8);ENSG00000149503(INCENP);ENSG00000164109(MAD2L1);ENSG00000178295(GEN1);ENSG00000178999(AURKB)
GO:2000573	positive regulation of DNA biosynthetic process	21	74	2.95046073872874e-05	0.00181241813556803	ENSG00000049541(RFC2);ENSG00000080824(HSP90AA1);ENSG00000101003(GINS1);ENSG00000110958(PTGES3);ENSG00000111445(RFC5);ENSG00000117650(NEK2);ENSG00000120899(PTK2B);ENSG00000127586(CHTF18);ENSG00000130826(DKC1);ENSG00000131153(GINS2);ENSG00000132646(PCNA);ENSG00000133119(RFC3);ENSG00000136982(DSCC1);ENSG00000141499(WRAP53);ENSG00000147421(HMBOX1);ENSG00000147536(GINS4);ENSG00000149311(ATM);ENSG00000…
GO:1901976	regulation of cell cycle checkpoint	16	48	2.96649505162692e-05	0.00181241813556803	ENSG00000012048(BRCA1);ENSG00000051180(RAD51);ENSG00000080986(NDC80);ENSG00000089685(BIRC5);ENSG00000092470(WDR76);ENSG00000100726(TELO2);ENSG00000110200(ANAPC15);ENSG00000126215(XRCC3);ENSG00000134057(CCNB1);ENSG00000134690(CDCA8);ENSG00000139618(BRCA2);ENSG00000149503(INCENP);ENSG00000164109(MAD2L1);ENSG00000168411(RFWD3);ENSG00000178295(GEN1);ENSG00000178999(AURKB)
GO:0045005	DNA-dependent DNA replication maintenance of fidelity	17	53	2.97336448783903e-05	0.00181241813556803	ENSG00000012048(BRCA1);ENSG00000051180(RAD51);ENSG00000075131(TIPIN);ENSG00000111602(TIMELESS);ENSG00000132646(PCNA);ENSG00000138658(ZGRF1);ENSG00000139618(BRCA2);ENSG00000154920(EME1);ENSG00000160949(TONSL);ENSG00000168411(RFWD3);ENSG00000169689(CENPX);ENSG00000175279(CENPS);ENSG00000177084(POLE);ENSG00000178295(GEN1);ENSG00000183763(TRAIP);ENSG00000187790(FANCM);ENSG00000197299(BLM)
GO:0007143	female meiotic nuclear division	13	34	3.16782046486281e-05	0.00191864998728538	ENSG00000025770(NCAPH2);ENSG00000071539(TRIP13);ENSG00000080986(NDC80);ENSG00000087586(AURKA);ENSG00000112029(FBXO5);ENSG00000112742(TTK);ENSG00000120539(MASTL);ENSG00000121152(NCAPH);ENSG00000131747(TOP2A);ENSG00000149311(ATM);ENSG00000155816(FMN2);ENSG00000157456(CCNB2);ENSG00000166851(PLK1)
GO:0051255	spindle midzone assembly	8	14	3.34180045066541e-05	0.00201121395477072	ENSG00000089685(BIRC5);ENSG00000090889(KIF4A);ENSG00000134690(CDCA8);ENSG00000137807(KIF23);ENSG00000149503(INCENP);ENSG00000161800(RACGAP1);ENSG00000178999(AURKB);ENSG00000198901(PRC1)
GO:0051094	positive regulation of developmental process	191	1329	3.74591225335405e-05	0.00224024400107822	ENSG00000003137(CYP26B1);ENSG00000006747(SCIN);ENSG00000006837(CDKL3);ENSG00000012048(BRCA1);ENSG00000012504(NR1H4);ENSG00000012779(ALOX5);ENSG00000019549(SNAI2);ENSG00000038945(MSR1);ENSG00000048540(LMO3);ENSG00000058404(CAMK2B);ENSG00000065361(ERBB3);ENSG00000066279(ASPM);ENSG00000066468(FGFR2);ENSG00000068903(SIRT2);ENSG00000069482(GAL);ENSG00000069702(TGFBR3);ENSG00000072071(ADGRL1);ENSG00000…
GO:1905821	positive regulation of chromosome condensation	6	8	3.95029044224863e-05	0.00234770698845889	ENSG00000025770(NCAPH2);ENSG00000109805(NCAPG);ENSG00000113810(SMC4);ENSG00000121152(NCAPH);ENSG00000136824(SMC2);ENSG00000146918(NCAPG2)
GO:1901978	positive regulation of cell cycle checkpoint	9	18	4.30698945914176e-05	0.00254379892962603	ENSG00000080986(NDC80);ENSG00000089685(BIRC5);ENSG00000100726(TELO2);ENSG00000126215(XRCC3);ENSG00000134690(CDCA8);ENSG00000149503(INCENP);ENSG00000164109(MAD2L1);ENSG00000178295(GEN1);ENSG00000178999(AURKB)
GO:0010232	vascular transport	23	87	4.36163847597701e-05	0.0025444675011083	ENSG00000010379(SLC6A13);ENSG00000069431(ABCC9);ENSG00000072274(TFRC);ENSG00000074370(ATP2A3);ENSG00000103257(SLC7A5);ENSG00000106688(SLC1A1);ENSG00000108846(ABCC3);ENSG00000116678(LEPR);ENSG00000117394(SLC2A1);ENSG00000118777(ABCG2);ENSG00000121361(KCNJ8);ENSG00000123384(LRP1);ENSG00000124406(ATP8A1);ENSG00000130203(APOE);ENSG00000130304(SLC27A1);ENSG00000139514(SLC7A1);ENSG00000147100(SLC16A2);…
GO:0150104	transport across blood-brain barrier	23	87	4.36163847597701e-05	0.0025444675011083	ENSG00000010379(SLC6A13);ENSG00000069431(ABCC9);ENSG00000072274(TFRC);ENSG00000074370(ATP2A3);ENSG00000103257(SLC7A5);ENSG00000106688(SLC1A1);ENSG00000108846(ABCC3);ENSG00000116678(LEPR);ENSG00000117394(SLC2A1);ENSG00000118777(ABCG2);ENSG00000121361(KCNJ8);ENSG00000123384(LRP1);ENSG00000124406(ATP8A1);ENSG00000130203(APOE);ENSG00000130304(SLC27A1);ENSG00000139514(SLC7A1);ENSG00000147100(SLC16A2);…
GO:0031023	microtubule organizing center organization	33	147	4.41047803361444e-05	0.00255727046473413	ENSG00000007047(MARK4);ENSG00000012048(BRCA1);ENSG00000058453(CROCC);ENSG00000075702(WDR62);ENSG00000080986(NDC80);ENSG00000087586(AURKA);ENSG00000099901(RANBP1);ENSG00000112877(CEP72);ENSG00000117650(NEK2);ENSG00000123473(STIL);ENSG00000126215(XRCC3);ENSG00000129810(SGO1);ENSG00000131351(HAUS8);ENSG00000135835(KIAA1614);ENSG00000138160(KIF11);ENSG00000139618(BRCA2);ENSG00000141376(BCAS3);ENSG000…
GO:0097306	cellular response to alcohol	24	93	4.59873879213689e-05	0.00265026710148059	ENSG00000012048(BRCA1);ENSG00000039068(CDH1);ENSG00000051180(RAD51);ENSG00000104332(SFRP1);ENSG00000111319(SCNN1A);ENSG00000112096(SOD2);ENSG00000112293(GPLD1);ENSG00000118515(SGK1);ENSG00000122420(PTGFR);ENSG00000125384(PTGER2);ENSG00000128602(SMO);ENSG00000132434(LANCL2);ENSG00000151632(AKR1C2);ENSG00000157193(LRP8);ENSG00000162572(SCNN1D);ENSG00000164938(TP53INP1);ENSG00000171631(P2RY6);ENSG00…
GO:0051054	positive regulation of DNA metabolic process	52	273	4.80491519120981e-05	0.00275240593694061	ENSG00000012048(BRCA1);ENSG00000049541(RFC2);ENSG00000051180(RAD51);ENSG00000071243(ING3);ENSG00000072274(TFRC);ENSG00000075624(ACTB);ENSG00000080824(HSP90AA1);ENSG00000082014(SMARCD3);ENSG00000089280(FUS);ENSG00000101003(GINS1);ENSG00000107371(EXOSC3);ENSG00000109685(NSD2);ENSG00000109819(PPARGC1A);ENSG00000110958(PTGES3);ENSG00000110987(BCL7A);ENSG00000111206(FOXM1);ENSG00000111247(RAD51AP1);EN…
GO:0044093	positive regulation of molecular function	216	1538	4.96050074981e-05	0.00282451506766127	ENSG00000006634(DBF4);ENSG00000008517(IL32);ENSG00000015475(BID);ENSG00000025434(NR1H3);ENSG00000034152(MAP2K3);ENSG00000047648(ARHGAP6);ENSG00000049541(RFC2);ENSG00000065361(ERBB3);ENSG00000066468(FGFR2);ENSG00000068078(FGFR3);ENSG00000068831(RASGRP2);ENSG00000068903(SIRT2);ENSG00000068971(PPP2R5B);ENSG00000069482(GAL);ENSG00000072274(TFRC);ENSG00000073060(SCARB1);ENSG00000074370(ATP2A3);ENSG000…
GO:1905820	positive regulation of chromosome separation	12	31	5.5320918100142e-05	0.00313122982270387	ENSG00000025770(NCAPH2);ENSG00000089685(BIRC5);ENSG00000109805(NCAPG);ENSG00000113810(SMC4);ENSG00000121152(NCAPH);ENSG00000126787(DLGAP5);ENSG00000134690(CDCA8);ENSG00000135476(ESPL1);ENSG00000136824(SMC2);ENSG00000146918(NCAPG2);ENSG00000149503(INCENP);ENSG00000178999(AURKB)
GO:0051338	regulation of transferase activity	135	893	5.59548807088367e-05	0.00314837254828597	ENSG00000006634(DBF4);ENSG00000034152(MAP2K3);ENSG00000049541(RFC2);ENSG00000065361(ERBB3);ENSG00000066468(FGFR2);ENSG00000068078(FGFR3);ENSG00000075624(ACTB);ENSG00000078401(EDN1);ENSG00000079385(CEACAM1);ENSG00000080224(EPHA6);ENSG00000080824(HSP90AA1);ENSG00000080839(RBL1);ENSG00000088325(TPX2);ENSG00000092020(PPP2R3C);ENSG00000092853(CLSPN);ENSG00000092969(TGFB2);ENSG00000094804(CDC6);ENSG000…
GO:0072359	circulatory system development	161	1099	5.89453773602915e-05	0.0032971270195236	ENSG00000005961(ITGA2B);ENSG00000007968(E2F2);ENSG00000012048(BRCA1);ENSG00000012779(ALOX5);ENSG00000019549(SNAI2);ENSG00000020181(ADGRA2);ENSG00000021645(NRXN3);ENSG00000025708(TYMP);ENSG00000034152(MAP2K3);ENSG00000049192(ADAMTS6);ENSG00000060718(COL11A1);ENSG00000065361(ERBB3);ENSG00000066468(FGFR2);ENSG00000069702(TGFBR3);ENSG00000071242(RPS6KA2);ENSG00000071246(VASH1);ENSG00000073756(PTGS2);…
GO:0031175	neuron projection development	143	957	5.98782113200352e-05	0.00332971878036383	ENSG00000004777(ARHGAP33);ENSG00000006611(USH1C);ENSG00000006837(CDKL3);ENSG00000007944(MYLIP);ENSG00000012171(SEMA3B);ENSG00000018236(CNTN1);ENSG00000021645(NRXN3);ENSG00000039068(CDH1);ENSG00000044574(HSPA5);ENSG00000058085(LAMC2);ENSG00000058404(CAMK2B);ENSG00000058866(DGKG);ENSG00000059915(PSD);ENSG00000066468(FGFR2);ENSG00000068971(PPP2R5B);ENSG00000075624(ACTB);ENSG00000078018(MAP2);ENSG000…
GO:0008284	positive regulation of cell population proliferation	140	934	6.16247440611643e-05	0.00340691680975356	ENSG00000054356(PTPRN);ENSG00000058085(LAMC2);ENSG00000065361(ERBB3);ENSG00000066279(ASPM);ENSG00000066468(FGFR2);ENSG00000068078(FGFR3);ENSG00000069702(TGFBR3);ENSG00000072274(TFRC);ENSG00000073756(PTGS2);ENSG00000075131(TIPIN);ENSG00000075624(ACTB);ENSG00000075702(WDR62);ENSG00000078401(EDN1);ENSG00000082014(SMARCD3);ENSG00000089685(BIRC5);ENSG00000090554(FLT3LG);ENSG00000091136(LAMB1);ENSG0000…
GO:0007399	nervous system development	322	2423	6.21496294482222e-05	0.00341607414117425	ENSG00000004777(ARHGAP33);ENSG00000006459(KDM7A);ENSG00000006611(USH1C);ENSG00000006747(SCIN);ENSG00000006837(CDKL3);ENSG00000007047(MARK4);ENSG00000007944(MYLIP);ENSG00000012171(SEMA3B);ENSG00000013810(TACC3);ENSG00000018236(CNTN1);ENSG00000020181(ADGRA2);ENSG00000021645(NRXN3);ENSG00000025708(TYMP);ENSG00000038427(VCAN);ENSG00000039068(CDH1);ENSG00000044574(HSPA5);ENSG00000058085(LAMC2);ENSG000…
GO:0030174	regulation of DNA-dependent DNA replication initiation	8	15	6.47184994017268e-05	0.00353682879776449	ENSG00000073111(MCM2);ENSG00000076003(MCM6);ENSG00000100297(MCM5);ENSG00000104738(MCM4);ENSG00000112118(MCM3);ENSG00000112312(GMNN);ENSG00000140534(TICRR);ENSG00000166508(MCM7)
GO:0048513	animal organ development	451	3526	6.9989082629699e-05	0.00380300678129033	ENSG00000003137(CYP26B1);ENSG00000006459(KDM7A);ENSG00000006611(USH1C);ENSG00000006747(SCIN);ENSG00000011426(ANLN);ENSG00000012171(SEMA3B);ENSG00000012504(NR1H4);ENSG00000012779(ALOX5);ENSG00000013810(TACC3);ENSG00000018236(CNTN1);ENSG00000019549(SNAI2);ENSG00000025770(NCAPH2);ENSG00000029993(HMGB3);ENSG00000034152(MAP2K3);ENSG00000039068(CDH1);ENSG00000041357(PSMA4);ENSG00000044574(HSPA5);ENSG00…
GO:0051382	kinetochore assembly	9	19	7.3878788515985e-05	0.00399155340908239	ENSG00000115163(CENPA);ENSG00000117724(CENPF);ENSG00000123219(CENPK);ENSG00000126787(DLGAP5);ENSG00000138778(CENPE);ENSG00000166451(CENPN);ENSG00000169689(CENPX);ENSG00000175279(CENPS);ENSG00000203760(CENPW)
GO:0071139	resolution of recombination intermediates	5	6	8.5668973695238e-05	0.0046024083099888	ENSG00000126215(XRCC3);ENSG00000175643(RMI2);ENSG00000178295(GEN1);ENSG00000178966(RMI1);ENSG00000197299(BLM)
GO:0051129	negative regulation of cellular component organization	107	685	9.1155118686841e-05	0.00486962934602905	ENSG00000006747(SCIN);ENSG00000006837(CDKL3);ENSG00000007944(MYLIP);ENSG00000012048(BRCA1);ENSG00000012171(SEMA3B);ENSG00000012504(NR1H4);ENSG00000025434(NR1H3);ENSG00000040275(SPDL1);ENSG00000044574(HSPA5);ENSG00000047648(ARHGAP6);ENSG00000067798(NAV3);ENSG00000068903(SIRT2);ENSG00000071242(RPS6KA2);ENSG00000071539(TRIP13);ENSG00000072274(TFRC);ENSG00000073111(MCM2);ENSG00000076864(RAP1GAP);ENSG…
GO:0050790	regulation of catalytic activity	316	2386	9.57754413992877e-05	0.00508786967746272	ENSG00000004777(ARHGAP33);ENSG00000006634(DBF4);ENSG00000007255(TRAPPC6A);ENSG00000015475(BID);ENSG00000024526(DEPDC1);ENSG00000025434(NR1H3);ENSG00000034152(MAP2K3);ENSG00000035499(DEPDC1B);ENSG00000047648(ARHGAP6);ENSG00000049541(RFC2);ENSG00000059915(PSD);ENSG00000065361(ERBB3);ENSG00000066468(FGFR2);ENSG00000068078(FGFR3);ENSG00000068831(RASGRP2);ENSG00000068971(PPP2R5B);ENSG00000073060(SCARB…
GO:0010639	negative regulation of organelle organization	63	359	0.000105054859189234	0.00554981475572456	ENSG00000006747(SCIN);ENSG00000012048(BRCA1);ENSG00000040275(SPDL1);ENSG00000047648(ARHGAP6);ENSG00000067798(NAV3);ENSG00000071242(RPS6KA2);ENSG00000071539(TRIP13);ENSG00000072274(TFRC);ENSG00000073111(MCM2);ENSG00000078018(MAP2);ENSG00000080986(NDC80);ENSG00000086827(ZW10);ENSG00000088325(TPX2);ENSG00000089685(BIRC5);ENSG00000101367(MAPRE1);ENSG00000102879(CORO1A);ENSG00000105270(CLIP3);ENSG0000…
GO:0000132	establishment of mitotic spindle orientation	12	33	0.000112870049012455	0.00592973091745544	ENSG00000040275(SPDL1);ENSG00000080986(NDC80);ENSG00000086827(ZW10);ENSG00000101367(MAPRE1);ENSG00000107949(BCCIP);ENSG00000115163(CENPA);ENSG00000121957(GPSM2);ENSG00000164056(SPRY1);ENSG00000164109(MAD2L1);ENSG00000166851(PLK1);ENSG00000170927(PKHD1);ENSG00000186193(SAPCD2)
GO:0009790	embryo development	161	1114	0.000117896677000497	0.00615977748130616	ENSG00000003137(CYP26B1);ENSG00000006611(USH1C);ENSG00000012048(BRCA1);ENSG00000033170(FUT8);ENSG00000060718(COL11A1);ENSG00000066468(FGFR2);ENSG00000070814(TCOF1);ENSG00000071246(VASH1);ENSG00000078401(EDN1);ENSG00000090554(FLT3LG);ENSG00000091136(LAMB1);ENSG00000092969(TGFB2);ENSG00000095397(WHRN);ENSG00000100024(UPB1);ENSG00000100060(MFNG);ENSG00000100625(SIX4);ENSG00000100985(MMP9);ENSG000001…
GO:0044085	cellular component biogenesis	417	3254	0.000122484704900245	0.00636451944752149	ENSG00000006611(USH1C);ENSG00000006747(SCIN);ENSG00000007047(MARK4);ENSG00000007255(TRAPPC6A);ENSG00000011426(ANLN);ENSG00000011638(LDAF1);ENSG00000012048(BRCA1);ENSG00000012504(NR1H4);ENSG00000015475(BID);ENSG00000018236(CNTN1);ENSG00000019549(SNAI2);ENSG00000021645(NRXN3);ENSG00000035115(SH3YL1);ENSG00000037241(RPL26L1);ENSG00000039068(CDH1);ENSG00000041357(PSMA4);ENSG00000044574(HSPA5);ENSG000…
GO:0006272	leading strand elongation	4	4	0.000143654380941397	0.00738383518038779	ENSG00000101868(POLA1);ENSG00000132646(PCNA);ENSG00000148229(POLE3);ENSG00000177084(POLE)
GO:0007057	spindle assembly involved in female meiosis I	4	4	0.000143654380941397	0.00738383518038779	ENSG00000080986(NDC80);ENSG00000087586(AURKA);ENSG00000112029(FBXO5);ENSG00000157456(CCNB2)
GO:0040007	growth	141	960	0.000151113624547541	0.00772548094528262	ENSG00000006837(CDKL3);ENSG00000012171(SEMA3B);ENSG00000056736(IL17RB);ENSG00000066279(ASPM);ENSG00000066468(FGFR2);ENSG00000066735(KIF26A);ENSG00000068078(FGFR3);ENSG00000068831(RASGRP2);ENSG00000069702(TGFBR3);ENSG00000071243(ING3);ENSG00000074966(TXK);ENSG00000078018(MAP2);ENSG00000078401(EDN1);ENSG00000079385(CEACAM1);ENSG00000080824(HSP90AA1);ENSG00000083290(ULK2);ENSG00000087586(AURKA);ENSG…
GO:0051294	establishment of spindle orientation	13	39	0.000164016168942657	0.00834026604532473	ENSG00000040275(SPDL1);ENSG00000073350(LLGL2);ENSG00000080986(NDC80);ENSG00000086827(ZW10);ENSG00000101367(MAPRE1);ENSG00000107949(BCCIP);ENSG00000115163(CENPA);ENSG00000121957(GPSM2);ENSG00000164056(SPRY1);ENSG00000164109(MAD2L1);ENSG00000166851(PLK1);ENSG00000170927(PKHD1);ENSG00000186193(SAPCD2)
GO:0048589	developmental growth	99	634	0.000167147646142752	0.00845429237857142	ENSG00000006837(CDKL3);ENSG00000012171(SEMA3B);ENSG00000066279(ASPM);ENSG00000066468(FGFR2);ENSG00000068078(FGFR3);ENSG00000069702(TGFBR3);ENSG00000074966(TXK);ENSG00000078018(MAP2);ENSG00000078401(EDN1);ENSG00000080824(HSP90AA1);ENSG00000083290(ULK2);ENSG00000087586(AURKA);ENSG00000089820(ARHGAP4);ENSG00000091129(NRCAM);ENSG00000092529(CAPN3);ENSG00000092969(TGFB2);ENSG00000095539(SEMA4G);ENSG00…
GO:0051307	meiotic chromosome separation	10	25	0.000168355931070546	0.00847035210872921	ENSG00000025770(NCAPH2);ENSG00000112742(TTK);ENSG00000121152(NCAPH);ENSG00000131747(TOP2A);ENSG00000135476(ESPL1);ENSG00000154920(EME1);ENSG00000169689(CENPX);ENSG00000175279(CENPS);ENSG00000178966(RMI1);ENSG00000187790(FANCM)
GO:0000281	mitotic cytokinesis	22	89	0.000185445339724041	0.00928105123913633	ENSG00000011426(ANLN);ENSG00000089685(BIRC5);ENSG00000090889(KIF4A);ENSG00000112984(KIF20A);ENSG00000115163(CENPA);ENSG00000122966(CIT);ENSG00000134690(CDCA8);ENSG00000135476(ESPL1);ENSG00000137804(NUSAP1);ENSG00000137807(KIF23);ENSG00000138180(CEP55);ENSG00000138182(KIF20B);ENSG00000143878(RHOB);ENSG00000149503(INCENP);ENSG00000152503(TRIM36);ENSG00000161800(RACGAP1);ENSG00000166851(PLK1);ENSG00…
GO:0051782	negative regulation of cell division	8	17	0.0001997912403191	0.00994667489106977	ENSG00000066279(ASPM);ENSG00000091651(ORC6);ENSG00000129173(E2F8);ENSG00000165891(E2F7);ENSG00000178999(AURKB);ENSG00000185920(PTCH1);ENSG00000197299(BLM);ENSG00000265972(TXNIP)
GO:0050803	regulation of synapse structure or activity	41	212	0.000206677098297658	0.0102358985818356	ENSG00000004777(ARHGAP33);ENSG00000058404(CAMK2B);ENSG00000072071(ADGRL1);ENSG00000076716(GPC4);ENSG00000077063(CTTNBP2);ENSG00000085552(IGSF9);ENSG00000088899(LZTS3);ENSG00000091129(NRCAM);ENSG00000099365(STX1B);ENSG00000100625(SIX4);ENSG00000104888(SLC17A7);ENSG00000108684(ASIC2);ENSG00000114867(EIF4G1);ENSG00000117399(CDC20);ENSG00000125848(FLRT3);ENSG00000130203(APOE);ENSG00000131409(LRRC4B);…
GO:0031297	replication fork processing	14	45	0.000213084910568878	0.0104985720963703	ENSG00000012048(BRCA1);ENSG00000051180(RAD51);ENSG00000132646(PCNA);ENSG00000138658(ZGRF1);ENSG00000139618(BRCA2);ENSG00000154920(EME1);ENSG00000160949(TONSL);ENSG00000168411(RFWD3);ENSG00000169689(CENPX);ENSG00000175279(CENPS);ENSG00000178295(GEN1);ENSG00000183763(TRAIP);ENSG00000187790(FANCM);ENSG00000197299(BLM)
GO:0050793	regulation of developmental process	327	2509	0.000238703810413537	0.0117001780063006	ENSG00000003137(CYP26B1);ENSG00000004777(ARHGAP33);ENSG00000006747(SCIN);ENSG00000006837(CDKL3);ENSG00000007968(E2F2);ENSG00000012048(BRCA1);ENSG00000012171(SEMA3B);ENSG00000012504(NR1H4);ENSG00000012779(ALOX5);ENSG00000019549(SNAI2);ENSG00000020181(ADGRA2);ENSG00000025434(NR1H3);ENSG00000025708(TYMP);ENSG00000029993(HMGB3);ENSG00000038945(MSR1);ENSG00000041357(PSMA4);ENSG00000048540(LMO3);ENSG00…
GO:0030199	collagen fibril organization	19	73	0.000244439379596208	0.0119198669773351	ENSG00000060718(COL11A1);ENSG00000092969(TGFB2);ENSG00000099953(MMP11);ENSG00000108821(COL1A1);ENSG00000115318(LOXL3);ENSG00000130309(COLGALT1);ENSG00000138131(LOXL4);ENSG00000138316(ADAMTS14);ENSG00000167711(SERPINF2);ENSG00000168477(TNXB);ENSG00000169031(COL4A3);ENSG00000187498(COL4A1);ENSG00000187955(COL14A1);ENSG00000188153(COL4A5);ENSG00000196739(COL27A1);ENSG00000197467(COL13A1);ENSG0000019…
GO:0043085	positive regulation of catalytic activity	166	1173	0.000265466025666517	0.0128791655003209	ENSG00000006634(DBF4);ENSG00000015475(BID);ENSG00000025434(NR1H3);ENSG00000034152(MAP2K3);ENSG00000047648(ARHGAP6);ENSG00000049541(RFC2);ENSG00000065361(ERBB3);ENSG00000066468(FGFR2);ENSG00000068078(FGFR3);ENSG00000068831(RASGRP2);ENSG00000073060(SCARB1);ENSG00000074370(ATP2A3);ENSG00000074966(TXK);ENSG00000076864(RAP1GAP);ENSG00000078401(EDN1);ENSG00000080224(EPHA6);ENSG00000080824(HSP90AA1);ENS…
GO:0034080	CENP-A containing nucleosome assembly	5	7	0.000272607108267591	0.0129611049625826	ENSG00000104147(OIP5);ENSG00000123485(HJURP);ENSG00000159055(MIS18A);ENSG00000188312(CENPP);ENSG00000203760(CENPW)
GO:0034699	response to luteinizing hormone	5	7	0.000272607108267591	0.0129611049625826	ENSG00000069702(TGFBR3);ENSG00000078401(EDN1);ENSG00000104368(PLAT);ENSG00000145386(CCNA2);ENSG00000151617(EDNRA)
GO:0061641	CENP-A containing chromatin organization	5	7	0.000272607108267591	0.0129611049625826	ENSG00000104147(OIP5);ENSG00000123485(HJURP);ENSG00000159055(MIS18A);ENSG00000188312(CENPP);ENSG00000203760(CENPW)
GO:1903490	positive regulation of mitotic cytokinesis	5	7	0.000272607108267591	0.0129611049625826	ENSG00000089685(BIRC5);ENSG00000134690(CDCA8);ENSG00000138182(KIF20B);ENSG00000149503(INCENP);ENSG00000178999(AURKB)
GO:0051052	regulation of DNA metabolic process	76	468	0.000283239857737414	0.0133996408319655	ENSG00000012048(BRCA1);ENSG00000049541(RFC2);ENSG00000051180(RAD51);ENSG00000051341(POLQ);ENSG00000071243(ING3);ENSG00000072274(TFRC);ENSG00000073111(MCM2);ENSG00000075624(ACTB);ENSG00000076003(MCM6);ENSG00000080824(HSP90AA1);ENSG00000082014(SMARCD3);ENSG00000089280(FUS);ENSG00000100297(MCM5);ENSG00000101003(GINS1);ENSG00000104738(MCM4);ENSG00000107371(EXOSC3);ENSG00000109685(NSD2);ENSG0000010981…
GO:0048666	neuron development	157	1102	0.000284872735973101	0.0134101725067734	ENSG00000004777(ARHGAP33);ENSG00000006611(USH1C);ENSG00000006837(CDKL3);ENSG00000007944(MYLIP);ENSG00000012171(SEMA3B);ENSG00000018236(CNTN1);ENSG00000021645(NRXN3);ENSG00000039068(CDH1);ENSG00000044574(HSPA5);ENSG00000058085(LAMC2);ENSG00000058404(CAMK2B);ENSG00000058866(DGKG);ENSG00000059915(PSD);ENSG00000066468(FGFR2);ENSG00000068971(PPP2R5B);ENSG00000075624(ACTB);ENSG00000078018(MAP2);ENSG000…
GO:0000731	DNA synthesis involved in DNA repair	13	41	0.000288572953992799	0.0135174395050125	ENSG00000100479(POLE2);ENSG00000101751(POLI);ENSG00000101868(POLA1);ENSG00000125319(HROB);ENSG00000132646(PCNA);ENSG00000133119(RFC3);ENSG00000143476(DTL);ENSG00000163918(RFC4);ENSG00000166803(PCLAF);ENSG00000167325(RRM1);ENSG00000175482(POLD4);ENSG00000177084(POLE);ENSG00000256514(POLD4)
GO:0007062	sister chromatid cohesion	16	57	0.000292957480950131	0.0135229742056058	ENSG00000072501(SMC1A);ENSG00000079616(KIF22);ENSG00000116560(SFPQ);ENSG00000117399(CDC20);ENSG00000129810(SGO1);ENSG00000135476(ESPL1);ENSG00000136982(DSCC1);ENSG00000146670(CDCA5);ENSG00000156970(BUB1B);ENSG00000163535(SGO2);ENSG00000166851(PLK1);ENSG00000168496(FEN1);ENSG00000168646(AXIN2);ENSG00000169679(BUB1);ENSG00000171320(ESCO2);ENSG00000177602(HASPIN)
GO:0007131	reciprocal meiotic recombination	16	57	0.000292957480950131	0.0135229742056058	ENSG00000051180(RAD51);ENSG00000071539(TRIP13);ENSG00000085999(RAD54L);ENSG00000111247(RAD51AP1);ENSG00000121211(MND1);ENSG00000131470(PSMC3IP);ENSG00000131747(TOP2A);ENSG00000136492(BRIP1);ENSG00000144554(FANCD2);ENSG00000149311(ATM);ENSG00000154920(EME1);ENSG00000169689(CENPX);ENSG00000175279(CENPS);ENSG00000178222(RNF212);ENSG00000178966(RMI1);ENSG00000187790(FANCM)
GO:0140527	reciprocal homologous recombination	16	57	0.000292957480950131	0.0135229742056058	ENSG00000051180(RAD51);ENSG00000071539(TRIP13);ENSG00000085999(RAD54L);ENSG00000111247(RAD51AP1);ENSG00000121211(MND1);ENSG00000131470(PSMC3IP);ENSG00000131747(TOP2A);ENSG00000136492(BRIP1);ENSG00000144554(FANCD2);ENSG00000149311(ATM);ENSG00000154920(EME1);ENSG00000169689(CENPX);ENSG00000175279(CENPS);ENSG00000178222(RNF212);ENSG00000178966(RMI1);ENSG00000187790(FANCM)
GO:0090307	mitotic spindle assembly	19	74	0.000295564918724943	0.0135774242133115	ENSG00000072501(SMC1A);ENSG00000088325(TPX2);ENSG00000089685(BIRC5);ENSG00000090889(KIF4A);ENSG00000101057(MYBL2);ENSG00000107949(BCCIP);ENSG00000117399(CDC20);ENSG00000117650(NEK2);ENSG00000134690(CDCA8);ENSG00000137807(KIF23);ENSG00000138160(KIF11);ENSG00000149503(INCENP);ENSG00000161800(RACGAP1);ENSG00000163322(ABRAXAS1);ENSG00000163808(KIF15);ENSG00000166851(PLK1);ENSG00000178999(AURKB);ENSG0…
GO:1902750	negative regulation of cell cycle G2/M phase transition	21	86	0.000308284988860492	0.0140936632647809	ENSG00000012048(BRCA1);ENSG00000041357(PSMA4);ENSG00000085840(ORC1);ENSG00000092853(CLSPN);ENSG00000094804(CDC6);ENSG00000100567(PSMA3);ENSG00000105373(NOP53);ENSG00000126067(PSMB2);ENSG00000140534(TICRR);ENSG00000143476(DTL);ENSG00000149311(ATM);ENSG00000160469(BRSK1);ENSG00000163322(ABRAXAS1);ENSG00000166851(PLK1);ENSG00000169136(ATF5);ENSG00000170312(CDK1);ENSG00000173559(NABP1);ENSG0000017899…
GO:0060560	developmental growth involved in morphogenesis	44	237	0.000318667812101376	0.0144986230874258	ENSG00000006837(CDKL3);ENSG00000012171(SEMA3B);ENSG00000066468(FGFR2);ENSG00000078018(MAP2);ENSG00000078401(EDN1);ENSG00000080824(HSP90AA1);ENSG00000083290(ULK2);ENSG00000087586(AURKA);ENSG00000089820(ARHGAP4);ENSG00000091129(NRCAM);ENSG00000095539(SEMA4G);ENSG00000100625(SIX4);ENSG00000103528(SYT17);ENSG00000104332(SFRP1);ENSG00000108830(RND2);ENSG00000109321(AREG);ENSG00000112902(SEMA5A);ENSG00…
GO:0070542	response to fatty acid	17	63	0.000321397493264655	0.0145531845878743	ENSG00000004799(PDK4);ENSG00000011485(PPP5C);ENSG00000012504(NR1H4);ENSG00000073756(PTGS2);ENSG00000078401(EDN1);ENSG00000101412(E2F1);ENSG00000104368(PLAT);ENSG00000117318(ID3);ENSG00000125398(SOX9);ENSG00000130707(ASS1);ENSG00000137462(TLR2);ENSG00000148218(ALAD);ENSG00000150907(FOXO1);ENSG00000151632(AKR1C2);ENSG00000175567(UCP2);ENSG00000187134(AKR1C1);ENSG00000196139(AKR1C3)
GO:0048856	anatomical structure development	699	5766	0.000327850566176678	0.0147750285960855	ENSG00000003137(CYP26B1);ENSG00000004777(ARHGAP33);ENSG00000005961(ITGA2B);ENSG00000006459(KDM7A);ENSG00000006611(USH1C);ENSG00000006747(SCIN);ENSG00000006837(CDKL3);ENSG00000007047(MARK4);ENSG00000007944(MYLIP);ENSG00000007968(E2F2);ENSG00000011426(ANLN);ENSG00000012048(BRCA1);ENSG00000012171(SEMA3B);ENSG00000012504(NR1H4);ENSG00000012779(ALOX5);ENSG00000013810(TACC3);ENSG00000018236(CNTN1);ENSG…
GO:0051130	positive regulation of cellular component organization	154	1083	0.000355068562441456	0.0158824441062238	ENSG00000006747(SCIN);ENSG00000006837(CDKL3);ENSG00000007047(MARK4);ENSG00000011426(ANLN);ENSG00000015475(BID);ENSG00000018236(CNTN1);ENSG00000025770(NCAPH2);ENSG00000044574(HSPA5);ENSG00000058404(CAMK2B);ENSG00000058453(CROCC);ENSG00000067798(NAV3);ENSG00000068903(SIRT2);ENSG00000068971(PPP2R5B);ENSG00000072071(ADGRL1);ENSG00000072274(TFRC);ENSG00000076382(SPAG5);ENSG00000078401(EDN1);ENSG000000…
GO:0070192	chromosome organization involved in meiotic cell cycle	19	75	0.000355764075573211	0.0158824441062238	ENSG00000025770(NCAPH2);ENSG00000051180(RAD51);ENSG00000058804(NDC1);ENSG00000071539(TRIP13);ENSG00000072501(SMC1A);ENSG00000113810(SMC4);ENSG00000121152(NCAPH);ENSG00000129810(SGO1);ENSG00000131470(PSMC3IP);ENSG00000134698(AGO4);ENSG00000136492(BRIP1);ENSG00000136824(SMC2);ENSG00000144554(FANCD2);ENSG00000149311(ATM);ENSG00000156970(BUB1B);ENSG00000163535(SGO2);ENSG00000169679(BUB1);ENSG00000175…
GO:0006950	response to stress	485	3885	0.000360887466641129	0.0160358828050958	ENSG00000000971(CFH);ENSG00000003137(CYP26B1);ENSG00000004799(PDK4);ENSG00000005882(PDK2);ENSG00000006534(ALDH3B1);ENSG00000008517(IL32);ENSG00000011485(PPP5C);ENSG00000012048(BRCA1);ENSG00000012504(NR1H4);ENSG00000012779(ALOX5);ENSG00000015475(BID);ENSG00000019549(SNAI2);ENSG00000025039(RRAGD);ENSG00000025434(NR1H3);ENSG00000029363(BCLAF1);ENSG00000029993(HMGB3);ENSG00000033170(FUT8);ENSG0000003…
GO:0007229	integrin-mediated signaling pathway	26	118	0.000371763823826203	0.016442335817504	ENSG00000005961(ITGA2B);ENSG00000033170(FUT8);ENSG00000074966(TXK);ENSG00000079112(CDH17);ENSG00000079385(CEACAM1);ENSG00000083457(ITGAE);ENSG00000091136(LAMB1);ENSG00000105855(ITGB8);ENSG00000111203(ITFG2);ENSG00000111859(NEDD9);ENSG00000115318(LOXL3);ENSG00000115414(FN1);ENSG00000120899(PTK2B);ENSG00000132470(ITGB4);ENSG00000134215(VAV3);ENSG00000135424(ITGA7);ENSG00000137809(ITGA11);ENSG000001…
GO:0035825	homologous recombination	17	64	0.000393567590571704	0.0173260843460478	ENSG00000012048(BRCA1);ENSG00000051180(RAD51);ENSG00000071539(TRIP13);ENSG00000085999(RAD54L);ENSG00000111247(RAD51AP1);ENSG00000121211(MND1);ENSG00000131470(PSMC3IP);ENSG00000131747(TOP2A);ENSG00000136492(BRIP1);ENSG00000144554(FANCD2);ENSG00000149311(ATM);ENSG00000154920(EME1);ENSG00000169689(CENPX);ENSG00000175279(CENPS);ENSG00000178222(RNF212);ENSG00000178966(RMI1);ENSG00000187790(FANCM)
GO:2000027	regulation of animal organ morphogenesis	31	151	0.000406259695762237	0.017802412198171	ENSG00000019549(SNAI2);ENSG00000041357(PSMA4);ENSG00000076716(GPC4);ENSG00000078401(EDN1);ENSG00000100567(PSMA3);ENSG00000100625(SIX4);ENSG00000104290(FZD3);ENSG00000104332(SFRP1);ENSG00000113578(FGF1);ENSG00000125398(SOX9);ENSG00000126067(PSMB2);ENSG00000128602(SMO);ENSG00000130700(GATA5);ENSG00000134245(WNT2B);ENSG00000135299(ANKRD6);ENSG00000135541(AHI1);ENSG00000143126(CELSR2);ENSG00000153071…
GO:0048519	negative regulation of biological process	648	5326	0.000429880784443327	0.0187034123011777	ENSG00000003137(CYP26B1);ENSG00000004799(PDK4);ENSG00000006747(SCIN);ENSG00000006837(CDKL3);ENSG00000007944(MYLIP);ENSG00000007968(E2F2);ENSG00000008517(IL32);ENSG00000012048(BRCA1);ENSG00000012171(SEMA3B);ENSG00000012504(NR1H4);ENSG00000012779(ALOX5);ENSG00000015475(BID);ENSG00000019549(SNAI2);ENSG00000020181(ADGRA2);ENSG00000024526(DEPDC1);ENSG00000025434(NR1H3);ENSG00000029363(BCLAF1);ENSG0000…
GO:0014031	mesenchymal cell development	21	88	0.000430754789563353	0.0187034123011777	ENSG00000012171(SEMA3B);ENSG00000019549(SNAI2);ENSG00000070814(TCOF1);ENSG00000078401(EDN1);ENSG00000095539(SEMA4G);ENSG00000101384(JAG1);ENSG00000110195(FOLR1);ENSG00000110880(CORO1C);ENSG00000112902(SEMA5A);ENSG00000115414(FN1);ENSG00000125398(SOX9);ENSG00000128602(SMO);ENSG00000143434(SEMA6C);ENSG00000151617(EDNRA);ENSG00000157927(RADIL);ENSG00000163376(KBTBD8);ENSG00000164442(CITED2);ENSG0000…
GO:0050807	regulation of synapse organization	39	206	0.000454563009301847	0.0196474529793239	ENSG00000004777(ARHGAP33);ENSG00000058404(CAMK2B);ENSG00000072071(ADGRL1);ENSG00000076716(GPC4);ENSG00000077063(CTTNBP2);ENSG00000085552(IGSF9);ENSG00000088899(LZTS3);ENSG00000091129(NRCAM);ENSG00000100625(SIX4);ENSG00000108684(ASIC2);ENSG00000114867(EIF4G1);ENSG00000117399(CDC20);ENSG00000125848(FLRT3);ENSG00000130203(APOE);ENSG00000131409(LRRC4B);ENSG00000136279(DBNL);ENSG00000137462(TLR2);ENSG…
GO:0051445	regulation of meiotic cell cycle	17	65	0.000479306839337276	0.0206232069468695	ENSG00000066279(ASPM);ENSG00000068903(SIRT2);ENSG00000071242(RPS6KA2);ENSG00000071539(TRIP13);ENSG00000106003(LFNG);ENSG00000110200(ANAPC15);ENSG00000111247(RAD51AP1);ENSG00000112029(FBXO5);ENSG00000112742(TTK);ENSG00000117399(CDC20);ENSG00000156509(FBXO43);ENSG00000158402(CDC25C);ENSG00000164045(CDC25A);ENSG00000171105(INSR);ENSG00000179218(CALR);ENSG00000181773(GPR3);ENSG00000197181(PIWIL2)
GO:0051987	positive regulation of attachment of spindle microtubules to kinetochore	6	11	0.000486268452854175	0.0207854940426503	ENSG00000068903(SIRT2);ENSG00000089685(BIRC5);ENSG00000134057(CCNB1);ENSG00000134690(CDCA8);ENSG00000149503(INCENP);ENSG00000178999(AURKB)
GO:0006928	movement of cell or subcellular component	277	2110	0.000487450328269115	0.0207854940426503	ENSG00000011426(ANLN);ENSG00000012171(SEMA3B);ENSG00000012779(ALOX5);ENSG00000018236(CNTN1);ENSG00000019549(SNAI2);ENSG00000020181(ADGRA2);ENSG00000021645(NRXN3);ENSG00000033170(FUT8);ENSG00000034152(MAP2K3);ENSG00000035499(DEPDC1B);ENSG00000038427(VCAN);ENSG00000039068(CDH1);ENSG00000040275(SPDL1);ENSG00000044574(HSPA5);ENSG00000058085(LAMC2);ENSG00000058404(CAMK2B);ENSG00000060656(PTPRU);ENSG00…
GO:0031570	DNA integrity checkpoint signaling	28	133	0.000496573479838275	0.0209922479823451	ENSG00000012048(BRCA1);ENSG00000051180(RAD51);ENSG00000075131(TIPIN);ENSG00000075218(GTSE1);ENSG00000085840(ORC1);ENSG00000092470(WDR76);ENSG00000092853(CLSPN);ENSG00000093009(CDC45);ENSG00000094804(CDC6);ENSG00000100726(TELO2);ENSG00000101412(E2F1);ENSG00000105373(NOP53);ENSG00000111602(TIMELESS);ENSG00000136492(BRIP1);ENSG00000139618(BRCA2);ENSG00000140534(TICRR);ENSG00000143476(DTL);ENSG000001…
GO:0001556	oocyte maturation	10	28	0.000496714249240471	0.0209922479823451	ENSG00000068903(SIRT2);ENSG00000071242(RPS6KA2);ENSG00000071539(TRIP13);ENSG00000078401(EDN1);ENSG00000087586(AURKA);ENSG00000112029(FBXO5);ENSG00000120899(PTK2B);ENSG00000139618(BRCA2);ENSG00000151617(EDNRA);ENSG00000214274(ANG)
GO:0007076	mitotic chromosome condensation	8	19	0.000507924337545071	0.0212141233366435	ENSG00000025770(NCAPH2);ENSG00000109805(NCAPG);ENSG00000113810(SMC4);ENSG00000121152(NCAPH);ENSG00000136824(SMC2);ENSG00000137804(NUSAP1);ENSG00000146670(CDCA5);ENSG00000166851(PLK1)
GO:0035461	vitamin transmembrane transport	8	19	0.000507924337545071	0.0212141233366435	ENSG00000073060(SCARB1);ENSG00000110195(FOLR1);ENSG00000125454(SLC25A19);ENSG00000130304(SLC27A1);ENSG00000164933(SLC25A32);ENSG00000170482(SLC23A1);ENSG00000173638(SLC19A1);ENSG00000213901(SLC23A3)
GO:0030030	cell projection organization	207	1526	0.000510094755924219	0.0212141233366435	ENSG00000004777(ARHGAP33);ENSG00000006611(USH1C);ENSG00000006747(SCIN);ENSG00000006837(CDKL3);ENSG00000007047(MARK4);ENSG00000007944(MYLIP);ENSG00000011426(ANLN);ENSG00000012171(SEMA3B);ENSG00000018236(CNTN1);ENSG00000021645(NRXN3);ENSG00000035115(SH3YL1);ENSG00000039068(CDH1);ENSG00000044574(HSPA5);ENSG00000058085(LAMC2);ENSG00000058404(CAMK2B);ENSG00000058453(CROCC);ENSG00000058866(DGKG);ENSG00…
GO:0014032	neural crest cell development	20	83	0.000510888026510818	0.0212141233366435	ENSG00000012171(SEMA3B);ENSG00000019549(SNAI2);ENSG00000070814(TCOF1);ENSG00000078401(EDN1);ENSG00000095539(SEMA4G);ENSG00000101384(JAG1);ENSG00000110195(FOLR1);ENSG00000110880(CORO1C);ENSG00000112902(SEMA5A);ENSG00000115414(FN1);ENSG00000125398(SOX9);ENSG00000128602(SMO);ENSG00000143434(SEMA6C);ENSG00000151617(EDNRA);ENSG00000157927(RADIL);ENSG00000163376(KBTBD8);ENSG00000164442(CITED2);ENSG0000…
GO:0120036	plasma membrane bounded cell projection organization	202	1486	0.00053502957901428	0.0221199837688991	ENSG00000004777(ARHGAP33);ENSG00000006611(USH1C);ENSG00000006837(CDKL3);ENSG00000007047(MARK4);ENSG00000007944(MYLIP);ENSG00000011426(ANLN);ENSG00000012171(SEMA3B);ENSG00000018236(CNTN1);ENSG00000021645(NRXN3);ENSG00000035115(SH3YL1);ENSG00000039068(CDH1);ENSG00000044574(HSPA5);ENSG00000058085(LAMC2);ENSG00000058404(CAMK2B);ENSG00000058453(CROCC);ENSG00000058866(DGKG);ENSG00000059915(PSD);ENSG000…
GO:0006206	pyrimidine nucleobase metabolic process	7	15	0.000543247901655298	0.0221705763812885	ENSG00000025708(TYMP);ENSG00000102967(DHODH);ENSG00000114491(UMPS);ENSG00000119711(ALDH6A1);ENSG00000171793(CTPS1);ENSG00000176890(TYMS);ENSG00000188641(DPYD)
GO:0014029	neural crest formation	7	15	0.000543247901655298	0.0221705763812885	ENSG00000070814(TCOF1);ENSG00000078401(EDN1);ENSG00000104332(SFRP1);ENSG00000125398(SOX9);ENSG00000151617(EDNRA);ENSG00000163376(KBTBD8);ENSG00000166197(NOLC1)
GO:2000104	negative regulation of DNA-dependent DNA replication	7	15	0.000543247901655298	0.0221705763812885	ENSG00000075131(TIPIN);ENSG00000111602(TIMELESS);ENSG00000112029(FBXO5);ENSG00000112312(GMNN);ENSG00000113916(BCL6);ENSG00000139618(BRCA2);ENSG00000197299(BLM)
GO:0006323	DNA packaging	38	201	0.000549177792644005	0.0222999445240721	ENSG00000025770(NCAPH2);ENSG00000068903(SIRT2);ENSG00000073111(MCM2);ENSG00000101945(SUV39H1);ENSG00000104147(OIP5);ENSG00000105011(ASF1B);ENSG00000105447(GRWD1);ENSG00000109805(NCAPG);ENSG00000113810(SMC4);ENSG00000119969(HELLS);ENSG00000121152(NCAPH);ENSG00000123485(HJURP);ENSG00000125398(SOX9);ENSG00000128708(HAT1);ENSG00000131747(TOP2A);ENSG00000136824(SMC2);ENSG00000137804(NUSAP1);ENSG000001…
GO:0009994	oocyte differentiation	16	60	0.000551108104233562	0.0222999445240721	ENSG00000068903(SIRT2);ENSG00000071242(RPS6KA2);ENSG00000071539(TRIP13);ENSG00000078401(EDN1);ENSG00000087586(AURKA);ENSG00000112029(FBXO5);ENSG00000116455(WDR77);ENSG00000120669(SOHLH2);ENSG00000120899(PTK2B);ENSG00000138735(PDE5A);ENSG00000139618(BRCA2);ENSG00000149311(ATM);ENSG00000151617(EDNRA);ENSG00000171791(BCL2);ENSG00000179598(PLD6);ENSG00000214274(ANG)
GO:0000003	reproduction	208	1539	0.000600123452262528	0.0240873439270471	ENSG00000003137(CYP26B1);ENSG00000025770(NCAPH2);ENSG00000044574(HSPA5);ENSG00000051180(RAD51);ENSG00000054356(PTPRN);ENSG00000058804(NDC1);ENSG00000066279(ASPM);ENSG00000066468(FGFR2);ENSG00000067445(TRO);ENSG00000068903(SIRT2);ENSG00000070759(TESK2);ENSG00000071242(RPS6KA2);ENSG00000071246(VASH1);ENSG00000071539(TRIP13);ENSG00000072501(SMC1A);ENSG00000073756(PTGS2);ENSG00000078401(EDN1);ENSG000…
GO:0010972	negative regulation of G2/M transition of mitotic cell cycle	20	84	0.00060259425576219	0.0240873439270471	ENSG00000012048(BRCA1);ENSG00000041357(PSMA4);ENSG00000085840(ORC1);ENSG00000092853(CLSPN);ENSG00000094804(CDC6);ENSG00000100567(PSMA3);ENSG00000105373(NOP53);ENSG00000126067(PSMB2);ENSG00000140534(TICRR);ENSG00000143476(DTL);ENSG00000149311(ATM);ENSG00000160469(BRSK1);ENSG00000163322(ABRAXAS1);ENSG00000166851(PLK1);ENSG00000170312(CDK1);ENSG00000173559(NABP1);ENSG00000178999(AURKB);ENSG000001972…
GO:0048667	cell morphogenesis involved in neuron differentiation	87	564	0.000602880203453277	0.0240873439270471	ENSG00000004777(ARHGAP33);ENSG00000006837(CDKL3);ENSG00000012171(SEMA3B);ENSG00000018236(CNTN1);ENSG00000021645(NRXN3);ENSG00000058085(LAMC2);ENSG00000058404(CAMK2B);ENSG00000066468(FGFR2);ENSG00000075624(ACTB);ENSG00000078018(MAP2);ENSG00000078401(EDN1);ENSG00000080224(EPHA6);ENSG00000080824(HSP90AA1);ENSG00000083290(ULK2);ENSG00000085552(IGSF9);ENSG00000088899(LZTS3);ENSG00000089820(ARHGAP4);EN…
GO:0007418	ventral midline development	4	5	0.000655435797982687	0.0256593229243062	ENSG00000111087(GLI1);ENSG00000128602(SMO);ENSG00000156345(CDK20);ENSG00000164690(SHH)
GO:0051302	regulation of cell division	36	189	0.000655932497112647	0.0256593229243062	ENSG00000066279(ASPM);ENSG00000066468(FGFR2);ENSG00000068903(SIRT2);ENSG00000080839(RBL1);ENSG00000087586(AURKA);ENSG00000089685(BIRC5);ENSG00000091651(ORC6);ENSG00000092969(TGFB2);ENSG00000094804(CDC6);ENSG00000104953(TLE6);ENSG00000112984(KIF20A);ENSG00000113578(FGF1);ENSG00000118193(KIF14);ENSG00000122966(CIT);ENSG00000129173(E2F8);ENSG00000134690(CDCA8);ENSG00000137807(KIF23);ENSG00000138182(…
GO:0051716	cellular response to stimulus	877	7398	0.000657767996115911	0.0256593229243062	ENSG00000003137(CYP26B1);ENSG00000004777(ARHGAP33);ENSG00000004799(PDK4);ENSG00000005882(PDK2);ENSG00000005961(ITGA2B);ENSG00000006534(ALDH3B1);ENSG00000007047(MARK4);ENSG00000007516(BAIAP3);ENSG00000007968(E2F2);ENSG00000008517(IL32);ENSG00000011485(PPP5C);ENSG00000012048(BRCA1);ENSG00000012171(SEMA3B);ENSG00000012504(NR1H4);ENSG00000012779(ALOX5);ENSG00000012822(CALCOCO1);ENSG00000015475(BID);E…
GO:0003149	membranous septum morphogenesis	5	8	0.000661114114676099	0.0256593229243062	ENSG00000066468(FGFR2);ENSG00000092969(TGFB2);ENSG00000109685(NSD2);ENSG00000157240(FZD1);ENSG00000183691(NOG)
GO:0070837	dehydroascorbic acid transport	5	8	0.000661114114676099	0.0256593229243062	ENSG00000117394(SLC2A1);ENSG00000160326(SLC2A6);ENSG00000163581(SLC2A2);ENSG00000170482(SLC23A1);ENSG00000197496(SLC2A10)
GO:1904116	response to vasopressin	5	8	0.000661114114676099	0.0256593229243062	ENSG00000094804(CDC6);ENSG00000100401(RANGAP1);ENSG00000111319(SCNN1A);ENSG00000162572(SCNN1D);ENSG00000174233(ADCY6)
GO:1904117	cellular response to vasopressin	5	8	0.000661114114676099	0.0256593229243062	ENSG00000094804(CDC6);ENSG00000100401(RANGAP1);ENSG00000111319(SCNN1A);ENSG00000162572(SCNN1D);ENSG00000174233(ADCY6)
GO:1901992	positive regulation of mitotic cell cycle phase transition	21	91	0.000693342675890337	0.0268007947359399	ENSG00000094804(CDC6);ENSG00000112029(FBXO5);ENSG00000114867(EIF4G1);ENSG00000118971(CCND2);ENSG00000123473(STIL);ENSG00000126787(DLGAP5);ENSG00000134057(CCNB1);ENSG00000135476(ESPL1);ENSG00000143476(DTL);ENSG00000146670(CDCA5);ENSG00000156876(SASS6);ENSG00000158402(CDC25C);ENSG00000161692(DBF4B);ENSG00000164045(CDC25A);ENSG00000164362(TERT);ENSG00000167325(RRM1);ENSG00000170312(CDK1);ENSG0000017…
GO:0022414	reproductive process	207	1536	0.000718443022585693	0.0276586020314468	ENSG00000003137(CYP26B1);ENSG00000025770(NCAPH2);ENSG00000044574(HSPA5);ENSG00000051180(RAD51);ENSG00000054356(PTPRN);ENSG00000058804(NDC1);ENSG00000066279(ASPM);ENSG00000066468(FGFR2);ENSG00000067445(TRO);ENSG00000068903(SIRT2);ENSG00000070759(TESK2);ENSG00000071242(RPS6KA2);ENSG00000071246(VASH1);ENSG00000071539(TRIP13);ENSG00000072501(SMC1A);ENSG00000073756(PTGS2);ENSG00000078401(EDN1);ENSG000…
GO:0051347	positive regulation of transferase activity	88	575	0.000724160877099412	0.0277135781955276	ENSG00000006634(DBF4);ENSG00000034152(MAP2K3);ENSG00000049541(RFC2);ENSG00000065361(ERBB3);ENSG00000066468(FGFR2);ENSG00000068078(FGFR3);ENSG00000078401(EDN1);ENSG00000080224(EPHA6);ENSG00000080824(HSP90AA1);ENSG00000088325(TPX2);ENSG00000092020(PPP2R3C);ENSG00000092853(CLSPN);ENSG00000092969(TGFB2);ENSG00000094804(CDC6);ENSG00000100726(TELO2);ENSG00000101003(GINS1);ENSG00000106688(SLC1A1);ENSG00…
GO:0000910	cytokinesis	36	190	0.000725699965368217	0.0277135781955276	ENSG00000011426(ANLN);ENSG00000087586(AURKA);ENSG00000089685(BIRC5);ENSG00000090889(KIF4A);ENSG00000094804(CDC6);ENSG00000112984(KIF20A);ENSG00000115163(CENPA);ENSG00000118193(KIF14);ENSG00000122966(CIT);ENSG00000129173(E2F8);ENSG00000134690(CDCA8);ENSG00000135476(ESPL1);ENSG00000137804(NUSAP1);ENSG00000137807(KIF23);ENSG00000138180(CEP55);ENSG00000138182(KIF20B);ENSG00000139618(BRCA2);ENSG000001…
GO:0072073	kidney epithelium development	29	143	0.000755589775527703	0.0287396127019717	ENSG00000066468(FGFR2);ENSG00000081181(ARG2);ENSG00000100625(SIX4);ENSG00000101384(JAG1);ENSG00000104332(SFRP1);ENSG00000112246(SIM1);ENSG00000113578(FGF1);ENSG00000115884(SDC1);ENSG00000125398(SOX9);ENSG00000126562(WNK4);ENSG00000128602(SMO);ENSG00000134245(WNT2B);ENSG00000135414(GDF11);ENSG00000135541(AHI1);ENSG00000137834(SMAD6);ENSG00000151490(PTPRO);ENSG00000151617(EDNRA);ENSG00000164056(SPR…
GO:0035295	tube development	148	1053	0.000763675597335726	0.0289314392632088	ENSG00000005961(ITGA2B);ENSG00000007968(E2F2);ENSG00000012048(BRCA1);ENSG00000012779(ALOX5);ENSG00000020181(ADGRA2);ENSG00000021645(NRXN3);ENSG00000025708(TYMP);ENSG00000066405(CLDN18);ENSG00000066468(FGFR2);ENSG00000069702(TGFBR3);ENSG00000071246(VASH1);ENSG00000073756(PTGS2);ENSG00000078401(EDN1);ENSG00000079385(CEACAM1);ENSG00000081181(ARG2);ENSG00000091129(NRCAM);ENSG00000092969(TGFB2);ENSG00…
GO:0061640	cytoskeleton-dependent cytokinesis	25	117	0.000771486640941707	0.0290320671956104	ENSG00000011426(ANLN);ENSG00000089685(BIRC5);ENSG00000090889(KIF4A);ENSG00000112984(KIF20A);ENSG00000115163(CENPA);ENSG00000122966(CIT);ENSG00000134690(CDCA8);ENSG00000135476(ESPL1);ENSG00000137804(NUSAP1);ENSG00000137807(KIF23);ENSG00000138180(CEP55);ENSG00000138182(KIF20B);ENSG00000143878(RHOB);ENSG00000149503(INCENP);ENSG00000152503(TRIM36);ENSG00000155816(FMN2);ENSG00000161800(RACGAP1);ENSG00…
GO:0048599	oocyte development	15	56	0.000772438006150954	0.0290320671956104	ENSG00000068903(SIRT2);ENSG00000071242(RPS6KA2);ENSG00000071539(TRIP13);ENSG00000078401(EDN1);ENSG00000087586(AURKA);ENSG00000112029(FBXO5);ENSG00000116455(WDR77);ENSG00000120899(PTK2B);ENSG00000138735(PDE5A);ENSG00000139618(BRCA2);ENSG00000149311(ATM);ENSG00000151617(EDNRA);ENSG00000171791(BCL2);ENSG00000179598(PLD6);ENSG00000214274(ANG)
GO:2000278	regulation of DNA biosynthetic process	26	124	0.000825192356136889	0.0308927327342743	ENSG00000049541(RFC2);ENSG00000080824(HSP90AA1);ENSG00000101003(GINS1);ENSG00000110958(PTGES3);ENSG00000111445(RFC5);ENSG00000111653(ING4);ENSG00000117650(NEK2);ENSG00000120899(PTK2B);ENSG00000122566(HNRNPA2B1);ENSG00000127586(CHTF18);ENSG00000130826(DKC1);ENSG00000131153(GINS2);ENSG00000132646(PCNA);ENSG00000133119(RFC3);ENSG00000136982(DSCC1);ENSG00000140451(PIF1);ENSG00000141499(WRAP53);ENSG00…
GO:0042770	signal transduction in response to DNA damage	35	185	0.000877362417489576	0.0326510111750048	ENSG00000012048(BRCA1);ENSG00000015475(BID);ENSG00000019549(SNAI2);ENSG00000051180(RAD51);ENSG00000069399(BCL3);ENSG00000075131(TIPIN);ENSG00000075218(GTSE1);ENSG00000092470(WDR76);ENSG00000092853(CLSPN);ENSG00000100726(TELO2);ENSG00000101412(E2F1);ENSG00000105248(YJU2);ENSG00000105373(NOP53);ENSG00000111206(FOXM1);ENSG00000111653(ING4);ENSG00000124766(SOX4);ENSG00000136492(BRIP1);ENSG00000139618…
GO:0044818	mitotic G2/M transition checkpoint	14	51	0.000879389458889924	0.0326510111750048	ENSG00000012048(BRCA1);ENSG00000085840(ORC1);ENSG00000092853(CLSPN);ENSG00000094804(CDC6);ENSG00000105373(NOP53);ENSG00000140534(TICRR);ENSG00000143476(DTL);ENSG00000149311(ATM);ENSG00000160469(BRSK1);ENSG00000163322(ABRAXAS1);ENSG00000166851(PLK1);ENSG00000170312(CDK1);ENSG00000173559(NABP1);ENSG00000197299(BLM)
GO:0036363	transforming growth factor beta activation	6	12	0.000882459761486617	0.0326510111750048	ENSG00000105855(ITGB8);ENSG00000137507(LRRC32);ENSG00000141448(GATA6);ENSG00000168056(LTBP3);ENSG00000168477(TNXB);ENSG00000174004(NRROS)
GO:0071241	cellular response to inorganic substance	40	220	0.00088887724903946	0.032744740669146	ENSG00000039068(CDH1);ENSG00000044574(HSPA5);ENSG00000051180(RAD51);ENSG00000061918(GUCY1B1);ENSG00000068831(RASGRP2);ENSG00000073756(PTGS2);ENSG00000078401(EDN1);ENSG00000092529(CAPN3);ENSG00000100985(MMP9);ENSG00000103528(SYT17);ENSG00000105808(RASA4);ENSG00000106688(SLC1A1);ENSG00000111602(TIMELESS);ENSG00000112293(GPLD1);ENSG00000125148(MT2A);ENSG00000132535(DLG4);ENSG00000132965(ALOX5AP);ENS…
GO:0009887	animal organ morphogenesis	149	1065	0.000891880096046779	0.032744740669146	ENSG00000003137(CYP26B1);ENSG00000006611(USH1C);ENSG00000019549(SNAI2);ENSG00000041357(PSMA4);ENSG00000054967(RELT);ENSG00000058085(LAMC2);ENSG00000060718(COL11A1);ENSG00000065717(TLE2);ENSG00000066468(FGFR2);ENSG00000068078(FGFR3);ENSG00000069702(TGFBR3);ENSG00000076716(GPC4);ENSG00000078401(EDN1);ENSG00000079385(CEACAM1);ENSG00000082014(SMARCD3);ENSG00000091136(LAMB1);ENSG00000092969(TGFB2);ENS…
GO:0007095	mitotic G2 DNA damage checkpoint signaling	11	35	0.000909753971719921	0.0332725019887874	ENSG00000012048(BRCA1);ENSG00000092853(CLSPN);ENSG00000105373(NOP53);ENSG00000140534(TICRR);ENSG00000143476(DTL);ENSG00000149311(ATM);ENSG00000160469(BRSK1);ENSG00000163322(ABRAXAS1);ENSG00000166851(PLK1);ENSG00000170312(CDK1);ENSG00000197299(BLM)
GO:0032502	developmental process	761	6372	0.000920607694214245	0.0335404542692845	ENSG00000003137(CYP26B1);ENSG00000004777(ARHGAP33);ENSG00000005961(ITGA2B);ENSG00000006459(KDM7A);ENSG00000006611(USH1C);ENSG00000006747(SCIN);ENSG00000006837(CDKL3);ENSG00000007047(MARK4);ENSG00000007516(BAIAP3);ENSG00000007944(MYLIP);ENSG00000007968(E2F2);ENSG00000011028(MRC2);ENSG00000011426(ANLN);ENSG00000012048(BRCA1);ENSG00000012171(SEMA3B);ENSG00000012504(NR1H4);ENSG00000012779(ALOX5);ENSG…
GO:0032465	regulation of cytokinesis	21	93	0.000936993155567077	0.0340071294514784	ENSG00000087586(AURKA);ENSG00000089685(BIRC5);ENSG00000094804(CDC6);ENSG00000112984(KIF20A);ENSG00000118193(KIF14);ENSG00000122966(CIT);ENSG00000129173(E2F8);ENSG00000134690(CDCA8);ENSG00000137807(KIF23);ENSG00000138182(KIF20B);ENSG00000139618(BRCA2);ENSG00000142731(PLK4);ENSG00000149503(INCENP);ENSG00000161800(RACGAP1);ENSG00000165891(E2F7);ENSG00000166582(CENPV);ENSG00000166851(PLK1);ENSG000001…
GO:0009636	response to toxic substance	41	228	0.000966404555926688	0.0349412202369083	ENSG00000004777(ARHGAP33);ENSG00000039068(CDH1);ENSG00000051180(RAD51);ENSG00000073756(PTGS2);ENSG00000100867(DHRS2);ENSG00000104154(SLC30A4);ENSG00000109610(SOD3);ENSG00000110628(SLC22A18);ENSG00000112096(SOD2);ENSG00000115884(SDC1);ENSG00000116329(OPRD1);ENSG00000118777(ABCG2);ENSG00000123191(ATP7B);ENSG00000125148(MT2A);ENSG00000130203(APOE);ENSG00000130707(ASS1);ENSG00000132965(ALOX5AP);ENSG0…
GO:0048864	stem cell development	20	88	0.00112599311178635	0.0405570776514258	ENSG00000012171(SEMA3B);ENSG00000019549(SNAI2);ENSG00000070814(TCOF1);ENSG00000078401(EDN1);ENSG00000095539(SEMA4G);ENSG00000101384(JAG1);ENSG00000110195(FOLR1);ENSG00000110880(CORO1C);ENSG00000112902(SEMA5A);ENSG00000115414(FN1);ENSG00000125398(SOX9);ENSG00000128602(SMO);ENSG00000143434(SEMA6C);ENSG00000151617(EDNRA);ENSG00000157927(RADIL);ENSG00000163376(KBTBD8);ENSG00000164442(CITED2);ENSG0000…
GO:0048523	negative regulation of cellular process	594	4897	0.00117354381933763	0.0421102950116285	ENSG00000003137(CYP26B1);ENSG00000004799(PDK4);ENSG00000006747(SCIN);ENSG00000006837(CDKL3);ENSG00000007944(MYLIP);ENSG00000012048(BRCA1);ENSG00000012171(SEMA3B);ENSG00000012504(NR1H4);ENSG00000012779(ALOX5);ENSG00000015475(BID);ENSG00000019549(SNAI2);ENSG00000020181(ADGRA2);ENSG00000024526(DEPDC1);ENSG00000025434(NR1H3);ENSG00000029363(BCLAF1);ENSG00000029993(HMGB3);ENSG00000034152(MAP2K3);ENSG0…
GO:0061564	axon development	75	484	0.00122262762720918	0.0437066395004967	ENSG00000006837(CDKL3);ENSG00000012171(SEMA3B);ENSG00000018236(CNTN1);ENSG00000021645(NRXN3);ENSG00000058085(LAMC2);ENSG00000066468(FGFR2);ENSG00000075624(ACTB);ENSG00000078018(MAP2);ENSG00000078401(EDN1);ENSG00000080224(EPHA6);ENSG00000080824(HSP90AA1);ENSG00000083290(ULK2);ENSG00000085552(IGSF9);ENSG00000089820(ARHGAP4);ENSG00000091129(NRCAM);ENSG00000095539(SEMA4G);ENSG00000095713(CRTAC1);ENSG…
GO:1902751	positive regulation of cell cycle G2/M phase transition	10	31	0.00123509242833982	0.0439758801860263	ENSG00000112029(FBXO5);ENSG00000134057(CCNB1);ENSG00000143476(DTL);ENSG00000158402(CDC25C);ENSG00000161692(DBF4B);ENSG00000164045(CDC25A);ENSG00000167325(RRM1);ENSG00000170312(CDK1);ENSG00000176208(ATAD5);ENSG00000185630(PBX1)
GO:0051239	regulation of multicellular organismal process	345	2724	0.00124078712377185	0.0439758801860263	ENSG00000003137(CYP26B1);ENSG00000004799(PDK4);ENSG00000006747(SCIN);ENSG00000006837(CDKL3);ENSG00000007944(MYLIP);ENSG00000007968(E2F2);ENSG00000008517(IL32);ENSG00000012048(BRCA1);ENSG00000012171(SEMA3B);ENSG00000012504(NR1H4);ENSG00000012779(ALOX5);ENSG00000019549(SNAI2);ENSG00000020181(ADGRA2);ENSG00000025434(NR1H3);ENSG00000025708(TYMP);ENSG00000029993(HMGB3);ENSG00000034152(MAP2K3);ENSG0000…
GO:2000026	regulation of multicellular organismal development	186	1378	0.00124403320749196	0.0439758801860263	ENSG00000003137(CYP26B1);ENSG00000006747(SCIN);ENSG00000006837(CDKL3);ENSG00000007968(E2F2);ENSG00000012048(BRCA1);ENSG00000012171(SEMA3B);ENSG00000012779(ALOX5);ENSG00000019549(SNAI2);ENSG00000020181(ADGRA2);ENSG00000025708(TYMP);ENSG00000029993(HMGB3);ENSG00000058404(CAMK2B);ENSG00000066279(ASPM);ENSG00000066405(CLDN18);ENSG00000066468(FGFR2);ENSG00000068903(SIRT2);ENSG00000069482(GAL);ENSG0000…
GO:0014033	neural crest cell differentiation	21	95	0.00125092518532986	0.0440557318048207	ENSG00000012171(SEMA3B);ENSG00000019549(SNAI2);ENSG00000070814(TCOF1);ENSG00000078401(EDN1);ENSG00000095539(SEMA4G);ENSG00000101384(JAG1);ENSG00000104332(SFRP1);ENSG00000110195(FOLR1);ENSG00000110880(CORO1C);ENSG00000112902(SEMA5A);ENSG00000115414(FN1);ENSG00000125398(SOX9);ENSG00000128602(SMO);ENSG00000143434(SEMA6C);ENSG00000151617(EDNRA);ENSG00000157927(RADIL);ENSG00000163376(KBTBD8);ENSG00000…
GO:0001503	ossification	66	416	0.00127841970299559	0.0447476218423753	ENSG00000011028(MRC2);ENSG00000012779(ALOX5);ENSG00000019549(SNAI2);ENSG00000038427(VCAN);ENSG00000060718(COL11A1);ENSG00000066468(FGFR2);ENSG00000068078(FGFR3);ENSG00000073756(PTGS2);ENSG00000078804(TP53INP2);ENSG00000092969(TGFB2);ENSG00000100985(MMP9);ENSG00000101384(JAG1);ENSG00000101938(CHRDL1);ENSG00000104332(SFRP1);ENSG00000108821(COL1A1);ENSG00000109321(AREG);ENSG00000111087(GLI1);ENSG000…
GO:0003018	vascular process in circulatory system	45	260	0.00127998245253193	0.0447476218423753	ENSG00000010379(SLC6A13);ENSG00000069431(ABCC9);ENSG00000072274(TFRC);ENSG00000073756(PTGS2);ENSG00000074370(ATP2A3);ENSG00000078401(EDN1);ENSG00000079385(CEACAM1);ENSG00000103257(SLC7A5);ENSG00000105289(TJP3);ENSG00000106688(SLC1A1);ENSG00000107796(ACTA2);ENSG00000108684(ASIC2);ENSG00000108846(ABCC3);ENSG00000109610(SOD3);ENSG00000111199(TRPV4);ENSG00000112096(SOD2);ENSG00000113389(NPR3);ENSG000…
GO:0090360	platelet-derived growth factor production	3	3	0.00131307227538169	0.0452482709451381	ENSG00000073756(PTGS2);ENSG00000165795(NDRG2);ENSG00000166396(SERPINB7)
GO:0090361	regulation of platelet-derived growth factor production	3	3	0.00131307227538169	0.0452482709451381	ENSG00000073756(PTGS2);ENSG00000165795(NDRG2);ENSG00000166396(SERPINB7)
GO:0140576	ascorbate homeostasis	3	3	0.00131307227538169	0.0452482709451381	ENSG00000008283(CYB561);ENSG00000071967(CYBRD1);ENSG00000114395(CYB561D2)
GO:0048522	positive regulation of cellular process	690	5756	0.00131333713122916	0.0452482709451381	ENSG00000003137(CYP26B1);ENSG00000006459(KDM7A);ENSG00000006634(DBF4);ENSG00000006747(SCIN);ENSG00000006837(CDKL3);ENSG00000007047(MARK4);ENSG00000007516(BAIAP3);ENSG00000007968(E2F2);ENSG00000010379(SLC6A13);ENSG00000011426(ANLN);ENSG00000011485(PPP5C);ENSG00000012048(BRCA1);ENSG00000012171(SEMA3B);ENSG00000012504(NR1H4);ENSG00000012779(ALOX5);ENSG00000012822(CALCOCO1);ENSG00000015475(BID);ENSG0…
GO:0000076	DNA replication checkpoint signaling	7	17	0.00134726404990787	0.0459550980001945	ENSG00000075131(TIPIN);ENSG00000085840(ORC1);ENSG00000092853(CLSPN);ENSG00000093009(CDC45);ENSG00000094804(CDC6);ENSG00000111602(TIMELESS);ENSG00000140534(TICRR)
GO:0090306	meiotic spindle assembly	5	9	0.00135318408245393	0.0459550980001945	ENSG00000066279(ASPM);ENSG00000080986(NDC80);ENSG00000087586(AURKA);ENSG00000112029(FBXO5);ENSG00000157456(CCNB2)
GO:0097113	AMPA glutamate receptor clustering	5	9	0.00135318408245393	0.0459550980001945	ENSG00000101938(CHRDL1);ENSG00000130203(APOE);ENSG00000132535(DLG4);ENSG00000151012(SLC7A11);ENSG00000251322(SHANK3)
GO:0097688	glutamate receptor clustering	5	9	0.00135318408245393	0.0459550980001945	ENSG00000101938(CHRDL1);ENSG00000130203(APOE);ENSG00000132535(DLG4);ENSG00000151012(SLC7A11);ENSG00000251322(SHANK3)
GO:0030574	collagen catabolic process	12	42	0.00138056646475912	0.0465525053666472	ENSG00000011028(MRC2);ENSG00000099953(MMP11);ENSG00000100985(MMP9);ENSG00000102996(MMP15);ENSG00000107738(VSIR);ENSG00000137673(MMP7);ENSG00000138316(ADAMTS14);ENSG00000143387(CTSK);ENSG00000163131(CTSS);ENSG00000196415(PRTN3);ENSG00000198598(MMP17);ENSG00000271447(MMP28)
GO:0071459	protein localization to chromosome, centromeric region	12	42	0.00138056646475912	0.0465525053666472	ENSG00000040275(SPDL1);ENSG00000080986(NDC80);ENSG00000086827(ZW10);ENSG00000112742(TTK);ENSG00000115163(CENPA);ENSG00000137812(KNL1);ENSG00000170312(CDK1);ENSG00000172167(MTBP);ENSG00000174442(ZWILCH);ENSG00000177602(HASPIN);ENSG00000178999(AURKB);ENSG00000198824(CHAMP1)
GO:0010977	negative regulation of neuron projection development	27	135	0.00140044173908527	0.0470558321447414	ENSG00000006837(CDKL3);ENSG00000007944(MYLIP);ENSG00000012171(SEMA3B);ENSG00000078018(MAP2);ENSG00000083290(ULK2);ENSG00000089820(ARHGAP4);ENSG00000095539(SEMA4G);ENSG00000099365(STX1B);ENSG00000108947(EFNB3);ENSG00000111199(TRPV4);ENSG00000112902(SEMA5A);ENSG00000113657(DPYSL3);ENSG00000118785(SPP1);ENSG00000130203(APOE);ENSG00000131095(GFAP);ENSG00000143434(SEMA6C);ENSG00000149922(TBX6);ENSG000…
GO:0001682	tRNA 5'-leader removal	6	13	0.00148741719199931	0.0494540212542707	ENSG00000104356(POP1);ENSG00000124787(RPP40);ENSG00000148688(RPP30);ENSG00000167272(POP5);ENSG00000172336(POP7);ENSG00000178718(RPP25)
GO:0016078	tRNA catabolic process	6	13	0.00148741719199931	0.0494540212542707	ENSG00000104356(POP1);ENSG00000107371(EXOSC3);ENSG00000107614(TRDMT1);ENSG00000120699(EXOSC8);ENSG00000130713(EXOSC2);ENSG00000214274(ANG)
GO:0060623	regulation of chromosome condensation	6	13	0.00148741719199931	0.0494540212542707	ENSG00000025770(NCAPH2);ENSG00000109805(NCAPG);ENSG00000113810(SMC4);ENSG00000121152(NCAPH);ENSG00000136824(SMC2);ENSG00000146918(NCAPG2)
GO:1901989	positive regulation of cell cycle phase transition	24	116	0.00155566090290023	0.0514787429095155	ENSG00000094804(CDC6);ENSG00000101447(FAM83D);ENSG00000111087(GLI1);ENSG00000112029(FBXO5);ENSG00000114867(EIF4G1);ENSG00000118971(CCND2);ENSG00000123473(STIL);ENSG00000126787(DLGAP5);ENSG00000134057(CCNB1);ENSG00000135476(ESPL1);ENSG00000143476(DTL);ENSG00000146670(CDCA5);ENSG00000156876(SASS6);ENSG00000158402(CDC25C);ENSG00000161692(DBF4B);ENSG00000164045(CDC25A);ENSG00000164362(TERT);ENSG00000…
GO:0048477	oogenesis	22	103	0.00155914165085082	0.0514787429095155	ENSG00000066279(ASPM);ENSG00000068903(SIRT2);ENSG00000071242(RPS6KA2);ENSG00000071539(TRIP13);ENSG00000078401(EDN1);ENSG00000087586(AURKA);ENSG00000112029(FBXO5);ENSG00000116455(WDR77);ENSG00000120669(SOHLH2);ENSG00000120899(PTK2B);ENSG00000123610(TNFAIP6);ENSG00000138735(PDE5A);ENSG00000139618(BRCA2);ENSG00000149311(ATM);ENSG00000151617(EDNRA);ENSG00000155816(FMN2);ENSG00000163661(PTX3);ENSG0000…
GO:0046605	regulation of centrosome cycle	14	54	0.00161322436839086	0.0530801056021755	ENSG00000007047(MARK4);ENSG00000012048(BRCA1);ENSG00000075702(WDR62);ENSG00000087586(AURKA);ENSG00000123473(STIL);ENSG00000126215(XRCC3);ENSG00000142731(PLK4);ENSG00000156876(SASS6);ENSG00000162063(CCNF);ENSG00000169136(ATF5);ENSG00000170927(PKHD1);ENSG00000178295(GEN1);ENSG00000221978(CCNL2);ENSG00000239306(RBM14)
GO:0040020	regulation of meiotic nuclear division	10	32	0.00162222660863733	0.0531922511087322	ENSG00000068903(SIRT2);ENSG00000071242(RPS6KA2);ENSG00000071539(TRIP13);ENSG00000111247(RAD51AP1);ENSG00000112029(FBXO5);ENSG00000117399(CDC20);ENSG00000156509(FBXO43);ENSG00000179218(CALR);ENSG00000181773(GPR3);ENSG00000197181(PIWIL2)
GO:0033002	muscle cell proliferation	35	192	0.00171881422239659	0.0559769874822903	ENSG00000066468(FGFR2);ENSG00000069702(TGFBR3);ENSG00000073756(PTGS2);ENSG00000078401(EDN1);ENSG00000092969(TGFB2);ENSG00000100985(MMP9);ENSG00000109819(PPARGC1A);ENSG00000111087(GLI1);ENSG00000112096(SOD2);ENSG00000113389(NPR3);ENSG00000130176(CNN1);ENSG00000130203(APOE);ENSG00000130816(DNMT1);ENSG00000141448(GATA6);ENSG00000146674(IGFBP3);ENSG00000150782(IL18);ENSG00000164120(HPGD);ENSG00000164…
GO:0009394	2'-deoxyribonucleotide metabolic process	12	43	0.0017268429582601	0.0559769874822903	ENSG00000025708(TYMP);ENSG00000100024(UPB1);ENSG00000136159(NUDT15);ENSG00000140398(NEIL1);ENSG00000167325(RRM1);ENSG00000168393(DTYMK);ENSG00000171848(RRM2);ENSG00000176890(TYMS);ENSG00000179958(DCTPP1);ENSG00000188641(DPYD);ENSG00000198805(PNP);ENSG00000205309(NT5M)
GO:0071604	transforming growth factor beta production	12	43	0.0017268429582601	0.0559769874822903	ENSG00000073756(PTGS2);ENSG00000092969(TGFB2);ENSG00000105855(ITGB8);ENSG00000115414(FN1);ENSG00000137507(LRRC32);ENSG00000141448(GATA6);ENSG00000166396(SERPINB7);ENSG00000167711(SERPINF2);ENSG00000168056(LTBP3);ENSG00000168477(TNXB);ENSG00000174004(NRROS);ENSG00000272398(CD24)
GO:0048812	neuron projection morphogenesis	92	623	0.00173070084338977	0.0559769874822903	ENSG00000004777(ARHGAP33);ENSG00000006837(CDKL3);ENSG00000012171(SEMA3B);ENSG00000018236(CNTN1);ENSG00000021645(NRXN3);ENSG00000058085(LAMC2);ENSG00000058404(CAMK2B);ENSG00000066468(FGFR2);ENSG00000075624(ACTB);ENSG00000078018(MAP2);ENSG00000078401(EDN1);ENSG00000080224(EPHA6);ENSG00000080824(HSP90AA1);ENSG00000083290(ULK2);ENSG00000085552(IGSF9);ENSG00000087586(AURKA);ENSG00000088899(LZTS3);ENSG…
GO:0007056	spindle assembly involved in female meiosis	4	6	0.00179496944655758	0.0565177631368082	ENSG00000080986(NDC80);ENSG00000087586(AURKA);ENSG00000112029(FBXO5);ENSG00000157456(CCNB2)
GO:0008315	G2/MI transition of meiotic cell cycle	4	6	0.00179496944655758	0.0565177631368082	ENSG00000080986(NDC80);ENSG00000157456(CCNB2);ENSG00000158402(CDC25C);ENSG00000164045(CDC25A)
GO:0010032	meiotic chromosome condensation	4	6	0.00179496944655758	0.0565177631368082	ENSG00000025770(NCAPH2);ENSG00000113810(SMC4);ENSG00000121152(NCAPH);ENSG00000136824(SMC2)
GO:0014034	neural crest cell fate commitment	4	6	0.00179496944655758	0.0565177631368082	ENSG00000078401(EDN1);ENSG00000104332(SFRP1);ENSG00000125398(SOX9);ENSG00000151617(EDNRA)
GO:0016321	female meiosis chromosome segregation	4	6	0.00179496944655758	0.0565177631368082	ENSG00000025770(NCAPH2);ENSG00000112742(TTK);ENSG00000121152(NCAPH);ENSG00000166851(PLK1)
GO:0036018	cellular response to erythropoietin	4	6	0.00179496944655758	0.0565177631368082	ENSG00000125148(MT2A);ENSG00000187193(MT1X);ENSG00000187266(EPOR);ENSG00000263961(RHEX)
GO:0071373	cellular response to luteinizing hormone stimulus	4	6	0.00179496944655758	0.0565177631368082	ENSG00000078401(EDN1);ENSG00000104368(PLAT);ENSG00000145386(CCNA2);ENSG00000151617(EDNRA)
GO:1990379	lipid transport across blood-brain barrier	4	6	0.00179496944655758	0.0565177631368082	ENSG00000130203(APOE);ENSG00000130304(SLC27A1);ENSG00000164687(FABP5);ENSG00000168389(MFSD2A)
GO:0008285	negative regulation of cell population proliferation	103	712	0.00187930939576298	0.0589780628525088	ENSG00000006747(SCIN);ENSG00000012779(ALOX5);ENSG00000019549(SNAI2);ENSG00000049249(TNFRSF9);ENSG00000060656(PTPRU);ENSG00000066468(FGFR2);ENSG00000068079(IFI35);ENSG00000068903(SIRT2);ENSG00000069482(GAL);ENSG00000069702(TGFBR3);ENSG00000071242(RPS6KA2);ENSG00000071246(VASH1);ENSG00000072195(SPEG);ENSG00000073756(PTGS2);ENSG00000076864(RAP1GAP);ENSG00000079385(CEACAM1);ENSG00000081181(ARG2);ENSG…
GO:0007409	axonogenesis	68	438	0.00191835751027728	0.0600054656750877	ENSG00000006837(CDKL3);ENSG00000012171(SEMA3B);ENSG00000018236(CNTN1);ENSG00000021645(NRXN3);ENSG00000058085(LAMC2);ENSG00000066468(FGFR2);ENSG00000075624(ACTB);ENSG00000078018(MAP2);ENSG00000078401(EDN1);ENSG00000080224(EPHA6);ENSG00000080824(HSP90AA1);ENSG00000083290(ULK2);ENSG00000085552(IGSF9);ENSG00000089820(ARHGAP4);ENSG00000091129(NRCAM);ENSG00000095539(SEMA4G);ENSG00000099617(EFNA2);ENSG0…
GO:0032886	regulation of microtubule-based process	44	258	0.00193800793101019	0.0602468880087597	ENSG00000007047(MARK4);ENSG00000012048(BRCA1);ENSG00000013810(TACC3);ENSG00000067798(NAV3);ENSG00000075702(WDR62);ENSG00000076382(SPAG5);ENSG00000078018(MAP2);ENSG00000087586(AURKA);ENSG00000088325(TPX2);ENSG00000089289(IGBP1);ENSG00000101367(MAPRE1);ENSG00000105270(CLIP3);ENSG00000105792(CFAP69);ENSG00000105877(DNAH11);ENSG00000111199(TRPV4);ENSG00000121621(KIF18A);ENSG00000121957(GPSM2);ENSG000…
GO:0001649	osteoblast differentiation	40	229	0.00193874726371653	0.0602468880087597	ENSG00000011028(MRC2);ENSG00000019549(SNAI2);ENSG00000038427(VCAN);ENSG00000066468(FGFR2);ENSG00000078804(TP53INP2);ENSG00000101384(JAG1);ENSG00000104332(SFRP1);ENSG00000108821(COL1A1);ENSG00000109321(AREG);ENSG00000111087(GLI1);ENSG00000112029(FBXO5);ENSG00000112773(TENT5A);ENSG00000115541(HSPE1);ENSG00000117318(ID3);ENSG00000118785(SPP1);ENSG00000123610(TNFAIP6);ENSG00000125398(SOX9);ENSG000001…
GO:0048858	cell projection morphogenesis	94	642	0.00201870077396955	0.0625271194126268	ENSG00000004777(ARHGAP33);ENSG00000006837(CDKL3);ENSG00000012171(SEMA3B);ENSG00000018236(CNTN1);ENSG00000021645(NRXN3);ENSG00000058085(LAMC2);ENSG00000058404(CAMK2B);ENSG00000066468(FGFR2);ENSG00000075624(ACTB);ENSG00000078018(MAP2);ENSG00000078401(EDN1);ENSG00000080224(EPHA6);ENSG00000080824(HSP90AA1);ENSG00000083290(ULK2);ENSG00000085552(IGSF9);ENSG00000087586(AURKA);ENSG00000088899(LZTS3);ENSG…
GO:0050808	synapse organization	66	424	0.00207507418083599	0.0640222075114393	ENSG00000004777(ARHGAP33);ENSG00000021645(NRXN3);ENSG00000039068(CDH1);ENSG00000058404(CAMK2B);ENSG00000072071(ADGRL1);ENSG00000075624(ACTB);ENSG00000076716(GPC4);ENSG00000077063(CTTNBP2);ENSG00000085552(IGSF9);ENSG00000088899(LZTS3);ENSG00000091129(NRCAM);ENSG00000099864(PALM);ENSG00000100625(SIX4);ENSG00000101938(CHRDL1);ENSG00000106688(SLC1A1);ENSG00000107742(SPOCK2);ENSG00000108518(PFN1);ENSG…
GO:0022603	regulation of anatomical structure morphogenesis	130	932	0.00208043560006675	0.0640222075114393	ENSG00000004777(ARHGAP33);ENSG00000006837(CDKL3);ENSG00000007968(E2F2);ENSG00000012048(BRCA1);ENSG00000012171(SEMA3B);ENSG00000012779(ALOX5);ENSG00000019549(SNAI2);ENSG00000020181(ADGRA2);ENSG00000041357(PSMA4);ENSG00000058404(CAMK2B);ENSG00000066468(FGFR2);ENSG00000071246(VASH1);ENSG00000072274(TFRC);ENSG00000072422(RHOBTB1);ENSG00000076716(GPC4);ENSG00000078018(MAP2);ENSG00000078401(EDN1);ENSG0…
GO:0006364	rRNA processing	39	223	0.00214109202388265	0.065473517217933	ENSG00000053372(MRTO4);ENSG00000055044(NOP58);ENSG00000065268(WDR18);ENSG00000088205(DDX18);ENSG00000101361(NOP56);ENSG00000101945(SUV39H1);ENSG00000104626(ERI1);ENSG00000105373(NOP53);ENSG00000107371(EXOSC3);ENSG00000113460(BRIX1);ENSG00000114767(RRP9);ENSG00000117395(EBNA1BP2);ENSG00000120699(EXOSC8);ENSG00000120800(UTP20);ENSG00000124541(RRP36);ENSG00000124787(RPP40);ENSG00000126749(EMG1);ENSG…
GO:0009262	deoxyribonucleotide metabolic process	12	44	0.00214136753126272	0.065473517217933	ENSG00000025708(TYMP);ENSG00000100024(UPB1);ENSG00000136159(NUDT15);ENSG00000140398(NEIL1);ENSG00000167325(RRM1);ENSG00000168393(DTYMK);ENSG00000171848(RRM2);ENSG00000176890(TYMS);ENSG00000179958(DCTPP1);ENSG00000188641(DPYD);ENSG00000198805(PNP);ENSG00000205309(NT5M)
GO:0000966	RNA 5'-end processing	8	23	0.00220752571784267	0.0668508650186275	ENSG00000104356(POP1);ENSG00000120800(UTP20);ENSG00000124787(RPP40);ENSG00000148688(RPP30);ENSG00000167272(POP5);ENSG00000172336(POP7);ENSG00000178718(RPP25);ENSG00000197181(PIWIL2)
GO:0010038	response to metal ion	56	349	0.00221416818249133	0.0668508650186275	ENSG00000011485(PPP5C);ENSG00000039068(CDH1);ENSG00000044574(HSPA5);ENSG00000068831(RASGRP2);ENSG00000071967(CYBRD1);ENSG00000072274(TFRC);ENSG00000073756(PTGS2);ENSG00000078401(EDN1);ENSG00000092529(CAPN3);ENSG00000100985(MMP9);ENSG00000103528(SYT17);ENSG00000104154(SLC30A4);ENSG00000105808(RASA4);ENSG00000106268(NUDT1);ENSG00000106688(SLC1A1);ENSG00000109610(SOD3);ENSG00000112096(SOD2);ENSG0000…
GO:0010971	positive regulation of G2/M transition of mitotic cell cycle	9	28	0.00221453596391499	0.0668508650186275	ENSG00000112029(FBXO5);ENSG00000134057(CCNB1);ENSG00000143476(DTL);ENSG00000158402(CDC25C);ENSG00000161692(DBF4B);ENSG00000164045(CDC25A);ENSG00000167325(RRM1);ENSG00000170312(CDK1);ENSG00000185630(PBX1)
GO:0060074	synapse maturation	9	28	0.00221453596391499	0.0668508650186275	ENSG00000058404(CAMK2B);ENSG00000072071(ADGRL1);ENSG00000099864(PALM);ENSG00000101938(CHRDL1);ENSG00000108518(PFN1);ENSG00000117399(CDC20);ENSG00000174938(SEZ6L2);ENSG00000189056(RELN);ENSG00000277586(NEFL)
GO:0097305	response to alcohol	41	238	0.00223757884574985	0.0673327127982131	ENSG00000012048(BRCA1);ENSG00000039068(CDH1);ENSG00000051180(RAD51);ENSG00000066405(CLDN18);ENSG00000066468(FGFR2);ENSG00000069702(TGFBR3);ENSG00000104332(SFRP1);ENSG00000111319(SCNN1A);ENSG00000112096(SOD2);ENSG00000112293(GPLD1);ENSG00000117152(RGS4);ENSG00000118515(SGK1);ENSG00000120899(PTK2B);ENSG00000122420(PTGFR);ENSG00000125384(PTGER2);ENSG00000128602(SMO);ENSG00000132434(LANCL2);ENSG00000…
GO:0090305	nucleic acid phosphodiester bond hydrolysis	44	260	0.00225856114592688	0.0677497095792388	ENSG00000101811(CSTF2);ENSG00000102053(ZC3H12B);ENSG00000104356(POP1);ENSG00000104626(ERI1);ENSG00000104889(RNASEH2A);ENSG00000107371(EXOSC3);ENSG00000110063(DCPS);ENSG00000118655(DCLRE1B);ENSG00000120699(EXOSC8);ENSG00000120800(UTP20);ENSG00000124541(RRP36);ENSG00000124787(RPP40);ENSG00000128016(ZFP36);ENSG00000130713(EXOSC2);ENSG00000132773(TOE1);ENSG00000145907(G3BP1);ENSG00000148688(RPP30);EN…
GO:0048705	skeletal system morphogenesis	40	231	0.00228243159830265	0.0682504467555343	ENSG00000003137(CYP26B1);ENSG00000060718(COL11A1);ENSG00000066468(FGFR2);ENSG00000068078(FGFR3);ENSG00000100625(SIX4);ENSG00000104332(SFRP1);ENSG00000106004(HOXA5);ENSG00000106006(HOXA6);ENSG00000106483(SFRP4);ENSG00000108821(COL1A1);ENSG00000109705(NKX3-2);ENSG00000110693(SOX6);ENSG00000111199(TRPV4);ENSG00000120075(HOXB5);ENSG00000121075(TBX4);ENSG00000125398(SOX9);ENSG00000126870(DYNC2I1);ENSG…
GO:0035239	tube morphogenesis	120	854	0.00236034026501162	0.0703588576175408	ENSG00000005961(ITGA2B);ENSG00000007968(E2F2);ENSG00000012048(BRCA1);ENSG00000012779(ALOX5);ENSG00000020181(ADGRA2);ENSG00000021645(NRXN3);ENSG00000025708(TYMP);ENSG00000066468(FGFR2);ENSG00000069702(TGFBR3);ENSG00000071246(VASH1);ENSG00000073756(PTGS2);ENSG00000078401(EDN1);ENSG00000079385(CEACAM1);ENSG00000091129(NRCAM);ENSG00000092969(TGFB2);ENSG00000100625(SIX4);ENSG00000101115(SALL4);ENSG000…
GO:0048468	cell development	268	2090	0.00237358292307868	0.0705325000486098	ENSG00000004777(ARHGAP33);ENSG00000006611(USH1C);ENSG00000006837(CDKL3);ENSG00000007944(MYLIP);ENSG00000012171(SEMA3B);ENSG00000018236(CNTN1);ENSG00000019549(SNAI2);ENSG00000020181(ADGRA2);ENSG00000021645(NRXN3);ENSG00000039068(CDH1);ENSG00000044574(HSPA5);ENSG00000058085(LAMC2);ENSG00000058404(CAMK2B);ENSG00000058866(DGKG);ENSG00000059915(PSD);ENSG00000060718(COL11A1);ENSG00000066279(ASPM);ENSG0…
GO:0120039	plasma membrane bounded cell projection morphogenesis	93	638	0.00242979645449978	0.071977989052456	ENSG00000004777(ARHGAP33);ENSG00000006837(CDKL3);ENSG00000012171(SEMA3B);ENSG00000018236(CNTN1);ENSG00000021645(NRXN3);ENSG00000058085(LAMC2);ENSG00000058404(CAMK2B);ENSG00000066468(FGFR2);ENSG00000075624(ACTB);ENSG00000078018(MAP2);ENSG00000078401(EDN1);ENSG00000080224(EPHA6);ENSG00000080824(HSP90AA1);ENSG00000083290(ULK2);ENSG00000085552(IGSF9);ENSG00000087586(AURKA);ENSG00000088899(LZTS3);ENSG…
GO:0043009	chordate embryonic development	95	654	0.00244165646680567	0.0721046936113514	ENSG00000012048(BRCA1);ENSG00000033170(FUT8);ENSG00000060718(COL11A1);ENSG00000066468(FGFR2);ENSG00000070814(TCOF1);ENSG00000071246(VASH1);ENSG00000078401(EDN1);ENSG00000092969(TGFB2);ENSG00000100024(UPB1);ENSG00000100060(MFNG);ENSG00000100625(SIX4);ENSG00000101003(GINS1);ENSG00000101115(SALL4);ENSG00000104290(FZD3);ENSG00000104332(SFRP1);ENSG00000105011(ASF1B);ENSG00000106003(LFNG);ENSG000001060…
GO:0061626	pharyngeal arch artery morphogenesis	5	10	0.00246271816623877	0.07227773778631	ENSG00000078401(EDN1);ENSG00000092969(TGFB2);ENSG00000110195(FOLR1);ENSG00000151617(EDNRA);ENSG00000183691(NOG)
GO:1902412	regulation of mitotic cytokinesis	5	10	0.00246271816623877	0.07227773778631	ENSG00000089685(BIRC5);ENSG00000134690(CDCA8);ENSG00000138182(KIF20B);ENSG00000149503(INCENP);ENSG00000178999(AURKB)
GO:0007417	central nervous system development	142	1035	0.00250903631252376	0.0734105424485797	ENSG00000006459(KDM7A);ENSG00000006747(SCIN);ENSG00000013810(TACC3);ENSG00000018236(CNTN1);ENSG00000020181(ADGRA2);ENSG00000038427(VCAN);ENSG00000039068(CDH1);ENSG00000044574(HSPA5);ENSG00000066279(ASPM);ENSG00000066468(FGFR2);ENSG00000068903(SIRT2);ENSG00000074266(EED);ENSG00000075624(ACTB);ENSG00000075702(WDR62);ENSG00000077063(CTTNBP2);ENSG00000078018(MAP2);ENSG00000080293(SCTR);ENSG0000008082…
GO:0090502	RNA phosphodiester bond hydrolysis, endonucleolytic	18	81	0.00253832278304329	0.0740396053495665	ENSG00000102053(ZC3H12B);ENSG00000104356(POP1);ENSG00000104889(RNASEH2A);ENSG00000120800(UTP20);ENSG00000124787(RPP40);ENSG00000148688(RPP30);ENSG00000167272(POP5);ENSG00000168496(FEN1);ENSG00000172336(POP7);ENSG00000174371(EXO1);ENSG00000178607(ERN1);ENSG00000178718(RPP25);ENSG00000179598(PLD6);ENSG00000197181(PIWIL2);ENSG00000205978(NYNRIN);ENSG00000214274(ANG);ENSG00000258818(RNASE4);ENSG00000…
GO:0048646	anatomical structure formation involved in morphogenesis	154	1135	0.00262101361278054	0.0762177934065143	ENSG00000005961(ITGA2B);ENSG00000007968(E2F2);ENSG00000012048(BRCA1);ENSG00000012779(ALOX5);ENSG00000018236(CNTN1);ENSG00000019549(SNAI2);ENSG00000020181(ADGRA2);ENSG00000021645(NRXN3);ENSG00000025708(TYMP);ENSG00000054967(RELT);ENSG00000060718(COL11A1);ENSG00000066468(FGFR2);ENSG00000069399(BCL3);ENSG00000069702(TGFBR3);ENSG00000070814(TCOF1);ENSG00000071246(VASH1);ENSG00000073756(PTGS2);ENSG000…
GO:0019692	deoxyribose phosphate metabolic process	12	45	0.00263374117304014	0.0763544049220692	ENSG00000025708(TYMP);ENSG00000100024(UPB1);ENSG00000136159(NUDT15);ENSG00000140398(NEIL1);ENSG00000167325(RRM1);ENSG00000168393(DTYMK);ENSG00000171848(RRM2);ENSG00000176890(TYMS);ENSG00000179958(DCTPP1);ENSG00000188641(DPYD);ENSG00000198805(PNP);ENSG00000205309(NT5M)
GO:0071496	cellular response to external stimulus	52	322	0.00271462746191257	0.0784601596818438	ENSG00000004799(PDK4);ENSG00000005882(PDK2);ENSG00000012504(NR1H4);ENSG00000019549(SNAI2);ENSG00000025039(RRAGD);ENSG00000044574(HSPA5);ENSG00000066735(KIF26A);ENSG00000073756(PTGS2);ENSG00000095015(MAP3K1);ENSG00000101945(SUV39H1);ENSG00000103335(PIEZO1);ENSG00000104332(SFRP1);ENSG00000106268(NUDT1);ENSG00000108821(COL1A1);ENSG00000110063(DCPS);ENSG00000110195(FOLR1);ENSG00000111203(ITFG2);ENSG0…
GO:0072006	nephron development	28	148	0.00273060477903629	0.0786827904359277	ENSG00000081052(COL4A4);ENSG00000100625(SIX4);ENSG00000101384(JAG1);ENSG00000107796(ACTA2);ENSG00000113578(FGF1);ENSG00000125398(SOX9);ENSG00000126562(WNK4);ENSG00000128602(SMO);ENSG00000134245(WNT2B);ENSG00000135541(AHI1);ENSG00000138792(ENPEP);ENSG00000151490(PTPRO);ENSG00000151617(EDNRA);ENSG00000164690(SHH);ENSG00000166396(SERPINB7);ENSG00000168743(NPNT);ENSG00000169031(COL4A3);ENSG0000017096…
GO:0065004	protein-DNA complex assembly	45	270	0.00274782100752836	0.0789396675546439	ENSG00000041357(PSMA4);ENSG00000051180(RAD51);ENSG00000073111(MCM2);ENSG00000093009(CDC45);ENSG00000100519(PSMC6);ENSG00000100567(PSMA3);ENSG00000102384(CENPI);ENSG00000104147(OIP5);ENSG00000105011(ASF1B);ENSG00000105447(GRWD1);ENSG00000108590(MED31);ENSG00000112312(GMNN);ENSG00000115163(CENPA);ENSG00000115750(TAF1B);ENSG00000117724(CENPF);ENSG00000119969(HELLS);ENSG00000123219(CENPK);ENSG0000012…
GO:0044774	mitotic DNA integrity checkpoint signaling	19	88	0.00277298582801873	0.0792917807819354	ENSG00000012048(BRCA1);ENSG00000075131(TIPIN);ENSG00000075218(GTSE1);ENSG00000085840(ORC1);ENSG00000092853(CLSPN);ENSG00000094804(CDC6);ENSG00000105373(NOP53);ENSG00000140534(TICRR);ENSG00000143476(DTL);ENSG00000144554(FANCD2);ENSG00000149311(ATM);ENSG00000154767(XPC);ENSG00000154920(EME1);ENSG00000160469(BRSK1);ENSG00000163322(ABRAXAS1);ENSG00000166851(PLK1);ENSG00000168411(RFWD3);ENSG0000017031…
GO:0001823	mesonephros development	21	101	0.00278249317250731	0.0792917807819354	ENSG00000066468(FGFR2);ENSG00000081181(ARG2);ENSG00000100625(SIX4);ENSG00000104332(SFRP1);ENSG00000112246(SIM1);ENSG00000113578(FGF1);ENSG00000115884(SDC1);ENSG00000125398(SOX9);ENSG00000128602(SMO);ENSG00000134245(WNT2B);ENSG00000135414(GDF11);ENSG00000137834(SMAD6);ENSG00000164056(SPRY1);ENSG00000164690(SHH);ENSG00000164920(OSR2);ENSG00000168743(NPNT);ENSG00000171791(BCL2);ENSG00000183691(NOG);…
GO:0045143	homologous chromosome segregation	15	63	0.00278509357252776	0.0792917807819354	ENSG00000058804(NDC1);ENSG00000071539(TRIP13);ENSG00000129810(SGO1);ENSG00000131470(PSMC3IP);ENSG00000134698(AGO4);ENSG00000135476(ESPL1);ENSG00000136492(BRIP1);ENSG00000144554(FANCD2);ENSG00000149311(ATM);ENSG00000155816(FMN2);ENSG00000163535(SGO2);ENSG00000164611(PTTG1);ENSG00000166851(PLK1);ENSG00000175305(CCNE2);ENSG00000178222(RNF212)
GO:0060602	branch elongation of an epithelium	7	19	0.0028667177646186	0.0813719976828604	ENSG00000066468(FGFR2);ENSG00000100625(SIX4);ENSG00000109321(AREG);ENSG00000113578(FGF1);ENSG00000125398(SOX9);ENSG00000164056(SPRY1);ENSG00000164690(SHH)
GO:0016072	rRNA metabolic process	40	234	0.00289642428282446	0.081916442476062	ENSG00000053372(MRTO4);ENSG00000055044(NOP58);ENSG00000065268(WDR18);ENSG00000088205(DDX18);ENSG00000101361(NOP56);ENSG00000101945(SUV39H1);ENSG00000104626(ERI1);ENSG00000105373(NOP53);ENSG00000107371(EXOSC3);ENSG00000113460(BRIX1);ENSG00000114767(RRP9);ENSG00000117395(EBNA1BP2);ENSG00000120699(EXOSC8);ENSG00000120800(UTP20);ENSG00000124541(RRP36);ENSG00000124787(RPP40);ENSG00000126749(EMG1);ENSG…
GO:0003401	axis elongation	9	29	0.00290312768055872	0.081916442476062	ENSG00000066468(FGFR2);ENSG00000100625(SIX4);ENSG00000104332(SFRP1);ENSG00000109321(AREG);ENSG00000113578(FGF1);ENSG00000125398(SOX9);ENSG00000164056(SPRY1);ENSG00000164690(SHH);ENSG00000187391(MAGI2)
GO:0072527	pyrimidine-containing compound metabolic process	18	82	0.00292606550999438	0.0823193992146053	ENSG00000025708(TYMP);ENSG00000100024(UPB1);ENSG00000100632(ERH);ENSG00000102967(DHODH);ENSG00000114491(UMPS);ENSG00000119711(ALDH6A1);ENSG00000125454(SLC25A19);ENSG00000140398(NEIL1);ENSG00000154269(ENPP3);ENSG00000167900(TK1);ENSG00000168393(DTYMK);ENSG00000171793(CTPS1);ENSG00000176890(TYMS);ENSG00000179750(APOBEC3B);ENSG00000179958(DCTPP1);ENSG00000188641(DPYD);ENSG00000205309(NT5M);ENSG00000…
GO:0071248	cellular response to metal ion	34	191	0.00296359148862492	0.0831291783638181	ENSG00000039068(CDH1);ENSG00000044574(HSPA5);ENSG00000068831(RASGRP2);ENSG00000073756(PTGS2);ENSG00000078401(EDN1);ENSG00000092529(CAPN3);ENSG00000100985(MMP9);ENSG00000103528(SYT17);ENSG00000105808(RASA4);ENSG00000106688(SLC1A1);ENSG00000112293(GPLD1);ENSG00000125148(MT2A);ENSG00000132535(DLG4);ENSG00000132965(ALOX5AP);ENSG00000138380(CARF);ENSG00000138449(SLC40A1);ENSG00000143473(KCNH1);ENSG000…
GO:0009219	pyrimidine deoxyribonucleotide metabolic process	8	24	0.00299708494515557	0.0838214139514243	ENSG00000025708(TYMP);ENSG00000100024(UPB1);ENSG00000140398(NEIL1);ENSG00000168393(DTYMK);ENSG00000176890(TYMS);ENSG00000179958(DCTPP1);ENSG00000188641(DPYD);ENSG00000205309(NT5M)
GO:0097009	energy homeostasis	11	40	0.00301630005382469	0.0841114287736627	ENSG00000101945(SUV39H1);ENSG00000109255(NMU);ENSG00000109819(PPARGC1A);ENSG00000111199(TRPV4);ENSG00000114867(EIF4G1);ENSG00000116678(LEPR);ENSG00000118473(SGIP1);ENSG00000150907(FOXO1);ENSG00000162600(OMA1);ENSG00000168389(MFSD2A);ENSG00000198719(DLL1)
GO:0009792	embryo development ending in birth or egg hatching	97	675	0.00306792933191575	0.0853009942023008	ENSG00000012048(BRCA1);ENSG00000033170(FUT8);ENSG00000060718(COL11A1);ENSG00000066468(FGFR2);ENSG00000070814(TCOF1);ENSG00000071246(VASH1);ENSG00000078401(EDN1);ENSG00000092969(TGFB2);ENSG00000100024(UPB1);ENSG00000100060(MFNG);ENSG00000100625(SIX4);ENSG00000101003(GINS1);ENSG00000101115(SALL4);ENSG00000104290(FZD3);ENSG00000104332(SFRP1);ENSG00000104953(TLE6);ENSG00000105011(ASF1B);ENSG000001060…
GO:0007018	microtubule-based movement	63	408	0.00312585697502777	0.0864815698585946	ENSG00000066735(KIF26A);ENSG00000078018(MAP2);ENSG00000079616(KIF22);ENSG00000089289(IGBP1);ENSG00000090889(KIF4A);ENSG00000105270(CLIP3);ENSG00000105792(CFAP69);ENSG00000105877(DNAH11);ENSG00000107282(APBA1);ENSG00000112984(KIF20A);ENSG00000114841(DNAH1);ENSG00000116560(SFPQ);ENSG00000117245(KIF17);ENSG00000118193(KIF14);ENSG00000118242(MREG);ENSG00000118997(DNAH7);ENSG00000119705(SLIRP);ENSG000…
GO:0051240	positive regulation of multicellular organismal process	195	1482	0.00312857924401688	0.0864815698585946	ENSG00000006837(CDKL3);ENSG00000008517(IL32);ENSG00000012048(BRCA1);ENSG00000012504(NR1H4);ENSG00000012779(ALOX5);ENSG00000058404(CAMK2B);ENSG00000065361(ERBB3);ENSG00000066279(ASPM);ENSG00000066468(FGFR2);ENSG00000069399(BCL3);ENSG00000069482(GAL);ENSG00000069702(TGFBR3);ENSG00000072274(TFRC);ENSG00000073756(PTGS2);ENSG00000074966(TXK);ENSG00000075624(ACTB);ENSG00000075702(WDR62);ENSG00000078401…
GO:0031344	regulation of cell projection organization	92	636	0.00319861552946985	0.0881612610716776	ENSG00000004777(ARHGAP33);ENSG00000006611(USH1C);ENSG00000006837(CDKL3);ENSG00000007047(MARK4);ENSG00000007944(MYLIP);ENSG00000011426(ANLN);ENSG00000012171(SEMA3B);ENSG00000018236(CNTN1);ENSG00000035115(SH3YL1);ENSG00000044574(HSPA5);ENSG00000058404(CAMK2B);ENSG00000058453(CROCC);ENSG00000058866(DGKG);ENSG00000068971(PPP2R5B);ENSG00000075651(PLD1);ENSG00000076864(RAP1GAP);ENSG00000078018(MAP2);EN…
GO:0022607	cellular component assembly	372	2999	0.00325444451752393	0.0894407887778468	ENSG00000006611(USH1C);ENSG00000006747(SCIN);ENSG00000007047(MARK4);ENSG00000007255(TRAPPC6A);ENSG00000011426(ANLN);ENSG00000011638(LDAF1);ENSG00000012048(BRCA1);ENSG00000012504(NR1H4);ENSG00000015475(BID);ENSG00000018236(CNTN1);ENSG00000019549(SNAI2);ENSG00000021645(NRXN3);ENSG00000035115(SH3YL1);ENSG00000039068(CDH1);ENSG00000041357(PSMA4);ENSG00000044574(HSPA5);ENSG00000047648(ARHGAP6);ENSG000…
GO:0048660	regulation of smooth muscle cell proliferation	26	136	0.00327149486561806	0.089461887546798	ENSG00000066468(FGFR2);ENSG00000073756(PTGS2);ENSG00000078401(EDN1);ENSG00000100985(MMP9);ENSG00000109819(PPARGC1A);ENSG00000112096(SOD2);ENSG00000113389(NPR3);ENSG00000130176(CNN1);ENSG00000130203(APOE);ENSG00000130816(DNMT1);ENSG00000146674(IGFBP3);ENSG00000150782(IL18);ENSG00000164120(HPGD);ENSG00000164362(TERT);ENSG00000165795(NDRG2);ENSG00000166831(RBPMS2);ENSG00000167085(PHB);ENSG0000016771…
GO:0010975	regulation of neuron projection development	66	432	0.00327829764899314	0.089461887546798	ENSG00000004777(ARHGAP33);ENSG00000006837(CDKL3);ENSG00000007944(MYLIP);ENSG00000012171(SEMA3B);ENSG00000018236(CNTN1);ENSG00000044574(HSPA5);ENSG00000058404(CAMK2B);ENSG00000058866(DGKG);ENSG00000068971(PPP2R5B);ENSG00000078018(MAP2);ENSG00000083290(ULK2);ENSG00000088899(LZTS3);ENSG00000089820(ARHGAP4);ENSG00000091129(NRCAM);ENSG00000095539(SEMA4G);ENSG00000099365(STX1B);ENSG00000104332(SFRP1);E…
GO:0009653	anatomical structure morphogenesis	337	2696	0.00328343661308576	0.089461887546798	ENSG00000003137(CYP26B1);ENSG00000004777(ARHGAP33);ENSG00000005961(ITGA2B);ENSG00000006611(USH1C);ENSG00000006837(CDKL3);ENSG00000007968(E2F2);ENSG00000012048(BRCA1);ENSG00000012171(SEMA3B);ENSG00000012779(ALOX5);ENSG00000018236(CNTN1);ENSG00000019549(SNAI2);ENSG00000020181(ADGRA2);ENSG00000021645(NRXN3);ENSG00000025708(TYMP);ENSG00000041357(PSMA4);ENSG00000044574(HSPA5);ENSG00000054967(RELT);ENS…
GO:0031589	cell-substrate adhesion	57	363	0.00331225521079004	0.089989242284007	ENSG00000005961(ITGA2B);ENSG00000047648(ARHGAP6);ENSG00000065618(COL17A1);ENSG00000070759(TESK2);ENSG00000083457(ITGAE);ENSG00000087303(NID2);ENSG00000091136(LAMB1);ENSG00000095637(SORBS1);ENSG00000101384(JAG1);ENSG00000102854(MSLN);ENSG00000102879(CORO1A);ENSG00000104332(SFRP1);ENSG00000105855(ITGB8);ENSG00000107742(SPOCK2);ENSG00000108821(COL1A1);ENSG00000109072(VTN);ENSG00000110880(CORO1C);ENS…
GO:0032990	cell part morphogenesis	95	661	0.00335252296378389	0.0908237631413704	ENSG00000004777(ARHGAP33);ENSG00000006837(CDKL3);ENSG00000012171(SEMA3B);ENSG00000018236(CNTN1);ENSG00000021645(NRXN3);ENSG00000058085(LAMC2);ENSG00000058404(CAMK2B);ENSG00000066468(FGFR2);ENSG00000075624(ACTB);ENSG00000078018(MAP2);ENSG00000078401(EDN1);ENSG00000080224(EPHA6);ENSG00000080824(HSP90AA1);ENSG00000083290(ULK2);ENSG00000085552(IGSF9);ENSG00000087586(AURKA);ENSG00000088899(LZTS3);ENSG…
GO:0001657	ureteric bud development	20	96	0.0033812882793457	0.0913428132053928	ENSG00000066468(FGFR2);ENSG00000081181(ARG2);ENSG00000100625(SIX4);ENSG00000104332(SFRP1);ENSG00000112246(SIM1);ENSG00000113578(FGF1);ENSG00000115884(SDC1);ENSG00000125398(SOX9);ENSG00000128602(SMO);ENSG00000134245(WNT2B);ENSG00000135414(GDF11);ENSG00000137834(SMAD6);ENSG00000164056(SPRY1);ENSG00000164690(SHH);ENSG00000168743(NPNT);ENSG00000171791(BCL2);ENSG00000183691(NOG);ENSG00000185630(PBX1);…
GO:0070633	transepithelial transport	10	35	0.00340173347617675	0.0916347978044327	ENSG00000075624(ACTB);ENSG00000078401(EDN1);ENSG00000106688(SLC1A1);ENSG00000112293(GPLD1);ENSG00000118777(ABCG2);ENSG00000164400(CSF2);ENSG00000165215(CLDN3);ENSG00000167995(BEST1);ENSG00000170482(SLC23A1);ENSG00000171631(P2RY6)
GO:0090175	regulation of establishment of planar polarity	17	77	0.00354228123967127	0.0951512777063109	ENSG00000041357(PSMA4);ENSG00000076716(GPC4);ENSG00000100567(PSMA3);ENSG00000104290(FZD3);ENSG00000104332(SFRP1);ENSG00000126067(PSMB2);ENSG00000135299(ANKRD6);ENSG00000143126(CELSR2);ENSG00000153071(DAB2);ENSG00000157240(FZD1);ENSG00000158055(GRHL3);ENSG00000162738(VANGL2);ENSG00000170927(PKHD1);ENSG00000183098(GPC6);ENSG00000186193(SAPCD2);ENSG00000187391(MAGI2);ENSG00000205220(PSMB10)
GO:0035641	locomotory exploration behavior	6	15	0.00357621714980658	0.0957922503591853	ENSG00000128683(GAD1);ENSG00000130203(APOE);ENSG00000132535(DLG4);ENSG00000188906(LRRK2);ENSG00000197635(DPP4);ENSG00000251322(SHANK3)
GO:0090501	RNA phosphodiester bond hydrolysis	28	151	0.00367451275030102	0.0981487127601472	ENSG00000101811(CSTF2);ENSG00000102053(ZC3H12B);ENSG00000104356(POP1);ENSG00000104626(ERI1);ENSG00000104889(RNASEH2A);ENSG00000107371(EXOSC3);ENSG00000110063(DCPS);ENSG00000120699(EXOSC8);ENSG00000120800(UTP20);ENSG00000124541(RRP36);ENSG00000124787(RPP40);ENSG00000130713(EXOSC2);ENSG00000132773(TOE1);ENSG00000148688(RPP30);ENSG00000151014(NOCT);ENSG00000161980(POLR3K);ENSG00000167272(POP5);ENSG0…
GO:0002021	response to dietary excess	9	30	0.00375017695691949	0.099889167180245	ENSG00000080293(SCTR);ENSG00000109819(PPARGC1A);ENSG00000111199(TRPV4);ENSG00000118473(SGIP1);ENSG00000130203(APOE);ENSG00000130513(GDF15);ENSG00000137642(SORL1);ENSG00000162600(OMA1);ENSG00000178966(RMI1)
GO:0006269	DNA replication, synthesis of RNA primer	4	7	0.00382478589761091	0.100349311846827	ENSG00000014138(POLA2);ENSG00000101868(POLA1);ENSG00000146143(PRIM2);ENSG00000198056(PRIM1)
GO:0036017	response to erythropoietin	4	7	0.00382478589761091	0.100349311846827	ENSG00000125148(MT2A);ENSG00000187193(MT1X);ENSG00000187266(EPOR);ENSG00000263961(RHEX)
GO:0045003	double-strand break repair via synthesis-dependent strand annealing	4	7	0.00382478589761091	0.100349311846827	ENSG00000051180(RAD51);ENSG00000085999(RAD54L);ENSG00000126215(XRCC3);ENSG00000187790(FANCM)
GO:0032963	collagen metabolic process	20	97	0.00383077086974426	0.100349311846827	ENSG00000011028(MRC2);ENSG00000090530(P3H2);ENSG00000099953(MMP11);ENSG00000100985(MMP9);ENSG00000102996(MMP15);ENSG00000107738(VSIR);ENSG00000108821(COL1A1);ENSG00000137673(MMP7);ENSG00000138316(ADAMTS14);ENSG00000143387(CTSK);ENSG00000161544(CYGB);ENSG00000163131(CTSS);ENSG00000166396(SERPINB7);ENSG00000167711(SERPINF2);ENSG00000168477(TNXB);ENSG00000181104(F2R);ENSG00000196415(PRTN3);ENSG00000…
GO:0072163	mesonephric epithelium development	20	97	0.00383077086974426	0.100349311846827	ENSG00000066468(FGFR2);ENSG00000081181(ARG2);ENSG00000100625(SIX4);ENSG00000104332(SFRP1);ENSG00000112246(SIM1);ENSG00000113578(FGF1);ENSG00000115884(SDC1);ENSG00000125398(SOX9);ENSG00000128602(SMO);ENSG00000134245(WNT2B);ENSG00000135414(GDF11);ENSG00000137834(SMAD6);ENSG00000164056(SPRY1);ENSG00000164690(SHH);ENSG00000168743(NPNT);ENSG00000171791(BCL2);ENSG00000183691(NOG);ENSG00000185630(PBX1);…
GO:0072164	mesonephric tubule development	20	97	0.00383077086974426	0.100349311846827	ENSG00000066468(FGFR2);ENSG00000081181(ARG2);ENSG00000100625(SIX4);ENSG00000104332(SFRP1);ENSG00000112246(SIM1);ENSG00000113578(FGF1);ENSG00000115884(SDC1);ENSG00000125398(SOX9);ENSG00000128602(SMO);ENSG00000134245(WNT2B);ENSG00000135414(GDF11);ENSG00000137834(SMAD6);ENSG00000164056(SPRY1);ENSG00000164690(SHH);ENSG00000168743(NPNT);ENSG00000171791(BCL2);ENSG00000183691(NOG);ENSG00000185630(PBX1);…
GO:0030261	chromosome condensation	12	47	0.0038939852074063	0.10172501466271	ENSG00000025770(NCAPH2);ENSG00000109805(NCAPG);ENSG00000113810(SMC4);ENSG00000121152(NCAPH);ENSG00000131747(TOP2A);ENSG00000136824(SMC2);ENSG00000137804(NUSAP1);ENSG00000146670(CDCA5);ENSG00000146918(NCAPG2);ENSG00000166851(PLK1);ENSG00000170312(CDK1);ENSG00000175334(BANF1)
GO:0006220	pyrimidine nucleotide metabolic process	13	53	0.00395264794737063	0.102974600908349	ENSG00000025708(TYMP);ENSG00000100024(UPB1);ENSG00000102967(DHODH);ENSG00000114491(UMPS);ENSG00000140398(NEIL1);ENSG00000154269(ENPP3);ENSG00000168393(DTYMK);ENSG00000171793(CTPS1);ENSG00000176890(TYMS);ENSG00000179958(DCTPP1);ENSG00000188641(DPYD);ENSG00000205309(NT5M);ENSG00000239672(NME1)
GO:0042474	middle ear morphogenesis	7	20	0.00399804369668821	0.10387267079729	ENSG00000078401(EDN1);ENSG00000109705(NKX3-2);ENSG00000151617(EDNRA);ENSG00000164920(OSR2);ENSG00000179981(TSHZ1);ENSG00000183691(NOG);ENSG00000186480(INSIG1)
GO:0000723	telomere maintenance	29	159	0.00403659346200424	0.104588466567298	ENSG00000051180(RAD51);ENSG00000080824(HSP90AA1);ENSG00000100726(TELO2);ENSG00000110958(PTGES3);ENSG00000117650(NEK2);ENSG00000118655(DCLRE1B);ENSG00000122566(HNRNPA2B1);ENSG00000126215(XRCC3);ENSG00000130826(DKC1);ENSG00000132646(PCNA);ENSG00000136518(ACTL6A);ENSG00000139618(BRCA2);ENSG00000140451(PIF1);ENSG00000141499(WRAP53);ENSG00000147421(HMBOX1);ENSG00000149311(ATM);ENSG00000153391(INO80C);…
GO:0048608	reproductive structure development	66	436	0.00408048123844965	0.105438304609831	ENSG00000044574(HSPA5);ENSG00000054356(PTPRN);ENSG00000066279(ASPM);ENSG00000066468(FGFR2);ENSG00000071246(VASH1);ENSG00000073756(PTGS2);ENSG00000092969(TGFB2);ENSG00000100625(SIX4);ENSG00000104332(SFRP1);ENSG00000105855(ITGB8);ENSG00000106003(LFNG);ENSG00000106031(HOXA13);ENSG00000106268(NUDT1);ENSG00000111087(GLI1);ENSG00000111424(VDR);ENSG00000115884(SDC1);ENSG00000116016(EPAS1);ENSG0000011645…
GO:1904668	positive regulation of ubiquitin protein ligase activity	5	11	0.00410975959405926	0.105907056856123	ENSG00000108106(UBE2S);ENSG00000117399(CDC20);ENSG00000120539(MASTL);ENSG00000166851(PLK1);ENSG00000175063(UBE2C)
GO:0001944	vasculature development	103	731	0.00427076967289792	0.109758780593477	ENSG00000005961(ITGA2B);ENSG00000007968(E2F2);ENSG00000012048(BRCA1);ENSG00000012779(ALOX5);ENSG00000020181(ADGRA2);ENSG00000021645(NRXN3);ENSG00000025708(TYMP);ENSG00000049192(ADAMTS6);ENSG00000066468(FGFR2);ENSG00000069702(TGFBR3);ENSG00000071246(VASH1);ENSG00000073756(PTGS2);ENSG00000078401(EDN1);ENSG00000079385(CEACAM1);ENSG00000091129(NRCAM);ENSG00000092969(TGFB2);ENSG00000101384(JAG1);ENSG0…
GO:0097435	supramolecular fiber organization	109	780	0.00433951432033814	0.110757504354198	ENSG00000006611(USH1C);ENSG00000006747(SCIN);ENSG00000015475(BID);ENSG00000047648(ARHGAP6);ENSG00000060718(COL11A1);ENSG00000067798(NAV3);ENSG00000072422(RHOBTB1);ENSG00000078018(MAP2);ENSG00000078114(NEBL);ENSG00000078401(EDN1);ENSG00000088280(ASAP3);ENSG00000088325(TPX2);ENSG00000090006(LTBP4);ENSG00000092529(CAPN3);ENSG00000092969(TGFB2);ENSG00000095637(SORBS1);ENSG00000099953(MMP11);ENSG00000…
GO:0000077	DNA damage checkpoint signaling	24	125	0.00434457346977765	0.110757504354198	ENSG00000012048(BRCA1);ENSG00000051180(RAD51);ENSG00000075131(TIPIN);ENSG00000075218(GTSE1);ENSG00000092470(WDR76);ENSG00000092853(CLSPN);ENSG00000100726(TELO2);ENSG00000101412(E2F1);ENSG00000105373(NOP53);ENSG00000136492(BRIP1);ENSG00000139618(BRCA2);ENSG00000140534(TICRR);ENSG00000143476(DTL);ENSG00000144554(FANCD2);ENSG00000149311(ATM);ENSG00000154767(XPC);ENSG00000154920(EME1);ENSG00000160469…
GO:0048675	axon extension	24	125	0.00434457346977765	0.110757504354198	ENSG00000006837(CDKL3);ENSG00000012171(SEMA3B);ENSG00000078018(MAP2);ENSG00000078401(EDN1);ENSG00000080824(HSP90AA1);ENSG00000083290(ULK2);ENSG00000089820(ARHGAP4);ENSG00000091129(NRCAM);ENSG00000095539(SEMA4G);ENSG00000112902(SEMA5A);ENSG00000115414(FN1);ENSG00000130203(APOE);ENSG00000136279(DBNL);ENSG00000143434(SEMA6C);ENSG00000147894(C9orf72);ENSG00000151617(EDNRA);ENSG00000158321(AUTS2);ENSG…
GO:0022008	neurogenesis	212	1637	0.00437579761912252	0.111255239465872	ENSG00000004777(ARHGAP33);ENSG00000006611(USH1C);ENSG00000006837(CDKL3);ENSG00000007944(MYLIP);ENSG00000012171(SEMA3B);ENSG00000018236(CNTN1);ENSG00000021645(NRXN3);ENSG00000038427(VCAN);ENSG00000039068(CDH1);ENSG00000044574(HSPA5);ENSG00000058085(LAMC2);ENSG00000058404(CAMK2B);ENSG00000058866(DGKG);ENSG00000059915(PSD);ENSG00000065361(ERBB3);ENSG00000066279(ASPM);ENSG00000066468(FGFR2);ENSG00000…
GO:0032835	glomerulus development	15	66	0.00447314152049365	0.113426940582331	ENSG00000081052(COL4A4);ENSG00000101384(JAG1);ENSG00000107796(ACTA2);ENSG00000138792(ENPEP);ENSG00000151490(PTPRO);ENSG00000151617(EDNRA);ENSG00000166396(SERPINB7);ENSG00000169031(COL4A3);ENSG00000170962(PDGFD);ENSG00000171791(BCL2);ENSG00000172037(LAMB2);ENSG00000183691(NOG);ENSG00000187391(MAGI2);ENSG00000196562(SULF2);ENSG00000272398(CD24)
GO:0031668	cellular response to extracellular stimulus	42	255	0.00461668548885643	0.116755484876425	ENSG00000004799(PDK4);ENSG00000005882(PDK2);ENSG00000012504(NR1H4);ENSG00000019549(SNAI2);ENSG00000025039(RRAGD);ENSG00000044574(HSPA5);ENSG00000066735(KIF26A);ENSG00000101945(SUV39H1);ENSG00000104332(SFRP1);ENSG00000106268(NUDT1);ENSG00000108821(COL1A1);ENSG00000110063(DCPS);ENSG00000110195(FOLR1);ENSG00000111203(ITFG2);ENSG00000111424(VDR);ENSG00000114867(EIF4G1);ENSG00000116299(ELAPOR1);ENSG00…
GO:0051962	positive regulation of nervous system development	44	270	0.00464404725621255	0.11713592933508	ENSG00000006837(CDKL3);ENSG00000058404(CAMK2B);ENSG00000066279(ASPM);ENSG00000075702(WDR62);ENSG00000082014(SMARCD3);ENSG00000087087(SRRT);ENSG00000101412(E2F1);ENSG00000104290(FZD3);ENSG00000108684(ASIC2);ENSG00000108830(RND2);ENSG00000112902(SEMA5A);ENSG00000115414(FN1);ENSG00000122877(EGR2);ENSG00000125848(FLRT3);ENSG00000128602(SMO);ENSG00000131095(GFAP);ENSG00000131409(LRRC4B);ENSG0000013627…
GO:0061458	reproductive system development	66	439	0.00478853066635312	0.118465086670033	ENSG00000044574(HSPA5);ENSG00000054356(PTPRN);ENSG00000066279(ASPM);ENSG00000066468(FGFR2);ENSG00000071246(VASH1);ENSG00000073756(PTGS2);ENSG00000092969(TGFB2);ENSG00000100625(SIX4);ENSG00000104332(SFRP1);ENSG00000105855(ITGB8);ENSG00000106003(LFNG);ENSG00000106031(HOXA13);ENSG00000106268(NUDT1);ENSG00000111087(GLI1);ENSG00000111424(VDR);ENSG00000115884(SDC1);ENSG00000116016(EPAS1);ENSG0000011645…
GO:0009753	response to jasmonic acid	3	4	0.00482132595870257	0.118465086670033	ENSG00000151632(AKR1C2);ENSG00000187134(AKR1C1);ENSG00000196139(AKR1C3)
GO:0021938	smoothened signaling pathway involved in regulation of cerebellar granule cell precursor cell proliferation	3	4	0.00482132595870257	0.118465086670033	ENSG00000111087(GLI1);ENSG00000128602(SMO);ENSG00000164690(SHH)
GO:0032875	regulation of DNA endoreduplication	3	4	0.00482132595870257	0.118465086670033	ENSG00000112029(FBXO5);ENSG00000129173(E2F8);ENSG00000165891(E2F7)
GO:0060737	prostate gland morphogenetic growth	3	4	0.00482132595870257	0.118465086670033	ENSG00000066468(FGFR2);ENSG00000125398(SOX9);ENSG00000164690(SHH)
GO:0061502	early endosome to recycling endosome transport	3	4	0.00482132595870257	0.118465086670033	ENSG00000102879(CORO1A);ENSG00000137642(SORL1);ENSG00000176658(MYO1D)
GO:0071395	cellular response to jasmonic acid stimulus	3	4	0.00482132595870257	0.118465086670033	ENSG00000151632(AKR1C2);ENSG00000187134(AKR1C1);ENSG00000196139(AKR1C3)
GO:0071798	response to prostaglandin D	3	4	0.00482132595870257	0.118465086670033	ENSG00000122420(PTGFR);ENSG00000151632(AKR1C2);ENSG00000196139(AKR1C3)
GO:0071799	cellular response to prostaglandin D stimulus	3	4	0.00482132595870257	0.118465086670033	ENSG00000122420(PTGFR);ENSG00000151632(AKR1C2);ENSG00000196139(AKR1C3)
GO:2000741	positive regulation of mesenchymal stem cell differentiation	3	4	0.00482132595870257	0.118465086670033	ENSG00000110693(SOX6);ENSG00000125398(SOX9);ENSG00000168056(LTBP3)
GO:0048568	embryonic organ development	68	455	0.00488000239533124	0.119597790662899	ENSG00000006611(USH1C);ENSG00000060718(COL11A1);ENSG00000066468(FGFR2);ENSG00000071246(VASH1);ENSG00000078401(EDN1);ENSG00000090554(FLT3LG);ENSG00000092969(TGFB2);ENSG00000095397(WHRN);ENSG00000100625(SIX4);ENSG00000104290(FZD3);ENSG00000106004(HOXA5);ENSG00000106006(HOXA6);ENSG00000109705(NKX3-2);ENSG00000110195(FOLR1);ENSG00000111087(GLI1);ENSG00000116016(EPAS1);ENSG00000117318(ID3);ENSG0000012…
GO:0007507	heart development	83	574	0.00498591666086519	0.121879386961869	ENSG00000019549(SNAI2);ENSG00000034152(MAP2K3);ENSG00000049192(ADAMTS6);ENSG00000060718(COL11A1);ENSG00000065361(ERBB3);ENSG00000066468(FGFR2);ENSG00000069702(TGFBR3);ENSG00000071242(RPS6KA2);ENSG00000078114(NEBL);ENSG00000078401(EDN1);ENSG00000082014(SMARCD3);ENSG00000092969(TGFB2);ENSG00000100280(AP1B1);ENSG00000101115(SALL4);ENSG00000101331(CCM2L);ENSG00000101384(JAG1);ENSG00000105877(DNAH11);…
GO:0000212	meiotic spindle organization	6	16	0.0051970822921148	0.125748232864427	ENSG00000066279(ASPM);ENSG00000080986(NDC80);ENSG00000087586(AURKA);ENSG00000112029(FBXO5);ENSG00000135476(ESPL1);ENSG00000157456(CCNB2)
GO:0003356	regulation of cilium beat frequency	6	16	0.0051970822921148	0.125748232864427	ENSG00000105877(DNAH11);ENSG00000141519(CCDC40);ENSG00000170703(TTLL6);ENSG00000197748(CFAP43);ENSG00000270765(GAS2L2);ENSG00000272514(CFAP206)
GO:0072578	neurotransmitter-gated ion channel clustering	6	16	0.0051970822921148	0.125748232864427	ENSG00000101938(CHRDL1);ENSG00000130203(APOE);ENSG00000132535(DLG4);ENSG00000151012(SLC7A11);ENSG00000189056(RELN);ENSG00000251322(SHANK3)
GO:0099116	tRNA 5'-end processing	6	16	0.0051970822921148	0.125748232864427	ENSG00000104356(POP1);ENSG00000124787(RPP40);ENSG00000148688(RPP30);ENSG00000167272(POP5);ENSG00000172336(POP7);ENSG00000178718(RPP25)
GO:0048588	developmental cell growth	37	220	0.00533434181485177	0.12874176730311	ENSG00000006837(CDKL3);ENSG00000012171(SEMA3B);ENSG00000078018(MAP2);ENSG00000078401(EDN1);ENSG00000080824(HSP90AA1);ENSG00000083290(ULK2);ENSG00000087586(AURKA);ENSG00000089820(ARHGAP4);ENSG00000091129(NRCAM);ENSG00000095539(SEMA4G);ENSG00000103528(SYT17);ENSG00000108830(RND2);ENSG00000112902(SEMA5A);ENSG00000115414(FN1);ENSG00000117152(RGS4);ENSG00000118785(SPP1);ENSG00000125398(SOX9);ENSG00000…
GO:0048659	smooth muscle cell proliferation	26	141	0.00539058132211718	0.129621946682177	ENSG00000066468(FGFR2);ENSG00000073756(PTGS2);ENSG00000078401(EDN1);ENSG00000100985(MMP9);ENSG00000109819(PPARGC1A);ENSG00000112096(SOD2);ENSG00000113389(NPR3);ENSG00000130176(CNN1);ENSG00000130203(APOE);ENSG00000130816(DNMT1);ENSG00000146674(IGFBP3);ENSG00000150782(IL18);ENSG00000164120(HPGD);ENSG00000164362(TERT);ENSG00000165795(NDRG2);ENSG00000166831(RBPMS2);ENSG00000167085(PHB);ENSG0000016771…
GO:0007160	cell-matrix adhesion	39	235	0.00542897890153806	0.129621946682177	ENSG00000005961(ITGA2B);ENSG00000047648(ARHGAP6);ENSG00000065618(COL17A1);ENSG00000070759(TESK2);ENSG00000083457(ITGAE);ENSG00000087303(NID2);ENSG00000095637(SORBS1);ENSG00000101384(JAG1);ENSG00000102854(MSLN);ENSG00000104332(SFRP1);ENSG00000105855(ITGB8);ENSG00000109072(VTN);ENSG00000110880(CORO1C);ENSG00000113916(BCL6);ENSG00000115414(FN1);ENSG00000120899(PTK2B);ENSG00000128652(HOXD3);ENSG00000…
GO:0034471	ncRNA 5'-end processing	7	21	0.00543760390551546	0.129621946682177	ENSG00000104356(POP1);ENSG00000120800(UTP20);ENSG00000124787(RPP40);ENSG00000148688(RPP30);ENSG00000167272(POP5);ENSG00000172336(POP7);ENSG00000178718(RPP25)
GO:0051000	positive regulation of nitric-oxide synthase activity	7	21	0.00543760390551546	0.129621946682177	ENSG00000073060(SCARB1);ENSG00000113389(NPR3);ENSG00000120899(PTK2B);ENSG00000130203(APOE);ENSG00000160678(S100A1);ENSG00000164362(TERT);ENSG00000228716(DHFR)
GO:0010638	positive regulation of organelle organization	80	552	0.00543896905312743	0.129621946682177	ENSG00000006747(SCIN);ENSG00000007047(MARK4);ENSG00000015475(BID);ENSG00000025770(NCAPH2);ENSG00000058453(CROCC);ENSG00000067798(NAV3);ENSG00000068903(SIRT2);ENSG00000076382(SPAG5);ENSG00000078401(EDN1);ENSG00000087586(AURKA);ENSG00000100985(MMP9);ENSG00000101367(MAPRE1);ENSG00000102879(CORO1A);ENSG00000104081(BMF);ENSG00000104332(SFRP1);ENSG00000106031(HOXA13);ENSG00000108518(PFN1);ENSG000001092…
GO:0071824	protein-DNA complex subunit organization	51	326	0.00565194483406252	0.134360858567751	ENSG00000041357(PSMA4);ENSG00000051180(RAD51);ENSG00000073111(MCM2);ENSG00000082014(SMARCD3);ENSG00000093009(CDC45);ENSG00000100519(PSMC6);ENSG00000100567(PSMA3);ENSG00000102384(CENPI);ENSG00000104147(OIP5);ENSG00000105011(ASF1B);ENSG00000105447(GRWD1);ENSG00000108590(MED31);ENSG00000112312(GMNN);ENSG00000115163(CENPA);ENSG00000115750(TAF1B);ENSG00000117724(CENPF);ENSG00000119969(HELLS);ENSG00000…
GO:0048706	embryonic skeletal system development	24	128	0.00591180401262423	0.140187891162204	ENSG00000060718(COL11A1);ENSG00000066468(FGFR2);ENSG00000100625(SIX4);ENSG00000106004(HOXA5);ENSG00000106006(HOXA6);ENSG00000108821(COL1A1);ENSG00000109705(NKX3-2);ENSG00000120075(HOXB5);ENSG00000126870(DYNC2I1);ENSG00000128652(HOXD3);ENSG00000128710(HOXD10);ENSG00000151617(EDNRA);ENSG00000156150(ALX3);ENSG00000156345(CDK20);ENSG00000164690(SHH);ENSG00000164920(OSR2);ENSG00000168779(SHOX2);ENSG00…
GO:0003013	circulatory system process	85	594	0.00596865974879882	0.14118404366002	ENSG00000005187(ACSM3);ENSG00000010379(SLC6A13);ENSG00000034152(MAP2K3);ENSG00000061918(GUCY1B1);ENSG00000069431(ABCC9);ENSG00000071242(RPS6KA2);ENSG00000072274(TFRC);ENSG00000073756(PTGS2);ENSG00000074370(ATP2A3);ENSG00000078401(EDN1);ENSG00000079385(CEACAM1);ENSG00000092969(TGFB2);ENSG00000103257(SLC7A5);ENSG00000105289(TJP3);ENSG00000106688(SLC1A1);ENSG00000107796(ACTA2);ENSG00000108684(ASIC2)…
GO:0040008	regulation of growth	94	667	0.00611717895879897	0.144338101040247	ENSG00000006837(CDKL3);ENSG00000012171(SEMA3B);ENSG00000056736(IL17RB);ENSG00000066468(FGFR2);ENSG00000066735(KIF26A);ENSG00000068078(FGFR3);ENSG00000068831(RASGRP2);ENSG00000069702(TGFBR3);ENSG00000071243(ING3);ENSG00000078018(MAP2);ENSG00000078401(EDN1);ENSG00000079385(CEACAM1);ENSG00000083290(ULK2);ENSG00000089820(ARHGAP4);ENSG00000090006(LTBP4);ENSG00000091129(NRCAM);ENSG00000092529(CAPN3);EN…
GO:0001568	blood vessel development	98	700	0.00627529979317086	0.147702538943717	ENSG00000005961(ITGA2B);ENSG00000007968(E2F2);ENSG00000012048(BRCA1);ENSG00000012779(ALOX5);ENSG00000020181(ADGRA2);ENSG00000021645(NRXN3);ENSG00000025708(TYMP);ENSG00000049192(ADAMTS6);ENSG00000066468(FGFR2);ENSG00000069702(TGFBR3);ENSG00000071246(VASH1);ENSG00000073756(PTGS2);ENSG00000078401(EDN1);ENSG00000079385(CEACAM1);ENSG00000091129(NRCAM);ENSG00000092969(TGFB2);ENSG00000101384(JAG1);ENSG0…
GO:0048699	generation of neurons	196	1515	0.00632982168740867	0.148617961544615	ENSG00000004777(ARHGAP33);ENSG00000006611(USH1C);ENSG00000006837(CDKL3);ENSG00000007944(MYLIP);ENSG00000012171(SEMA3B);ENSG00000018236(CNTN1);ENSG00000021645(NRXN3);ENSG00000039068(CDH1);ENSG00000044574(HSPA5);ENSG00000058085(LAMC2);ENSG00000058404(CAMK2B);ENSG00000058866(DGKG);ENSG00000059915(PSD);ENSG00000066279(ASPM);ENSG00000066468(FGFR2);ENSG00000068903(SIRT2);ENSG00000068971(PPP2R5B);ENSG00…
GO:0009176	pyrimidine deoxyribonucleoside monophosphate metabolic process	5	12	0.00641497376018258	0.148946160620327	ENSG00000025708(TYMP);ENSG00000100024(UPB1);ENSG00000176890(TYMS);ENSG00000188641(DPYD);ENSG00000205309(NT5M)
GO:0038063	collagen-activated tyrosine kinase receptor signaling pathway	5	12	0.00641497376018258	0.148946160620327	ENSG00000108821(COL1A1);ENSG00000169031(COL4A3);ENSG00000187498(COL4A1);ENSG00000188153(COL4A5);ENSG00000197565(COL4A6)
GO:0044771	meiotic cell cycle phase transition	5	12	0.00641497376018258	0.148946160620327	ENSG00000080986(NDC80);ENSG00000112742(TTK);ENSG00000157456(CCNB2);ENSG00000158402(CDC25C);ENSG00000164045(CDC25A)
GO:0070601	centromeric sister chromatid cohesion	5	12	0.00641497376018258	0.148946160620327	ENSG00000129810(SGO1);ENSG00000156970(BUB1B);ENSG00000163535(SGO2);ENSG00000168646(AXIN2);ENSG00000169679(BUB1)
GO:0034502	protein localization to chromosome	22	115	0.00642211860914231	0.148946160620327	ENSG00000040275(SPDL1);ENSG00000080986(NDC80);ENSG00000086827(ZW10);ENSG00000100749(VRK1);ENSG00000112742(TTK);ENSG00000115163(CENPA);ENSG00000130826(DKC1);ENSG00000137812(KNL1);ENSG00000139618(BRCA2);ENSG00000141499(WRAP53);ENSG00000146670(CDCA5);ENSG00000164362(TERT);ENSG00000166226(CCT2);ENSG00000166851(PLK1);ENSG00000170312(CDK1);ENSG00000171320(ESCO2);ENSG00000172167(MTBP);ENSG00000174442(ZW…
GO:0035136	forelimb morphogenesis	10	38	0.00646322728818666	0.149528171091341	ENSG00000106031(HOXA13);ENSG00000122707(RECK);ENSG00000128710(HOXD10);ENSG00000143320(CRABP2);ENSG00000156150(ALX3);ENSG00000164690(SHH);ENSG00000164920(OSR2);ENSG00000168779(SHOX2);ENSG00000198816(ZNF358);ENSG00000248905(FMN1)
GO:0120035	regulation of plasma membrane bounded cell projection organization	88	620	0.00648171737728087	0.149528171091341	ENSG00000004777(ARHGAP33);ENSG00000006611(USH1C);ENSG00000006837(CDKL3);ENSG00000007047(MARK4);ENSG00000007944(MYLIP);ENSG00000011426(ANLN);ENSG00000012171(SEMA3B);ENSG00000018236(CNTN1);ENSG00000035115(SH3YL1);ENSG00000044574(HSPA5);ENSG00000058404(CAMK2B);ENSG00000058453(CROCC);ENSG00000058866(DGKG);ENSG00000068971(PPP2R5B);ENSG00000075651(PLD1);ENSG00000076864(RAP1GAP);ENSG00000078018(MAP2);EN…
GO:0050678	regulation of epithelial cell proliferation	52	336	0.00649438791258008	0.149528171091341	ENSG00000012779(ALOX5);ENSG00000019549(SNAI2);ENSG00000054356(PTPRN);ENSG00000066468(FGFR2);ENSG00000069702(TGFBR3);ENSG00000071246(VASH1);ENSG00000076864(RAP1GAP);ENSG00000079385(CEACAM1);ENSG00000089685(BIRC5);ENSG00000091136(LAMB1);ENSG00000092969(TGFB2);ENSG00000100625(SIX4);ENSG00000104332(SFRP1);ENSG00000106004(HOXA5);ENSG00000109321(AREG);ENSG00000111087(GLI1);ENSG00000111424(VDR);ENSG0000…
GO:0051972	regulation of telomerase activity	12	50	0.00664750357723673	0.152375666843516	ENSG00000080824(HSP90AA1);ENSG00000110958(PTGES3);ENSG00000117650(NEK2);ENSG00000122566(HNRNPA2B1);ENSG00000130826(DKC1);ENSG00000140451(PIF1);ENSG00000141499(WRAP53);ENSG00000147421(HMBOX1);ENSG00000166226(CCT2);ENSG00000178999(AURKB);ENSG00000223802(CERS1);ENSG00000254093(PINX1)
GO:0032467	positive regulation of cytokinesis	11	44	0.00665011060469653	0.152375666843516	ENSG00000089685(BIRC5);ENSG00000094804(CDC6);ENSG00000118193(KIF14);ENSG00000122966(CIT);ENSG00000134690(CDCA8);ENSG00000137807(KIF23);ENSG00000138182(KIF20B);ENSG00000149503(INCENP);ENSG00000161800(RACGAP1);ENSG00000166582(CENPV);ENSG00000178999(AURKB)
GO:0001736	establishment of planar polarity	19	95	0.00668664112757973	0.152406649461403	ENSG00000041357(PSMA4);ENSG00000076716(GPC4);ENSG00000100567(PSMA3);ENSG00000104290(FZD3);ENSG00000104332(SFRP1);ENSG00000126067(PSMB2);ENSG00000135299(ANKRD6);ENSG00000137273(FOXF2);ENSG00000143126(CELSR2);ENSG00000153071(DAB2);ENSG00000157240(FZD1);ENSG00000158055(GRHL3);ENSG00000160469(BRSK1);ENSG00000162738(VANGL2);ENSG00000170927(PKHD1);ENSG00000183098(GPC6);ENSG00000186193(SAPCD2);ENSG00000…
GO:0007164	establishment of tissue polarity	19	95	0.00668664112757973	0.152406649461403	ENSG00000041357(PSMA4);ENSG00000076716(GPC4);ENSG00000100567(PSMA3);ENSG00000104290(FZD3);ENSG00000104332(SFRP1);ENSG00000126067(PSMB2);ENSG00000135299(ANKRD6);ENSG00000137273(FOXF2);ENSG00000143126(CELSR2);ENSG00000153071(DAB2);ENSG00000157240(FZD1);ENSG00000158055(GRHL3);ENSG00000160469(BRSK1);ENSG00000162738(VANGL2);ENSG00000170927(PKHD1);ENSG00000183098(GPC6);ENSG00000186193(SAPCD2);ENSG00000…
GO:0000469	cleavage involved in rRNA processing	8	27	0.0067155732594729	0.152406649461403	ENSG00000104626(ERI1);ENSG00000107371(EXOSC3);ENSG00000120699(EXOSC8);ENSG00000120800(UTP20);ENSG00000124541(RRP36);ENSG00000124787(RPP40);ENSG00000130713(EXOSC2);ENSG00000261236(BOP1)
GO:0035640	exploration behavior	8	27	0.0067155732594729	0.152406649461403	ENSG00000128683(GAD1);ENSG00000130203(APOE);ENSG00000132535(DLG4);ENSG00000183044(ABAT);ENSG00000183691(NOG);ENSG00000188906(LRRK2);ENSG00000197635(DPP4);ENSG00000251322(SHANK3)
GO:0070925	organelle assembly	125	923	0.00676615613642226	0.153188996907713	ENSG00000007047(MARK4);ENSG00000007255(TRAPPC6A);ENSG00000011426(ANLN);ENSG00000011638(LDAF1);ENSG00000012048(BRCA1);ENSG00000053372(MRTO4);ENSG00000058453(CROCC);ENSG00000066279(ASPM);ENSG00000072501(SMC1A);ENSG00000075702(WDR62);ENSG00000076382(SPAG5);ENSG00000078114(NEBL);ENSG00000078401(EDN1);ENSG00000078804(TP53INP2);ENSG00000080986(NDC80);ENSG00000083290(ULK2);ENSG00000087586(AURKA);ENSG000…
GO:0060411	cardiac septum morphogenesis	15	69	0.00691184994397146	0.154183860984476	ENSG00000066468(FGFR2);ENSG00000069702(TGFBR3);ENSG00000092969(TGFB2);ENSG00000101384(JAG1);ENSG00000105877(DNAH11);ENSG00000109685(NSD2);ENSG00000124766(SOX4);ENSG00000128602(SMO);ENSG00000137834(SMAD6);ENSG00000141448(GATA6);ENSG00000157240(FZD1);ENSG00000162496(DHRS3);ENSG00000164442(CITED2);ENSG00000183691(NOG);ENSG00000184347(SLIT3)
GO:0010833	telomere maintenance via telomere lengthening	17	82	0.00692072497579445	0.154183860984476	ENSG00000051180(RAD51);ENSG00000080824(HSP90AA1);ENSG00000100726(TELO2);ENSG00000110958(PTGES3);ENSG00000117650(NEK2);ENSG00000118655(DCLRE1B);ENSG00000122566(HNRNPA2B1);ENSG00000130826(DKC1);ENSG00000140451(PIF1);ENSG00000141499(WRAP53);ENSG00000147421(HMBOX1);ENSG00000149311(ATM);ENSG00000164362(TERT);ENSG00000166226(CCT2);ENSG00000178999(AURKB);ENSG00000181625(SLX1B);ENSG00000254093(PINX1)
GO:0045597	positive regulation of cell differentiation	118	866	0.00692826957872672	0.154183860984476	ENSG00000003137(CYP26B1);ENSG00000006747(SCIN);ENSG00000006837(CDKL3);ENSG00000019549(SNAI2);ENSG00000038945(MSR1);ENSG00000048540(LMO3);ENSG00000058404(CAMK2B);ENSG00000066279(ASPM);ENSG00000068903(SIRT2);ENSG00000073756(PTGS2);ENSG00000075624(ACTB);ENSG00000075702(WDR62);ENSG00000078401(EDN1);ENSG00000079385(CEACAM1);ENSG00000082014(SMARCD3);ENSG00000087087(SRRT);ENSG00000087586(AURKA);ENSG0000…
GO:0009178	pyrimidine deoxyribonucleoside monophosphate catabolic process	4	8	0.00698845768054571	0.154183860984476	ENSG00000025708(TYMP);ENSG00000100024(UPB1);ENSG00000188641(DPYD);ENSG00000205309(NT5M)
GO:0009445	putrescine metabolic process	4	8	0.00698845768054571	0.154183860984476	ENSG00000115758(ODC1);ENSG00000116771(AGMAT);ENSG00000141504(SAT2);ENSG00000142920(AZIN2)
GO:0015889	cobalamin transport	4	8	0.00698845768054571	0.154183860984476	ENSG00000107611(CUBN);ENSG00000166126(AMN);ENSG00000167775(CD320);ENSG00000185339(TCN2)
GO:0036261	7-methylguanosine cap hypermethylation	4	8	0.00698845768054571	0.154183860984476	ENSG00000125835(SNRPB);ENSG00000139343(SNRPF);ENSG00000143977(SNRPG);ENSG00000167088(SNRPD1)
GO:0048865	stem cell fate commitment	4	8	0.00698845768054571	0.154183860984476	ENSG00000078401(EDN1);ENSG00000104332(SFRP1);ENSG00000125398(SOX9);ENSG00000151617(EDNRA)
GO:1902423	regulation of attachment of mitotic spindle microtubules to kinetochore	4	8	0.00698845768054571	0.154183860984476	ENSG00000089685(BIRC5);ENSG00000134690(CDCA8);ENSG00000149503(INCENP);ENSG00000178999(AURKB)
GO:1902425	positive regulation of attachment of mitotic spindle microtubules to kinetochore	4	8	0.00698845768054571	0.154183860984476	ENSG00000089685(BIRC5);ENSG00000134690(CDCA8);ENSG00000149503(INCENP);ENSG00000178999(AURKB)
GO:1905832	positive regulation of spindle assembly	4	8	0.00698845768054571	0.154183860984476	ENSG00000076382(SPAG5);ENSG00000121957(GPSM2);ENSG00000123473(STIL);ENSG00000156876(SASS6)
GO:0001501	skeletal system development	77	534	0.00712797843351922	0.156898025287811	ENSG00000003137(CYP26B1);ENSG00000006747(SCIN);ENSG00000019549(SNAI2);ENSG00000038427(VCAN);ENSG00000060718(COL11A1);ENSG00000066405(CLDN18);ENSG00000066468(FGFR2);ENSG00000068078(FGFR3);ENSG00000070814(TCOF1);ENSG00000078401(EDN1);ENSG00000092969(TGFB2);ENSG00000100625(SIX4);ENSG00000100985(MMP9);ENSG00000104332(SFRP1);ENSG00000105855(ITGB8);ENSG00000106004(HOXA5);ENSG00000106006(HOXA6);ENSG0000…
GO:0006333	chromatin assembly or disassembly	31	180	0.00720772066932288	0.157697756335494	ENSG00000068903(SIRT2);ENSG00000073111(MCM2);ENSG00000082014(SMARCD3);ENSG00000101945(SUV39H1);ENSG00000104147(OIP5);ENSG00000105011(ASF1B);ENSG00000105447(GRWD1);ENSG00000105968(H2AZ2);ENSG00000119969(HELLS);ENSG00000123405(NFE2);ENSG00000123485(HJURP);ENSG00000125398(SOX9);ENSG00000128708(HAT1);ENSG00000148229(POLE3);ENSG00000149929(HIRIP3);ENSG00000158373(H2BC5);ENSG00000159055(MIS18A);ENSG000…
GO:0009129	pyrimidine nucleoside monophosphate metabolic process	7	22	0.00723273011139123	0.157697756335494	ENSG00000025708(TYMP);ENSG00000100024(UPB1);ENSG00000102967(DHODH);ENSG00000114491(UMPS);ENSG00000176890(TYMS);ENSG00000188641(DPYD);ENSG00000205309(NT5M)
GO:0071379	cellular response to prostaglandin stimulus	7	22	0.00723273011139123	0.157697756335494	ENSG00000104332(SFRP1);ENSG00000122420(PTGFR);ENSG00000125384(PTGER2);ENSG00000151632(AKR1C2);ENSG00000171631(P2RY6);ENSG00000174233(ADCY6);ENSG00000196139(AKR1C3)
GO:0000712	resolution of meiotic recombination intermediates	6	17	0.0072969831515004	0.157697756335494	ENSG00000131747(TOP2A);ENSG00000154920(EME1);ENSG00000169689(CENPX);ENSG00000175279(CENPS);ENSG00000178966(RMI1);ENSG00000187790(FANCM)
GO:0007135	meiosis II	6	17	0.0072969831515004	0.157697756335494	ENSG00000072501(SMC1A);ENSG00000120539(MASTL);ENSG00000129810(SGO1);ENSG00000156970(BUB1B);ENSG00000163535(SGO2);ENSG00000169679(BUB1)
GO:0038065	collagen-activated signaling pathway	6	17	0.0072969831515004	0.157697756335494	ENSG00000108821(COL1A1);ENSG00000137809(ITGA11);ENSG00000169031(COL4A3);ENSG00000187498(COL4A1);ENSG00000188153(COL4A5);ENSG00000197565(COL4A6)
GO:0050910	detection of mechanical stimulus involved in sensory perception of sound	6	17	0.0072969831515004	0.157697756335494	ENSG00000060718(COL11A1);ENSG00000095397(WHRN);ENSG00000164199(ADGRV1);ENSG00000186862(PDZD7);ENSG00000204311(PJVK);ENSG00000242866(STRC)
GO:0061983	meiosis II cell cycle process	6	17	0.0072969831515004	0.157697756335494	ENSG00000072501(SMC1A);ENSG00000120539(MASTL);ENSG00000129810(SGO1);ENSG00000156970(BUB1B);ENSG00000163535(SGO2);ENSG00000169679(BUB1)
GO:2001020	regulation of response to DNA damage stimulus	49	315	0.00732137454620073	0.157866101042682	ENSG00000012048(BRCA1);ENSG00000015475(BID);ENSG00000019549(SNAI2);ENSG00000029363(BCLAF1);ENSG00000051180(RAD51);ENSG00000051341(POLQ);ENSG00000071243(ING3);ENSG00000075624(ACTB);ENSG00000082014(SMARCD3);ENSG00000089280(FUS);ENSG00000092470(WDR76);ENSG00000100726(TELO2);ENSG00000105248(YJU2);ENSG00000109685(NSD2);ENSG00000110987(BCL7A);ENSG00000111206(FOXM1);ENSG00000111247(RAD51AP1);ENSG0000011…
GO:0030182	neuron differentiation	177	1360	0.00738224458509395	0.158818470044476	ENSG00000004777(ARHGAP33);ENSG00000006611(USH1C);ENSG00000006837(CDKL3);ENSG00000007944(MYLIP);ENSG00000012171(SEMA3B);ENSG00000018236(CNTN1);ENSG00000021645(NRXN3);ENSG00000039068(CDH1);ENSG00000044574(HSPA5);ENSG00000058085(LAMC2);ENSG00000058404(CAMK2B);ENSG00000058866(DGKG);ENSG00000059915(PSD);ENSG00000066279(ASPM);ENSG00000066468(FGFR2);ENSG00000068971(PPP2R5B);ENSG00000075624(ACTB);ENSG000…
GO:0045595	regulation of cell differentiation	204	1589	0.00746704614043108	0.160228491033886	ENSG00000003137(CYP26B1);ENSG00000006747(SCIN);ENSG00000006837(CDKL3);ENSG00000012171(SEMA3B);ENSG00000012779(ALOX5);ENSG00000019549(SNAI2);ENSG00000020181(ADGRA2);ENSG00000025434(NR1H3);ENSG00000029993(HMGB3);ENSG00000038945(MSR1);ENSG00000041357(PSMA4);ENSG00000048540(LMO3);ENSG00000058404(CAMK2B);ENSG00000066279(ASPM);ENSG00000066405(CLDN18);ENSG00000066468(FGFR2);ENSG00000068903(SIRT2);ENSG00…
GO:0034694	response to prostaglandin	9	33	0.00748148596267171	0.160228491033886	ENSG00000069702(TGFBR3);ENSG00000078401(EDN1);ENSG00000104332(SFRP1);ENSG00000122420(PTGFR);ENSG00000125384(PTGER2);ENSG00000151632(AKR1C2);ENSG00000171631(P2RY6);ENSG00000174233(ADCY6);ENSG00000196139(AKR1C3)
GO:0051963	regulation of synapse assembly	20	103	0.00768844925662727	0.164290930294986	ENSG00000076716(GPC4);ENSG00000100625(SIX4);ENSG00000108684(ASIC2);ENSG00000114867(EIF4G1);ENSG00000125848(FLRT3);ENSG00000131409(LRRC4B);ENSG00000137462(TLR2);ENSG00000139182(CLSTN3);ENSG00000146242(TPBG);ENSG00000157240(FZD1);ENSG00000158258(CLSTN2);ENSG00000171246(NPTX1);ENSG00000174482(LINGO2);ENSG00000181754(AMIGO1);ENSG00000181790(ADGRB1);ENSG00000183098(GPC6);ENSG00000184349(EFNA5);ENSG000…
GO:0042908	xenobiotic transport	10	39	0.00785648618097286	0.167130485670852	ENSG00000103257(SLC7A5);ENSG00000108846(ABCC3);ENSG00000110628(SLC22A18);ENSG00000117394(SLC2A1);ENSG00000118777(ABCG2);ENSG00000123191(ATP7B);ENSG00000142494(SLC47A1);ENSG00000164638(SLC29A4);ENSG00000173638(SLC19A1);ENSG00000174827(PDZK1)
GO:0071634	regulation of transforming growth factor beta production	10	39	0.00785648618097286	0.167130485670852	ENSG00000073756(PTGS2);ENSG00000092969(TGFB2);ENSG00000105855(ITGB8);ENSG00000115414(FN1);ENSG00000137507(LRRC32);ENSG00000141448(GATA6);ENSG00000166396(SERPINB7);ENSG00000167711(SERPINF2);ENSG00000168477(TNXB);ENSG00000272398(CD24)
GO:0001738	morphogenesis of a polarized epithelium	22	117	0.00789267589106794	0.167436936593185	ENSG00000041357(PSMA4);ENSG00000075624(ACTB);ENSG00000076716(GPC4);ENSG00000100567(PSMA3);ENSG00000104290(FZD3);ENSG00000104332(SFRP1);ENSG00000126067(PSMB2);ENSG00000135299(ANKRD6);ENSG00000135541(AHI1);ENSG00000137273(FOXF2);ENSG00000143126(CELSR2);ENSG00000153071(DAB2);ENSG00000157240(FZD1);ENSG00000158055(GRHL3);ENSG00000160469(BRSK1);ENSG00000162738(VANGL2);ENSG00000170927(PKHD1);ENSG0000018…
GO:0021700	developmental maturation	47	301	0.00792371663339294	0.167436936593185	ENSG00000007516(BAIAP3);ENSG00000054356(PTPRN);ENSG00000058404(CAMK2B);ENSG00000068078(FGFR3);ENSG00000068903(SIRT2);ENSG00000069482(GAL);ENSG00000071242(RPS6KA2);ENSG00000071539(TRIP13);ENSG00000072071(ADGRL1);ENSG00000078401(EDN1);ENSG00000087586(AURKA);ENSG00000091129(NRCAM);ENSG00000092969(TGFB2);ENSG00000099864(PALM);ENSG00000101938(CHRDL1);ENSG00000106004(HOXA5);ENSG00000108518(PFN1);ENSG00…
GO:0042254	ribosome biogenesis	47	301	0.00792371663339294	0.167436936593185	ENSG00000037241(RPL26L1);ENSG00000048162(NOP16);ENSG00000053372(MRTO4);ENSG00000055044(NOP58);ENSG00000065268(WDR18);ENSG00000088205(DDX18);ENSG00000100316(RPL3);ENSG00000101361(NOP56);ENSG00000101945(SUV39H1);ENSG00000104626(ERI1);ENSG00000105373(NOP53);ENSG00000107371(EXOSC3);ENSG00000111845(PAK1IP1);ENSG00000113460(BRIX1);ENSG00000114767(RRP9);ENSG00000117395(EBNA1BP2);ENSG00000120699(EXOSC8);…
GO:0001666	response to hypoxia	47	302	0.00841510662110476	0.17742627241704	ENSG00000041357(PSMA4);ENSG00000068903(SIRT2);ENSG00000069702(TGFBR3);ENSG00000072274(TFRC);ENSG00000073756(PTGS2);ENSG00000078401(EDN1);ENSG00000092969(TGFB2);ENSG00000100567(PSMA3);ENSG00000101412(E2F1);ENSG00000101945(SUV39H1);ENSG00000104332(SFRP1);ENSG00000104368(PLAT);ENSG00000105373(NOP53);ENSG00000109610(SOD3);ENSG00000112096(SOD2);ENSG00000116016(EPAS1);ENSG00000116329(OPRD1);ENSG0000011…
GO:0007565	female pregnancy	31	182	0.00845246065779195	0.177819576095008	ENSG00000067445(TRO);ENSG00000073756(PTGS2);ENSG00000085465(OVGP1);ENSG00000100985(MMP9);ENSG00000104953(TLE6);ENSG00000106927(AMBP);ENSG00000111348(ARHGDIB);ENSG00000111424(VDR);ENSG00000114491(UMPS);ENSG00000117394(SLC2A1);ENSG00000118785(SPP1);ENSG00000122707(RECK);ENSG00000132470(ITGB4);ENSG00000164120(HPGD);ENSG00000164442(CITED2);ENSG00000171223(JUNB);ENSG00000171791(BCL2);ENSG00000171885(A…
GO:0009264	deoxyribonucleotide catabolic process	8	28	0.00851598817769605	0.178366809651347	ENSG00000025708(TYMP);ENSG00000100024(UPB1);ENSG00000136159(NUDT15);ENSG00000140398(NEIL1);ENSG00000179958(DCTPP1);ENSG00000188641(DPYD);ENSG00000198805(PNP);ENSG00000205309(NT5M)
GO:0097421	liver regeneration	8	28	0.00851598817769605	0.178366809651347	ENSG00000087586(AURKA);ENSG00000111087(GLI1);ENSG00000132646(PCNA);ENSG00000140093(SERPINA10);ENSG00000175567(UCP2);ENSG00000176890(TYMS);ENSG00000185920(PTCH1);ENSG00000196562(SULF2)
GO:0072331	signal transduction by p53 class mediator	30	175	0.00865285308836316	0.180835120917023	ENSG00000005882(PDK2);ENSG00000007968(E2F2);ENSG00000019549(SNAI2);ENSG00000069399(BCL3);ENSG00000075218(GTSE1);ENSG00000087586(AURKA);ENSG00000101412(E2F1);ENSG00000105248(YJU2);ENSG00000105373(NOP53);ENSG00000110108(TMEM109);ENSG00000111206(FOXM1);ENSG00000111653(ING4);ENSG00000111845(PAK1IP1);ENSG00000118515(SGK1);ENSG00000124766(SOX4);ENSG00000126453(BCL2L12);ENSG00000132507(EIF5A);ENSG000001…
GO:0051173	positive regulation of nitrogen compound metabolic process	380	3117	0.00870243423044105	0.181472471704526	ENSG00000006459(KDM7A);ENSG00000006634(DBF4);ENSG00000007944(MYLIP);ENSG00000007968(E2F2);ENSG00000012048(BRCA1);ENSG00000012504(NR1H4);ENSG00000012822(CALCOCO1);ENSG00000015475(BID);ENSG00000018236(CNTN1);ENSG00000019549(SNAI2);ENSG00000025434(NR1H3);ENSG00000029363(BCLAF1);ENSG00000034152(MAP2K3);ENSG00000039068(CDH1);ENSG00000044574(HSPA5);ENSG00000049541(RFC2);ENSG00000051180(RAD51);ENSG00000…
GO:0048638	regulation of developmental growth	49	318	0.0087337315323284	0.18172659330615	ENSG00000006837(CDKL3);ENSG00000012171(SEMA3B);ENSG00000066468(FGFR2);ENSG00000068078(FGFR3);ENSG00000069702(TGFBR3);ENSG00000078018(MAP2);ENSG00000078401(EDN1);ENSG00000083290(ULK2);ENSG00000089820(ARHGAP4);ENSG00000091129(NRCAM);ENSG00000092529(CAPN3);ENSG00000095539(SEMA4G);ENSG00000100625(SIX4);ENSG00000103528(SYT17);ENSG00000108830(RND2);ENSG00000111087(GLI1);ENSG00000112902(SEMA5A);ENSG0000…
GO:0046686	response to cadmium ion	13	58	0.00884820585635003	0.183226787937198	ENSG00000100985(MMP9);ENSG00000106268(NUDT1);ENSG00000112096(SOD2);ENSG00000125148(MT2A);ENSG00000132646(PCNA);ENSG00000148218(ALAD);ENSG00000163666(HESX1);ENSG00000164362(TERT);ENSG00000170312(CDK1);ENSG00000187193(MT1X);ENSG00000196139(AKR1C3);ENSG00000205362(MT1A);ENSG00000205364(MT1M)
GO:0044773	mitotic DNA damage checkpoint signaling	17	84	0.00884907865444187	0.183226787937198	ENSG00000012048(BRCA1);ENSG00000075131(TIPIN);ENSG00000075218(GTSE1);ENSG00000092853(CLSPN);ENSG00000105373(NOP53);ENSG00000140534(TICRR);ENSG00000143476(DTL);ENSG00000144554(FANCD2);ENSG00000149311(ATM);ENSG00000154767(XPC);ENSG00000154920(EME1);ENSG00000160469(BRSK1);ENSG00000163322(ABRAXAS1);ENSG00000166851(PLK1);ENSG00000168411(RFWD3);ENSG00000170312(CDK1);ENSG00000197299(BLM)
GO:0060070	canonical Wnt signaling pathway	50	326	0.00887860348388984	0.183226787937198	ENSG00000019549(SNAI2);ENSG00000020181(ADGRA2);ENSG00000041357(PSMA4);ENSG00000058091(CDK14);ENSG00000060656(PTPRU);ENSG00000065717(TLE2);ENSG00000066279(ASPM);ENSG00000066468(FGFR2);ENSG00000078401(EDN1);ENSG00000100567(PSMA3);ENSG00000104290(FZD3);ENSG00000104332(SFRP1);ENSG00000104953(TLE6);ENSG00000106483(SFRP4);ENSG00000108821(COL1A1);ENSG00000110195(FOLR1);ENSG00000111087(GLI1);ENSG00000112…
GO:0032200	telomere organization	32	190	0.00890217436396944	0.183226787937198	ENSG00000051180(RAD51);ENSG00000068903(SIRT2);ENSG00000080824(HSP90AA1);ENSG00000100726(TELO2);ENSG00000110958(PTGES3);ENSG00000117650(NEK2);ENSG00000118655(DCLRE1B);ENSG00000122566(HNRNPA2B1);ENSG00000126215(XRCC3);ENSG00000128708(HAT1);ENSG00000130826(DKC1);ENSG00000132646(PCNA);ENSG00000136518(ACTL6A);ENSG00000139618(BRCA2);ENSG00000140451(PIF1);ENSG00000141499(WRAP53);ENSG00000147421(HMBOX1);…
GO:2000241	regulation of reproductive process	32	190	0.00890217436396944	0.183226787937198	ENSG00000066279(ASPM);ENSG00000068903(SIRT2);ENSG00000071242(RPS6KA2);ENSG00000071539(TRIP13);ENSG00000085465(OVGP1);ENSG00000087586(AURKA);ENSG00000104332(SFRP1);ENSG00000104368(PLAT);ENSG00000105792(CFAP69);ENSG00000106003(LFNG);ENSG00000110200(ANAPC15);ENSG00000111247(RAD51AP1);ENSG00000111348(ARHGDIB);ENSG00000112029(FBXO5);ENSG00000112742(TTK);ENSG00000116455(WDR77);ENSG00000117399(CDC20);EN…
GO:0023051	regulation of signaling	408	3364	0.00895154567835319	0.183845027765573	ENSG00000003137(CYP26B1);ENSG00000005882(PDK2);ENSG00000007516(BAIAP3);ENSG00000011485(PPP5C);ENSG00000012048(BRCA1);ENSG00000012504(NR1H4);ENSG00000012779(ALOX5);ENSG00000015475(BID);ENSG00000019549(SNAI2);ENSG00000020181(ADGRA2);ENSG00000021645(NRXN3);ENSG00000025039(RRAGD);ENSG00000025434(NR1H3);ENSG00000025708(TYMP);ENSG00000029363(BCLAF1);ENSG00000034152(MAP2K3);ENSG00000035499(DEPDC1B);ENSG…
GO:0060021	roof of mouth development	18	91	0.00915513573561848	0.187621089892233	ENSG00000019549(SNAI2);ENSG00000069702(TGFBR3);ENSG00000092969(TGFB2);ENSG00000105855(ITGB8);ENSG00000111845(PAK1IP1);ENSG00000115318(LOXL3);ENSG00000135414(GDF11);ENSG00000137273(FOXF2);ENSG00000137507(LRRC32);ENSG00000138759(FRAS1);ENSG00000156345(CDK20);ENSG00000157240(FZD1);ENSG00000162496(DHRS3);ENSG00000164690(SHH);ENSG00000164920(OSR2);ENSG00000179981(TSHZ1);ENSG00000186480(INSIG1);ENSG000…
GO:0048536	spleen development	9	34	0.00920651474969688	0.188268276892188	ENSG00000069399(BCL3);ENSG00000079112(CDH17);ENSG00000092020(PPP2R3C);ENSG00000109705(NKX3-2);ENSG00000138449(SLC40A1);ENSG00000153094(BCL2L11);ENSG00000164442(CITED2);ENSG00000171791(BCL2);ENSG00000185630(PBX1)
GO:0016055	Wnt signaling pathway	68	468	0.0092617935916442	0.188992264512757	ENSG00000012822(CALCOCO1);ENSG00000019549(SNAI2);ENSG00000020181(ADGRA2);ENSG00000035499(DEPDC1B);ENSG00000041357(PSMA4);ENSG00000058091(CDK14);ENSG00000060656(PTPRU);ENSG00000065717(TLE2);ENSG00000066279(ASPM);ENSG00000066468(FGFR2);ENSG00000076716(GPC4);ENSG00000078401(EDN1);ENSG00000100567(PSMA3);ENSG00000104290(FZD3);ENSG00000104332(SFRP1);ENSG00000104953(TLE6);ENSG00000105856(HBP1);ENSG00000…
GO:0048518	positive regulation of biological process	734	6267	0.00930941820261952	0.189557296977964	ENSG00000000971(CFH);ENSG00000003137(CYP26B1);ENSG00000006459(KDM7A);ENSG00000006634(DBF4);ENSG00000006747(SCIN);ENSG00000006837(CDKL3);ENSG00000007047(MARK4);ENSG00000007516(BAIAP3);ENSG00000007944(MYLIP);ENSG00000007968(E2F2);ENSG00000008517(IL32);ENSG00000010379(SLC6A13);ENSG00000011426(ANLN);ENSG00000011485(PPP5C);ENSG00000012048(BRCA1);ENSG00000012171(SEMA3B);ENSG00000012504(NR1H4);ENSG00000…
GO:0009628	response to abiotic stimulus	149	1133	0.00943366570963555	0.19047483146595	ENSG00000012048(BRCA1);ENSG00000019549(SNAI2);ENSG00000041357(PSMA4);ENSG00000044574(HSPA5);ENSG00000049246(PER3);ENSG00000051180(RAD51);ENSG00000060718(COL11A1);ENSG00000068903(SIRT2);ENSG00000069399(BCL3);ENSG00000069702(TGFBR3);ENSG00000072274(TFRC);ENSG00000072501(SMC1A);ENSG00000073756(PTGS2);ENSG00000075131(TIPIN);ENSG00000078401(EDN1);ENSG00000080824(HSP90AA1);ENSG00000085999(RAD54L);ENSG0…
GO:0034381	plasma lipoprotein particle clearance	10	40	0.00946988155668892	0.19047483146595	ENSG00000007944(MYLIP);ENSG00000012504(NR1H4);ENSG00000038945(MSR1);ENSG00000073060(SCARB1);ENSG00000101670(LIPG);ENSG00000112293(GPLD1);ENSG00000130203(APOE);ENSG00000144959(NCEH1);ENSG00000166035(LIPC);ENSG00000172828(CES3)
GO:0043583	ear development	37	228	0.00947437815361486	0.19047483146595	ENSG00000006611(USH1C);ENSG00000060718(COL11A1);ENSG00000066468(FGFR2);ENSG00000073111(MCM2);ENSG00000078401(EDN1);ENSG00000092969(TGFB2);ENSG00000095397(WHRN);ENSG00000100625(SIX4);ENSG00000101384(JAG1);ENSG00000104290(FZD3);ENSG00000106031(HOXA13);ENSG00000109705(NKX3-2);ENSG00000111052(LIN7A);ENSG00000116990(MYCL);ENSG00000125398(SOX9);ENSG00000132932(ATP8A2);ENSG00000135541(AHI1);ENSG00000145…
GO:0001833	inner cell mass cell proliferation	5	13	0.00949469661529712	0.19047483146595	ENSG00000101003(GINS1);ENSG00000101115(SALL4);ENSG00000139618(BRCA2);ENSG00000146918(NCAPG2);ENSG00000147536(GINS4)
GO:0007144	female meiosis I	5	13	0.00949469661529712	0.19047483146595	ENSG00000071539(TRIP13);ENSG00000080986(NDC80);ENSG00000087586(AURKA);ENSG00000112029(FBXO5);ENSG00000157456(CCNB2)
GO:0090235	regulation of metaphase plate congression	5	13	0.00949469661529712	0.19047483146595	ENSG00000076382(SPAG5);ENSG00000089685(BIRC5);ENSG00000134690(CDCA8);ENSG00000149503(INCENP);ENSG00000178999(AURKB)
GO:2001046	positive regulation of integrin-mediated signaling pathway	5	13	0.00949469661529712	0.19047483146595	ENSG00000091136(LAMB1);ENSG00000115318(LOXL3);ENSG00000172037(LAMB2);ENSG00000196569(LAMA2);ENSG00000213853(EMP2)
GO:0001578	microtubule bundle formation	22	119	0.00962651817135416	0.192307901872703	ENSG00000007047(MARK4);ENSG00000078018(MAP2);ENSG00000101367(MAPRE1);ENSG00000105792(CFAP69);ENSG00000112984(KIF20A);ENSG00000114841(DNAH1);ENSG00000118997(DNAH7);ENSG00000141519(CCDC40);ENSG00000152582(SPEF2);ENSG00000155761(SPAG17);ENSG00000157423(HYDIN);ENSG00000166851(PLK1);ENSG00000170703(TTLL6);ENSG00000176771(NCKAP5);ENSG00000183833(CFAP91);ENSG00000183914(DNAH2);ENSG00000197748(CFAP43);EN…
GO:0045931	positive regulation of mitotic cell cycle	22	119	0.00962651817135416	0.192307901872703	ENSG00000094804(CDC6);ENSG00000112029(FBXO5);ENSG00000114867(EIF4G1);ENSG00000118971(CCND2);ENSG00000123473(STIL);ENSG00000126787(DLGAP5);ENSG00000134057(CCNB1);ENSG00000135476(ESPL1);ENSG00000139618(BRCA2);ENSG00000143476(DTL);ENSG00000146670(CDCA5);ENSG00000156876(SASS6);ENSG00000158402(CDC25C);ENSG00000161692(DBF4B);ENSG00000164045(CDC25A);ENSG00000164362(TERT);ENSG00000167325(RRM1);ENSG000001…
GO:0010646	regulation of cell communication	406	3352	0.00991451978134728	0.197458264505497	ENSG00000003137(CYP26B1);ENSG00000005882(PDK2);ENSG00000007516(BAIAP3);ENSG00000011485(PPP5C);ENSG00000012048(BRCA1);ENSG00000012504(NR1H4);ENSG00000012779(ALOX5);ENSG00000015475(BID);ENSG00000019549(SNAI2);ENSG00000020181(ADGRA2);ENSG00000021645(NRXN3);ENSG00000025039(RRAGD);ENSG00000025434(NR1H3);ENSG00000025708(TYMP);ENSG00000029363(BCLAF1);ENSG00000034152(MAP2K3);ENSG00000035499(DEPDC1B);ENSG…
GO:0009223	pyrimidine deoxyribonucleotide catabolic process	6	18	0.00994663042361271	0.197458264505497	ENSG00000025708(TYMP);ENSG00000100024(UPB1);ENSG00000140398(NEIL1);ENSG00000179958(DCTPP1);ENSG00000188641(DPYD);ENSG00000205309(NT5M)
GO:0032354	response to follicle-stimulating hormone	6	18	0.00994663042361271	0.197458264505497	ENSG00000069702(TGFBR3);ENSG00000078401(EDN1);ENSG00000104368(PLAT);ENSG00000151617(EDNRA);ENSG00000182752(PAPPA);ENSG00000184349(EFNA5)
GO:0198738	cell-cell signaling by wnt	68	470	0.0101670481218411	0.201413459563723	ENSG00000012822(CALCOCO1);ENSG00000019549(SNAI2);ENSG00000020181(ADGRA2);ENSG00000035499(DEPDC1B);ENSG00000041357(PSMA4);ENSG00000058091(CDK14);ENSG00000060656(PTPRU);ENSG00000065717(TLE2);ENSG00000066279(ASPM);ENSG00000066468(FGFR2);ENSG00000076716(GPC4);ENSG00000078401(EDN1);ENSG00000100567(PSMA3);ENSG00000104290(FZD3);ENSG00000104332(SFRP1);ENSG00000104953(TLE6);ENSG00000105856(HBP1);ENSG00000…
GO:0001755	neural crest cell migration	13	59	0.0102393143730388	0.202423368759306	ENSG00000012171(SEMA3B);ENSG00000078401(EDN1);ENSG00000095539(SEMA4G);ENSG00000110195(FOLR1);ENSG00000110880(CORO1C);ENSG00000112902(SEMA5A);ENSG00000115414(FN1);ENSG00000128602(SMO);ENSG00000143434(SEMA6C);ENSG00000151617(EDNRA);ENSG00000157927(RADIL);ENSG00000164690(SHH);ENSG00000167680(SEMA6B)
GO:0050673	epithelial cell proliferation	59	399	0.0103066743198494	0.202621307882215	ENSG00000012779(ALOX5);ENSG00000019549(SNAI2);ENSG00000054356(PTPRN);ENSG00000066468(FGFR2);ENSG00000069702(TGFBR3);ENSG00000071246(VASH1);ENSG00000073060(SCARB1);ENSG00000076864(RAP1GAP);ENSG00000079385(CEACAM1);ENSG00000089685(BIRC5);ENSG00000091136(LAMB1);ENSG00000092969(TGFB2);ENSG00000100625(SIX4);ENSG00000104332(SFRP1);ENSG00000106004(HOXA5);ENSG00000109321(AREG);ENSG00000111087(GLI1);ENSG0…
GO:0009308	amine metabolic process	25	141	0.0103266323330916	0.202621307882215	ENSG00000012504(NR1H4);ENSG00000041357(PSMA4);ENSG00000092969(TGFB2);ENSG00000100567(PSMA3);ENSG00000105607(GCDH);ENSG00000106688(SLC1A1);ENSG00000115758(ODC1);ENSG00000116016(EPAS1);ENSG00000116649(SRM);ENSG00000116771(AGMAT);ENSG00000122585(NPY);ENSG00000126067(PSMB2);ENSG00000131480(AOC2);ENSG00000132837(DMGDH);ENSG00000141504(SAT2);ENSG00000142920(AZIN2);ENSG00000151012(SLC7A11);ENSG000001516…
GO:0003007	heart morphogenesis	40	252	0.0103756423791103	0.202621307882215	ENSG00000019549(SNAI2);ENSG00000060718(COL11A1);ENSG00000066468(FGFR2);ENSG00000069702(TGFBR3);ENSG00000078401(EDN1);ENSG00000082014(SMARCD3);ENSG00000092969(TGFB2);ENSG00000101331(CCM2L);ENSG00000101384(JAG1);ENSG00000105877(DNAH11);ENSG00000109685(NSD2);ENSG00000110195(FOLR1);ENSG00000114854(TNNC1);ENSG00000123473(STIL);ENSG00000124766(SOX4);ENSG00000125398(SOX9);ENSG00000128602(SMO);ENSG000001…
GO:0007411	axon guidance	38	237	0.0104650774243522	0.202621307882215	ENSG00000012171(SEMA3B);ENSG00000018236(CNTN1);ENSG00000021645(NRXN3);ENSG00000058085(LAMC2);ENSG00000078401(EDN1);ENSG00000080224(EPHA6);ENSG00000085552(IGSF9);ENSG00000091129(NRCAM);ENSG00000095539(SEMA4G);ENSG00000099617(EFNA2);ENSG00000104290(FZD3);ENSG00000108947(EFNB3);ENSG00000112902(SEMA5A);ENSG00000113763(UNC5A);ENSG00000122877(EGR2);ENSG00000125848(FLRT3);ENSG00000128602(SMO);ENSG000001…
GO:0000079	regulation of cyclin-dependent protein serine/threonine kinase activity	21	113	0.0106087939511855	0.202621307882215	ENSG00000075624(ACTB);ENSG00000094804(CDC6);ENSG00000100526(CDKN3);ENSG00000107949(BCCIP);ENSG00000118971(CCND2);ENSG00000123975(CKS2);ENSG00000127564(PKMYT1);ENSG00000129757(CDKN1C);ENSG00000133101(CCNA1);ENSG00000134057(CCNB1);ENSG00000138764(CCNG2);ENSG00000145386(CCNA2);ENSG00000157456(CCNB2);ENSG00000158402(CDC25C);ENSG00000162063(CCNF);ENSG00000162595(DIRAS3);ENSG00000164045(CDC25A);ENSG000…
GO:0002313	mature B cell differentiation involved in immune response	8	29	0.0106542207480341	0.202621307882215	ENSG00000069399(BCL3);ENSG00000079112(CDH17);ENSG00000100060(MFNG);ENSG00000106003(LFNG);ENSG00000111203(ITFG2);ENSG00000120899(PTK2B);ENSG00000147251(DOCK11);ENSG00000198719(DLL1)
GO:0034698	response to gonadotropin	8	29	0.0106542207480341	0.202621307882215	ENSG00000069702(TGFBR3);ENSG00000078401(EDN1);ENSG00000104368(PLAT);ENSG00000141448(GATA6);ENSG00000145386(CCNA2);ENSG00000151617(EDNRA);ENSG00000182752(PAPPA);ENSG00000184349(EFNA5)
GO:0046337	phosphatidylethanolamine metabolic process	8	29	0.0106542207480341	0.202621307882215	ENSG00000100439(ABHD4);ENSG00000130304(SLC27A1);ENSG00000138018(SELENOI);ENSG00000143845(ETNK2);ENSG00000168004(PLAAT5);ENSG00000168389(MFSD2A);ENSG00000184381(PLA2G6);ENSG00000254413(CHKB-CPT1B)
GO:0046386	deoxyribose phosphate catabolic process	8	29	0.0106542207480341	0.202621307882215	ENSG00000025708(TYMP);ENSG00000100024(UPB1);ENSG00000136159(NUDT15);ENSG00000140398(NEIL1);ENSG00000179958(DCTPP1);ENSG00000188641(DPYD);ENSG00000198805(PNP);ENSG00000205309(NT5M)
GO:0000904	cell morphogenesis involved in differentiation	99	722	0.0106965050843628	0.202621307882215	ENSG00000004777(ARHGAP33);ENSG00000006837(CDKL3);ENSG00000012171(SEMA3B);ENSG00000018236(CNTN1);ENSG00000021645(NRXN3);ENSG00000058085(LAMC2);ENSG00000058404(CAMK2B);ENSG00000066468(FGFR2);ENSG00000075624(ACTB);ENSG00000078018(MAP2);ENSG00000078401(EDN1);ENSG00000080224(EPHA6);ENSG00000080824(HSP90AA1);ENSG00000083290(ULK2);ENSG00000085552(IGSF9);ENSG00000088899(LZTS3);ENSG00000089820(ARHGAP4);EN…
GO:0043090	amino acid import	12	53	0.0107451991158848	0.202621307882215	ENSG00000010379(SLC6A13);ENSG00000103257(SLC7A5);ENSG00000106688(SLC1A1);ENSG00000111181(SLC6A12);ENSG00000117152(RGS4);ENSG00000131095(GFAP);ENSG00000139514(SLC7A1);ENSG00000142494(SLC47A1);ENSG00000147100(SLC16A2);ENSG00000151012(SLC7A11);ENSG00000156398(SFXN2);ENSG00000168003(SLC3A2)
GO:0048736	appendage development	30	178	0.0109447937441559	0.202621307882215	ENSG00000003137(CYP26B1);ENSG00000066468(FGFR2);ENSG00000092969(TGFB2);ENSG00000101115(SALL4);ENSG00000106031(HOXA13);ENSG00000108590(MED31);ENSG00000121075(TBX4);ENSG00000122707(RECK);ENSG00000124766(SOX4);ENSG00000125398(SOX9);ENSG00000128710(HOXD10);ENSG00000132470(ITGB4);ENSG00000138759(FRAS1);ENSG00000143320(CRABP2);ENSG00000151012(SLC7A11);ENSG00000153094(BCL2L11);ENSG00000156150(ALX3);ENSG…
GO:0060173	limb development	30	178	0.0109447937441559	0.202621307882215	ENSG00000003137(CYP26B1);ENSG00000066468(FGFR2);ENSG00000092969(TGFB2);ENSG00000101115(SALL4);ENSG00000106031(HOXA13);ENSG00000108590(MED31);ENSG00000121075(TBX4);ENSG00000122707(RECK);ENSG00000124766(SOX4);ENSG00000125398(SOX9);ENSG00000128710(HOXD10);ENSG00000132470(ITGB4);ENSG00000138759(FRAS1);ENSG00000143320(CRABP2);ENSG00000151012(SLC7A11);ENSG00000153094(BCL2L11);ENSG00000156150(ALX3);ENSG…
GO:0003284	septum primum development	3	5	0.0110701611997824	0.202621307882215	ENSG00000092969(TGFB2);ENSG00000109685(NSD2);ENSG00000124766(SOX4)
GO:0003289	atrial septum primum morphogenesis	3	5	0.0110701611997824	0.202621307882215	ENSG00000092969(TGFB2);ENSG00000109685(NSD2);ENSG00000124766(SOX4)
GO:0009446	putrescine biosynthetic process	3	5	0.0110701611997824	0.202621307882215	ENSG00000115758(ODC1);ENSG00000116771(AGMAT);ENSG00000142920(AZIN2)
GO:0042023	DNA endoreduplication	3	5	0.0110701611997824	0.202621307882215	ENSG00000112029(FBXO5);ENSG00000129173(E2F8);ENSG00000165891(E2F7)
GO:0046104	thymidine metabolic process	3	5	0.0110701611997824	0.202621307882215	ENSG00000167900(TK1);ENSG00000168393(DTYMK);ENSG00000188641(DPYD)
GO:0046125	pyrimidine deoxyribonucleoside metabolic process	3	5	0.0110701611997824	0.202621307882215	ENSG00000167900(TK1);ENSG00000168393(DTYMK);ENSG00000188641(DPYD)
GO:0051754	meiotic sister chromatid cohesion, centromeric	3	5	0.0110701611997824	0.202621307882215	ENSG00000156970(BUB1B);ENSG00000163535(SGO2);ENSG00000169679(BUB1)
GO:0071681	cellular response to indole-3-methanol	3	5	0.0110701611997824	0.202621307882215	ENSG00000012048(BRCA1);ENSG00000039068(CDH1);ENSG00000173801(JUP)
GO:0090666	scaRNA localization to Cajal body	3	5	0.0110701611997824	0.202621307882215	ENSG00000130826(DKC1);ENSG00000141499(WRAP53);ENSG00000166226(CCT2)
GO:0090677	reversible differentiation	3	5	0.0110701611997824	0.202621307882215	ENSG00000105088(OLFM2);ENSG00000112096(SOD2);ENSG00000130816(DNMT1)
GO:0097114	NMDA glutamate receptor clustering	3	5	0.0110701611997824	0.202621307882215	ENSG00000130203(APOE);ENSG00000189056(RELN);ENSG00000251322(SHANK3)
GO:0045668	negative regulation of osteoblast differentiation	11	47	0.0111316701826989	0.202621307882215	ENSG00000104332(SFRP1);ENSG00000109321(AREG);ENSG00000117318(ID3);ENSG00000123610(TNFAIP6);ENSG00000125398(SOX9);ENSG00000130529(TRPM4);ENSG00000137834(SMAD6);ENSG00000151014(NOCT);ENSG00000168646(AXIN2);ENSG00000183691(NOG);ENSG00000185920(PTCH1)
GO:0097485	neuron projection guidance	38	238	0.011176167705548	0.202621307882215	ENSG00000012171(SEMA3B);ENSG00000018236(CNTN1);ENSG00000021645(NRXN3);ENSG00000058085(LAMC2);ENSG00000078401(EDN1);ENSG00000080224(EPHA6);ENSG00000085552(IGSF9);ENSG00000091129(NRCAM);ENSG00000095539(SEMA4G);ENSG00000099617(EFNA2);ENSG00000104290(FZD3);ENSG00000108947(EFNB3);ENSG00000112902(SEMA5A);ENSG00000113763(UNC5A);ENSG00000122877(EGR2);ENSG00000125848(FLRT3);ENSG00000128602(SMO);ENSG000001…
GO:0071398	cellular response to fatty acid	9	35	0.0112158621136077	0.202621307882215	ENSG00000004799(PDK4);ENSG00000012504(NR1H4);ENSG00000078401(EDN1);ENSG00000101412(E2F1);ENSG00000117318(ID3);ENSG00000130707(ASS1);ENSG00000151632(AKR1C2);ENSG00000187134(AKR1C1);ENSG00000196139(AKR1C3)
GO:0010212	response to ionizing radiation	25	142	0.0112663698138475	0.202621307882215	ENSG00000012048(BRCA1);ENSG00000019549(SNAI2);ENSG00000044574(HSPA5);ENSG00000051180(RAD51);ENSG00000085999(RAD54L);ENSG00000104332(SFRP1);ENSG00000110108(TMEM109);ENSG00000111247(RAD51AP1);ENSG00000112096(SOD2);ENSG00000139618(BRCA2);ENSG00000140534(TICRR);ENSG00000143878(RHOB);ENSG00000144554(FANCD2);ENSG00000148218(ALAD);ENSG00000149311(ATM);ENSG00000162692(VCAM1);ENSG00000163322(ABRAXAS1);ENS…
GO:0003351	epithelial cilium movement involved in extracellular fluid movement	10	41	0.0113242743097227	0.202621307882215	ENSG00000105877(DNAH11);ENSG00000114841(DNAH1);ENSG00000141519(CCDC40);ENSG00000152582(SPEF2);ENSG00000155761(SPAG17);ENSG00000163075(CFAP221);ENSG00000165115(KIF27);ENSG00000171885(AQP4);ENSG00000197748(CFAP43);ENSG00000204815(ODAD4)
GO:1904407	positive regulation of nitric oxide metabolic process	10	41	0.0113242743097227	0.202621307882215	ENSG00000073756(PTGS2);ENSG00000078401(EDN1);ENSG00000080824(HSP90AA1);ENSG00000112096(SOD2);ENSG00000120899(PTK2B);ENSG00000122585(NPY);ENSG00000130707(ASS1);ENSG00000163661(PTX3);ENSG00000171105(INSR);ENSG00000187554(TLR5)
GO:0034330	cell junction organization	95	691	0.0114148486311501	0.202621307882215	ENSG00000004777(ARHGAP33);ENSG00000012504(NR1H4);ENSG00000019549(SNAI2);ENSG00000021645(NRXN3);ENSG00000039068(CDH1);ENSG00000047648(ARHGAP6);ENSG00000058404(CAMK2B);ENSG00000065618(COL17A1);ENSG00000066405(CLDN18);ENSG00000070759(TESK2);ENSG00000072071(ADGRL1);ENSG00000075624(ACTB);ENSG00000076716(GPC4);ENSG00000077063(CTTNBP2);ENSG00000079308(TNS1);ENSG00000085552(IGSF9);ENSG00000088899(LZTS3);…
GO:1905114	cell surface receptor signaling pathway involved in cell-cell signaling	80	569	0.011426968450264	0.202621307882215	ENSG00000012822(CALCOCO1);ENSG00000019549(SNAI2);ENSG00000020181(ADGRA2);ENSG00000035499(DEPDC1B);ENSG00000041357(PSMA4);ENSG00000058091(CDK14);ENSG00000060656(PTPRU);ENSG00000065717(TLE2);ENSG00000066279(ASPM);ENSG00000066468(FGFR2);ENSG00000076716(GPC4);ENSG00000078401(EDN1);ENSG00000099365(STX1B);ENSG00000100567(PSMA3);ENSG00000104290(FZD3);ENSG00000104332(SFRP1);ENSG00000104953(TLE6);ENSG0000…
GO:0036293	response to decreased oxygen levels	48	315	0.0114371193883592	0.202621307882215	ENSG00000041357(PSMA4);ENSG00000068903(SIRT2);ENSG00000069702(TGFBR3);ENSG00000072274(TFRC);ENSG00000073756(PTGS2);ENSG00000078401(EDN1);ENSG00000092969(TGFB2);ENSG00000100567(PSMA3);ENSG00000101412(E2F1);ENSG00000101945(SUV39H1);ENSG00000104332(SFRP1);ENSG00000104368(PLAT);ENSG00000105373(NOP53);ENSG00000106688(SLC1A1);ENSG00000109610(SOD3);ENSG00000112096(SOD2);ENSG00000116016(EPAS1);ENSG000001…
GO:0000459	exonucleolytic trimming involved in rRNA processing	4	9	0.0114966765590191	0.202621307882215	ENSG00000104626(ERI1);ENSG00000107371(EXOSC3);ENSG00000120699(EXOSC8);ENSG00000130713(EXOSC2)
GO:0000467	exonucleolytic trimming to generate mature 3'-end of 5.8S rRNA from tricistronic rRNA transcript (SSU-rRNA, 5.8S rRNA, LSU-rRNA)	4	9	0.0114966765590191	0.202621307882215	ENSG00000104626(ERI1);ENSG00000107371(EXOSC3);ENSG00000120699(EXOSC8);ENSG00000130713(EXOSC2)
GO:0009131	pyrimidine nucleoside monophosphate catabolic process	4	9	0.0114966765590191	0.202621307882215	ENSG00000025708(TYMP);ENSG00000100024(UPB1);ENSG00000188641(DPYD);ENSG00000205309(NT5M)
GO:0019371	cyclooxygenase pathway	4	9	0.0114966765590191	0.202621307882215	ENSG00000073756(PTGS2);ENSG00000110958(PTGES3);ENSG00000124212(PTGIS);ENSG00000196139(AKR1C3)
GO:0035360	positive regulation of peroxisome proliferator activated receptor signaling pathway	4	9	0.0114966765590191	0.202621307882215	ENSG00000048540(LMO3);ENSG00000124212(PTGIS);ENSG00000164442(CITED2);ENSG00000164687(FABP5)
GO:0045835	negative regulation of meiotic nuclear division	4	9	0.0114966765590191	0.202621307882215	ENSG00000071242(RPS6KA2);ENSG00000071539(TRIP13);ENSG00000112029(FBXO5);ENSG00000156509(FBXO43)
GO:0048478	replication fork protection	4	9	0.0114966765590191	0.202621307882215	ENSG00000075131(TIPIN);ENSG00000111602(TIMELESS);ENSG00000139618(BRCA2);ENSG00000197299(BLM)
GO:0051643	endoplasmic reticulum localization	4	9	0.0114966765590191	0.202621307882215	ENSG00000104953(TLE6);ENSG00000117868(ESYT2);ENSG00000158220(ESYT3);ENSG00000175318(GRAMD2A)
GO:0085020	protein K6-linked ubiquitination	4	9	0.0114966765590191	0.202621307882215	ENSG00000012048(BRCA1);ENSG00000077152(UBE2T);ENSG00000108106(UBE2S);ENSG00000185345(PRKN)
GO:0090129	positive regulation of synapse maturation	4	9	0.0114966765590191	0.202621307882215	ENSG00000058404(CAMK2B);ENSG00000072071(ADGRL1);ENSG00000117399(CDC20);ENSG00000189056(RELN)
GO:1901388	regulation of transforming growth factor beta activation	4	9	0.0114966765590191	0.202621307882215	ENSG00000105855(ITGB8);ENSG00000137507(LRRC32);ENSG00000141448(GATA6);ENSG00000168477(TNXB)
GO:0072009	nephron epithelium development	21	114	0.0117000754968653	0.202621307882215	ENSG00000100625(SIX4);ENSG00000101384(JAG1);ENSG00000113578(FGF1);ENSG00000125398(SOX9);ENSG00000126562(WNK4);ENSG00000128602(SMO);ENSG00000134245(WNT2B);ENSG00000135541(AHI1);ENSG00000151490(PTPRO);ENSG00000151617(EDNRA);ENSG00000164690(SHH);ENSG00000168743(NPNT);ENSG00000171791(BCL2);ENSG00000172037(LAMB2);ENSG00000183691(NOG);ENSG00000185630(PBX1);ENSG00000185920(PTCH1);ENSG00000187391(MAGI2);…
GO:0051298	centrosome duplication	15	73	0.0117026966513772	0.202621307882215	ENSG00000012048(BRCA1);ENSG00000075702(WDR62);ENSG00000080986(NDC80);ENSG00000112877(CEP72);ENSG00000123473(STIL);ENSG00000126215(XRCC3);ENSG00000139618(BRCA2);ENSG00000142731(PLK4);ENSG00000156876(SASS6);ENSG00000160469(BRSK1);ENSG00000162063(CCNF);ENSG00000170927(PKHD1);ENSG00000174799(CEP135);ENSG00000178295(GEN1);ENSG00000239306(RBM14)
GO:0060071	Wnt signaling pathway, planar cell polarity pathway	15	73	0.0117026966513772	0.202621307882215	ENSG00000041357(PSMA4);ENSG00000076716(GPC4);ENSG00000100567(PSMA3);ENSG00000104290(FZD3);ENSG00000104332(SFRP1);ENSG00000126067(PSMB2);ENSG00000135299(ANKRD6);ENSG00000143126(CELSR2);ENSG00000153071(DAB2);ENSG00000157240(FZD1);ENSG00000158055(GRHL3);ENSG00000162738(VANGL2);ENSG00000183098(GPC6);ENSG00000187391(MAGI2);ENSG00000205220(PSMB10)
GO:0001894	tissue homeostasis	43	277	0.0118198009707674	0.202621307882215	ENSG00000004799(PDK4);ENSG00000006611(USH1C);ENSG00000042317(SPATA7);ENSG00000058453(CROCC);ENSG00000066405(CLDN18);ENSG00000072274(TFRC);ENSG00000073756(PTGS2);ENSG00000075624(ACTB);ENSG00000077585(GPR137B);ENSG00000078804(TP53INP2);ENSG00000095397(WHRN);ENSG00000102879(CORO1A);ENSG00000103811(CTSH);ENSG00000105289(TJP3);ENSG00000106031(HOXA13);ENSG00000106688(SLC1A1);ENSG00000107611(CUBN);ENSG0…
GO:0005997	xylulose metabolic process	2	2	0.0119966133492152	0.202621307882215	ENSG00000093217(XYLB);ENSG00000169738(DCXR)
GO:0009450	gamma-aminobutyric acid catabolic process	2	2	0.0119966133492152	0.202621307882215	ENSG00000112294(ALDH5A1);ENSG00000183044(ABAT)
GO:0015823	phenylalanine transport	2	2	0.0119966133492152	0.202621307882215	ENSG00000103257(SLC7A5);ENSG00000168003(SLC3A2)
GO:0018352	protein-pyridoxal-5-phosphate linkage	2	2	0.0119966133492152	0.202621307882215	ENSG00000116761(CTH);ENSG00000128683(GAD1)
GO:0019483	beta-alanine biosynthetic process	2	2	0.0119966133492152	0.202621307882215	ENSG00000100024(UPB1);ENSG00000188641(DPYD)
GO:0021693	cerebellar Purkinje cell layer structural organization	2	2	0.0119966133492152	0.202621307882215	ENSG00000118193(KIF14);ENSG00000198719(DLL1)
GO:0021698	cerebellar cortex structural organization	2	2	0.0119966133492152	0.202621307882215	ENSG00000118193(KIF14);ENSG00000198719(DLL1)
GO:0030860	regulation of polarized epithelial cell differentiation	2	2	0.0119966133492152	0.202621307882215	ENSG00000135541(AHI1);ENSG00000196581(AJAP1)
GO:0032877	positive regulation of DNA endoreduplication	2	2	0.0119966133492152	0.202621307882215	ENSG00000129173(E2F8);ENSG00000165891(E2F7)
GO:0036483	neuron intrinsic apoptotic signaling pathway in response to endoplasmic reticulum stress	2	2	0.0119966133492152	0.202621307882215	ENSG00000149428(HYOU1);ENSG00000185345(PRKN)
GO:0044332	Wnt signaling pathway involved in dorsal/ventral axis specification	2	2	0.0119966133492152	0.202621307882215	ENSG00000104332(SFRP1);ENSG00000168646(AXIN2)
GO:0044751	cellular response to human chorionic gonadotropin stimulus	2	2	0.0119966133492152	0.202621307882215	ENSG00000078401(EDN1);ENSG00000151617(EDNRA)
GO:0045105	intermediate filament polymerization or depolymerization	2	2	0.0119966133492152	0.202621307882215	ENSG00000132688(NES);ENSG00000277586(NEFL)
GO:0051309	female meiosis chromosome separation	2	2	0.0119966133492152	0.202621307882215	ENSG00000025770(NCAPH2);ENSG00000121152(NCAPH)
GO:0060516	primary prostatic bud elongation	2	2	0.0119966133492152	0.202621307882215	ENSG00000125398(SOX9);ENSG00000164690(SHH)
GO:0062044	negative regulation of cardiac epithelial to mesenchymal transition	2	2	0.0119966133492152	0.202621307882215	ENSG00000092969(TGFB2);ENSG00000183691(NOG)
GO:0071140	resolution of mitotic recombination intermediates	2	2	0.0119966133492152	0.202621307882215	ENSG00000126215(XRCC3);ENSG00000178295(GEN1)
GO:0090362	positive regulation of platelet-derived growth factor production	2	2	0.0119966133492152	0.202621307882215	ENSG00000073756(PTGS2);ENSG00000166396(SERPINB7)
GO:0097055	agmatine biosynthetic process	2	2	0.0119966133492152	0.202621307882215	ENSG00000116771(AGMAT);ENSG00000142920(AZIN2)
GO:0099607	lateral attachment of mitotic spindle microtubules to kinetochore	2	2	0.0119966133492152	0.202621307882215	ENSG00000138778(CENPE);ENSG00000178999(AURKB)
GO:0106004	tRNA (guanine-N7)-methylation	2	2	0.0119966133492152	0.202621307882215	ENSG00000037897(METTL1);ENSG00000160193(WDR4)
GO:1902298	cell cycle DNA replication maintenance of fidelity	2	2	0.0119966133492152	0.202621307882215	ENSG00000051180(RAD51);ENSG00000139618(BRCA2)
GO:1903116	positive regulation of actin filament-based movement	2	2	0.0119966133492152	0.202621307882215	ENSG00000107796(ACTA2);ENSG00000196296(ATP2A1)
GO:1903381	regulation of endoplasmic reticulum stress-induced neuron intrinsic apoptotic signaling pathway	2	2	0.0119966133492152	0.202621307882215	ENSG00000149428(HYOU1);ENSG00000185345(PRKN)
GO:1903382	negative regulation of endoplasmic reticulum stress-induced neuron intrinsic apoptotic signaling pathway	2	2	0.0119966133492152	0.202621307882215	ENSG00000149428(HYOU1);ENSG00000185345(PRKN)
GO:1904048	regulation of spontaneous neurotransmitter secretion	2	2	0.0119966133492152	0.202621307882215	ENSG00000099365(STX1B);ENSG00000185345(PRKN)
GO:1905006	negative regulation of epithelial to mesenchymal transition involved in endocardial cushion formation	2	2	0.0119966133492152	0.202621307882215	ENSG00000092969(TGFB2);ENSG00000183691(NOG)
GO:1905590	fibronectin fibril organization	2	2	0.0119966133492152	0.202621307882215	ENSG00000115318(LOXL3);ENSG00000123610(TNFAIP6)
GO:1905696	regulation of polysome binding	2	2	0.0119966133492152	0.202621307882215	ENSG00000114867(EIF4G1);ENSG00000135829(DHX9)
GO:1990426	mitotic recombination-dependent replication fork processing	2	2	0.0119966133492152	0.202621307882215	ENSG00000051180(RAD51);ENSG00000139618(BRCA2)
GO:1990505	mitotic DNA replication maintenance of fidelity	2	2	0.0119966133492152	0.202621307882215	ENSG00000051180(RAD51);ENSG00000139618(BRCA2)
GO:2000053	regulation of Wnt signaling pathway involved in dorsal/ventral axis specification	2	2	0.0119966133492152	0.202621307882215	ENSG00000104332(SFRP1);ENSG00000168646(AXIN2)
GO:2000054	negative regulation of Wnt signaling pathway involved in dorsal/ventral axis specification	2	2	0.0119966133492152	0.202621307882215	ENSG00000104332(SFRP1);ENSG00000168646(AXIN2)
GO:2000620	positive regulation of histone H4-K16 acetylation	2	2	0.0119966133492152	0.202621307882215	ENSG00000012048(BRCA1);ENSG00000158321(AUTS2)
GO:0000466	maturation of 5.8S rRNA from tricistronic rRNA transcript (SSU-rRNA, 5.8S rRNA, LSU-rRNA)	7	24	0.0120806220111506	0.203317937529259	ENSG00000104626(ERI1);ENSG00000107371(EXOSC3);ENSG00000120699(EXOSC8);ENSG00000120800(UTP20);ENSG00000124787(RPP40);ENSG00000130713(EXOSC2);ENSG00000261236(BOP1)
GO:0006213	pyrimidine nucleoside metabolic process	7	24	0.0120806220111506	0.203317937529259	ENSG00000025708(TYMP);ENSG00000100024(UPB1);ENSG00000100632(ERH);ENSG00000167900(TK1);ENSG00000168393(DTYMK);ENSG00000179750(APOBEC3B);ENSG00000188641(DPYD)
GO:0072698	protein localization to microtubule cytoskeleton	12	54	0.0124739941777827	0.209316835751226	ENSG00000007047(MARK4);ENSG00000076382(SPAG5);ENSG00000080561(MID2);ENSG00000087586(AURKA);ENSG00000101367(MAPRE1);ENSG00000101447(FAM83D);ENSG00000112742(TTK);ENSG00000112877(CEP72);ENSG00000123473(STIL);ENSG00000138182(KIF20B);ENSG00000198824(CHAMP1);ENSG00000270765(GAS2L2)
GO:0044106	cellular amine metabolic process	24	136	0.0124810859050315	0.209316835751226	ENSG00000012504(NR1H4);ENSG00000041357(PSMA4);ENSG00000092969(TGFB2);ENSG00000100567(PSMA3);ENSG00000105607(GCDH);ENSG00000106688(SLC1A1);ENSG00000115758(ODC1);ENSG00000116016(EPAS1);ENSG00000116649(SRM);ENSG00000116771(AGMAT);ENSG00000122585(NPY);ENSG00000126067(PSMB2);ENSG00000131480(AOC2);ENSG00000132837(DMGDH);ENSG00000141504(SAT2);ENSG00000142920(AZIN2);ENSG00000151012(SLC7A11);ENSG000001516…
GO:0060349	bone morphogenesis	19	101	0.0128684060263208	0.215234184936685	ENSG00000003137(CYP26B1);ENSG00000066468(FGFR2);ENSG00000068078(FGFR3);ENSG00000106483(SFRP4);ENSG00000108821(COL1A1);ENSG00000111199(TRPV4);ENSG00000125398(SOX9);ENSG00000162496(DHRS3);ENSG00000164442(CITED2);ENSG00000164920(OSR2);ENSG00000168056(LTBP3);ENSG00000168646(AXIN2);ENSG00000168779(SHOX2);ENSG00000169231(THBS3);ENSG00000175356(SCUBE2);ENSG00000186480(INSIG1);ENSG00000196739(COL27A1);EN…
GO:0002062	chondrocyte differentiation	21	115	0.0128791935249736	0.215234184936685	ENSG00000006747(SCIN);ENSG00000019549(SNAI2);ENSG00000060718(COL11A1);ENSG00000068078(FGFR3);ENSG00000109705(NKX3-2);ENSG00000110693(SOX6);ENSG00000112293(GPLD1);ENSG00000125398(SOX9);ENSG00000134245(WNT2B);ENSG00000143369(ECM1);ENSG00000160801(PTH1R);ENSG00000164920(OSR2);ENSG00000168056(LTBP3);ENSG00000168646(AXIN2);ENSG00000168779(SHOX2);ENSG00000175356(SCUBE2);ENSG00000196562(SULF2);ENSG00000…
GO:0060828	regulation of canonical Wnt signaling pathway	42	271	0.0130657975927338	0.217772290350885	ENSG00000019549(SNAI2);ENSG00000020181(ADGRA2);ENSG00000041357(PSMA4);ENSG00000058091(CDK14);ENSG00000060656(PTPRU);ENSG00000065717(TLE2);ENSG00000066279(ASPM);ENSG00000066468(FGFR2);ENSG00000100567(PSMA3);ENSG00000104332(SFRP1);ENSG00000104953(TLE6);ENSG00000106483(SFRP4);ENSG00000108821(COL1A1);ENSG00000110195(FOLR1);ENSG00000111087(GLI1);ENSG00000112902(SEMA5A);ENSG00000122707(RECK);ENSG000001…
GO:1990138	neuron projection extension	29	173	0.0131045428465661	0.217772290350885	ENSG00000006837(CDKL3);ENSG00000012171(SEMA3B);ENSG00000078018(MAP2);ENSG00000078401(EDN1);ENSG00000080824(HSP90AA1);ENSG00000083290(ULK2);ENSG00000087586(AURKA);ENSG00000089820(ARHGAP4);ENSG00000091129(NRCAM);ENSG00000095539(SEMA4G);ENSG00000103528(SYT17);ENSG00000112902(SEMA5A);ENSG00000115414(FN1);ENSG00000125848(FLRT3);ENSG00000130203(APOE);ENSG00000136279(DBNL);ENSG00000137843(PAK6);ENSG0000…
GO:0048514	blood vessel morphogenesis	85	613	0.0131099513105442	0.217772290350885	ENSG00000005961(ITGA2B);ENSG00000007968(E2F2);ENSG00000012048(BRCA1);ENSG00000012779(ALOX5);ENSG00000020181(ADGRA2);ENSG00000021645(NRXN3);ENSG00000025708(TYMP);ENSG00000066468(FGFR2);ENSG00000069702(TGFBR3);ENSG00000071246(VASH1);ENSG00000073756(PTGS2);ENSG00000078401(EDN1);ENSG00000079385(CEACAM1);ENSG00000091129(NRCAM);ENSG00000092969(TGFB2);ENSG00000101384(JAG1);ENSG00000103811(CTSH);ENSG0000…
GO:0051150	regulation of smooth muscle cell differentiation	8	30	0.0131647821266212	0.217772290350885	ENSG00000066468(FGFR2);ENSG00000105088(OLFM2);ENSG00000112096(SOD2);ENSG00000116761(CTH);ENSG00000130816(DNMT1);ENSG00000131196(NFATC1);ENSG00000164690(SHH);ENSG00000166831(RBPMS2)
GO:2000463	positive regulation of excitatory postsynaptic potential	8	30	0.0131647821266212	0.217772290350885	ENSG00000099365(STX1B);ENSG00000117152(RGS4);ENSG00000120899(PTK2B);ENSG00000132535(DLG4);ENSG00000175344(CHRNA7);ENSG00000189056(RELN);ENSG00000196338(NLGN3);ENSG00000251322(SHANK3)
GO:0090304	nucleic acid metabolic process	602	5107	0.0132048581375402	0.217772290350885	ENSG00000005801(ZNF195);ENSG00000006459(KDM7A);ENSG00000007968(E2F2);ENSG00000011485(PPP5C);ENSG00000012048(BRCA1);ENSG00000012504(NR1H4);ENSG00000012822(CALCOCO1);ENSG00000014138(POLA2);ENSG00000019549(SNAI2);ENSG00000024526(DEPDC1);ENSG00000025434(NR1H3);ENSG00000029363(BCLAF1);ENSG00000029993(HMGB3);ENSG00000030419(IKZF2);ENSG00000034152(MAP2K3);ENSG00000037897(METTL1);ENSG00000039068(CDH1);EN…
GO:0007096	regulation of exit from mitosis	6	19	0.0132142824200716	0.217772290350885	ENSG00000011426(ANLN);ENSG00000068903(SIRT2);ENSG00000086827(ZW10);ENSG00000129757(CDKN1C);ENSG00000146670(CDCA5);ENSG00000175063(UBE2C)
GO:1901881	positive regulation of protein depolymerization	6	19	0.0132142824200716	0.217772290350885	ENSG00000109265(CRACD);ENSG00000111199(TRPV4);ENSG00000112902(SEMA5A);ENSG00000132688(NES);ENSG00000164251(F2RL1);ENSG00000241360(PDXP)
GO:0035107	appendage morphogenesis	25	144	0.0133527506824864	0.218735184497974	ENSG00000003137(CYP26B1);ENSG00000066468(FGFR2);ENSG00000092969(TGFB2);ENSG00000101115(SALL4);ENSG00000106031(HOXA13);ENSG00000121075(TBX4);ENSG00000122707(RECK);ENSG00000124766(SOX4);ENSG00000125398(SOX9);ENSG00000128710(HOXD10);ENSG00000138759(FRAS1);ENSG00000143320(CRABP2);ENSG00000153094(BCL2L11);ENSG00000156150(ALX3);ENSG00000164690(SHH);ENSG00000164920(OSR2);ENSG00000168779(SHOX2);ENSG00000…
GO:0035108	limb morphogenesis	25	144	0.0133527506824864	0.218735184497974	ENSG00000003137(CYP26B1);ENSG00000066468(FGFR2);ENSG00000092969(TGFB2);ENSG00000101115(SALL4);ENSG00000106031(HOXA13);ENSG00000121075(TBX4);ENSG00000122707(RECK);ENSG00000124766(SOX4);ENSG00000125398(SOX9);ENSG00000128710(HOXD10);ENSG00000138759(FRAS1);ENSG00000143320(CRABP2);ENSG00000153094(BCL2L11);ENSG00000156150(ALX3);ENSG00000164690(SHH);ENSG00000164920(OSR2);ENSG00000168779(SHOX2);ENSG00000…
GO:0006287	base-excision repair, gap-filling	5	14	0.0134567339290477	0.218735184497974	ENSG00000105486(LIG1);ENSG00000132646(PCNA);ENSG00000140398(NEIL1);ENSG00000168496(FEN1);ENSG00000177084(POLE)
GO:0009159	deoxyribonucleoside monophosphate catabolic process	5	14	0.0134567339290477	0.218735184497974	ENSG00000025708(TYMP);ENSG00000100024(UPB1);ENSG00000188641(DPYD);ENSG00000198805(PNP);ENSG00000205309(NT5M)
GO:0010867	positive regulation of triglyceride biosynthetic process	5	14	0.0134567339290477	0.218735184497974	ENSG00000025434(NR1H3);ENSG00000073060(SCARB1);ENSG00000112293(GPLD1);ENSG00000130304(SLC27A1);ENSG00000168389(MFSD2A)
GO:0035845	photoreceptor cell outer segment organization	5	14	0.0134567339290477	0.218735184497974	ENSG00000134376(CRB1);ENSG00000135541(AHI1);ENSG00000148600(CDHR1);ENSG00000168389(MFSD2A);ENSG00000187535(IFT140)
GO:0046655	folic acid metabolic process	5	14	0.0134567339290477	0.218735184497974	ENSG00000065911(MTHFD2);ENSG00000110195(FOLR1);ENSG00000164933(SLC25A32);ENSG00000173638(SLC19A1);ENSG00000228716(DHFR)
GO:1905048	regulation of metallopeptidase activity	5	14	0.0134567339290477	0.218735184497974	ENSG00000122707(RECK);ENSG00000123384(LRP1);ENSG00000137642(SORL1);ENSG00000165215(CLDN3);ENSG00000189143(CLDN4)
GO:0000460	maturation of 5.8S rRNA	9	36	0.0135359764701396	0.219647782004364	ENSG00000104626(ERI1);ENSG00000107371(EXOSC3);ENSG00000120699(EXOSC8);ENSG00000120800(UTP20);ENSG00000124787(RPP40);ENSG00000130713(EXOSC2);ENSG00000135698(MPHOSPH6);ENSG00000198042(MAK16);ENSG00000261236(BOP1)
GO:1902369	negative regulation of RNA catabolic process	16	81	0.013679949417834	0.221605858627229	ENSG00000066044(ELAVL1);ENSG00000089280(FUS);ENSG00000101412(E2F1);ENSG00000107614(TRDMT1);ENSG00000112773(TENT5A);ENSG00000119705(SLIRP);ENSG00000128016(ZFP36);ENSG00000130826(DKC1);ENSG00000135316(SYNCRIP);ENSG00000135829(DHX9);ENSG00000151014(NOCT);ENSG00000168646(AXIN2);ENSG00000183508(TENT5C);ENSG00000197451(HNRNPAB);ENSG00000263528(IKBKE);ENSG00000270647(TAF15)
GO:0090090	negative regulation of canonical Wnt signaling pathway	27	159	0.0138312834786717	0.223676317344709	ENSG00000019549(SNAI2);ENSG00000041357(PSMA4);ENSG00000060656(PTPRU);ENSG00000065717(TLE2);ENSG00000100567(PSMA3);ENSG00000104332(SFRP1);ENSG00000104953(TLE6);ENSG00000106483(SFRP4);ENSG00000111087(GLI1);ENSG00000125398(SOX9);ENSG00000126067(PSMB2);ENSG00000130203(APOE);ENSG00000135299(ANKRD6);ENSG00000143842(SOX13);ENSG00000145907(G3BP1);ENSG00000146242(TPBG);ENSG00000150907(FOXO1);ENSG000001514…
GO:1904029	regulation of cyclin-dependent protein kinase activity	21	116	0.0141508563094784	0.22845584490124	ENSG00000075624(ACTB);ENSG00000094804(CDC6);ENSG00000100526(CDKN3);ENSG00000107949(BCCIP);ENSG00000118971(CCND2);ENSG00000123975(CKS2);ENSG00000127564(PKMYT1);ENSG00000129757(CDKN1C);ENSG00000133101(CCNA1);ENSG00000134057(CCNB1);ENSG00000138764(CCNG2);ENSG00000145386(CCNA2);ENSG00000157456(CCNB2);ENSG00000158402(CDC25C);ENSG00000162063(CCNF);ENSG00000162595(DIRAS3);ENSG00000164045(CDC25A);ENSG000…
GO:0031497	chromatin assembly	26	152	0.0141774304651606	0.228496925920699	ENSG00000068903(SIRT2);ENSG00000073111(MCM2);ENSG00000101945(SUV39H1);ENSG00000104147(OIP5);ENSG00000105011(ASF1B);ENSG00000105447(GRWD1);ENSG00000119969(HELLS);ENSG00000123485(HJURP);ENSG00000125398(SOX9);ENSG00000128708(HAT1);ENSG00000148229(POLE3);ENSG00000158373(H2BC5);ENSG00000159055(MIS18A);ENSG00000159259(CHAF1B);ENSG00000164104(HMGB2);ENSG00000166582(CENPV);ENSG00000167670(CHAF1A);ENSG000…
GO:0010035	response to inorganic substance	75	534	0.0142992456793636	0.230070265930742	ENSG00000011485(PPP5C);ENSG00000039068(CDH1);ENSG00000044574(HSPA5);ENSG00000051180(RAD51);ENSG00000061918(GUCY1B1);ENSG00000068831(RASGRP2);ENSG00000071967(CYBRD1);ENSG00000072274(TFRC);ENSG00000073756(PTGS2);ENSG00000078401(EDN1);ENSG00000092529(CAPN3);ENSG00000100985(MMP9);ENSG00000103528(SYT17);ENSG00000104154(SLC30A4);ENSG00000105808(RASA4);ENSG00000106268(NUDT1);ENSG00000106688(SLC1A1);ENSG…
GO:0001836	release of cytochrome c from mitochondria	12	55	0.014407940604766	0.231427545964054	ENSG00000015475(BID);ENSG00000100985(MMP9);ENSG00000104081(BMF);ENSG00000105197(TIMM50);ENSG00000112096(SOD2);ENSG00000121858(TNFSF10);ENSG00000136305(CIDEB);ENSG00000153094(BCL2L11);ENSG00000169230(PRELID1);ENSG00000171791(BCL2);ENSG00000184381(PLA2G6);ENSG00000185345(PRKN)
GO:0009888	tissue development	242	1942	0.0144492894967831	0.231700326854824	ENSG00000003137(CYP26B1);ENSG00000006611(USH1C);ENSG00000006747(SCIN);ENSG00000012171(SEMA3B);ENSG00000012504(NR1H4);ENSG00000012779(ALOX5);ENSG00000019549(SNAI2);ENSG00000041357(PSMA4);ENSG00000058085(LAMC2);ENSG00000060718(COL11A1);ENSG00000065361(ERBB3);ENSG00000065618(COL17A1);ENSG00000066468(FGFR2);ENSG00000068078(FGFR3);ENSG00000068903(SIRT2);ENSG00000069482(GAL);ENSG00000069702(TGFBR3);ENS…
GO:0016049	cell growth	70	494	0.0145104953815879	0.232290068322423	ENSG00000006837(CDKL3);ENSG00000012171(SEMA3B);ENSG00000056736(IL17RB);ENSG00000066735(KIF26A);ENSG00000068831(RASGRP2);ENSG00000078018(MAP2);ENSG00000078401(EDN1);ENSG00000079385(CEACAM1);ENSG00000080824(HSP90AA1);ENSG00000083290(ULK2);ENSG00000087586(AURKA);ENSG00000089820(ARHGAP4);ENSG00000090006(LTBP4);ENSG00000091129(NRCAM);ENSG00000092969(TGFB2);ENSG00000095539(SEMA4G);ENSG00000103528(SYT17…
GO:0051656	establishment of organelle localization	61	422	0.0145703062566438	0.232855533099875	ENSG00000007255(TRAPPC6A);ENSG00000040275(SPDL1);ENSG00000058453(CROCC);ENSG00000073350(LLGL2);ENSG00000076382(SPAG5);ENSG00000078018(MAP2);ENSG00000079616(KIF22);ENSG00000080986(NDC80);ENSG00000086827(ZW10);ENSG00000089685(BIRC5);ENSG00000090273(NUDC);ENSG00000101367(MAPRE1);ENSG00000101447(FAM83D);ENSG00000104953(TLE6);ENSG00000107949(BCCIP);ENSG00000111052(LIN7A);ENSG00000115163(CENPA);ENSG000…
GO:0022610	biological adhesion	192	1514	0.0149097888015787	0.237881177372838	ENSG00000005961(ITGA2B);ENSG00000008517(IL32);ENSG00000012779(ALOX5);ENSG00000018236(CNTN1);ENSG00000019549(SNAI2);ENSG00000021645(NRXN3);ENSG00000038427(VCAN);ENSG00000039068(CDH1);ENSG00000047648(ARHGAP6);ENSG00000058085(LAMC2);ENSG00000060656(PTPRU);ENSG00000064205(CCN5);ENSG00000065361(ERBB3);ENSG00000065618(COL17A1);ENSG00000066405(CLDN18);ENSG00000067445(TRO);ENSG00000070759(TESK2);ENSG0000…
GO:0030195	negative regulation of blood coagulation	11	49	0.0152050639363347	0.241725183508969	ENSG00000078401(EDN1);ENSG00000079385(CEACAM1);ENSG00000104368(PLAT);ENSG00000109072(VTN);ENSG00000130203(APOE);ENSG00000131187(F12);ENSG00000140873(ADAMTS18);ENSG00000149131(SERPING1);ENSG00000167711(SERPINF2);ENSG00000183044(ABAT);ENSG00000184500(PROS1)
GO:0006817	phosphate ion transport	7	25	0.0152269833759462	0.241725183508969	ENSG00000104888(SLC17A7);ENSG00000106483(SFRP4);ENSG00000124568(SLC17A1);ENSG00000134917(ADAMTS8);ENSG00000144136(SLC20A1);ENSG00000157765(SLC34A2);ENSG00000183048(SLC25A10)
GO:0009162	deoxyribonucleoside monophosphate metabolic process	7	25	0.0152269833759462	0.241725183508969	ENSG00000025708(TYMP);ENSG00000100024(UPB1);ENSG00000167900(TK1);ENSG00000176890(TYMS);ENSG00000188641(DPYD);ENSG00000198805(PNP);ENSG00000205309(NT5M)
GO:0006767	water-soluble vitamin metabolic process	13	62	0.0154480781118595	0.24482629127612	ENSG00000065911(MTHFD2);ENSG00000107611(CUBN);ENSG00000110195(FOLR1);ENSG00000117394(SLC2A1);ENSG00000125454(SLC25A19);ENSG00000139428(MMAB);ENSG00000164933(SLC25A32);ENSG00000166126(AMN);ENSG00000167775(CD320);ENSG00000170482(SLC23A1);ENSG00000173638(SLC19A1);ENSG00000228716(DHFR);ENSG00000241360(PDXP)
GO:0007155	cell adhesion	191	1507	0.0154835122273572	0.244979563677104	ENSG00000005961(ITGA2B);ENSG00000008517(IL32);ENSG00000012779(ALOX5);ENSG00000018236(CNTN1);ENSG00000019549(SNAI2);ENSG00000021645(NRXN3);ENSG00000038427(VCAN);ENSG00000039068(CDH1);ENSG00000047648(ARHGAP6);ENSG00000058085(LAMC2);ENSG00000060656(PTPRU);ENSG00000064205(CCN5);ENSG00000065361(ERBB3);ENSG00000065618(COL17A1);ENSG00000066405(CLDN18);ENSG00000067445(TRO);ENSG00000070759(TESK2);ENSG0000…
GO:0055081	anion homeostasis	10	43	0.0158399761199756	0.249469051513504	ENSG00000008283(CYB561);ENSG00000071967(CYBRD1);ENSG00000074410(CA12);ENSG00000106483(SFRP4);ENSG00000106688(SLC1A1);ENSG00000114395(CYB561D2);ENSG00000151012(SLC7A11);ENSG00000154269(ENPP3);ENSG00000157765(SLC34A2);ENSG00000166165(CKB)
GO:0007416	synapse assembly	30	183	0.0158459677268016	0.249469051513504	ENSG00000021645(NRXN3);ENSG00000039068(CDH1);ENSG00000076716(GPC4);ENSG00000091129(NRCAM);ENSG00000100625(SIX4);ENSG00000107742(SPOCK2);ENSG00000108684(ASIC2);ENSG00000114867(EIF4G1);ENSG00000125848(FLRT3);ENSG00000131409(LRRC4B);ENSG00000136279(DBNL);ENSG00000137462(TLR2);ENSG00000139182(CLSTN3);ENSG00000146242(TPBG);ENSG00000150625(GPM6A);ENSG00000153012(LGI2);ENSG00000157240(FZD1);ENSG00000158…
GO:0031345	negative regulation of cell projection organization	30	183	0.0158459677268016	0.249469051513504	ENSG00000006837(CDKL3);ENSG00000007944(MYLIP);ENSG00000012171(SEMA3B);ENSG00000076864(RAP1GAP);ENSG00000078018(MAP2);ENSG00000083290(ULK2);ENSG00000089820(ARHGAP4);ENSG00000095539(SEMA4G);ENSG00000099365(STX1B);ENSG00000108947(EFNB3);ENSG00000111199(TRPV4);ENSG00000112902(SEMA5A);ENSG00000113657(DPYSL3);ENSG00000118785(SPP1);ENSG00000130203(APOE);ENSG00000131095(GFAP);ENSG00000138639(ARHGAP24);EN…
GO:0048762	mesenchymal cell differentiation	37	236	0.0159742942337699	0.251073659287467	ENSG00000012171(SEMA3B);ENSG00000019549(SNAI2);ENSG00000066468(FGFR2);ENSG00000069702(TGFBR3);ENSG00000070814(TCOF1);ENSG00000078401(EDN1);ENSG00000092969(TGFB2);ENSG00000095539(SEMA4G);ENSG00000101384(JAG1);ENSG00000101447(FAM83D);ENSG00000104332(SFRP1);ENSG00000108821(COL1A1);ENSG00000110195(FOLR1);ENSG00000110880(CORO1C);ENSG00000112902(SEMA5A);ENSG00000115318(LOXL3);ENSG00000115414(FN1);ENSG0…
GO:0008299	isoprenoid biosynthetic process	8	31	0.0160815497626089	0.251099272073314	ENSG00000067064(IDI1);ENSG00000112972(HMGCS1);ENSG00000143320(CRABP2);ENSG00000148459(PDSS1);ENSG00000160285(LSS);ENSG00000160752(FDPS);ENSG00000173085(COQ2);ENSG00000196139(AKR1C3)
GO:0032770	positive regulation of monooxygenase activity	8	31	0.0160815497626089	0.251099272073314	ENSG00000073060(SCARB1);ENSG00000111424(VDR);ENSG00000113389(NPR3);ENSG00000120899(PTK2B);ENSG00000130203(APOE);ENSG00000160678(S100A1);ENSG00000164362(TERT);ENSG00000228716(DHFR)
GO:0035115	embryonic forelimb morphogenesis	8	31	0.0160815497626089	0.251099272073314	ENSG00000106031(HOXA13);ENSG00000122707(RECK);ENSG00000143320(CRABP2);ENSG00000156150(ALX3);ENSG00000164690(SHH);ENSG00000164920(OSR2);ENSG00000168779(SHOX2);ENSG00000198816(ZNF358)
GO:0071353	cellular response to interleukin-4	8	31	0.0160815497626089	0.251099272073314	ENSG00000044574(HSPA5);ENSG00000073111(MCM2);ENSG00000102879(CORO1A);ENSG00000105639(JAK3);ENSG00000123416(TUBA1B);ENSG00000148218(ALAD);ENSG00000160323(ADAMTS13);ENSG00000169710(FASN)
GO:0045880	positive regulation of smoothened signaling pathway	9	37	0.0161930338583995	0.251957919441092	ENSG00000104332(SFRP1);ENSG00000111087(GLI1);ENSG00000128602(SMO);ENSG00000162062(TEDC2);ENSG00000164690(SHH);ENSG00000168779(SHOX2);ENSG00000175356(SCUBE2);ENSG00000185347(TEDC1);ENSG00000187240(DYNC2H1)
GO:0035418	protein localization to synapse	14	69	0.0162160318327846	0.251957919441092	ENSG00000076716(GPC4);ENSG00000082126(MPP4);ENSG00000099365(STX1B);ENSG00000108684(ASIC2);ENSG00000132535(DLG4);ENSG00000138834(MAPK8IP3);ENSG00000139182(CLSTN3);ENSG00000155974(GRIP1);ENSG00000155980(KIF5A);ENSG00000167461(RAB8A);ENSG00000171246(NPTX1);ENSG00000183098(GPC6);ENSG00000186868(MAPT);ENSG00000189056(RELN)
GO:0043489	RNA stabilization	14	69	0.0162160318327846	0.251957919441092	ENSG00000066044(ELAVL1);ENSG00000089280(FUS);ENSG00000101412(E2F1);ENSG00000107614(TRDMT1);ENSG00000112773(TENT5A);ENSG00000128016(ZFP36);ENSG00000130826(DKC1);ENSG00000135316(SYNCRIP);ENSG00000135829(DHX9);ENSG00000151014(NOCT);ENSG00000168646(AXIN2);ENSG00000183508(TENT5C);ENSG00000263528(IKBKE);ENSG00000270647(TAF15)
GO:0035148	tube formation	26	154	0.0166068531650814	0.257609407417225	ENSG00000066468(FGFR2);ENSG00000092969(TGFB2);ENSG00000100625(SIX4);ENSG00000101115(SALL4);ENSG00000104290(FZD3);ENSG00000104332(SFRP1);ENSG00000108518(PFN1);ENSG00000110195(FOLR1);ENSG00000123473(STIL);ENSG00000124766(SOX4);ENSG00000125398(SOX9);ENSG00000138182(KIF20B);ENSG00000141376(BCAS3);ENSG00000143869(GDF7);ENSG00000153094(BCL2L11);ENSG00000156345(CDK20);ENSG00000157240(FZD1);ENSG000001580…
GO:0006979	response to oxidative stress	60	417	0.0167154032573326	0.258870960218202	ENSG00000005882(PDK2);ENSG00000006534(ALDH3B1);ENSG00000012779(ALOX5);ENSG00000033170(FUT8);ENSG00000054356(PTPRN);ENSG00000068903(SIRT2);ENSG00000073756(PTGS2);ENSG00000078401(EDN1);ENSG00000099783(HNRNPM);ENSG00000100033(PRODH);ENSG00000100867(DHRS2);ENSG00000100985(MMP9);ENSG00000103018(CYB5B);ENSG00000106268(NUDT1);ENSG00000106688(SLC1A1);ENSG00000108821(COL1A1);ENSG00000109321(AREG);ENSG0000…
GO:0070482	response to oxygen levels	50	338	0.0169708586101782	0.261949475265904	ENSG00000041357(PSMA4);ENSG00000068903(SIRT2);ENSG00000069702(TGFBR3);ENSG00000072274(TFRC);ENSG00000073756(PTGS2);ENSG00000078401(EDN1);ENSG00000092969(TGFB2);ENSG00000100567(PSMA3);ENSG00000101412(E2F1);ENSG00000101945(SUV39H1);ENSG00000104332(SFRP1);ENSG00000104368(PLAT);ENSG00000105373(NOP53);ENSG00000106688(SLC1A1);ENSG00000108821(COL1A1);ENSG00000109610(SOD3);ENSG00000112096(SOD2);ENSG00000…
GO:0051216	cartilage development	32	199	0.016983804156641	0.261949475265904	ENSG00000006747(SCIN);ENSG00000019549(SNAI2);ENSG00000060718(COL11A1);ENSG00000068078(FGFR3);ENSG00000078401(EDN1);ENSG00000105855(ITGB8);ENSG00000106004(HOXA5);ENSG00000108821(COL1A1);ENSG00000109705(NKX3-2);ENSG00000110693(SOX6);ENSG00000111199(TRPV4);ENSG00000112293(GPLD1);ENSG00000125398(SOX9);ENSG00000128652(HOXD3);ENSG00000134245(WNT2B);ENSG00000143369(ECM1);ENSG00000143387(CTSK);ENSG000001…
GO:0008361	regulation of cell size	30	184	0.0170102334217875	0.261949475265904	ENSG00000006837(CDKL3);ENSG00000012171(SEMA3B);ENSG00000078018(MAP2);ENSG00000078401(EDN1);ENSG00000080293(SCTR);ENSG00000083290(ULK2);ENSG00000089820(ARHGAP4);ENSG00000091129(NRCAM);ENSG00000095539(SEMA4G);ENSG00000108830(RND2);ENSG00000111199(TRPV4);ENSG00000112902(SEMA5A);ENSG00000115414(FN1);ENSG00000118785(SPP1);ENSG00000130203(APOE);ENSG00000134215(VAV3);ENSG00000136279(DBNL);ENSG0000014332…
GO:0010866	regulation of triglyceride biosynthetic process	6	20	0.0171640990158073	0.261949475265904	ENSG00000025434(NR1H3);ENSG00000073060(SCARB1);ENSG00000112293(GPLD1);ENSG00000125730(C3);ENSG00000130304(SLC27A1);ENSG00000168389(MFSD2A)
GO:0036315	cellular response to sterol	6	20	0.0171640990158073	0.261949475265904	ENSG00000112293(GPLD1);ENSG00000128602(SMO);ENSG00000157193(LRP8);ENSG00000178075(GRAMD1C);ENSG00000185920(PTCH1);ENSG00000186480(INSIG1)
GO:0048670	regulation of collateral sprouting	6	20	0.0171640990158073	0.261949475265904	ENSG00000083290(ULK2);ENSG00000108830(RND2);ENSG00000118785(SPP1);ENSG00000143320(CRABP2);ENSG00000177169(ULK1);ENSG00000184349(EFNA5)
GO:0071371	cellular response to gonadotropin stimulus	6	20	0.0171640990158073	0.261949475265904	ENSG00000078401(EDN1);ENSG00000104368(PLAT);ENSG00000141448(GATA6);ENSG00000145386(CCNA2);ENSG00000151617(EDNRA);ENSG00000184349(EFNA5)
GO:1901970	positive regulation of mitotic sister chromatid separation	6	20	0.0171640990158073	0.261949475265904	ENSG00000089685(BIRC5);ENSG00000126787(DLGAP5);ENSG00000134690(CDCA8);ENSG00000135476(ESPL1);ENSG00000149503(INCENP);ENSG00000178999(AURKB)
GO:1903429	regulation of cell maturation	6	20	0.0171640990158073	0.261949475265904	ENSG00000068903(SIRT2);ENSG00000087586(AURKA);ENSG00000118193(KIF14);ENSG00000149922(TBX6);ENSG00000171791(BCL2);ENSG00000188906(LRRK2)
GO:0061387	regulation of extent of cell growth	20	111	0.0171896595400067	0.261949475265904	ENSG00000006837(CDKL3);ENSG00000012171(SEMA3B);ENSG00000078018(MAP2);ENSG00000083290(ULK2);ENSG00000089820(ARHGAP4);ENSG00000091129(NRCAM);ENSG00000095539(SEMA4G);ENSG00000108830(RND2);ENSG00000112902(SEMA5A);ENSG00000115414(FN1);ENSG00000118785(SPP1);ENSG00000130203(APOE);ENSG00000136279(DBNL);ENSG00000143320(CRABP2);ENSG00000143434(SEMA6C);ENSG00000163623(NKX6-1);ENSG00000167680(SEMA6B);ENSG000…
GO:1901796	regulation of signal transduction by p53 class mediator	19	104	0.0173184291132941	0.262348300741751	ENSG00000019549(SNAI2);ENSG00000087586(AURKA);ENSG00000105248(YJU2);ENSG00000105373(NOP53);ENSG00000111653(ING4);ENSG00000111845(PAK1IP1);ENSG00000118515(SGK1);ENSG00000124766(SOX4);ENSG00000126453(BCL2L12);ENSG00000132507(EIF5A);ENSG00000135763(URB2);ENSG00000141030(COPS3);ENSG00000149311(ATM);ENSG00000153246(PLA2R1);ENSG00000171791(BCL2);ENSG00000176208(ATAD5);ENSG00000178999(AURKB);ENSG0000018…
GO:0061326	renal tubule development	18	97	0.0173609257847193	0.262348300741751	ENSG00000100625(SIX4);ENSG00000101384(JAG1);ENSG00000113578(FGF1);ENSG00000125398(SOX9);ENSG00000126562(WNK4);ENSG00000128602(SMO);ENSG00000134245(WNT2B);ENSG00000135541(AHI1);ENSG00000164690(SHH);ENSG00000168743(NPNT);ENSG00000171791(BCL2);ENSG00000183691(NOG);ENSG00000185630(PBX1);ENSG00000185920(PTCH1);ENSG00000187498(COL4A1);ENSG00000198719(DLL1);ENSG00000248905(FMN1);ENSG00000272398(CD24)
GO:0003093	regulation of glomerular filtration	4	10	0.0175193154875394	0.262348300741751	ENSG00000151490(PTPRO);ENSG00000164251(F2RL1);ENSG00000181104(F2R);ENSG00000213853(EMP2)
GO:0006265	DNA topological change	4	10	0.0175193154875394	0.262348300741751	ENSG00000131747(TOP2A);ENSG00000164104(HMGB2);ENSG00000189403(HMGB1);ENSG00000198900(TOP1)
GO:0006591	ornithine metabolic process	4	10	0.0175193154875394	0.262348300741751	ENSG00000081181(ARG2);ENSG00000115758(ODC1);ENSG00000126522(ASL);ENSG00000142920(AZIN2)
GO:0031125	rRNA 3'-end processing	4	10	0.0175193154875394	0.262348300741751	ENSG00000104626(ERI1);ENSG00000107371(EXOSC3);ENSG00000120699(EXOSC8);ENSG00000130713(EXOSC2)
GO:0033314	mitotic DNA replication checkpoint signaling	4	10	0.0175193154875394	0.262348300741751	ENSG00000085840(ORC1);ENSG00000092853(CLSPN);ENSG00000094804(CDC6);ENSG00000140534(TICRR)
GO:0060346	bone trabecula formation	4	10	0.0175193154875394	0.262348300741751	ENSG00000104332(SFRP1);ENSG00000108821(COL1A1);ENSG00000136457(CHAD);ENSG00000169231(THBS3)
GO:0060856	establishment of blood-brain barrier	4	10	0.0175193154875394	0.262348300741751	ENSG00000020181(ADGRA2);ENSG00000122707(RECK);ENSG00000165215(CLDN3);ENSG00000168389(MFSD2A)
GO:0070294	renal sodium ion absorption	4	10	0.0175193154875394	0.262348300741751	ENSG00000078401(EDN1);ENSG00000118515(SGK1);ENSG00000126562(WNK4);ENSG00000151617(EDNRA)
GO:2000425	regulation of apoptotic cell clearance	4	10	0.0175193154875394	0.262348300741751	ENSG00000125730(C3);ENSG00000189403(HMGB1);ENSG00000198959(TGM2);ENSG00000224389(C4B)
GO:1900047	negative regulation of hemostasis	11	50	0.0176187348068495	0.263422247292974	ENSG00000078401(EDN1);ENSG00000079385(CEACAM1);ENSG00000104368(PLAT);ENSG00000109072(VTN);ENSG00000130203(APOE);ENSG00000131187(F12);ENSG00000140873(ADAMTS18);ENSG00000149131(SERPING1);ENSG00000167711(SERPINF2);ENSG00000183044(ABAT);ENSG00000184500(PROS1)
GO:0051270	regulation of cellular component movement	136	1046	0.018064021796182	0.269655860690572	ENSG00000012171(SEMA3B);ENSG00000019549(SNAI2);ENSG00000020181(ADGRA2);ENSG00000034152(MAP2K3);ENSG00000039068(CDH1);ENSG00000044574(HSPA5);ENSG00000058085(LAMC2);ENSG00000058404(CAMK2B);ENSG00000060656(PTPRU);ENSG00000067798(NAV3);ENSG00000069702(TGFBR3);ENSG00000071246(VASH1);ENSG00000073060(SCARB1);ENSG00000073756(PTGS2);ENSG00000075702(WDR62);ENSG00000078018(MAP2);ENSG00000078401(EDN1);ENSG00…
GO:0048732	gland development	62	435	0.0182791501774843	0.272439559620216	ENSG00000019549(SNAI2);ENSG00000039068(CDH1);ENSG00000066468(FGFR2);ENSG00000069702(TGFBR3);ENSG00000076864(RAP1GAP);ENSG00000078401(EDN1);ENSG00000079385(CEACAM1);ENSG00000087586(AURKA);ENSG00000092969(TGFB2);ENSG00000100024(UPB1);ENSG00000100625(SIX4);ENSG00000104332(SFRP1);ENSG00000106004(HOXA5);ENSG00000106031(HOXA13);ENSG00000109321(AREG);ENSG00000111087(GLI1);ENSG00000111424(VDR);ENSG000001…
GO:0061307	cardiac neural crest cell differentiation involved in heart development	5	15	0.0183969923186683	0.272546614625654	ENSG00000078401(EDN1);ENSG00000101384(JAG1);ENSG00000110195(FOLR1);ENSG00000151617(EDNRA);ENSG00000164442(CITED2)
GO:0061308	cardiac neural crest cell development involved in heart development	5	15	0.0183969923186683	0.272546614625654	ENSG00000078401(EDN1);ENSG00000101384(JAG1);ENSG00000110195(FOLR1);ENSG00000151617(EDNRA);ENSG00000164442(CITED2)
GO:0071397	cellular response to cholesterol	5	15	0.0183969923186683	0.272546614625654	ENSG00000112293(GPLD1);ENSG00000128602(SMO);ENSG00000157193(LRP8);ENSG00000178075(GRAMD1C);ENSG00000185920(PTCH1)
GO:0006401	RNA catabolic process	47	316	0.0184132784446144	0.272546614625654	ENSG00000029363(BCLAF1);ENSG00000041357(PSMA4);ENSG00000053372(MRTO4);ENSG00000066044(ELAVL1);ENSG00000087191(PSMC5);ENSG00000089280(FUS);ENSG00000099783(HNRNPM);ENSG00000100519(PSMC6);ENSG00000100567(PSMA3);ENSG00000100764(PSMC1);ENSG00000101412(E2F1);ENSG00000104356(POP1);ENSG00000104889(RNASEH2A);ENSG00000106355(LSM5);ENSG00000107371(EXOSC3);ENSG00000107614(TRDMT1);ENSG00000110063(DCPS);ENSG00…
GO:0006725	cellular aromatic compound metabolic process	682	5847	0.0184296427809754	0.272546614625654	ENSG00000004799(PDK4);ENSG00000005187(ACSM3);ENSG00000005801(ZNF195);ENSG00000005882(PDK2);ENSG00000006459(KDM7A);ENSG00000007968(E2F2);ENSG00000011485(PPP5C);ENSG00000012048(BRCA1);ENSG00000012504(NR1H4);ENSG00000012822(CALCOCO1);ENSG00000014138(POLA2);ENSG00000019549(SNAI2);ENSG00000024526(DEPDC1);ENSG00000025434(NR1H3);ENSG00000025708(TYMP);ENSG00000029363(BCLAF1);ENSG00000029993(HMGB3);ENSG00…
GO:0006858	extracellular transport	10	44	0.0185428777421165	0.272947715866541	ENSG00000105877(DNAH11);ENSG00000114841(DNAH1);ENSG00000141519(CCDC40);ENSG00000152582(SPEF2);ENSG00000155761(SPAG17);ENSG00000163075(CFAP221);ENSG00000165115(KIF27);ENSG00000171885(AQP4);ENSG00000197748(CFAP43);ENSG00000204815(ODAD4)
GO:0016572	histone phosphorylation	10	44	0.0185428777421165	0.272947715866541	ENSG00000087586(AURKA);ENSG00000100749(VRK1);ENSG00000139625(MAP3K12);ENSG00000145386(CCNA2);ENSG00000149311(ATM);ENSG00000149503(INCENP);ENSG00000162302(RPS6KA4);ENSG00000170312(CDK1);ENSG00000177602(HASPIN);ENSG00000178999(AURKB)
GO:0061001	regulation of dendritic spine morphogenesis	10	44	0.0185428777421165	0.272947715866541	ENSG00000004777(ARHGAP33);ENSG00000058404(CAMK2B);ENSG00000088899(LZTS3);ENSG00000136279(DBNL);ENSG00000157193(LRP8);ENSG00000170921(TANC2);ENSG00000172757(CFL1);ENSG00000188906(LRRK2);ENSG00000189056(RELN);ENSG00000251322(SHANK3)
GO:0006760	folic acid-containing compound metabolic process	7	26	0.0189143817997841	0.276277813416508	ENSG00000065911(MTHFD2);ENSG00000110195(FOLR1);ENSG00000137563(GGH);ENSG00000164933(SLC25A32);ENSG00000173638(SLC19A1);ENSG00000176890(TYMS);ENSG00000228716(DHFR)
GO:0051446	positive regulation of meiotic cell cycle	7	26	0.0189143817997841	0.276277813416508	ENSG00000068903(SIRT2);ENSG00000106003(LFNG);ENSG00000111247(RAD51AP1);ENSG00000158402(CDC25C);ENSG00000164045(CDC25A);ENSG00000171105(INSR);ENSG00000197181(PIWIL2)
GO:0062009	secondary palate development	7	26	0.0189143817997841	0.276277813416508	ENSG00000069702(TGFBR3);ENSG00000092969(TGFB2);ENSG00000105855(ITGB8);ENSG00000137507(LRRC32);ENSG00000157240(FZD1);ENSG00000179981(TSHZ1);ENSG00000204248(COL11A2)
GO:0070293	renal absorption	7	26	0.0189143817997841	0.276277813416508	ENSG00000078401(EDN1);ENSG00000118515(SGK1);ENSG00000126562(WNK4);ENSG00000151617(EDNRA);ENSG00000166126(AMN);ENSG00000189143(CLDN4);ENSG00000196139(AKR1C3)
GO:1904666	regulation of ubiquitin protein ligase activity	7	26	0.0189143817997841	0.276277813416508	ENSG00000108106(UBE2S);ENSG00000112029(FBXO5);ENSG00000117399(CDC20);ENSG00000120539(MASTL);ENSG00000164109(MAD2L1);ENSG00000166851(PLK1);ENSG00000175063(UBE2C)
GO:0040011	locomotion	230	1851	0.0189896481823478	0.276951786144088	ENSG00000011426(ANLN);ENSG00000012171(SEMA3B);ENSG00000012779(ALOX5);ENSG00000018236(CNTN1);ENSG00000019549(SNAI2);ENSG00000020181(ADGRA2);ENSG00000021645(NRXN3);ENSG00000025708(TYMP);ENSG00000033170(FUT8);ENSG00000034152(MAP2K3);ENSG00000035499(DEPDC1B);ENSG00000038427(VCAN);ENSG00000039068(CDH1);ENSG00000040275(SPDL1);ENSG00000044574(HSPA5);ENSG00000058085(LAMC2);ENSG00000058404(CAMK2B);ENSG000…
GO:0030279	negative regulation of ossification	9	38	0.0192126290008794	0.278920441479942	ENSG00000104332(SFRP1);ENSG00000120899(PTK2B);ENSG00000125398(SOX9);ENSG00000130529(TRPM4);ENSG00000137834(SMAD6);ENSG00000143369(ECM1);ENSG00000168056(LTBP3);ENSG00000171791(BCL2);ENSG00000183762(KREMEN1)
GO:0055090	acylglycerol homeostasis	9	38	0.0192126290008794	0.278920441479942	ENSG00000012504(NR1H4);ENSG00000025434(NR1H3);ENSG00000073060(SCARB1);ENSG00000082196(C1QTNF3);ENSG00000130203(APOE);ENSG00000150782(IL18);ENSG00000166035(LIPC);ENSG00000167772(ANGPTL4);ENSG00000183747(ACSM2A)
GO:0070328	triglyceride homeostasis	9	38	0.0192126290008794	0.278920441479942	ENSG00000012504(NR1H4);ENSG00000025434(NR1H3);ENSG00000073060(SCARB1);ENSG00000082196(C1QTNF3);ENSG00000130203(APOE);ENSG00000150782(IL18);ENSG00000166035(LIPC);ENSG00000167772(ANGPTL4);ENSG00000183747(ACSM2A)
GO:0008156	negative regulation of DNA replication	8	32	0.0194372784361847	0.281322801597687	ENSG00000075131(TIPIN);ENSG00000094804(CDC6);ENSG00000111602(TIMELESS);ENSG00000112029(FBXO5);ENSG00000112312(GMNN);ENSG00000113916(BCL6);ENSG00000139618(BRCA2);ENSG00000197299(BLM)
GO:0060351	cartilage development involved in endochondral bone morphogenesis	8	32	0.0194372784361847	0.281322801597687	ENSG00000108821(COL1A1);ENSG00000111199(TRPV4);ENSG00000125398(SOX9);ENSG00000168646(AXIN2);ENSG00000168779(SHOX2);ENSG00000169231(THBS3);ENSG00000175356(SCUBE2);ENSG00000196739(COL27A1)
GO:0031669	cellular response to nutrient levels	35	224	0.0195921374801115	0.282638521318288	ENSG00000004799(PDK4);ENSG00000005882(PDK2);ENSG00000012504(NR1H4);ENSG00000019549(SNAI2);ENSG00000025039(RRAGD);ENSG00000044574(HSPA5);ENSG00000101945(SUV39H1);ENSG00000104332(SFRP1);ENSG00000108821(COL1A1);ENSG00000110063(DCPS);ENSG00000110195(FOLR1);ENSG00000111203(ITFG2);ENSG00000111424(VDR);ENSG00000114867(EIF4G1);ENSG00000116299(ELAPOR1);ENSG00000117394(SLC2A1);ENSG00000118162(KPTN);ENSG000…
GO:0006546	glycine catabolic process	3	6	0.0203453529530072	0.282638521318288	ENSG00000145020(AMT);ENSG00000283189(AMT);ENSG00000284512(GCSH)
GO:0009139	pyrimidine nucleoside diphosphate biosynthetic process	3	6	0.0203453529530072	0.282638521318288	ENSG00000102967(DHODH);ENSG00000114491(UMPS);ENSG00000168393(DTYMK)
GO:0009211	pyrimidine deoxyribonucleoside triphosphate metabolic process	3	6	0.0203453529530072	0.282638521318288	ENSG00000168393(DTYMK);ENSG00000176890(TYMS);ENSG00000179958(DCTPP1)
GO:0021937	cerebellar Purkinje cell-granule cell precursor cell signaling involved in regulation of granule cell precursor cell proliferation	3	6	0.0203453529530072	0.282638521318288	ENSG00000111087(GLI1);ENSG00000128602(SMO);ENSG00000164690(SHH)
GO:0032960	regulation of inositol trisphosphate biosynthetic process	3	6	0.0203453529530072	0.282638521318288	ENSG00000120899(PTK2B);ENSG00000171631(P2RY6);ENSG00000196639(HRH1)
GO:0035989	tendon development	3	6	0.0203453529530072	0.282638521318288	ENSG00000060718(COL11A1);ENSG00000143869(GDF7);ENSG00000260428(SCX)
GO:0036166	phenotypic switching	3	6	0.0203453529530072	0.282638521318288	ENSG00000105088(OLFM2);ENSG00000112096(SOD2);ENSG00000130816(DNMT1)
GO:0042148	strand invasion	3	6	0.0203453529530072	0.282638521318288	ENSG00000051180(RAD51);ENSG00000131470(PSMC3IP);ENSG00000196584(XRCC2)
GO:0042262	DNA protection	3	6	0.0203453529530072	0.282638521318288	ENSG00000106268(NUDT1);ENSG00000136159(NUDT15);ENSG00000179958(DCTPP1)
GO:0043553	negative regulation of phosphatidylinositol 3-kinase activity	3	6	0.0203453529530072	0.282638521318288	ENSG00000100100(PIK3IP1);ENSG00000125551(PLGLB2);ENSG00000183281(PLGLB1)
GO:0046079	dUMP catabolic process	3	6	0.0203453529530072	0.282638521318288	ENSG00000100024(UPB1);ENSG00000188641(DPYD);ENSG00000205309(NT5M)
GO:0060136	embryonic process involved in female pregnancy	3	6	0.0203453529530072	0.282638521318288	ENSG00000104953(TLE6);ENSG00000164442(CITED2);ENSG00000171223(JUNB)
GO:0061817	endoplasmic reticulum-plasma membrane tethering	3	6	0.0203453529530072	0.282638521318288	ENSG00000117868(ESYT2);ENSG00000158220(ESYT3);ENSG00000175318(GRAMD2A)
GO:0071029	nuclear ncRNA surveillance	3	6	0.0203453529530072	0.282638521318288	ENSG00000107371(EXOSC3);ENSG00000120699(EXOSC8);ENSG00000130713(EXOSC2)
GO:0071035	nuclear polyadenylation-dependent rRNA catabolic process	3	6	0.0203453529530072	0.282638521318288	ENSG00000107371(EXOSC3);ENSG00000120699(EXOSC8);ENSG00000130713(EXOSC2)
GO:0071038	nuclear polyadenylation-dependent tRNA catabolic process	3	6	0.0203453529530072	0.282638521318288	ENSG00000107371(EXOSC3);ENSG00000120699(EXOSC8);ENSG00000130713(EXOSC2)
GO:0071046	nuclear polyadenylation-dependent ncRNA catabolic process	3	6	0.0203453529530072	0.282638521318288	ENSG00000107371(EXOSC3);ENSG00000120699(EXOSC8);ENSG00000130713(EXOSC2)
GO:0071680	response to indole-3-methanol	3	6	0.0203453529530072	0.282638521318288	ENSG00000012048(BRCA1);ENSG00000039068(CDH1);ENSG00000173801(JUP)
GO:0099562	maintenance of postsynaptic density structure	3	6	0.0203453529530072	0.282638521318288	ENSG00000108852(MPP2);ENSG00000132535(DLG4);ENSG00000251322(SHANK3)
GO:0106104	regulation of glutamate receptor clustering	3	6	0.0203453529530072	0.282638521318288	ENSG00000132535(DLG4);ENSG00000151012(SLC7A11);ENSG00000251322(SHANK3)
GO:0106354	tRNA surveillance	3	6	0.0203453529530072	0.282638521318288	ENSG00000107371(EXOSC3);ENSG00000120699(EXOSC8);ENSG00000130713(EXOSC2)
GO:1902803	regulation of synaptic vesicle transport	3	6	0.0203453529530072	0.282638521318288	ENSG00000078018(MAP2);ENSG00000185345(PRKN);ENSG00000188906(LRRK2)
GO:1904158	axonemal central apparatus assembly	3	6	0.0203453529530072	0.282638521318288	ENSG00000155761(SPAG17);ENSG00000157423(HYDIN);ENSG00000183833(CFAP91)
GO:1904717	regulation of AMPA glutamate receptor clustering	3	6	0.0203453529530072	0.282638521318288	ENSG00000132535(DLG4);ENSG00000151012(SLC7A11);ENSG00000251322(SHANK3)
GO:1905323	telomerase holoenzyme complex assembly	3	6	0.0203453529530072	0.282638521318288	ENSG00000080824(HSP90AA1);ENSG00000110958(PTGES3);ENSG00000149311(ATM)
GO:2000821	regulation of grooming behavior	3	6	0.0203453529530072	0.282638521318288	ENSG00000109255(NMU);ENSG00000132535(DLG4);ENSG00000251322(SHANK3)
GO:0032989	cellular component morphogenesis	101	757	0.0203604361239907	0.282638521318288	ENSG00000004777(ARHGAP33);ENSG00000006837(CDKL3);ENSG00000012171(SEMA3B);ENSG00000018236(CNTN1);ENSG00000021645(NRXN3);ENSG00000058085(LAMC2);ENSG00000058404(CAMK2B);ENSG00000066468(FGFR2);ENSG00000075624(ACTB);ENSG00000078018(MAP2);ENSG00000078114(NEBL);ENSG00000078401(EDN1);ENSG00000080224(EPHA6);ENSG00000080824(HSP90AA1);ENSG00000083290(ULK2);ENSG00000085552(IGSF9);ENSG00000087586(AURKA);ENSG0…
GO:0060322	head development	107	807	0.0204079072651094	0.282884533795809	ENSG00000006459(KDM7A);ENSG00000013810(TACC3);ENSG00000018236(CNTN1);ENSG00000039068(CDH1);ENSG00000044574(HSPA5);ENSG00000066279(ASPM);ENSG00000066468(FGFR2);ENSG00000068903(SIRT2);ENSG00000075624(ACTB);ENSG00000075702(WDR62);ENSG00000077063(CTTNBP2);ENSG00000080293(SCTR);ENSG00000091129(NRCAM);ENSG00000091136(LAMB1);ENSG00000095397(WHRN);ENSG00000099617(EFNA2);ENSG00000101412(E2F1);ENSG00000103…
GO:0034655	nucleobase-containing compound catabolic process	63	446	0.0207841159279177	0.287679997610727	ENSG00000025708(TYMP);ENSG00000029363(BCLAF1);ENSG00000041357(PSMA4);ENSG00000053372(MRTO4);ENSG00000066044(ELAVL1);ENSG00000087191(PSMC5);ENSG00000089280(FUS);ENSG00000099783(HNRNPM);ENSG00000100024(UPB1);ENSG00000100519(PSMC6);ENSG00000100567(PSMA3);ENSG00000100764(PSMC1);ENSG00000101412(E2F1);ENSG00000104356(POP1);ENSG00000104889(RNASEH2A);ENSG00000106268(NUDT1);ENSG00000106355(LSM5);ENSG00000…
GO:0048598	embryonic morphogenesis	83	609	0.0208849828892028	0.28835891137163	ENSG00000003137(CYP26B1);ENSG00000006611(USH1C);ENSG00000060718(COL11A1);ENSG00000066468(FGFR2);ENSG00000078401(EDN1);ENSG00000091136(LAMB1);ENSG00000092969(TGFB2);ENSG00000095397(WHRN);ENSG00000100625(SIX4);ENSG00000100985(MMP9);ENSG00000101115(SALL4);ENSG00000102996(MMP15);ENSG00000104290(FZD3);ENSG00000104332(SFRP1);ENSG00000106004(HOXA5);ENSG00000106006(HOXA6);ENSG00000106031(HOXA13);ENSG0000…
GO:0003279	cardiac septum development	19	106	0.0208938153260126	0.28835891137163	ENSG00000049192(ADAMTS6);ENSG00000066468(FGFR2);ENSG00000069702(TGFBR3);ENSG00000092969(TGFB2);ENSG00000101115(SALL4);ENSG00000101384(JAG1);ENSG00000105877(DNAH11);ENSG00000106031(HOXA13);ENSG00000109685(NSD2);ENSG00000124766(SOX4);ENSG00000128602(SMO);ENSG00000137834(SMAD6);ENSG00000141448(GATA6);ENSG00000157240(FZD1);ENSG00000162496(DHRS3);ENSG00000163703(CRELD1);ENSG00000164442(CITED2);ENSG000…
GO:0061333	renal tubule morphogenesis	15	78	0.0209556540220123	0.28879320883379	ENSG00000100625(SIX4);ENSG00000113578(FGF1);ENSG00000125398(SOX9);ENSG00000126562(WNK4);ENSG00000128602(SMO);ENSG00000134245(WNT2B);ENSG00000135541(AHI1);ENSG00000164690(SHH);ENSG00000168743(NPNT);ENSG00000171791(BCL2);ENSG00000183691(NOG);ENSG00000185630(PBX1);ENSG00000185920(PTCH1);ENSG00000187498(COL4A1);ENSG00000248905(FMN1)
GO:0021510	spinal cord development	18	99	0.021094480553171	0.289866207485698	ENSG00000074266(EED);ENSG00000110693(SOX6);ENSG00000115318(LOXL3);ENSG00000124766(SOX4);ENSG00000128602(SMO);ENSG00000128710(HOXD10);ENSG00000135414(GDF11);ENSG00000136518(ACTL6A);ENSG00000143842(SOX13);ENSG00000143869(GDF7);ENSG00000157193(LRP8);ENSG00000164690(SHH);ENSG00000183691(NOG);ENSG00000185920(PTCH1);ENSG00000187240(DYNC2H1);ENSG00000189056(RELN);ENSG00000198719(DLL1);ENSG00000277586(NE…
GO:0060840	artery development	18	99	0.021094480553171	0.289866207485698	ENSG00000049192(ADAMTS6);ENSG00000078401(EDN1);ENSG00000092969(TGFB2);ENSG00000101384(JAG1);ENSG00000106031(HOXA13);ENSG00000110195(FOLR1);ENSG00000122877(EGR2);ENSG00000123384(LRP1);ENSG00000124766(SOX4);ENSG00000130203(APOE);ENSG00000137834(SMAD6);ENSG00000151617(EDNRA);ENSG00000163638(ADAMTS9);ENSG00000164120(HPGD);ENSG00000164442(CITED2);ENSG00000164690(SHH);ENSG00000183691(NOG);ENSG000001974…
GO:0051781	positive regulation of cell division	17	92	0.0211900512442176	0.290759303436169	ENSG00000066468(FGFR2);ENSG00000068903(SIRT2);ENSG00000089685(BIRC5);ENSG00000092969(TGFB2);ENSG00000094804(CDC6);ENSG00000113578(FGF1);ENSG00000118193(KIF14);ENSG00000122966(CIT);ENSG00000134690(CDCA8);ENSG00000137807(KIF23);ENSG00000138182(KIF20B);ENSG00000149503(INCENP);ENSG00000161800(RACGAP1);ENSG00000164690(SHH);ENSG00000166582(CENPV);ENSG00000170962(PDGFD);ENSG00000178999(AURKB)
GO:0089718	amino acid import across plasma membrane	10	45	0.0215695501700497	0.295303155543634	ENSG00000010379(SLC6A13);ENSG00000103257(SLC7A5);ENSG00000106688(SLC1A1);ENSG00000117152(RGS4);ENSG00000131095(GFAP);ENSG00000139514(SLC7A1);ENSG00000142494(SLC47A1);ENSG00000147100(SLC16A2);ENSG00000151012(SLC7A11);ENSG00000168003(SLC3A2)
GO:0044380	protein localization to cytoskeleton	12	58	0.0215833098225708	0.295303155543634	ENSG00000007047(MARK4);ENSG00000076382(SPAG5);ENSG00000080561(MID2);ENSG00000087586(AURKA);ENSG00000101367(MAPRE1);ENSG00000101447(FAM83D);ENSG00000112742(TTK);ENSG00000112877(CEP72);ENSG00000123473(STIL);ENSG00000138182(KIF20B);ENSG00000198824(CHAMP1);ENSG00000270765(GAS2L2)
GO:1901360	organic cyclic compound metabolic process	707	6084	0.0217280071818824	0.296456939148099	ENSG00000003137(CYP26B1);ENSG00000004799(PDK4);ENSG00000005187(ACSM3);ENSG00000005801(ZNF195);ENSG00000005882(PDK2);ENSG00000006459(KDM7A);ENSG00000007968(E2F2);ENSG00000011485(PPP5C);ENSG00000012048(BRCA1);ENSG00000012504(NR1H4);ENSG00000012779(ALOX5);ENSG00000012822(CALCOCO1);ENSG00000014138(POLA2);ENSG00000019549(SNAI2);ENSG00000024526(DEPDC1);ENSG00000025434(NR1H3);ENSG00000025708(TYMP);ENSG0…
GO:0051960	regulation of nervous system development	62	439	0.0217503301625291	0.296456939148099	ENSG00000006837(CDKL3);ENSG00000012171(SEMA3B);ENSG00000025708(TYMP);ENSG00000058404(CAMK2B);ENSG00000066279(ASPM);ENSG00000068903(SIRT2);ENSG00000069812(HES2);ENSG00000075702(WDR62);ENSG00000078018(MAP2);ENSG00000082014(SMARCD3);ENSG00000083290(ULK2);ENSG00000087087(SRRT);ENSG00000089820(ARHGAP4);ENSG00000095539(SEMA4G);ENSG00000101412(E2F1);ENSG00000104290(FZD3);ENSG00000108684(ASIC2);ENSG00000…
GO:0006244	pyrimidine nucleotide catabolic process	6	21	0.021854697059924	0.296456939148099	ENSG00000025708(TYMP);ENSG00000100024(UPB1);ENSG00000140398(NEIL1);ENSG00000179958(DCTPP1);ENSG00000188641(DPYD);ENSG00000205309(NT5M)
GO:0007063	regulation of sister chromatid cohesion	6	21	0.021854697059924	0.296456939148099	ENSG00000116560(SFPQ);ENSG00000135476(ESPL1);ENSG00000146670(CDCA5);ENSG00000168496(FEN1);ENSG00000168646(AXIN2);ENSG00000169679(BUB1)
GO:0030903	notochord development	6	21	0.021854697059924	0.296456939148099	ENSG00000111087(GLI1);ENSG00000117318(ID3);ENSG00000123473(STIL);ENSG00000125398(SOX9);ENSG00000183691(NOG);ENSG00000197467(COL13A1)
GO:2001044	regulation of integrin-mediated signaling pathway	6	21	0.021854697059924	0.296456939148099	ENSG00000091136(LAMB1);ENSG00000115318(LOXL3);ENSG00000172037(LAMB2);ENSG00000196569(LAMA2);ENSG00000197496(SLC2A10);ENSG00000213853(EMP2)
GO:0030326	embryonic limb morphogenesis	21	121	0.0220656447903132	0.298466879532132	ENSG00000003137(CYP26B1);ENSG00000092969(TGFB2);ENSG00000101115(SALL4);ENSG00000106031(HOXA13);ENSG00000121075(TBX4);ENSG00000122707(RECK);ENSG00000128710(HOXD10);ENSG00000138759(FRAS1);ENSG00000143320(CRABP2);ENSG00000153094(BCL2L11);ENSG00000156150(ALX3);ENSG00000164690(SHH);ENSG00000164920(OSR2);ENSG00000168779(SHOX2);ENSG00000183691(NOG);ENSG00000185630(PBX1);ENSG00000185920(PTCH1);ENSG000001…
GO:0035113	embryonic appendage morphogenesis	21	121	0.0220656447903132	0.298466879532132	ENSG00000003137(CYP26B1);ENSG00000092969(TGFB2);ENSG00000101115(SALL4);ENSG00000106031(HOXA13);ENSG00000121075(TBX4);ENSG00000122707(RECK);ENSG00000128710(HOXD10);ENSG00000138759(FRAS1);ENSG00000143320(CRABP2);ENSG00000153094(BCL2L11);ENSG00000156150(ALX3);ENSG00000164690(SHH);ENSG00000164920(OSR2);ENSG00000168779(SHOX2);ENSG00000183691(NOG);ENSG00000185630(PBX1);ENSG00000185920(PTCH1);ENSG000001…
GO:0055123	digestive system development	24	143	0.0221639321388857	0.299370498165717	ENSG00000066405(CLDN18);ENSG00000066468(FGFR2);ENSG00000092969(TGFB2);ENSG00000104332(SFRP1);ENSG00000106004(HOXA5);ENSG00000106031(HOXA13);ENSG00000109705(NKX3-2);ENSG00000111087(GLI1);ENSG00000122585(NPY);ENSG00000128602(SMO);ENSG00000129757(CDKN1C);ENSG00000130700(GATA5);ENSG00000130707(ASS1);ENSG00000135541(AHI1);ENSG00000137273(FOXF2);ENSG00000141448(GATA6);ENSG00000141519(CCDC40);ENSG000001…
GO:0045429	positive regulation of nitric oxide biosynthetic process	9	39	0.0226194718468513	0.305090152896041	ENSG00000073756(PTGS2);ENSG00000078401(EDN1);ENSG00000080824(HSP90AA1);ENSG00000112096(SOD2);ENSG00000120899(PTK2B);ENSG00000130707(ASS1);ENSG00000163661(PTX3);ENSG00000171105(INSR);ENSG00000187554(TLR5)
GO:0022613	ribonucleoprotein complex biogenesis	62	440	0.0226963963914252	0.305694098138899	ENSG00000037241(RPL26L1);ENSG00000048162(NOP16);ENSG00000053372(MRTO4);ENSG00000055044(NOP58);ENSG00000063046(EIF4B);ENSG00000065268(WDR18);ENSG00000080824(HSP90AA1);ENSG00000088205(DDX18);ENSG00000100316(RPL3);ENSG00000101361(NOP56);ENSG00000101945(SUV39H1);ENSG00000104626(ERI1);ENSG00000105248(YJU2);ENSG00000105373(NOP53);ENSG00000107371(EXOSC3);ENSG00000110958(PTGES3);ENSG00000111845(PAK1IP1);…
GO:0007548	sex differentiation	42	281	0.0229843577186651	0.308830804840314	ENSG00000044574(HSPA5);ENSG00000054356(PTPRN);ENSG00000066279(ASPM);ENSG00000092969(TGFB2);ENSG00000100625(SIX4);ENSG00000102384(CENPI);ENSG00000104332(SFRP1);ENSG00000106003(LFNG);ENSG00000106031(HOXA13);ENSG00000106268(NUDT1);ENSG00000115884(SDC1);ENSG00000121621(KIF18A);ENSG00000123610(TNFAIP6);ENSG00000125398(SOX9);ENSG00000134245(WNT2B);ENSG00000134698(AGO4);ENSG00000136492(BRIP1);ENSG000001…
GO:0050795	regulation of behavior	14	72	0.0230267158094208	0.308830804840314	ENSG00000049246(PER3);ENSG00000109255(NMU);ENSG00000116678(LEPR);ENSG00000118473(SGIP1);ENSG00000122585(NPY);ENSG00000125510(OPRL1);ENSG00000130203(APOE);ENSG00000132535(DLG4);ENSG00000135541(AHI1);ENSG00000164400(CSF2);ENSG00000170485(NPAS2);ENSG00000189056(RELN);ENSG00000204406(MBD5);ENSG00000251322(SHANK3)
GO:0061045	negative regulation of wound healing	14	72	0.0230267158094208	0.308830804840314	ENSG00000012779(ALOX5);ENSG00000078401(EDN1);ENSG00000079385(CEACAM1);ENSG00000104368(PLAT);ENSG00000109072(VTN);ENSG00000130203(APOE);ENSG00000131187(F12);ENSG00000140873(ADAMTS18);ENSG00000149131(SERPING1);ENSG00000165215(CLDN3);ENSG00000167711(SERPINF2);ENSG00000183044(ABAT);ENSG00000184500(PROS1);ENSG00000196581(AJAP1)
GO:0090200	positive regulation of release of cytochrome c from mitochondria	7	27	0.023183964788893	0.309228496746956	ENSG00000015475(BID);ENSG00000100985(MMP9);ENSG00000104081(BMF);ENSG00000121858(TNFSF10);ENSG00000136305(CIDEB);ENSG00000153094(BCL2L11);ENSG00000184381(PLA2G6)
GO:0006298	mismatch repair	8	33	0.0232631320277088	0.309228496746956	ENSG00000104889(RNASEH2A);ENSG00000105486(LIG1);ENSG00000132646(PCNA);ENSG00000154767(XPC);ENSG00000168646(AXIN2);ENSG00000172922(RNASEH2C);ENSG00000174371(EXO1);ENSG00000189403(HMGB1)
GO:0042558	pteridine-containing compound metabolic process	8	33	0.0232631320277088	0.309228496746956	ENSG00000065911(MTHFD2);ENSG00000110195(FOLR1);ENSG00000137563(GGH);ENSG00000150787(PTS);ENSG00000164933(SLC25A32);ENSG00000173638(SLC19A1);ENSG00000176890(TYMS);ENSG00000228716(DHFR)
GO:0070670	response to interleukin-4	8	33	0.0232631320277088	0.309228496746956	ENSG00000044574(HSPA5);ENSG00000073111(MCM2);ENSG00000102879(CORO1A);ENSG00000105639(JAK3);ENSG00000123416(TUBA1B);ENSG00000148218(ALAD);ENSG00000160323(ADAMTS13);ENSG00000169710(FASN)
GO:0043277	apoptotic cell clearance	11	52	0.0232840050132317	0.309228496746956	ENSG00000025434(NR1H3);ENSG00000072422(RHOBTB1);ENSG00000073060(SCARB1);ENSG00000123384(LRP1);ENSG00000125730(C3);ENSG00000153208(MERTK);ENSG00000181790(ADGRB1);ENSG00000189403(HMGB1);ENSG00000198959(TGM2);ENSG00000224389(C4B);ENSG00000260903(XKR7)
GO:0048662	negative regulation of smooth muscle cell proliferation	11	52	0.0232840050132317	0.309228496746956	ENSG00000109819(PPARGC1A);ENSG00000112096(SOD2);ENSG00000113389(NPR3);ENSG00000130176(CNN1);ENSG00000130203(APOE);ENSG00000146674(IGFBP3);ENSG00000165795(NDRG2);ENSG00000169418(NPR1);ENSG00000171388(APLN);ENSG00000173334(TRIB1);ENSG00000214274(ANG)
GO:0060688	regulation of morphogenesis of a branching structure	11	52	0.0232840050132317	0.309228496746956	ENSG00000019549(SNAI2);ENSG00000066468(FGFR2);ENSG00000100625(SIX4);ENSG00000104332(SFRP1);ENSG00000125398(SOX9);ENSG00000128602(SMO);ENSG00000134245(WNT2B);ENSG00000164690(SHH);ENSG00000168779(SHOX2);ENSG00000183691(NOG);ENSG00000188906(LRRK2)
GO:0009064	glutamine family amino acid metabolic process	15	79	0.0233325367581156	0.309440853602401	ENSG00000012504(NR1H4);ENSG00000081181(ARG2);ENSG00000100033(PRODH);ENSG00000104524(PYCR3);ENSG00000112294(ALDH5A1);ENSG00000116771(AGMAT);ENSG00000126522(ASL);ENSG00000128683(GAD1);ENSG00000130707(ASS1);ENSG00000139344(AMDHD1);ENSG00000147576(ADHFE1);ENSG00000151012(SLC7A11);ENSG00000171793(CTPS1);ENSG00000178921(PFAS);ENSG00000285077(ARHGAP11B)
GO:0007389	pattern specification process	65	465	0.023397861564983	0.309875021756857	ENSG00000003137(CYP26B1);ENSG00000066468(FGFR2);ENSG00000069812(HES2);ENSG00000078401(EDN1);ENSG00000082014(SMARCD3);ENSG00000087586(AURKA);ENSG00000100060(MFNG);ENSG00000100280(AP1B1);ENSG00000101938(CHRDL1);ENSG00000104332(SFRP1);ENSG00000105419(MEIS3);ENSG00000105877(DNAH11);ENSG00000106003(LFNG);ENSG00000106004(HOXA5);ENSG00000106006(HOXA6);ENSG00000109705(NKX3-2);ENSG00000110195(FOLR1);ENSG0…
GO:0003014	renal system process	21	122	0.0239939019481203	0.317326861786754	ENSG00000078401(EDN1);ENSG00000113389(NPR3);ENSG00000118515(SGK1);ENSG00000125510(OPRL1);ENSG00000126562(WNK4);ENSG00000134548(SPX);ENSG00000151490(PTPRO);ENSG00000151617(EDNRA);ENSG00000164251(F2RL1);ENSG00000166126(AMN);ENSG00000167711(SERPINF2);ENSG00000169418(NPR1);ENSG00000171791(BCL2);ENSG00000171885(AQP4);ENSG00000174233(ADCY6);ENSG00000181104(F2R);ENSG00000188687(SLC4A5);ENSG00000189143(C…
GO:0006266	DNA ligation	5	16	0.0243969514216471	0.319106755252328	ENSG00000051180(RAD51);ENSG00000105486(LIG1);ENSG00000131747(TOP2A);ENSG00000189403(HMGB1);ENSG00000196419(XRCC6)
GO:0021534	cell proliferation in hindbrain	5	16	0.0243969514216471	0.319106755252328	ENSG00000111087(GLI1);ENSG00000128602(SMO);ENSG00000164690(SHH);ENSG00000169136(ATF5);ENSG00000183527(PSMG1)
GO:0021924	cell proliferation in external granule layer	5	16	0.0243969514216471	0.319106755252328	ENSG00000111087(GLI1);ENSG00000128602(SMO);ENSG00000164690(SHH);ENSG00000169136(ATF5);ENSG00000183527(PSMG1)
GO:0021930	cerebellar granule cell precursor proliferation	5	16	0.0243969514216471	0.319106755252328	ENSG00000111087(GLI1);ENSG00000128602(SMO);ENSG00000164690(SHH);ENSG00000169136(ATF5);ENSG00000183527(PSMG1)
GO:0035864	response to potassium ion	5	16	0.0243969514216471	0.319106755252328	ENSG00000132535(DLG4);ENSG00000138380(CARF);ENSG00000160323(ADAMTS13);ENSG00000171246(NPTX1);ENSG00000196557(CACNA1H)
GO:0045144	meiotic sister chromatid segregation	5	16	0.0243969514216471	0.319106755252328	ENSG00000072501(SMC1A);ENSG00000129810(SGO1);ENSG00000156970(BUB1B);ENSG00000163535(SGO2);ENSG00000169679(BUB1)
GO:0051177	meiotic sister chromatid cohesion	5	16	0.0243969514216471	0.319106755252328	ENSG00000072501(SMC1A);ENSG00000129810(SGO1);ENSG00000156970(BUB1B);ENSG00000163535(SGO2);ENSG00000169679(BUB1)
GO:0051447	negative regulation of meiotic cell cycle	5	16	0.0243969514216471	0.319106755252328	ENSG00000071242(RPS6KA2);ENSG00000071539(TRIP13);ENSG00000112029(FBXO5);ENSG00000112742(TTK);ENSG00000156509(FBXO43)
GO:0001763	morphogenesis of a branching structure	31	197	0.0245012716379079	0.319987295623644	ENSG00000019549(SNAI2);ENSG00000066468(FGFR2);ENSG00000078401(EDN1);ENSG00000100625(SIX4);ENSG00000103811(CTSH);ENSG00000104332(SFRP1);ENSG00000106004(HOXA5);ENSG00000106031(HOXA13);ENSG00000109321(AREG);ENSG00000111424(VDR);ENSG00000111602(TIMELESS);ENSG00000113578(FGF1);ENSG00000125398(SOX9);ENSG00000128602(SMO);ENSG00000134245(WNT2B);ENSG00000143869(GDF7);ENSG00000151617(EDNRA);ENSG00000164056…
GO:0007569	cell aging	20	115	0.0245315741413015	0.319987295623644	ENSG00000034152(MAP2K3);ENSG00000071246(VASH1);ENSG00000080839(RBL1);ENSG00000081181(ARG2);ENSG00000090238(YPEL3);ENSG00000109339(MAPK10);ENSG00000111206(FOXM1);ENSG00000112029(FBXO5);ENSG00000113916(BCL6);ENSG00000126453(BCL2L12);ENSG00000139618(BRCA2);ENSG00000149311(ATM);ENSG00000153246(PLA2R1);ENSG00000164362(TERT);ENSG00000164442(CITED2);ENSG00000170312(CDK1);ENSG00000171791(BCL2);ENSG000001…
GO:0080135	regulation of cellular response to stress	98	738	0.0246971372172328	0.320985075595844	ENSG00000012048(BRCA1);ENSG00000012779(ALOX5);ENSG00000015475(BID);ENSG00000019549(SNAI2);ENSG00000025434(NR1H3);ENSG00000029363(BCLAF1);ENSG00000033170(FUT8);ENSG00000044574(HSPA5);ENSG00000051180(RAD51);ENSG00000051341(POLQ);ENSG00000071243(ING3);ENSG00000071246(VASH1);ENSG00000073756(PTGS2);ENSG00000075624(ACTB);ENSG00000080839(RBL1);ENSG00000081181(ARG2);ENSG00000082014(SMARCD3);ENSG000000892…
GO:0035987	endodermal cell differentiation	10	46	0.0249394963528731	0.320985075595844	ENSG00000060718(COL11A1);ENSG00000091136(LAMB1);ENSG00000100985(MMP9);ENSG00000102996(MMP15);ENSG00000109072(VTN);ENSG00000115414(FN1);ENSG00000135424(ITGA7);ENSG00000141448(GATA6);ENSG00000144810(COL8A1);ENSG00000166477(LEO1)
GO:0010594	regulation of endothelial cell migration	27	167	0.0250013182491484	0.320985075595844	ENSG00000020181(ADGRA2);ENSG00000034152(MAP2K3);ENSG00000071246(VASH1);ENSG00000073060(SCARB1);ENSG00000073756(PTGS2);ENSG00000078401(EDN1);ENSG00000079385(CEACAM1);ENSG00000108840(HDAC5);ENSG00000112293(GPLD1);ENSG00000112902(SEMA5A);ENSG00000113578(FGF1);ENSG00000120899(PTK2B);ENSG00000124181(PLCG1);ENSG00000130203(APOE);ENSG00000137764(MAP2K5);ENSG00000140403(DNAJA4);ENSG00000141376(BCAS3);ENS…
GO:0061448	connective tissue development	40	267	0.0251196940192858	0.320985075595844	ENSG00000006747(SCIN);ENSG00000012504(NR1H4);ENSG00000019549(SNAI2);ENSG00000060718(COL11A1);ENSG00000068078(FGFR3);ENSG00000078401(EDN1);ENSG00000105855(ITGB8);ENSG00000106004(HOXA5);ENSG00000107796(ACTA2);ENSG00000108821(COL1A1);ENSG00000109705(NKX3-2);ENSG00000109819(PPARGC1A);ENSG00000110693(SOX6);ENSG00000111199(TRPV4);ENSG00000112293(GPLD1);ENSG00000125398(SOX9);ENSG00000128652(HOXD3);ENSG0…
GO:0030111	regulation of Wnt signaling pathway	50	346	0.0251294885420156	0.320985075595844	ENSG00000019549(SNAI2);ENSG00000020181(ADGRA2);ENSG00000035499(DEPDC1B);ENSG00000041357(PSMA4);ENSG00000058091(CDK14);ENSG00000060656(PTPRU);ENSG00000065717(TLE2);ENSG00000066279(ASPM);ENSG00000066468(FGFR2);ENSG00000100567(PSMA3);ENSG00000104332(SFRP1);ENSG00000104953(TLE6);ENSG00000106483(SFRP4);ENSG00000108821(COL1A1);ENSG00000110195(FOLR1);ENSG00000111087(GLI1);ENSG00000112902(SEMA5A);ENSG000…
GO:0006646	phosphatidylethanolamine biosynthetic process	4	11	0.0251819188552423	0.320985075595844	ENSG00000130304(SLC27A1);ENSG00000138018(SELENOI);ENSG00000143845(ETNK2);ENSG00000254413(CHKB-CPT1B)
GO:0009120	deoxyribonucleoside metabolic process	4	11	0.0251819188552423	0.320985075595844	ENSG00000167900(TK1);ENSG00000168393(DTYMK);ENSG00000188641(DPYD);ENSG00000198805(PNP)
GO:0032060	bleb assembly	4	11	0.0251819188552423	0.320985075595844	ENSG00000011426(ANLN);ENSG00000134531(EMP1);ENSG00000142227(EMP3);ENSG00000213853(EMP2)
GO:0032836	glomerular basement membrane development	4	11	0.0251819188552423	0.320985075595844	ENSG00000081052(COL4A4);ENSG00000169031(COL4A3);ENSG00000172037(LAMB2);ENSG00000196562(SULF2)
GO:0034145	positive regulation of toll-like receptor 4 signaling pathway	4	11	0.0251819188552423	0.320985075595844	ENSG00000025434(NR1H3);ENSG00000068079(IFI35);ENSG00000164251(F2RL1);ENSG00000243414(TICAM2)
GO:0034384	high-density lipoprotein particle clearance	4	11	0.0251819188552423	0.320985075595844	ENSG00000073060(SCARB1);ENSG00000101670(LIPG);ENSG00000112293(GPLD1);ENSG00000130203(APOE)
GO:0045654	positive regulation of megakaryocyte differentiation	4	11	0.0251819188552423	0.320985075595844	ENSG00000006747(SCIN);ENSG00000164104(HMGB2);ENSG00000170271(FAXDC2);ENSG00000276600(RAB7B)
GO:0051152	positive regulation of smooth muscle cell differentiation	4	11	0.0251819188552423	0.320985075595844	ENSG00000105088(OLFM2);ENSG00000112096(SOD2);ENSG00000116761(CTH);ENSG00000164690(SHH)
GO:0060174	limb bud formation	4	11	0.0251819188552423	0.320985075595844	ENSG00000066468(FGFR2);ENSG00000124766(SOX4);ENSG00000125398(SOX9);ENSG00000164690(SHH)
GO:0072497	mesenchymal stem cell differentiation	4	11	0.0251819188552423	0.320985075595844	ENSG00000110693(SOX6);ENSG00000125398(SOX9);ENSG00000157240(FZD1);ENSG00000168056(LTBP3)
GO:0090657	telomeric loop disassembly	4	11	0.0251819188552423	0.320985075595844	ENSG00000126215(XRCC3);ENSG00000160957(RECQL4);ENSG00000181625(SLX1B);ENSG00000197299(BLM)
GO:1990961	xenobiotic detoxification by transmembrane export across the plasma membrane	4	11	0.0251819188552423	0.320985075595844	ENSG00000110628(SLC22A18);ENSG00000123191(ATP7B);ENSG00000142494(SLC47A1);ENSG00000174827(PDZK1)
GO:0048645	animal organ formation	13	66	0.0252611524755889	0.321563987805054	ENSG00000066468(FGFR2);ENSG00000082014(SMARCD3);ENSG00000109705(NKX3-2);ENSG00000110195(FOLR1);ENSG00000113578(FGF1);ENSG00000130700(GATA5);ENSG00000134245(WNT2B);ENSG00000141448(GATA6);ENSG00000164056(SPRY1);ENSG00000164442(CITED2);ENSG00000164690(SHH);ENSG00000168646(AXIN2);ENSG00000183691(NOG)
GO:0030336	negative regulation of cell migration	42	283	0.025547234886321	0.324586238816287	ENSG00000039068(CDH1);ENSG00000060656(PTPRU);ENSG00000067798(NAV3);ENSG00000071246(VASH1);ENSG00000089820(ARHGAP4);ENSG00000101384(JAG1);ENSG00000104332(SFRP1);ENSG00000108840(HDAC5);ENSG00000110880(CORO1C);ENSG00000111348(ARHGDIB);ENSG00000113657(DPYSL3);ENSG00000122707(RECK);ENSG00000123384(LRP1);ENSG00000123610(TNFAIP6);ENSG00000127511(SIN3B);ENSG00000130203(APOE);ENSG00000137764(MAP2K5);ENSG0…
GO:0044706	multi-multicellular organism process	33	213	0.025566841189757	0.324586238816287	ENSG00000067445(TRO);ENSG00000073756(PTGS2);ENSG00000078401(EDN1);ENSG00000085465(OVGP1);ENSG00000100985(MMP9);ENSG00000104953(TLE6);ENSG00000106927(AMBP);ENSG00000111348(ARHGDIB);ENSG00000111424(VDR);ENSG00000114491(UMPS);ENSG00000117394(SLC2A1);ENSG00000118785(SPP1);ENSG00000122420(PTGFR);ENSG00000122707(RECK);ENSG00000132470(ITGB4);ENSG00000164120(HPGD);ENSG00000164442(CITED2);ENSG00000171223(…
GO:0072080	nephron tubule development	17	94	0.0257163572148684	0.326049121008245	ENSG00000100625(SIX4);ENSG00000101384(JAG1);ENSG00000113578(FGF1);ENSG00000125398(SOX9);ENSG00000126562(WNK4);ENSG00000128602(SMO);ENSG00000134245(WNT2B);ENSG00000135541(AHI1);ENSG00000164690(SHH);ENSG00000168743(NPNT);ENSG00000171791(BCL2);ENSG00000183691(NOG);ENSG00000185630(PBX1);ENSG00000185920(PTCH1);ENSG00000198719(DLL1);ENSG00000248905(FMN1);ENSG00000272398(CD24)
GO:0031644	regulation of nervous system process	24	145	0.0257945999174011	0.326605659939504	ENSG00000025708(TYMP);ENSG00000078401(EDN1);ENSG00000099365(STX1B);ENSG00000114279(FGF12);ENSG00000116329(OPRD1);ENSG00000117152(RGS4);ENSG00000120899(PTK2B);ENSG00000122877(EGR2);ENSG00000125510(OPRL1);ENSG00000132535(DLG4);ENSG00000134548(SPX);ENSG00000136367(ZFHX2);ENSG00000164687(FABP5);ENSG00000170579(DLGAP1);ENSG00000171246(NPTX1);ENSG00000175344(CHRNA7);ENSG00000178623(GPR35);ENSG000001811…
GO:0035567	non-canonical Wnt signaling pathway	16	87	0.0258922392514959	0.326818443400298	ENSG00000041357(PSMA4);ENSG00000076716(GPC4);ENSG00000100567(PSMA3);ENSG00000104290(FZD3);ENSG00000104332(SFRP1);ENSG00000106483(SFRP4);ENSG00000126067(PSMB2);ENSG00000135299(ANKRD6);ENSG00000143126(CELSR2);ENSG00000153071(DAB2);ENSG00000157240(FZD1);ENSG00000158055(GRHL3);ENSG00000162738(VANGL2);ENSG00000183098(GPC6);ENSG00000187391(MAGI2);ENSG00000205220(PSMB10)
GO:0048678	response to axon injury	15	80	0.0259059206423768	0.326818443400298	ENSG00000100401(RANGAP1);ENSG00000106688(SLC1A1);ENSG00000110195(FOLR1);ENSG00000112096(SOD2);ENSG00000113657(DPYSL3);ENSG00000118785(SPP1);ENSG00000125848(FLRT3);ENSG00000134986(NREP);ENSG00000138834(MAPK8IP3);ENSG00000170312(CDK1);ENSG00000171791(BCL2);ENSG00000172037(LAMB2);ENSG00000183762(KREMEN1);ENSG00000228716(DHFR);ENSG00000277586(NEFL)
GO:0030177	positive regulation of Wnt signaling pathway	26	160	0.0259145132320775	0.326818443400298	ENSG00000020181(ADGRA2);ENSG00000035499(DEPDC1B);ENSG00000041357(PSMA4);ENSG00000066279(ASPM);ENSG00000066468(FGFR2);ENSG00000100567(PSMA3);ENSG00000104332(SFRP1);ENSG00000106483(SFRP4);ENSG00000108821(COL1A1);ENSG00000112902(SEMA5A);ENSG00000122707(RECK);ENSG00000124766(SOX4);ENSG00000126067(PSMB2);ENSG00000130529(TRPM4);ENSG00000135299(ANKRD6);ENSG00000137462(TLR2);ENSG00000153071(DAB2);ENSG000…
GO:0051271	negative regulation of cellular component movement	45	307	0.0259988210910609	0.327378126957648	ENSG00000039068(CDH1);ENSG00000060656(PTPRU);ENSG00000067798(NAV3);ENSG00000069702(TGFBR3);ENSG00000071246(VASH1);ENSG00000089820(ARHGAP4);ENSG00000101384(JAG1);ENSG00000104332(SFRP1);ENSG00000108840(HDAC5);ENSG00000110880(CORO1C);ENSG00000111348(ARHGDIB);ENSG00000113657(DPYSL3);ENSG00000122707(RECK);ENSG00000123384(LRP1);ENSG00000123610(TNFAIP6);ENSG00000127511(SIN3B);ENSG00000130203(APOE);ENSG0…
GO:0050769	positive regulation of neurogenesis	34	221	0.0260277488673869	0.327378126957648	ENSG00000006837(CDKL3);ENSG00000058404(CAMK2B);ENSG00000066279(ASPM);ENSG00000075702(WDR62);ENSG00000082014(SMARCD3);ENSG00000087087(SRRT);ENSG00000101412(E2F1);ENSG00000104290(FZD3);ENSG00000108830(RND2);ENSG00000112902(SEMA5A);ENSG00000115414(FN1);ENSG00000122877(EGR2);ENSG00000128602(SMO);ENSG00000131095(GFAP);ENSG00000136279(DBNL);ENSG00000137462(TLR2);ENSG00000143320(CRABP2);ENSG00000146426(…
GO:0009966	regulation of signal transduction	358	2986	0.0263781057536868	0.330776756288854	ENSG00000003137(CYP26B1);ENSG00000005882(PDK2);ENSG00000011485(PPP5C);ENSG00000012048(BRCA1);ENSG00000012504(NR1H4);ENSG00000015475(BID);ENSG00000019549(SNAI2);ENSG00000020181(ADGRA2);ENSG00000025039(RRAGD);ENSG00000025434(NR1H3);ENSG00000029363(BCLAF1);ENSG00000034152(MAP2K3);ENSG00000035499(DEPDC1B);ENSG00000041357(PSMA4);ENSG00000044574(HSPA5);ENSG00000047648(ARHGAP6);ENSG00000048540(LMO3);ENS…
GO:0045740	positive regulation of DNA replication	9	40	0.0264370948343179	0.330776756288854	ENSG00000006634(DBF4);ENSG00000111087(GLI1);ENSG00000129173(E2F8);ENSG00000132646(PCNA);ENSG00000135829(DHX9);ENSG00000161692(DBF4B);ENSG00000165891(E2F7);ENSG00000170312(CDK1);ENSG00000176208(ATAD5)
GO:0060412	ventricular septum morphogenesis	9	40	0.0264370948343179	0.330776756288854	ENSG00000066468(FGFR2);ENSG00000069702(TGFBR3);ENSG00000092969(TGFB2);ENSG00000109685(NSD2);ENSG00000124766(SOX4);ENSG00000157240(FZD1);ENSG00000164442(CITED2);ENSG00000183691(NOG);ENSG00000184347(SLIT3)
GO:2000772	regulation of cellular senescence	9	40	0.0264370948343179	0.330776756288854	ENSG00000071246(VASH1);ENSG00000080839(RBL1);ENSG00000081181(ARG2);ENSG00000090238(YPEL3);ENSG00000112029(FBXO5);ENSG00000113916(BCL6);ENSG00000126453(BCL2L12);ENSG00000164362(TERT);ENSG00000198839(ZNF277)
GO:0050819	negative regulation of coagulation	11	53	0.0265679779863463	0.331977533077749	ENSG00000078401(EDN1);ENSG00000079385(CEACAM1);ENSG00000104368(PLAT);ENSG00000109072(VTN);ENSG00000130203(APOE);ENSG00000131187(F12);ENSG00000140873(ADAMTS18);ENSG00000149131(SERPING1);ENSG00000167711(SERPINF2);ENSG00000183044(ABAT);ENSG00000184500(PROS1)
GO:2001022	positive regulation of response to DNA damage stimulus	27	168	0.0267851851631657	0.334252395953468	ENSG00000012048(BRCA1);ENSG00000029363(BCLAF1);ENSG00000071243(ING3);ENSG00000075624(ACTB);ENSG00000082014(SMARCD3);ENSG00000089280(FUS);ENSG00000100726(TELO2);ENSG00000110987(BCL7A);ENSG00000111206(FOXM1);ENSG00000111247(RAD51AP1);ENSG00000111602(TIMELESS);ENSG00000111653(ING4);ENSG00000132646(PCNA);ENSG00000135829(DHX9);ENSG00000136518(ACTL6A);ENSG00000141499(WRAP53);ENSG00000149311(ATM);ENSG00…
GO:0008217	regulation of blood pressure	30	191	0.0271852133832686	0.338044760384157	ENSG00000005187(ACSM3);ENSG00000069431(ABCC9);ENSG00000071242(RPS6KA2);ENSG00000073756(PTGS2);ENSG00000078401(EDN1);ENSG00000107796(ACTA2);ENSG00000108684(ASIC2);ENSG00000111319(SCNN1A);ENSG00000112096(SOD2);ENSG00000113389(NPR3);ENSG00000118515(SGK1);ENSG00000122585(NPY);ENSG00000125510(OPRL1);ENSG00000129991(TNNI3);ENSG00000134548(SPX);ENSG00000138792(ENPEP);ENSG00000151490(PTPRO);ENSG000001516…
GO:0042176	regulation of protein catabolic process	57	404	0.0273248735447514	0.338044760384157	ENSG00000007944(MYLIP);ENSG00000039068(CDH1);ENSG00000068903(SIRT2);ENSG00000080824(HSP90AA1);ENSG00000087191(PSMC5);ENSG00000087586(AURKA);ENSG00000100083(GGA1);ENSG00000100519(PSMC6);ENSG00000100764(PSMC1);ENSG00000100911(PSME2);ENSG00000101447(FAM83D);ENSG00000105373(NOP53);ENSG00000108306(FBXL20);ENSG00000111667(USP5);ENSG00000112293(GPLD1);ENSG00000114423(CBLB);ENSG00000115539(PDCL3);ENSG000…
GO:0010042	response to manganese ion	6	22	0.0273379346656238	0.338044760384157	ENSG00000044574(HSPA5);ENSG00000072274(TFRC);ENSG00000073756(PTGS2);ENSG00000112096(SOD2);ENSG00000185345(PRKN);ENSG00000188906(LRRK2)
GO:0044342	type B pancreatic cell proliferation	6	22	0.0273379346656238	0.338044760384157	ENSG00000054356(PTPRN);ENSG00000089685(BIRC5);ENSG00000104332(SFRP1);ENSG00000146674(IGFBP3);ENSG00000149577(SIDT2);ENSG00000163623(NKX6-1)
GO:0060575	intestinal epithelial cell differentiation	6	22	0.0273379346656238	0.338044760384157	ENSG00000106004(HOXA5);ENSG00000109705(NKX3-2);ENSG00000122585(NPY);ENSG00000130700(GATA5);ENSG00000141448(GATA6);ENSG00000176890(TYMS)
GO:0061318	renal filtration cell differentiation	6	22	0.0273379346656238	0.338044760384157	ENSG00000101384(JAG1);ENSG00000151490(PTPRO);ENSG00000151617(EDNRA);ENSG00000172037(LAMB2);ENSG00000187391(MAGI2);ENSG00000272398(CD24)
GO:0072112	glomerular visceral epithelial cell differentiation	6	22	0.0273379346656238	0.338044760384157	ENSG00000101384(JAG1);ENSG00000151490(PTPRO);ENSG00000151617(EDNRA);ENSG00000172037(LAMB2);ENSG00000187391(MAGI2);ENSG00000272398(CD24)
GO:0050896	response to stimulus	1006	8814	0.02742358205415	0.338409685224399	ENSG00000000971(CFH);ENSG00000003137(CYP26B1);ENSG00000004777(ARHGAP33);ENSG00000004799(PDK4);ENSG00000005882(PDK2);ENSG00000005961(ITGA2B);ENSG00000006534(ALDH3B1);ENSG00000007047(MARK4);ENSG00000007516(BAIAP3);ENSG00000007968(E2F2);ENSG00000008517(IL32);ENSG00000011485(PPP5C);ENSG00000012048(BRCA1);ENSG00000012171(SEMA3B);ENSG00000012504(NR1H4);ENSG00000012779(ALOX5);ENSG00000012822(CALCOCO1);E…
GO:0048565	digestive tract development	22	131	0.0274386231263026	0.338409685224399	ENSG00000066405(CLDN18);ENSG00000066468(FGFR2);ENSG00000092969(TGFB2);ENSG00000104332(SFRP1);ENSG00000106004(HOXA5);ENSG00000106031(HOXA13);ENSG00000109705(NKX3-2);ENSG00000111087(GLI1);ENSG00000122585(NPY);ENSG00000128602(SMO);ENSG00000130700(GATA5);ENSG00000130707(ASS1);ENSG00000135541(AHI1);ENSG00000137273(FOXF2);ENSG00000141448(GATA6);ENSG00000141519(CCDC40);ENSG00000164690(SHH);ENSG000001668…
GO:0010604	positive regulation of macromolecule metabolic process	416	3501	0.0275600950929657	0.338829539696839	ENSG00000003137(CYP26B1);ENSG00000006459(KDM7A);ENSG00000006634(DBF4);ENSG00000007944(MYLIP);ENSG00000007968(E2F2);ENSG00000008517(IL32);ENSG00000012048(BRCA1);ENSG00000012504(NR1H4);ENSG00000012822(CALCOCO1);ENSG00000015475(BID);ENSG00000018236(CNTN1);ENSG00000019549(SNAI2);ENSG00000025434(NR1H3);ENSG00000029363(BCLAF1);ENSG00000034152(MAP2K3);ENSG00000039068(CDH1);ENSG00000044574(HSPA5);ENSG000…
GO:0051973	positive regulation of telomerase activity	8	34	0.0275882450363279	0.338829539696839	ENSG00000080824(HSP90AA1);ENSG00000110958(PTGES3);ENSG00000117650(NEK2);ENSG00000130826(DKC1);ENSG00000141499(WRAP53);ENSG00000147421(HMBOX1);ENSG00000166226(CCT2);ENSG00000178999(AURKB)
GO:1901701	cellular response to oxygen-containing compound	147	1155	0.0276182013064615	0.338829539696839	ENSG00000003137(CYP26B1);ENSG00000004799(PDK4);ENSG00000005882(PDK2);ENSG00000007516(BAIAP3);ENSG00000012048(BRCA1);ENSG00000012504(NR1H4);ENSG00000019549(SNAI2);ENSG00000025039(RRAGD);ENSG00000025434(NR1H3);ENSG00000034152(MAP2K3);ENSG00000039068(CDH1);ENSG00000044574(HSPA5);ENSG00000051180(RAD51);ENSG00000054356(PTPRN);ENSG00000061918(GUCY1B1);ENSG00000066468(FGFR2);ENSG00000068903(SIRT2);ENSG0…
GO:0048255	mRNA stabilization	12	60	0.0276508279319326	0.338829539696839	ENSG00000066044(ELAVL1);ENSG00000089280(FUS);ENSG00000101412(E2F1);ENSG00000112773(TENT5A);ENSG00000128016(ZFP36);ENSG00000135316(SYNCRIP);ENSG00000135829(DHX9);ENSG00000151014(NOCT);ENSG00000168646(AXIN2);ENSG00000183508(TENT5C);ENSG00000263528(IKBKE);ENSG00000270647(TAF15)
GO:0051145	smooth muscle cell differentiation	12	60	0.0276508279319326	0.338829539696839	ENSG00000066468(FGFR2);ENSG00000105088(OLFM2);ENSG00000112096(SOD2);ENSG00000116761(CTH);ENSG00000125398(SOX9);ENSG00000130816(DNMT1);ENSG00000131196(NFATC1);ENSG00000141448(GATA6);ENSG00000151617(EDNRA);ENSG00000164690(SHH);ENSG00000166831(RBPMS2);ENSG00000168743(NPNT)
GO:0051640	organelle localization	75	551	0.0276867180068653	0.338832691798304	ENSG00000007255(TRAPPC6A);ENSG00000040275(SPDL1);ENSG00000058453(CROCC);ENSG00000066279(ASPM);ENSG00000073350(LLGL2);ENSG00000076382(SPAG5);ENSG00000078018(MAP2);ENSG00000079616(KIF22);ENSG00000080986(NDC80);ENSG00000086827(ZW10);ENSG00000089685(BIRC5);ENSG00000090273(NUDC);ENSG00000099365(STX1B);ENSG00000101367(MAPRE1);ENSG00000101447(FAM83D);ENSG00000104953(TLE6);ENSG00000107949(BCCIP);ENSG0000…
GO:0009719	response to endogenous stimulus	195	1567	0.0280192308367508	0.341803991945636	ENSG00000004799(PDK4);ENSG00000005882(PDK2);ENSG00000012048(BRCA1);ENSG00000012504(NR1H4);ENSG00000012822(CALCOCO1);ENSG00000019549(SNAI2);ENSG00000025039(RRAGD);ENSG00000025434(NR1H3);ENSG00000033170(FUT8);ENSG00000039068(CDH1);ENSG00000044574(HSPA5);ENSG00000048540(LMO3);ENSG00000051180(RAD51);ENSG00000060656(PTPRU);ENSG00000066468(FGFR2);ENSG00000068078(FGFR3);ENSG00000068903(SIRT2);ENSG000000…
GO:0060284	regulation of cell development	68	494	0.0280710295772469	0.341803991945636	ENSG00000006837(CDKL3);ENSG00000012171(SEMA3B);ENSG00000020181(ADGRA2);ENSG00000058404(CAMK2B);ENSG00000066279(ASPM);ENSG00000066405(CLDN18);ENSG00000068903(SIRT2);ENSG00000069812(HES2);ENSG00000075702(WDR62);ENSG00000078018(MAP2);ENSG00000082014(SMARCD3);ENSG00000083290(ULK2);ENSG00000087087(SRRT);ENSG00000087586(AURKA);ENSG00000089820(ARHGAP4);ENSG00000095539(SEMA4G);ENSG00000101412(E2F1);ENSG0…
GO:0030878	thyroid gland development	7	28	0.0280732903259587	0.341803991945636	ENSG00000076864(RAP1GAP);ENSG00000078401(EDN1);ENSG00000106004(HOXA5);ENSG00000128652(HOXD3);ENSG00000151617(EDNRA);ENSG00000163666(HESX1);ENSG00000164690(SHH)
GO:0034123	positive regulation of toll-like receptor signaling pathway	7	28	0.0280732903259587	0.341803991945636	ENSG00000025434(NR1H3);ENSG00000068079(IFI35);ENSG00000137462(TLR2);ENSG00000164251(F2RL1);ENSG00000187554(TLR5);ENSG00000189403(HMGB1);ENSG00000243414(TICAM2)
GO:0003206	cardiac chamber morphogenesis	21	124	0.0282344690202946	0.343326810631689	ENSG00000060718(COL11A1);ENSG00000066468(FGFR2);ENSG00000069702(TGFBR3);ENSG00000082014(SMARCD3);ENSG00000092969(TGFB2);ENSG00000101384(JAG1);ENSG00000105877(DNAH11);ENSG00000109685(NSD2);ENSG00000114854(TNNC1);ENSG00000124766(SOX4);ENSG00000128602(SMO);ENSG00000129991(TNNI3);ENSG00000137834(SMAD6);ENSG00000141448(GATA6);ENSG00000151617(EDNRA);ENSG00000157240(FZD1);ENSG00000162496(DHRS3);ENSG0000…
GO:1903035	negative regulation of response to wounding	16	88	0.0285390563276186	0.346587339232855	ENSG00000012779(ALOX5);ENSG00000078401(EDN1);ENSG00000079385(CEACAM1);ENSG00000104368(PLAT);ENSG00000109072(VTN);ENSG00000118785(SPP1);ENSG00000130203(APOE);ENSG00000131187(F12);ENSG00000140873(ADAMTS18);ENSG00000149131(SERPING1);ENSG00000165215(CLDN3);ENSG00000167711(SERPINF2);ENSG00000183044(ABAT);ENSG00000183762(KREMEN1);ENSG00000184500(PROS1);ENSG00000196581(AJAP1)
GO:0072078	nephron tubule morphogenesis	14	74	0.0286259750886472	0.34719948611983	ENSG00000100625(SIX4);ENSG00000113578(FGF1);ENSG00000125398(SOX9);ENSG00000126562(WNK4);ENSG00000128602(SMO);ENSG00000134245(WNT2B);ENSG00000135541(AHI1);ENSG00000164690(SHH);ENSG00000168743(NPNT);ENSG00000171791(BCL2);ENSG00000183691(NOG);ENSG00000185630(PBX1);ENSG00000185920(PTCH1);ENSG00000248905(FMN1)
GO:0090342	regulation of cell aging	10	47	0.028671341263731	0.347306731308049	ENSG00000071246(VASH1);ENSG00000080839(RBL1);ENSG00000081181(ARG2);ENSG00000090238(YPEL3);ENSG00000111206(FOXM1);ENSG00000112029(FBXO5);ENSG00000113916(BCL6);ENSG00000126453(BCL2L12);ENSG00000164362(TERT);ENSG00000198839(ZNF277)
GO:0060249	anatomical structure homeostasis	47	325	0.0288331777007331	0.348822756687367	ENSG00000004799(PDK4);ENSG00000006611(USH1C);ENSG00000042317(SPATA7);ENSG00000058453(CROCC);ENSG00000066405(CLDN18);ENSG00000072274(TFRC);ENSG00000073756(PTGS2);ENSG00000075624(ACTB);ENSG00000077585(GPR137B);ENSG00000078804(TP53INP2);ENSG00000092529(CAPN3);ENSG00000095397(WHRN);ENSG00000102879(CORO1A);ENSG00000103811(CTSH);ENSG00000105289(TJP3);ENSG00000106031(HOXA13);ENSG00000106688(SLC1A1);ENSG…
GO:0009991	response to extracellular stimulus	68	495	0.0291687958487745	0.35243466293011	ENSG00000003137(CYP26B1);ENSG00000004799(PDK4);ENSG00000005882(PDK2);ENSG00000012504(NR1H4);ENSG00000019549(SNAI2);ENSG00000025039(RRAGD);ENSG00000044574(HSPA5);ENSG00000066735(KIF26A);ENSG00000068903(SIRT2);ENSG00000072274(TFRC);ENSG00000073756(PTGS2);ENSG00000080293(SCTR);ENSG00000083290(ULK2);ENSG00000101670(LIPG);ENSG00000101945(SUV39H1);ENSG00000104332(SFRP1);ENSG00000106268(NUDT1);ENSG00000…
GO:0034470	ncRNA processing	56	398	0.0298564402084908	0.354871790245919	ENSG00000037897(METTL1);ENSG00000053372(MRTO4);ENSG00000055044(NOP58);ENSG00000065268(WDR18);ENSG00000068438(FTSJ1);ENSG00000087087(SRRT);ENSG00000088205(DDX18);ENSG00000101361(NOP56);ENSG00000101945(SUV39H1);ENSG00000104356(POP1);ENSG00000104626(ERI1);ENSG00000105373(NOP53);ENSG00000107371(EXOSC3);ENSG00000107614(TRDMT1);ENSG00000110060(PUS3);ENSG00000113460(BRIX1);ENSG00000114767(RRP9);ENSG0000…
GO:0009612	response to mechanical stimulus	32	208	0.0300869150141559	0.354871790245919	ENSG00000060718(COL11A1);ENSG00000073756(PTGS2);ENSG00000078401(EDN1);ENSG00000095015(MAP3K1);ENSG00000095397(WHRN);ENSG00000103335(PIEZO1);ENSG00000108684(ASIC2);ENSG00000108821(COL1A1);ENSG00000111199(TRPV4);ENSG00000117394(SLC2A1);ENSG00000118898(PPL);ENSG00000120899(PTK2B);ENSG00000123700(KCNJ2);ENSG00000125347(IRF1);ENSG00000125398(SOX9);ENSG00000130956(HABP4);ENSG00000132932(ATP8A2);ENSG000…
GO:0048469	cell maturation	29	185	0.030173251470201	0.354871790245919	ENSG00000068903(SIRT2);ENSG00000071242(RPS6KA2);ENSG00000071539(TRIP13);ENSG00000078401(EDN1);ENSG00000087586(AURKA);ENSG00000091129(NRCAM);ENSG00000106004(HOXA5);ENSG00000112029(FBXO5);ENSG00000115112(TFCP2L1);ENSG00000116016(EPAS1);ENSG00000116455(WDR77);ENSG00000118193(KIF14);ENSG00000120899(PTK2B);ENSG00000125730(C3);ENSG00000125864(BFSP1);ENSG00000129757(CDKN1C);ENSG00000135414(GDF11);ENSG00…
GO:1903320	regulation of protein modification by small protein conjugation or removal	38	255	0.0305920472471718	0.354871790245919	ENSG00000012048(BRCA1);ENSG00000044574(HSPA5);ENSG00000063244(U2AF2);ENSG00000080824(HSP90AA1);ENSG00000092529(CAPN3);ENSG00000100302(RASD2);ENSG00000105373(NOP53);ENSG00000108106(UBE2S);ENSG00000112029(FBXO5);ENSG00000114423(CBLB);ENSG00000116016(EPAS1);ENSG00000116661(FBXO2);ENSG00000117399(CDC20);ENSG00000120539(MASTL);ENSG00000124766(SOX4);ENSG00000133265(HSPBP1);ENSG00000137273(FOXF2);ENSG00…
GO:0060993	kidney morphogenesis	17	96	0.0309327947220609	0.354871790245919	ENSG00000100625(SIX4);ENSG00000113578(FGF1);ENSG00000124766(SOX4);ENSG00000125398(SOX9);ENSG00000126562(WNK4);ENSG00000128602(SMO);ENSG00000134245(WNT2B);ENSG00000135541(AHI1);ENSG00000138759(FRAS1);ENSG00000164690(SHH);ENSG00000168743(NPNT);ENSG00000171791(BCL2);ENSG00000183691(NOG);ENSG00000185630(PBX1);ENSG00000185920(PTCH1);ENSG00000188906(LRRK2);ENSG00000248905(FMN1)
GO:0044087	regulation of cellular component biogenesis	125	973	0.0313419719096879	0.354871790245919	ENSG00000006747(SCIN);ENSG00000007047(MARK4);ENSG00000011426(ANLN);ENSG00000012048(BRCA1);ENSG00000015475(BID);ENSG00000019549(SNAI2);ENSG00000035115(SH3YL1);ENSG00000044574(HSPA5);ENSG00000047648(ARHGAP6);ENSG00000058453(CROCC);ENSG00000067798(NAV3);ENSG00000068903(SIRT2);ENSG00000068971(PPP2R5B);ENSG00000072274(TFRC);ENSG00000075651(PLD1);ENSG00000076382(SPAG5);ENSG00000076716(GPC4);ENSG0000007…
GO:0098657	import into cell	35	232	0.0313756734694467	0.354871790245919	ENSG00000010379(SLC6A13);ENSG00000069431(ABCC9);ENSG00000071967(CYBRD1);ENSG00000075624(ACTB);ENSG00000103257(SLC7A5);ENSG00000106688(SLC1A1);ENSG00000110195(FOLR1);ENSG00000111181(SLC6A12);ENSG00000111199(TRPV4);ENSG00000111319(SCNN1A);ENSG00000117152(RGS4);ENSG00000117394(SLC2A1);ENSG00000121361(KCNJ8);ENSG00000123700(KCNJ2);ENSG00000126562(WNK4);ENSG00000127561(SYNGR3);ENSG00000130304(SLC27A1)…
GO:0060485	mesenchyme development	43	295	0.0314596630310581	0.354871790245919	ENSG00000012171(SEMA3B);ENSG00000019549(SNAI2);ENSG00000065361(ERBB3);ENSG00000066468(FGFR2);ENSG00000069702(TGFBR3);ENSG00000070814(TCOF1);ENSG00000078401(EDN1);ENSG00000092969(TGFB2);ENSG00000095539(SEMA4G);ENSG00000100625(SIX4);ENSG00000101384(JAG1);ENSG00000101447(FAM83D);ENSG00000104332(SFRP1);ENSG00000106004(HOXA5);ENSG00000107796(ACTA2);ENSG00000108821(COL1A1);ENSG00000110195(FOLR1);ENSG00…
GO:0016114	terpenoid biosynthetic process	5	17	0.0315219382008749	0.354871790245919	ENSG00000112972(HMGCS1);ENSG00000143320(CRABP2);ENSG00000160285(LSS);ENSG00000160752(FDPS);ENSG00000196139(AKR1C3)
GO:0033599	regulation of mammary gland epithelial cell proliferation	5	17	0.0315219382008749	0.354871790245919	ENSG00000106004(HOXA5);ENSG00000135439(AGAP2);ENSG00000139618(BRCA2);ENSG00000173531(MST1);ENSG00000183856(IQGAP3)
GO:0045217	cell-cell junction maintenance	5	17	0.0315219382008749	0.354871790245919	ENSG00000095397(WHRN);ENSG00000164251(F2RL1);ENSG00000166689(PLEKHA7);ENSG00000181104(F2R);ENSG00000196415(PRTN3)
GO:0070200	establishment of protein localization to telomere	5	17	0.0315219382008749	0.354871790245919	ENSG00000130826(DKC1);ENSG00000139618(BRCA2);ENSG00000141499(WRAP53);ENSG00000164362(TERT);ENSG00000166226(CCT2)
GO:0090398	cellular senescence	15	82	0.0316769387908153	0.354871790245919	ENSG00000034152(MAP2K3);ENSG00000071246(VASH1);ENSG00000080839(RBL1);ENSG00000081181(ARG2);ENSG00000090238(YPEL3);ENSG00000109339(MAPK10);ENSG00000112029(FBXO5);ENSG00000113916(BCL6);ENSG00000126453(BCL2L12);ENSG00000149311(ATM);ENSG00000153246(PLA2R1);ENSG00000164362(TERT);ENSG00000179218(CALR);ENSG00000188486(H2AX);ENSG00000198839(ZNF277)
GO:0040013	negative regulation of locomotion	48	335	0.0316841067521841	0.354871790245919	ENSG00000012171(SEMA3B);ENSG00000039068(CDH1);ENSG00000060656(PTPRU);ENSG00000067798(NAV3);ENSG00000071246(VASH1);ENSG00000089820(ARHGAP4);ENSG00000095539(SEMA4G);ENSG00000101384(JAG1);ENSG00000104332(SFRP1);ENSG00000108840(HDAC5);ENSG00000110880(CORO1C);ENSG00000111348(ARHGDIB);ENSG00000112902(SEMA5A);ENSG00000113657(DPYSL3);ENSG00000122707(RECK);ENSG00000123384(LRP1);ENSG00000123610(TNFAIP6);EN…
GO:0046209	nitric oxide metabolic process	14	75	0.031772956578719	0.354871790245919	ENSG00000073756(PTGS2);ENSG00000078401(EDN1);ENSG00000080824(HSP90AA1);ENSG00000081181(ARG2);ENSG00000103018(CYB5B);ENSG00000112096(SOD2);ENSG00000120899(PTK2B);ENSG00000122585(NPY);ENSG00000124212(PTGIS);ENSG00000130707(ASS1);ENSG00000137462(TLR2);ENSG00000163661(PTX3);ENSG00000171105(INSR);ENSG00000187554(TLR5)
GO:0001525	angiogenesis	71	522	0.0319049487750245	0.354871790245919	ENSG00000005961(ITGA2B);ENSG00000007968(E2F2);ENSG00000012048(BRCA1);ENSG00000012779(ALOX5);ENSG00000020181(ADGRA2);ENSG00000021645(NRXN3);ENSG00000025708(TYMP);ENSG00000066468(FGFR2);ENSG00000071246(VASH1);ENSG00000073756(PTGS2);ENSG00000078401(EDN1);ENSG00000079385(CEACAM1);ENSG00000091129(NRCAM);ENSG00000092969(TGFB2);ENSG00000101384(JAG1);ENSG00000103811(CTSH);ENSG00000104332(SFRP1);ENSG00000…
GO:0007612	learning	24	148	0.0320748069227292	0.354871790245919	ENSG00000021645(NRXN3);ENSG00000073756(PTGS2);ENSG00000106688(SLC1A1);ENSG00000124406(ATP8A1);ENSG00000124788(ATXN1);ENSG00000125510(OPRL1);ENSG00000132535(DLG4);ENSG00000137462(TLR2);ENSG00000137843(PAK6);ENSG00000146242(TPBG);ENSG00000151012(SLC7A11);ENSG00000154146(NRGN);ENSG00000155886(SLC24A2);ENSG00000159388(BTG2);ENSG00000160469(BRSK1);ENSG00000169220(RGS14);ENSG00000171105(INSR);ENSG00000…
GO:0001662	behavioral fear response	8	35	0.0324393214578746	0.354871790245919	ENSG00000106688(SLC1A1);ENSG00000108306(FBXL20);ENSG00000114867(EIF4G1);ENSG00000130203(APOE);ENSG00000170485(NPAS2);ENSG00000171791(BCL2);ENSG00000197635(DPP4);ENSG00000251322(SHANK3)
GO:0002335	mature B cell differentiation	8	35	0.0324393214578746	0.354871790245919	ENSG00000069399(BCL3);ENSG00000079112(CDH17);ENSG00000100060(MFNG);ENSG00000106003(LFNG);ENSG00000111203(ITFG2);ENSG00000120899(PTK2B);ENSG00000147251(DOCK11);ENSG00000198719(DLL1)
GO:0035633	maintenance of blood-brain barrier	8	35	0.0324393214578746	0.354871790245919	ENSG00000073756(PTGS2);ENSG00000075624(ACTB);ENSG00000105289(TJP3);ENSG00000106688(SLC1A1);ENSG00000149564(ESAM);ENSG00000165215(CLDN3);ENSG00000168389(MFSD2A);ENSG00000196569(LAMA2)
GO:0043243	positive regulation of protein-containing complex disassembly	8	35	0.0324393214578746	0.354871790245919	ENSG00000109265(CRACD);ENSG00000111199(TRPV4);ENSG00000112902(SEMA5A);ENSG00000132507(EIF5A);ENSG00000132688(NES);ENSG00000164251(F2RL1);ENSG00000171105(INSR);ENSG00000241360(PDXP)
GO:0001957	intramembranous ossification	3	7	0.0327357782445544	0.354871790245919	ENSG00000108821(COL1A1);ENSG00000143387(CTSK);ENSG00000168646(AXIN2)
GO:0002069	columnar/cuboidal epithelial cell maturation	3	7	0.0327357782445544	0.354871790245919	ENSG00000106004(HOXA5);ENSG00000163623(NKX6-1);ENSG00000176890(TYMS)
GO:0010216	maintenance of DNA methylation	3	7	0.0327357782445544	0.354871790245919	ENSG00000119969(HELLS);ENSG00000130816(DNMT1);ENSG00000276043(UHRF1)
GO:0030046	parallel actin filament bundle assembly	3	7	0.0327357782445544	0.354871790245919	ENSG00000006611(USH1C);ENSG00000155816(FMN2);ENSG00000187017(ESPN)
GO:0032466	negative regulation of cytokinesis	3	7	0.0327357782445544	0.354871790245919	ENSG00000129173(E2F8);ENSG00000165891(E2F7);ENSG00000178999(AURKB)
GO:0035519	protein K29-linked ubiquitination	3	7	0.0327357782445544	0.354871790245919	ENSG00000077152(UBE2T);ENSG00000108106(UBE2S);ENSG00000185345(PRKN)
GO:0036072	direct ossification	3	7	0.0327357782445544	0.354871790245919	ENSG00000108821(COL1A1);ENSG00000143387(CTSK);ENSG00000168646(AXIN2)
GO:0043634	polyadenylation-dependent ncRNA catabolic process	3	7	0.0327357782445544	0.354871790245919	ENSG00000107371(EXOSC3);ENSG00000120699(EXOSC8);ENSG00000130713(EXOSC2)
GO:0044806	G-quadruplex DNA unwinding	3	7	0.0327357782445544	0.354871790245919	ENSG00000122566(HNRNPA2B1);ENSG00000135829(DHX9);ENSG00000197299(BLM)
GO:0048312	intracellular distribution of mitochondria	3	7	0.0327357782445544	0.354871790245919	ENSG00000180535(BHLHA15);ENSG00000186868(MAPT);ENSG00000188906(LRRK2)
GO:0051305	chromosome movement towards spindle pole	3	7	0.0327357782445544	0.354871790245919	ENSG00000126787(DLGAP5);ENSG00000138778(CENPE);ENSG00000155816(FMN2)
GO:0061669	spontaneous neurotransmitter secretion	3	7	0.0327357782445544	0.354871790245919	ENSG00000099365(STX1B);ENSG00000149927(DOC2A);ENSG00000185345(PRKN)
GO:0071314	cellular response to cocaine	3	7	0.0327357782445544	0.354871790245919	ENSG00000106688(SLC1A1);ENSG00000145386(CCNA2);ENSG00000198959(TGM2)
GO:0098838	folate transmembrane transport	3	7	0.0327357782445544	0.354871790245919	ENSG00000110195(FOLR1);ENSG00000164933(SLC25A32);ENSG00000173638(SLC19A1)
GO:1903431	positive regulation of cell maturation	3	7	0.0327357782445544	0.354871790245919	ENSG00000068903(SIRT2);ENSG00000087586(AURKA);ENSG00000171791(BCL2)
GO:1905049	negative regulation of metallopeptidase activity	3	7	0.0327357782445544	0.354871790245919	ENSG00000122707(RECK);ENSG00000123384(LRP1);ENSG00000137642(SORL1)
GO:1905279	regulation of retrograde transport, endosome to Golgi	3	7	0.0327357782445544	0.354871790245919	ENSG00000054793(ATP9A);ENSG00000185345(PRKN);ENSG00000188906(LRRK2)
GO:1901654	response to ketone	30	194	0.0327723226727009	0.354871790245919	ENSG00000025434(NR1H3);ENSG00000069702(TGFBR3);ENSG00000078401(EDN1);ENSG00000092969(TGFB2);ENSG00000104332(SFRP1);ENSG00000104368(PLAT);ENSG00000106031(HOXA13);ENSG00000110063(DCPS);ENSG00000111319(SCNN1A);ENSG00000118515(SGK1);ENSG00000118785(SPP1);ENSG00000122420(PTGFR);ENSG00000125384(PTGER2);ENSG00000130707(ASS1);ENSG00000132646(PCNA);ENSG00000137462(TLR2);ENSG00000151632(AKR1C2);ENSG0000015…
GO:0007019	microtubule depolymerization	10	48	0.0327826429263884	0.354871790245919	ENSG00000067798(NAV3);ENSG00000088325(TPX2);ENSG00000111199(TRPV4);ENSG00000121621(KIF18A);ENSG00000142945(KIF2C);ENSG00000176771(NCKAP5);ENSG00000186185(KIF18B);ENSG00000186638(KIF24);ENSG00000258864(APC);ENSG00000270765(GAS2L2)
GO:0008038	neuron recognition	10	48	0.0327826429263884	0.354871790245919	ENSG00000085552(IGSF9);ENSG00000091129(NRCAM);ENSG00000095713(CRTAC1);ENSG00000108947(EFNB3);ENSG00000112902(SEMA5A);ENSG00000134115(CNTN6);ENSG00000138347(MYPN);ENSG00000154654(NCAM2);ENSG00000177103(DSCAML1);ENSG00000181754(AMIGO1)
GO:0006576	cellular biogenic amine metabolic process	18	104	0.0330991543241797	0.354871790245919	ENSG00000092969(TGFB2);ENSG00000105607(GCDH);ENSG00000106688(SLC1A1);ENSG00000115758(ODC1);ENSG00000116016(EPAS1);ENSG00000116649(SRM);ENSG00000116771(AGMAT);ENSG00000122585(NPY);ENSG00000131480(AOC2);ENSG00000132837(DMGDH);ENSG00000141504(SAT2);ENSG00000142920(AZIN2);ENSG00000151617(EDNRA);ENSG00000153982(GDPD1);ENSG00000164638(SLC29A4);ENSG00000169418(NPR1);ENSG00000183044(ABAT);ENSG00000185345…
GO:0035265	organ growth	25	156	0.033122231928588	0.354871790245919	ENSG00000066468(FGFR2);ENSG00000068078(FGFR3);ENSG00000069702(TGFBR3);ENSG00000078401(EDN1);ENSG00000092969(TGFB2);ENSG00000111087(GLI1);ENSG00000116678(LEPR);ENSG00000117152(RGS4);ENSG00000125398(SOX9);ENSG00000128602(SMO);ENSG00000130829(DUSP9);ENSG00000141448(GATA6);ENSG00000143369(ECM1);ENSG00000153094(BCL2L11);ENSG00000154556(SORBS2);ENSG00000164442(CITED2);ENSG00000164690(SHH);ENSG000001692…
GO:0002538	arachidonic acid metabolite production involved in inflammatory response	2	3	0.0333636954968821	0.354871790245919	ENSG00000012779(ALOX5);ENSG00000132965(ALOX5AP)
GO:0002540	leukotriene production involved in inflammatory response	2	3	0.0333636954968821	0.354871790245919	ENSG00000012779(ALOX5);ENSG00000132965(ALOX5AP)
GO:0003011	involuntary skeletal muscle contraction	2	3	0.0333636954968821	0.354871790245919	ENSG00000114854(TNNC1);ENSG00000132932(ATP8A2)
GO:0006208	pyrimidine nucleobase catabolic process	2	3	0.0333636954968821	0.354871790245919	ENSG00000119711(ALDH6A1);ENSG00000188641(DPYD)
GO:0006210	thymine catabolic process	2	3	0.0333636954968821	0.354871790245919	ENSG00000119711(ALDH6A1);ENSG00000188641(DPYD)
GO:0006808	regulation of nitrogen utilization	2	3	0.0333636954968821	0.354871790245919	ENSG00000012504(NR1H4);ENSG00000171791(BCL2)
GO:0007227	signal transduction downstream of smoothened	2	3	0.0333636954968821	0.354871790245919	ENSG00000128602(SMO);ENSG00000164690(SHH)
GO:0007228	positive regulation of hh target transcription factor activity	2	3	0.0333636954968821	0.354871790245919	ENSG00000128602(SMO);ENSG00000164690(SHH)
GO:0010046	response to mycotoxin	2	3	0.0333636954968821	0.354871790245919	ENSG00000130707(ASS1);ENSG00000223802(CERS1)
GO:0010636	positive regulation of mitochondrial fusion	2	3	0.0333636954968821	0.354871790245919	ENSG00000179598(PLD6);ENSG00000185345(PRKN)
GO:0010983	positive regulation of high-density lipoprotein particle clearance	2	3	0.0333636954968821	0.354871790245919	ENSG00000101670(LIPG);ENSG00000112293(GPLD1)
GO:0014038	regulation of Schwann cell differentiation	2	3	0.0333636954968821	0.354871790245919	ENSG00000122877(EGR2);ENSG00000170312(CDK1)
GO:0015878	biotin transport	2	3	0.0333636954968821	0.354871790245919	ENSG00000118777(ABCG2);ENSG00000130304(SLC27A1)
GO:0015882	L-ascorbic acid transmembrane transport	2	3	0.0333636954968821	0.354871790245919	ENSG00000170482(SLC23A1);ENSG00000213901(SLC23A3)
GO:0019482	beta-alanine metabolic process	2	3	0.0333636954968821	0.354871790245919	ENSG00000100024(UPB1);ENSG00000188641(DPYD)
GO:0019859	thymine metabolic process	2	3	0.0333636954968821	0.354871790245919	ENSG00000119711(ALDH6A1);ENSG00000188641(DPYD)
GO:0019860	uracil metabolic process	2	3	0.0333636954968821	0.354871790245919	ENSG00000176890(TYMS);ENSG00000188641(DPYD)
GO:0031508	pericentric heterochromatin assembly	2	3	0.0333636954968821	0.354871790245919	ENSG00000119969(HELLS);ENSG00000166582(CENPV)
GO:0032907	transforming growth factor beta3 production	2	3	0.0333636954968821	0.354871790245919	ENSG00000137507(LRRC32);ENSG00000272398(CD24)
GO:0032910	regulation of transforming growth factor beta3 production	2	3	0.0333636954968821	0.354871790245919	ENSG00000137507(LRRC32);ENSG00000272398(CD24)
GO:0033326	cerebrospinal fluid secretion	2	3	0.0333636954968821	0.354871790245919	ENSG00000143126(CELSR2);ENSG00000188687(SLC4A5)
GO:0033387	putrescine biosynthetic process from ornithine	2	3	0.0333636954968821	0.354871790245919	ENSG00000115758(ODC1);ENSG00000142920(AZIN2)
GO:0033979	box H/ACA RNA metabolic process	2	3	0.0333636954968821	0.354871790245919	ENSG00000130826(DKC1);ENSG00000166197(NOLC1)
GO:0034021	response to silicon dioxide	2	3	0.0333636954968821	0.354871790245919	ENSG00000112096(SOD2);ENSG00000164400(CSF2)
GO:0034421	post-translational protein acetylation	2	3	0.0333636954968821	0.354871790245919	ENSG00000136982(DSCC1);ENSG00000171320(ESCO2)
GO:0035990	tendon cell differentiation	2	3	0.0333636954968821	0.354871790245919	ENSG00000143869(GDF7);ENSG00000260428(SCX)
GO:0035992	tendon formation	2	3	0.0333636954968821	0.354871790245919	ENSG00000143869(GDF7);ENSG00000260428(SCX)
GO:0043111	replication fork arrest	2	3	0.0333636954968821	0.354871790245919	ENSG00000075131(TIPIN);ENSG00000111602(TIMELESS)
GO:0043335	protein unfolding	2	3	0.0333636954968821	0.354871790245919	ENSG00000080824(HSP90AA1);ENSG00000167772(ANGPTL4)
GO:0043988	histone H3-S28 phosphorylation	2	3	0.0333636954968821	0.354871790245919	ENSG00000162302(RPS6KA4);ENSG00000178999(AURKB)
GO:0044205	'de novo' UMP biosynthetic process	2	3	0.0333636954968821	0.354871790245919	ENSG00000102967(DHODH);ENSG00000114491(UMPS)
GO:0051795	positive regulation of timing of catagen	2	3	0.0333636954968821	0.354871790245919	ENSG00000069482(GAL);ENSG00000092969(TGFB2)
GO:0060024	rhythmic synaptic transmission	2	3	0.0333636954968821	0.354871790245919	ENSG00000078401(EDN1);ENSG00000196338(NLGN3)
GO:0060025	regulation of synaptic activity	2	3	0.0333636954968821	0.354871790245919	ENSG00000099365(STX1B);ENSG00000189056(RELN)
GO:0060160	negative regulation of dopamine receptor signaling pathway	2	3	0.0333636954968821	0.354871790245919	ENSG00000099864(PALM);ENSG00000117152(RGS4)
GO:0060523	prostate epithelial cord elongation	2	3	0.0333636954968821	0.354871790245919	ENSG00000066468(FGFR2);ENSG00000164690(SHH)
GO:0060574	intestinal epithelial cell maturation	2	3	0.0333636954968821	0.354871790245919	ENSG00000106004(HOXA5);ENSG00000176890(TYMS)
GO:0060935	cardiac fibroblast cell differentiation	2	3	0.0333636954968821	0.354871790245919	ENSG00000069702(TGFBR3);ENSG00000164056(SPRY1)
GO:0060936	cardiac fibroblast cell development	2	3	0.0333636954968821	0.354871790245919	ENSG00000069702(TGFBR3);ENSG00000164056(SPRY1)
GO:0060938	epicardium-derived cardiac fibroblast cell differentiation	2	3	0.0333636954968821	0.354871790245919	ENSG00000069702(TGFBR3);ENSG00000164056(SPRY1)
GO:0060939	epicardium-derived cardiac fibroblast cell development	2	3	0.0333636954968821	0.354871790245919	ENSG00000069702(TGFBR3);ENSG00000164056(SPRY1)
GO:0061771	response to caloric restriction	2	3	0.0333636954968821	0.354871790245919	ENSG00000068903(SIRT2);ENSG00000130203(APOE)
GO:0061792	secretory granule maturation	2	3	0.0333636954968821	0.354871790245919	ENSG00000007516(BAIAP3);ENSG00000054356(PTPRN)
GO:0071163	DNA replication preinitiation complex assembly	2	3	0.0333636954968821	0.354871790245919	ENSG00000093009(CDC45);ENSG00000112312(GMNN)
GO:0071930	negative regulation of transcription involved in G1/S transition of mitotic cell cycle	2	3	0.0333636954968821	0.354871790245919	ENSG00000101412(E2F1);ENSG00000165891(E2F7)
GO:0071932	replication fork reversal	2	3	0.0333636954968821	0.354871790245919	ENSG00000138658(ZGRF1);ENSG00000187790(FANCM)
GO:0086101	endothelin receptor signaling pathway involved in heart process	2	3	0.0333636954968821	0.354871790245919	ENSG00000078401(EDN1);ENSG00000151617(EDNRA)
GO:0090076	relaxation of skeletal muscle	2	3	0.0333636954968821	0.354871790245919	ENSG00000123700(KCNJ2);ENSG00000196296(ATP2A1)
GO:0090679	cell differentiation involved in phenotypic switching	2	3	0.0333636954968821	0.354871790245919	ENSG00000112096(SOD2);ENSG00000130816(DNMT1)
GO:0097010	eukaryotic translation initiation factor 4F complex assembly	2	3	0.0333636954968821	0.354871790245919	ENSG00000063046(EIF4B);ENSG00000114867(EIF4G1)
GO:0110032	positive regulation of G2/MI transition of meiotic cell cycle	2	3	0.0333636954968821	0.354871790245919	ENSG00000158402(CDC25C);ENSG00000164045(CDC25A)
GO:0140462	pericentric heterochromatin organization	2	3	0.0333636954968821	0.354871790245919	ENSG00000119969(HELLS);ENSG00000166582(CENPV)
GO:1900133	regulation of renin secretion into blood stream	2	3	0.0333636954968821	0.354871790245919	ENSG00000164251(F2RL1);ENSG00000181104(F2R)
GO:1900195	positive regulation of oocyte maturation	2	3	0.0333636954968821	0.354871790245919	ENSG00000068903(SIRT2);ENSG00000087586(AURKA)
GO:1901390	positive regulation of transforming growth factor beta activation	2	3	0.0333636954968821	0.354871790245919	ENSG00000141448(GATA6);ENSG00000168477(TNXB)
GO:1902988	neurofibrillary tangle assembly	2	3	0.0333636954968821	0.354871790245919	ENSG00000137642(SORL1);ENSG00000186868(MAPT)
GO:1904381	Golgi apparatus mannose trimming	2	3	0.0333636954968821	0.354871790245919	ENSG00000111885(MAN1A1);ENSG00000117643(MAN1C1)
GO:1904425	negative regulation of GTP binding	2	3	0.0333636954968821	0.354871790245919	ENSG00000076864(RAP1GAP);ENSG00000147894(C9orf72)
GO:1905420	vascular associated smooth muscle cell differentiation involved in phenotypic switching	2	3	0.0333636954968821	0.354871790245919	ENSG00000112096(SOD2);ENSG00000130816(DNMT1)
GO:1905463	negative regulation of DNA duplex unwinding	2	3	0.0333636954968821	0.354871790245919	ENSG00000073111(MCM2);ENSG00000131747(TOP2A)
GO:1905915	regulation of cell differentiation involved in phenotypic switching	2	3	0.0333636954968821	0.354871790245919	ENSG00000112096(SOD2);ENSG00000130816(DNMT1)
GO:1905930	regulation of vascular associated smooth muscle cell differentiation involved in phenotypic switching	2	3	0.0333636954968821	0.354871790245919	ENSG00000112096(SOD2);ENSG00000130816(DNMT1)
GO:1990502	dense core granule maturation	2	3	0.0333636954968821	0.354871790245919	ENSG00000007516(BAIAP3);ENSG00000054356(PTPRN)
GO:2000211	regulation of glutamate metabolic process	2	3	0.0333636954968821	0.354871790245919	ENSG00000012504(NR1H4);ENSG00000151012(SLC7A11)
GO:0060037	pharyngeal system development	7	29	0.0336157215552983	0.355614819485056	ENSG00000078401(EDN1);ENSG00000092969(TGFB2);ENSG00000100625(SIX4);ENSG00000110195(FOLR1);ENSG00000151617(EDNRA);ENSG00000183691(NOG);ENSG00000185920(PTCH1)
GO:0060441	epithelial tube branching involved in lung morphogenesis	7	29	0.0336157215552983	0.355614819485056	ENSG00000066468(FGFR2);ENSG00000103811(CTSH);ENSG00000106004(HOXA5);ENSG00000125398(SOX9);ENSG00000134245(WNT2B);ENSG00000164056(SPRY1);ENSG00000164690(SHH)
GO:0032682	negative regulation of chemokine production	6	23	0.0336579385357609	0.355614819485056	ENSG00000012504(NR1H4);ENSG00000081181(ARG2);ENSG00000082196(C1QTNF3);ENSG00000111331(OAS3);ENSG00000137764(MAP2K5);ENSG00000164251(F2RL1)
GO:0046697	decidualization	6	23	0.0336579385357609	0.355614819485056	ENSG00000073756(PTGS2);ENSG00000111424(VDR);ENSG00000118785(SPP1);ENSG00000164442(CITED2);ENSG00000171223(JUNB);ENSG00000187266(EPOR)
GO:0072311	glomerular epithelial cell differentiation	6	23	0.0336579385357609	0.355614819485056	ENSG00000101384(JAG1);ENSG00000151490(PTPRO);ENSG00000151617(EDNRA);ENSG00000172037(LAMB2);ENSG00000187391(MAGI2);ENSG00000272398(CD24)
GO:0097150	neuronal stem cell population maintenance	6	23	0.0336579385357609	0.355614819485056	ENSG00000066279(ASPM);ENSG00000087087(SRRT);ENSG00000101384(JAG1);ENSG00000144554(FANCD2);ENSG00000150907(FOXO1);ENSG00000198719(DLL1)
GO:0001706	endoderm formation	11	55	0.0341147844798287	0.358432177588834	ENSG00000060718(COL11A1);ENSG00000091136(LAMB1);ENSG00000100985(MMP9);ENSG00000102996(MMP15);ENSG00000109072(VTN);ENSG00000115414(FN1);ENSG00000135424(ITGA7);ENSG00000141448(GATA6);ENSG00000144810(COL8A1);ENSG00000166477(LEO1);ENSG00000183691(NOG)
GO:0003179	heart valve morphogenesis	11	55	0.0341147844798287	0.358432177588834	ENSG00000019549(SNAI2);ENSG00000092969(TGFB2);ENSG00000101384(JAG1);ENSG00000124766(SOX4);ENSG00000125398(SOX9);ENSG00000130700(GATA5);ENSG00000131196(NFATC1);ENSG00000137834(SMAD6);ENSG00000163638(ADAMTS9);ENSG00000184347(SLIT3);ENSG00000260428(SCX)
GO:0010332	response to gamma radiation	11	55	0.0341147844798287	0.358432177588834	ENSG00000044574(HSPA5);ENSG00000051180(RAD51);ENSG00000110108(TMEM109);ENSG00000112096(SOD2);ENSG00000139618(BRCA2);ENSG00000144554(FANCD2);ENSG00000149311(ATM);ENSG00000171791(BCL2);ENSG00000188486(H2AX);ENSG00000196419(XRCC6);ENSG00000196584(XRCC2)
GO:0044270	cellular nitrogen compound catabolic process	67	491	0.0341699719315719	0.358432177588834	ENSG00000025708(TYMP);ENSG00000029363(BCLAF1);ENSG00000041357(PSMA4);ENSG00000053372(MRTO4);ENSG00000066044(ELAVL1);ENSG00000087191(PSMC5);ENSG00000089280(FUS);ENSG00000099783(HNRNPM);ENSG00000100024(UPB1);ENSG00000100519(PSMC6);ENSG00000100567(PSMA3);ENSG00000100764(PSMC1);ENSG00000101412(E2F1);ENSG00000104356(POP1);ENSG00000104889(RNASEH2A);ENSG00000106268(NUDT1);ENSG00000106355(LSM5);ENSG00000…
GO:0060429	epithelium development	149	1181	0.0344275343650223	0.358432177588834	ENSG00000003137(CYP26B1);ENSG00000006611(USH1C);ENSG00000019549(SNAI2);ENSG00000041357(PSMA4);ENSG00000066468(FGFR2);ENSG00000069482(GAL);ENSG00000075624(ACTB);ENSG00000076716(GPC4);ENSG00000078401(EDN1);ENSG00000079385(CEACAM1);ENSG00000081181(ARG2);ENSG00000092969(TGFB2);ENSG00000095397(WHRN);ENSG00000100567(PSMA3);ENSG00000100625(SIX4);ENSG00000100985(MMP9);ENSG00000101115(SALL4);ENSG000001013…
GO:0002024	diet induced thermogenesis	4	12	0.0345653914027722	0.358432177588834	ENSG00000080293(SCTR);ENSG00000111199(TRPV4);ENSG00000137642(SORL1);ENSG00000162600(OMA1)
GO:0009143	nucleoside triphosphate catabolic process	4	12	0.0345653914027722	0.358432177588834	ENSG00000136159(NUDT15);ENSG00000154269(ENPP3);ENSG00000172594(SMPDL3A);ENSG00000179958(DCTPP1)
GO:0010635	regulation of mitochondrial fusion	4	12	0.0345653914027722	0.358432177588834	ENSG00000072274(TFRC);ENSG00000162600(OMA1);ENSG00000179598(PLD6);ENSG00000185345(PRKN)
GO:0032490	detection of molecule of bacterial origin	4	12	0.0345653914027722	0.358432177588834	ENSG00000073060(SCARB1);ENSG00000137462(TLR2);ENSG00000179954(SSC5D);ENSG00000224389(C4B)
GO:0035865	cellular response to potassium ion	4	12	0.0345653914027722	0.358432177588834	ENSG00000132535(DLG4);ENSG00000138380(CARF);ENSG00000171246(NPTX1);ENSG00000196557(CACNA1H)
GO:0060442	branching involved in prostate gland morphogenesis	4	12	0.0345653914027722	0.358432177588834	ENSG00000066468(FGFR2);ENSG00000104332(SFRP1);ENSG00000106031(HOXA13);ENSG00000164690(SHH)
GO:0060736	prostate gland growth	4	12	0.0345653914027722	0.358432177588834	ENSG00000066468(FGFR2);ENSG00000125398(SOX9);ENSG00000164690(SHH);ENSG00000197746(PSAP)
GO:0061309	cardiac neural crest cell development involved in outflow tract morphogenesis	4	12	0.0345653914027722	0.358432177588834	ENSG00000078401(EDN1);ENSG00000101384(JAG1);ENSG00000110195(FOLR1);ENSG00000151617(EDNRA)
GO:0071372	cellular response to follicle-stimulating hormone stimulus	4	12	0.0345653914027722	0.358432177588834	ENSG00000078401(EDN1);ENSG00000104368(PLAT);ENSG00000151617(EDNRA);ENSG00000184349(EFNA5)
GO:0071609	chemokine (C-C motif) ligand 5 production	4	12	0.0345653914027722	0.358432177588834	ENSG00000081181(ARG2);ENSG00000111199(TRPV4);ENSG00000111331(OAS3);ENSG00000243414(TICAM2)
GO:0071649	regulation of chemokine (C-C motif) ligand 5 production	4	12	0.0345653914027722	0.358432177588834	ENSG00000081181(ARG2);ENSG00000111199(TRPV4);ENSG00000111331(OAS3);ENSG00000243414(TICAM2)
GO:1903651	positive regulation of cytoplasmic transport	4	12	0.0345653914027722	0.358432177588834	ENSG00000078018(MAP2);ENSG00000137642(SORL1);ENSG00000153071(DAB2);ENSG00000185345(PRKN)
GO:0008406	gonad development	34	226	0.0346920154882761	0.359353349976054	ENSG00000044574(HSPA5);ENSG00000054356(PTPRN);ENSG00000066279(ASPM);ENSG00000092969(TGFB2);ENSG00000100625(SIX4);ENSG00000104332(SFRP1);ENSG00000106003(LFNG);ENSG00000106268(NUDT1);ENSG00000115884(SDC1);ENSG00000121621(KIF18A);ENSG00000123610(TNFAIP6);ENSG00000125398(SOX9);ENSG00000134245(WNT2B);ENSG00000134698(AGO4);ENSG00000136492(BRIP1);ENSG00000139618(BRCA2);ENSG00000141448(GATA6);ENSG0000014…
GO:0010629	negative regulation of gene expression	127	994	0.0348773855625859	0.360880369221577	ENSG00000012504(NR1H4);ENSG00000029363(BCLAF1);ENSG00000038945(MSR1);ENSG00000041357(PSMA4);ENSG00000053372(MRTO4);ENSG00000063244(U2AF2);ENSG00000066044(ELAVL1);ENSG00000067798(NAV3);ENSG00000068903(SIRT2);ENSG00000069399(BCL3);ENSG00000078401(EDN1);ENSG00000079385(CEACAM1);ENSG00000080839(RBL1);ENSG00000081181(ARG2);ENSG00000082196(C1QTNF3);ENSG00000087087(SRRT);ENSG00000087191(PSMC5);ENSG00000…
GO:0012501	programmed cell death	237	1942	0.0350594945311316	0.361291526982458	ENSG00000003137(CYP26B1);ENSG00000004799(PDK4);ENSG00000005882(PDK2);ENSG00000006747(SCIN);ENSG00000007047(MARK4);ENSG00000007968(E2F2);ENSG00000012048(BRCA1);ENSG00000012504(NR1H4);ENSG00000015475(BID);ENSG00000019549(SNAI2);ENSG00000029363(BCLAF1);ENSG00000044574(HSPA5);ENSG00000049249(TNFRSF9);ENSG00000054967(RELT);ENSG00000065361(ERBB3);ENSG00000066468(FGFR2);ENSG00000068078(FGFR3);ENSG000000…
GO:0008219	cell death	255	2099	0.0350889758025338	0.361291526982458	ENSG00000003137(CYP26B1);ENSG00000004799(PDK4);ENSG00000005882(PDK2);ENSG00000006747(SCIN);ENSG00000007047(MARK4);ENSG00000007968(E2F2);ENSG00000010379(SLC6A13);ENSG00000012048(BRCA1);ENSG00000012504(NR1H4);ENSG00000015475(BID);ENSG00000019549(SNAI2);ENSG00000029363(BCLAF1);ENSG00000044574(HSPA5);ENSG00000049249(TNFRSF9);ENSG00000054967(RELT);ENSG00000064205(CCN5);ENSG00000065361(ERBB3);ENSG00000…
GO:0072088	nephron epithelium morphogenesis	14	76	0.0351639837346391	0.361291526982458	ENSG00000100625(SIX4);ENSG00000113578(FGF1);ENSG00000125398(SOX9);ENSG00000126562(WNK4);ENSG00000128602(SMO);ENSG00000134245(WNT2B);ENSG00000135541(AHI1);ENSG00000164690(SHH);ENSG00000168743(NPNT);ENSG00000171791(BCL2);ENSG00000183691(NOG);ENSG00000185630(PBX1);ENSG00000185920(PTCH1);ENSG00000248905(FMN1)
GO:2001057	reactive nitrogen species metabolic process	14	76	0.0351639837346391	0.361291526982458	ENSG00000073756(PTGS2);ENSG00000078401(EDN1);ENSG00000080824(HSP90AA1);ENSG00000081181(ARG2);ENSG00000103018(CYB5B);ENSG00000112096(SOD2);ENSG00000120899(PTK2B);ENSG00000122585(NPY);ENSG00000124212(PTGIS);ENSG00000130707(ASS1);ENSG00000137462(TLR2);ENSG00000163661(PTX3);ENSG00000171105(INSR);ENSG00000187554(TLR5)
GO:0007004	telomere maintenance via telomerase	13	69	0.0351830848654702	0.361291526982458	ENSG00000080824(HSP90AA1);ENSG00000100726(TELO2);ENSG00000110958(PTGES3);ENSG00000117650(NEK2);ENSG00000130826(DKC1);ENSG00000140451(PIF1);ENSG00000141499(WRAP53);ENSG00000147421(HMBOX1);ENSG00000149311(ATM);ENSG00000164362(TERT);ENSG00000166226(CCT2);ENSG00000178999(AURKB);ENSG00000254093(PINX1)
GO:0030193	regulation of blood coagulation	13	69	0.0351830848654702	0.361291526982458	ENSG00000078401(EDN1);ENSG00000079385(CEACAM1);ENSG00000104368(PLAT);ENSG00000109072(VTN);ENSG00000130203(APOE);ENSG00000131187(F12);ENSG00000140873(ADAMTS18);ENSG00000149131(SERPING1);ENSG00000164251(F2RL1);ENSG00000167711(SERPINF2);ENSG00000181104(F2R);ENSG00000183044(ABAT);ENSG00000184500(PROS1)
GO:1902373	negative regulation of mRNA catabolic process	13	69	0.0351830848654702	0.361291526982458	ENSG00000066044(ELAVL1);ENSG00000089280(FUS);ENSG00000101412(E2F1);ENSG00000112773(TENT5A);ENSG00000128016(ZFP36);ENSG00000135316(SYNCRIP);ENSG00000135829(DHX9);ENSG00000151014(NOCT);ENSG00000168646(AXIN2);ENSG00000183508(TENT5C);ENSG00000197451(HNRNPAB);ENSG00000263528(IKBKE);ENSG00000270647(TAF15)
GO:0071364	cellular response to epidermal growth factor stimulus	9	42	0.0353912793538311	0.362646201913341	ENSG00000019549(SNAI2);ENSG00000108821(COL1A1);ENSG00000115053(NCL);ENSG00000124181(PLCG1);ENSG00000125398(SOX9);ENSG00000128016(ZFP36);ENSG00000128944(KNSTRN);ENSG00000153071(DAB2);ENSG00000166508(MCM7)
GO:2001222	regulation of neuron migration	9	42	0.0353912793538311	0.362646201913341	ENSG00000058404(CAMK2B);ENSG00000075702(WDR62);ENSG00000138182(KIF20B);ENSG00000147437(GNRH1);ENSG00000163623(NKX6-1);ENSG00000168038(ULK4);ENSG00000184194(GPR173);ENSG00000189056(RELN);ENSG00000205336(ADGRG1)
GO:0048640	negative regulation of developmental growth	18	105	0.0360076657973303	0.368565009759757	ENSG00000006837(CDKL3);ENSG00000012171(SEMA3B);ENSG00000068078(FGFR3);ENSG00000078018(MAP2);ENSG00000083290(ULK2);ENSG00000089820(ARHGAP4);ENSG00000095539(SEMA4G);ENSG00000112902(SEMA5A);ENSG00000117152(RGS4);ENSG00000118785(SPP1);ENSG00000130513(GDF15);ENSG00000143434(SEMA6C);ENSG00000164442(CITED2);ENSG00000167680(SEMA6B);ENSG00000177169(ULK1);ENSG00000183691(NOG);ENSG00000185920(PTCH1);ENSG000…
GO:1903825	organic acid transmembrane transport	24	150	0.0368609922944686	0.376819964955951	ENSG00000010379(SLC6A13);ENSG00000103257(SLC7A5);ENSG00000104888(SLC17A7);ENSG00000106688(SLC1A1);ENSG00000110195(FOLR1);ENSG00000111181(SLC6A12);ENSG00000117152(RGS4);ENSG00000117394(SLC2A1);ENSG00000130304(SLC27A1);ENSG00000131095(GFAP);ENSG00000139514(SLC7A1);ENSG00000142494(SLC47A1);ENSG00000147100(SLC16A2);ENSG00000151012(SLC7A11);ENSG00000156398(SFXN2);ENSG00000164638(SLC29A4);ENSG000001649…
GO:1902414	protein localization to cell junction	17	98	0.0368934049189179	0.376819964955951	ENSG00000075624(ACTB);ENSG00000076716(GPC4);ENSG00000082126(MPP4);ENSG00000099365(STX1B);ENSG00000105289(TJP3);ENSG00000108684(ASIC2);ENSG00000128849(CGNL1);ENSG00000132535(DLG4);ENSG00000138834(MAPK8IP3);ENSG00000139182(CLSTN3);ENSG00000155974(GRIP1);ENSG00000155980(KIF5A);ENSG00000167461(RAB8A);ENSG00000171246(NPTX1);ENSG00000183098(GPC6);ENSG00000186868(MAPT);ENSG00000189056(RELN)
GO:0051147	regulation of muscle cell differentiation	22	135	0.0370421833523344	0.377642745807914	ENSG00000003137(CYP26B1);ENSG00000066468(FGFR2);ENSG00000078401(EDN1);ENSG00000091136(LAMB1);ENSG00000103335(PIEZO1);ENSG00000105088(OLFM2);ENSG00000108840(HDAC5);ENSG00000110693(SOX6);ENSG00000112096(SOD2);ENSG00000116761(CTH);ENSG00000117152(RGS4);ENSG00000130816(DNMT1);ENSG00000131196(NFATC1);ENSG00000164690(SHH);ENSG00000166831(RBPMS2);ENSG00000168779(SHOX2);ENSG00000171791(BCL2);ENSG00000172…
GO:0009314	response to radiation	61	444	0.0370868692105432	0.377642745807914	ENSG00000012048(BRCA1);ENSG00000019549(SNAI2);ENSG00000044574(HSPA5);ENSG00000049246(PER3);ENSG00000051180(RAD51);ENSG00000069399(BCL3);ENSG00000072501(SMC1A);ENSG00000073756(PTGS2);ENSG00000075131(TIPIN);ENSG00000085999(RAD54L);ENSG00000100985(MMP9);ENSG00000104081(BMF);ENSG00000104332(SFRP1);ENSG00000108684(ASIC2);ENSG00000109339(MAPK10);ENSG00000110108(TMEM109);ENSG00000111247(RAD51AP1);ENSG00…
GO:0046700	heterocycle catabolic process	66	485	0.0370931038578811	0.377642745807914	ENSG00000025708(TYMP);ENSG00000029363(BCLAF1);ENSG00000041357(PSMA4);ENSG00000053372(MRTO4);ENSG00000066044(ELAVL1);ENSG00000087191(PSMC5);ENSG00000089280(FUS);ENSG00000099783(HNRNPM);ENSG00000100024(UPB1);ENSG00000100519(PSMC6);ENSG00000100567(PSMA3);ENSG00000100764(PSMC1);ENSG00000101412(E2F1);ENSG00000104356(POP1);ENSG00000104889(RNASEH2A);ENSG00000106268(NUDT1);ENSG00000106355(LSM5);ENSG00000…
GO:0032873	negative regulation of stress-activated MAPK cascade	10	49	0.0372897144622996	0.378833220963683	ENSG00000089289(IGBP1);ENSG00000104332(SFRP1);ENSG00000106927(AMBP);ENSG00000111206(FOXM1);ENSG00000126457(PRMT1);ENSG00000150907(FOXO1);ENSG00000164251(F2RL1);ENSG00000168078(PBK);ENSG00000185345(PRKN);ENSG00000196262(PPIA)
GO:0070303	negative regulation of stress-activated protein kinase signaling cascade	10	49	0.0372897144622996	0.378833220963683	ENSG00000089289(IGBP1);ENSG00000104332(SFRP1);ENSG00000106927(AMBP);ENSG00000111206(FOXM1);ENSG00000126457(PRMT1);ENSG00000150907(FOXO1);ENSG00000164251(F2RL1);ENSG00000168078(PBK);ENSG00000185345(PRKN);ENSG00000196262(PPIA)
GO:0007420	brain development	99	760	0.0375527065999716	0.381097851717321	ENSG00000006459(KDM7A);ENSG00000013810(TACC3);ENSG00000018236(CNTN1);ENSG00000039068(CDH1);ENSG00000044574(HSPA5);ENSG00000066279(ASPM);ENSG00000066468(FGFR2);ENSG00000068903(SIRT2);ENSG00000075624(ACTB);ENSG00000075702(WDR62);ENSG00000077063(CTTNBP2);ENSG00000080293(SCTR);ENSG00000091129(NRCAM);ENSG00000091136(LAMB1);ENSG00000095397(WHRN);ENSG00000099617(EFNA2);ENSG00000101412(E2F1);ENSG00000104…
GO:0045638	negative regulation of myeloid cell differentiation	16	91	0.0376815754817343	0.381572847928685	ENSG00000029993(HMGB3);ENSG00000066405(CLDN18);ENSG00000077585(GPR137B);ENSG00000079385(CEACAM1);ENSG00000104332(SFRP1);ENSG00000106004(HOXA5);ENSG00000120899(PTK2B);ENSG00000123610(TNFAIP6);ENSG00000126457(PRMT1);ENSG00000128016(ZFP36);ENSG00000130584(ZBTB46);ENSG00000152154(TMEM178A);ENSG00000166147(FBN1);ENSG00000166477(LEO1);ENSG00000173334(TRIB1);ENSG00000198719(DLL1)
GO:0002209	behavioral defense response	8	36	0.037840277168656	0.381572847928685	ENSG00000106688(SLC1A1);ENSG00000108306(FBXL20);ENSG00000114867(EIF4G1);ENSG00000130203(APOE);ENSG00000170485(NPAS2);ENSG00000171791(BCL2);ENSG00000197635(DPP4);ENSG00000251322(SHANK3)
GO:0010573	vascular endothelial growth factor production	8	36	0.037840277168656	0.381572847928685	ENSG00000012048(BRCA1);ENSG00000073756(PTGS2);ENSG00000125730(C3);ENSG00000165795(NDRG2);ENSG00000171885(AQP4);ENSG00000196562(SULF2);ENSG00000197405(C5AR1);ENSG00000205336(ADGRG1)
GO:0015695	organic cation transport	8	36	0.037840277168656	0.381572847928685	ENSG00000110628(SLC22A18);ENSG00000125454(SLC25A19);ENSG00000137968(SLC44A5);ENSG00000142494(SLC47A1);ENSG00000143036(SLC44A3);ENSG00000164638(SLC29A4);ENSG00000174827(PDZK1);ENSG00000181035(SLC25A42)
GO:0051084	'de novo' posttranslational protein folding	8	36	0.037840277168656	0.381572847928685	ENSG00000044574(HSPA5);ENSG00000107262(BAG1);ENSG00000110958(PTGES3);ENSG00000115541(HSPE1);ENSG00000128228(SDF2L1);ENSG00000160404(TOR2A);ENSG00000166226(CCT2);ENSG00000173110(HSPA6)
GO:0071711	basement membrane organization	8	36	0.037840277168656	0.381572847928685	ENSG00000087303(NID2);ENSG00000091136(LAMB1);ENSG00000099953(MMP11);ENSG00000143341(HMCN1);ENSG00000163131(CTSS);ENSG00000172037(LAMB2);ENSG00000187498(COL4A1);ENSG00000196569(LAMA2)
GO:0070507	regulation of microtubule cytoskeleton organization	25	158	0.0378880447686012	0.381649806890497	ENSG00000013810(TACC3);ENSG00000067798(NAV3);ENSG00000076382(SPAG5);ENSG00000078018(MAP2);ENSG00000088325(TPX2);ENSG00000101367(MAPRE1);ENSG00000105270(CLIP3);ENSG00000111199(TRPV4);ENSG00000121621(KIF18A);ENSG00000121957(GPSM2);ENSG00000123473(STIL);ENSG00000136122(BORA);ENSG00000152503(TRIM36);ENSG00000154839(SKA1);ENSG00000156876(SASS6);ENSG00000163808(KIF15);ENSG00000165480(SKA3);ENSG00000166…
GO:0090092	regulation of transmembrane receptor protein serine/threonine kinase signaling pathway	40	275	0.0379674095762381	0.381687798095293	ENSG00000044574(HSPA5);ENSG00000069702(TGFBR3);ENSG00000090006(LTBP4);ENSG00000092969(TGFB2);ENSG00000101938(CHRDL1);ENSG00000104332(SFRP1);ENSG00000106031(HOXA13);ENSG00000106483(SFRP4);ENSG00000108187(PBLD);ENSG00000110195(FOLR1);ENSG00000112742(TTK);ENSG00000123384(LRP1);ENSG00000123610(TNFAIP6);ENSG00000129757(CDKN1C);ENSG00000130513(GDF15);ENSG00000134986(NREP);ENSG00000135253(KCP);ENSG00000…
GO:2001252	positive regulation of chromosome organization	19	113	0.0379720955934532	0.381687798095293	ENSG00000025770(NCAPH2);ENSG00000109805(NCAPG);ENSG00000113810(SMC4);ENSG00000116560(SFPQ);ENSG00000117650(NEK2);ENSG00000121152(NCAPH);ENSG00000122566(HNRNPA2B1);ENSG00000130816(DNMT1);ENSG00000130826(DKC1);ENSG00000136518(ACTL6A);ENSG00000136824(SMC2);ENSG00000146918(NCAPG2);ENSG00000147421(HMBOX1);ENSG00000149311(ATM);ENSG00000153391(INO80C);ENSG00000166226(CCT2);ENSG00000168496(FEN1);ENSG0000…
GO:0060562	epithelial tube morphogenesis	47	331	0.0380289941090665	0.381856077067702	ENSG00000066468(FGFR2);ENSG00000078401(EDN1);ENSG00000092969(TGFB2);ENSG00000100625(SIX4);ENSG00000101115(SALL4);ENSG00000103811(CTSH);ENSG00000104290(FZD3);ENSG00000104332(SFRP1);ENSG00000106004(HOXA5);ENSG00000108518(PFN1);ENSG00000109321(AREG);ENSG00000110195(FOLR1);ENSG00000111424(VDR);ENSG00000111602(TIMELESS);ENSG00000113578(FGF1);ENSG00000123473(STIL);ENSG00000124766(SOX4);ENSG00000125398(…
GO:0051093	negative regulation of developmental process	118	921	0.0381294316013268	0.382460722676178	ENSG00000006837(CDKL3);ENSG00000007968(E2F2);ENSG00000012171(SEMA3B);ENSG00000012779(ALOX5);ENSG00000019549(SNAI2);ENSG00000025434(NR1H3);ENSG00000029993(HMGB3);ENSG00000066279(ASPM);ENSG00000066405(CLDN18);ENSG00000068078(FGFR3);ENSG00000068903(SIRT2);ENSG00000071246(VASH1);ENSG00000072274(TFRC);ENSG00000075624(ACTB);ENSG00000076864(RAP1GAP);ENSG00000077585(GPR137B);ENSG00000078018(MAP2);ENSG000…
GO:0048167	regulation of synaptic plasticity	29	189	0.0386132076043282	0.386564422981632	ENSG00000058404(CAMK2B);ENSG00000073756(PTGS2);ENSG00000080293(SCTR);ENSG00000100321(SYNGR1);ENSG00000101938(CHRDL1);ENSG00000104368(PLAT);ENSG00000106688(SLC1A1);ENSG00000108852(MPP2);ENSG00000117399(CDC20);ENSG00000120899(PTK2B);ENSG00000122877(EGR2);ENSG00000130203(APOE);ENSG00000131095(GFAP);ENSG00000132535(DLG4);ENSG00000154146(NRGN);ENSG00000155886(SLC24A2);ENSG00000160469(BRSK1);ENSG000001…
GO:0030334	regulation of cell migration	117	913	0.0386198550670471	0.386564422981632	ENSG00000012171(SEMA3B);ENSG00000019549(SNAI2);ENSG00000020181(ADGRA2);ENSG00000034152(MAP2K3);ENSG00000039068(CDH1);ENSG00000044574(HSPA5);ENSG00000058085(LAMC2);ENSG00000058404(CAMK2B);ENSG00000060656(PTPRU);ENSG00000067798(NAV3);ENSG00000071246(VASH1);ENSG00000073060(SCARB1);ENSG00000073756(PTGS2);ENSG00000075702(WDR62);ENSG00000078401(EDN1);ENSG00000079385(CEACAM1);ENSG00000089820(ARHGAP4);EN…
GO:0003151	outflow tract morphogenesis	14	77	0.0388079034015929	0.388038226546527	ENSG00000066468(FGFR2);ENSG00000069702(TGFBR3);ENSG00000078401(EDN1);ENSG00000092969(TGFB2);ENSG00000101384(JAG1);ENSG00000110195(FOLR1);ENSG00000137834(SMAD6);ENSG00000141448(GATA6);ENSG00000151617(EDNRA);ENSG00000157240(FZD1);ENSG00000162496(DHRS3);ENSG00000164128(NPY1R);ENSG00000164442(CITED2);ENSG00000183691(NOG)
GO:0051965	positive regulation of synapse assembly	12	63	0.0389387251455805	0.388937329211476	ENSG00000108684(ASIC2);ENSG00000125848(FLRT3);ENSG00000131409(LRRC4B);ENSG00000139182(CLSTN3);ENSG00000146242(TPBG);ENSG00000158258(CLSTN2);ENSG00000174482(LINGO2);ENSG00000181754(AMIGO1);ENSG00000181790(ADGRB1);ENSG00000184349(EFNA5);ENSG00000196338(NLGN3);ENSG00000254402(LRRC24)
GO:0006278	RNA-dependent DNA biosynthetic process	13	70	0.0390363272560613	0.389094796517701	ENSG00000080824(HSP90AA1);ENSG00000100726(TELO2);ENSG00000110958(PTGES3);ENSG00000117650(NEK2);ENSG00000130826(DKC1);ENSG00000140451(PIF1);ENSG00000141499(WRAP53);ENSG00000147421(HMBOX1);ENSG00000149311(ATM);ENSG00000164362(TERT);ENSG00000166226(CCT2);ENSG00000178999(AURKB);ENSG00000254093(PINX1)
GO:0048844	artery morphogenesis	13	70	0.0390363272560613	0.389094796517701	ENSG00000078401(EDN1);ENSG00000092969(TGFB2);ENSG00000101384(JAG1);ENSG00000106031(HOXA13);ENSG00000110195(FOLR1);ENSG00000123384(LRP1);ENSG00000124766(SOX4);ENSG00000130203(APOE);ENSG00000151617(EDNRA);ENSG00000163638(ADAMTS9);ENSG00000164120(HPGD);ENSG00000164442(CITED2);ENSG00000183691(NOG)
GO:0001558	regulation of cell growth	59	429	0.039083795958537	0.389160016512804	ENSG00000006837(CDKL3);ENSG00000012171(SEMA3B);ENSG00000056736(IL17RB);ENSG00000066735(KIF26A);ENSG00000068831(RASGRP2);ENSG00000078018(MAP2);ENSG00000078401(EDN1);ENSG00000079385(CEACAM1);ENSG00000083290(ULK2);ENSG00000089820(ARHGAP4);ENSG00000090006(LTBP4);ENSG00000091129(NRCAM);ENSG00000092969(TGFB2);ENSG00000095539(SEMA4G);ENSG00000103528(SYT17);ENSG00000104332(SFRP1);ENSG00000108830(RND2);EN…
GO:0043549	regulation of kinase activity	100	770	0.039329853536156	0.390946923204274	ENSG00000006634(DBF4);ENSG00000034152(MAP2K3);ENSG00000065361(ERBB3);ENSG00000066468(FGFR2);ENSG00000068078(FGFR3);ENSG00000075624(ACTB);ENSG00000078401(EDN1);ENSG00000079385(CEACAM1);ENSG00000080224(EPHA6);ENSG00000080824(HSP90AA1);ENSG00000080839(RBL1);ENSG00000088325(TPX2);ENSG00000092020(PPP2R3C);ENSG00000092853(CLSPN);ENSG00000092969(TGFB2);ENSG00000094804(CDC6);ENSG00000099860(GADD45B);ENSG…
GO:0031325	positive regulation of cellular metabolic process	393	3321	0.0394502244983342	0.390946923204274	ENSG00000006459(KDM7A);ENSG00000006634(DBF4);ENSG00000007968(E2F2);ENSG00000012048(BRCA1);ENSG00000012504(NR1H4);ENSG00000012822(CALCOCO1);ENSG00000015475(BID);ENSG00000018236(CNTN1);ENSG00000019549(SNAI2);ENSG00000025434(NR1H3);ENSG00000029363(BCLAF1);ENSG00000034152(MAP2K3);ENSG00000039068(CDH1);ENSG00000044574(HSPA5);ENSG00000049541(RFC2);ENSG00000051180(RAD51);ENSG00000054356(PTPRN);ENSG00000…
GO:0010941	regulation of cell death	199	1618	0.0395574659227673	0.390946923204274	ENSG00000004799(PDK4);ENSG00000006747(SCIN);ENSG00000007047(MARK4);ENSG00000010379(SLC6A13);ENSG00000012048(BRCA1);ENSG00000012504(NR1H4);ENSG00000015475(BID);ENSG00000019549(SNAI2);ENSG00000029363(BCLAF1);ENSG00000044574(HSPA5);ENSG00000064205(CCN5);ENSG00000065361(ERBB3);ENSG00000066468(FGFR2);ENSG00000068903(SIRT2);ENSG00000069399(BCL3);ENSG00000069482(GAL);ENSG00000071242(RPS6KA2);ENSG0000007…
GO:0035270	endocrine system development	22	136	0.0397908219680932	0.390946923204274	ENSG00000039068(CDH1);ENSG00000076864(RAP1GAP);ENSG00000078401(EDN1);ENSG00000106004(HOXA5);ENSG00000111087(GLI1);ENSG00000124766(SOX4);ENSG00000125398(SOX9);ENSG00000128602(SMO);ENSG00000128652(HOXD3);ENSG00000129757(CDKN1C);ENSG00000141448(GATA6);ENSG00000143178(TBX19);ENSG00000149577(SIDT2);ENSG00000151617(EDNRA);ENSG00000163623(NKX6-1);ENSG00000163666(HESX1);ENSG00000164442(CITED2);ENSG000001…
GO:0006595	polyamine metabolic process	5	18	0.039820133499822	0.390946923204274	ENSG00000115758(ODC1);ENSG00000116649(SRM);ENSG00000116771(AGMAT);ENSG00000141504(SAT2);ENSG00000142920(AZIN2)
GO:0035372	protein localization to microtubule	5	18	0.039820133499822	0.390946923204274	ENSG00000080561(MID2);ENSG00000101367(MAPRE1);ENSG00000138182(KIF20B);ENSG00000198824(CHAMP1);ENSG00000270765(GAS2L2)
GO:0042790	nucleolar large rRNA transcription by RNA polymerase I	5	18	0.039820133499822	0.390946923204274	ENSG00000070814(TCOF1);ENSG00000105373(NOP53);ENSG00000115053(NCL);ENSG00000115750(TAF1B);ENSG00000130935(NOL11)
GO:0071318	cellular response to ATP	5	18	0.039820133499822	0.390946923204274	ENSG00000073756(PTGS2);ENSG00000130529(TRPM4);ENSG00000175591(P2RY2);ENSG00000241360(PDXP);ENSG00000244165(P2RY11)
GO:0090036	regulation of protein kinase C signaling	5	18	0.039820133499822	0.390946923204274	ENSG00000058866(DGKG);ENSG00000164199(ADGRV1);ENSG00000168038(ULK4);ENSG00000174938(SEZ6L2);ENSG00000184381(PLA2G6)
GO:0097501	stress response to metal ion	5	18	0.039820133499822	0.390946923204274	ENSG00000044574(HSPA5);ENSG00000125148(MT2A);ENSG00000187193(MT1X);ENSG00000205362(MT1A);ENSG00000205364(MT1M)
GO:0007202	activation of phospholipase C activity	7	30	0.0398399205118523	0.390946923204274	ENSG00000047648(ARHGAP6);ENSG00000074966(TXK);ENSG00000151617(EDNRA);ENSG00000167085(PHB);ENSG00000171631(P2RY6);ENSG00000197405(C5AR1);ENSG00000214274(ANG)
GO:0043486	histone exchange	7	30	0.0398399205118523	0.390946923204274	ENSG00000104147(OIP5);ENSG00000123485(HJURP);ENSG00000136518(ACTL6A);ENSG00000143401(ANP32E);ENSG00000159055(MIS18A);ENSG00000188312(CENPP);ENSG00000203760(CENPW)
GO:0045987	positive regulation of smooth muscle contraction	7	30	0.0398399205118523	0.390946923204274	ENSG00000073756(PTGS2);ENSG00000078401(EDN1);ENSG00000109255(NMU);ENSG00000134548(SPX);ENSG00000168743(NPNT);ENSG00000181104(F2R);ENSG00000183044(ABAT)
GO:0140058	neuron projection arborization	7	30	0.0398399205118523	0.390946923204274	ENSG00000132535(DLG4);ENSG00000137843(PAK6);ENSG00000146242(TPBG);ENSG00000155974(GRIP1);ENSG00000168389(MFSD2A);ENSG00000175344(CHRNA7);ENSG00000188906(LRRK2)
GO:0045859	regulation of protein kinase activity	86	653	0.039879957462209	0.390946923204274	ENSG00000006634(DBF4);ENSG00000034152(MAP2K3);ENSG00000065361(ERBB3);ENSG00000075624(ACTB);ENSG00000078401(EDN1);ENSG00000079385(CEACAM1);ENSG00000080824(HSP90AA1);ENSG00000088325(TPX2);ENSG00000092020(PPP2R3C);ENSG00000092853(CLSPN);ENSG00000092969(TGFB2);ENSG00000094804(CDC6);ENSG00000099860(GADD45B);ENSG00000100526(CDKN3);ENSG00000100726(TELO2);ENSG00000104332(SFRP1);ENSG00000106688(SLC1A1);EN…
GO:0031396	regulation of protein ubiquitination	32	213	0.040147120894977	0.393160630886031	ENSG00000012048(BRCA1);ENSG00000044574(HSPA5);ENSG00000063244(U2AF2);ENSG00000080824(HSP90AA1);ENSG00000108106(UBE2S);ENSG00000112029(FBXO5);ENSG00000114423(CBLB);ENSG00000116661(FBXO2);ENSG00000117399(CDC20);ENSG00000120539(MASTL);ENSG00000124766(SOX4);ENSG00000133265(HSPBP1);ENSG00000137273(FOXF2);ENSG00000140450(ARRDC4);ENSG00000140525(FANCI);ENSG00000156970(BUB1B);ENSG00000164109(MAD2L1);ENSG…
GO:0098739	import across plasma membrane	28	182	0.0403406408790344	0.394649335513105	ENSG00000010379(SLC6A13);ENSG00000069431(ABCC9);ENSG00000103257(SLC7A5);ENSG00000106688(SLC1A1);ENSG00000110195(FOLR1);ENSG00000111199(TRPV4);ENSG00000111319(SCNN1A);ENSG00000117152(RGS4);ENSG00000117394(SLC2A1);ENSG00000121361(KCNJ8);ENSG00000123700(KCNJ2);ENSG00000126562(WNK4);ENSG00000130304(SLC27A1);ENSG00000130529(TRPM4);ENSG00000131095(GFAP);ENSG00000135740(SLC9A5);ENSG00000137731(FXYD2);EN…
GO:0002009	morphogenesis of an epithelium	72	537	0.0405431033291599	0.395233638043223	ENSG00000019549(SNAI2);ENSG00000041357(PSMA4);ENSG00000066468(FGFR2);ENSG00000075624(ACTB);ENSG00000076716(GPC4);ENSG00000078401(EDN1);ENSG00000079385(CEACAM1);ENSG00000092969(TGFB2);ENSG00000100567(PSMA3);ENSG00000100625(SIX4);ENSG00000101115(SALL4);ENSG00000101384(JAG1);ENSG00000103811(CTSH);ENSG00000104290(FZD3);ENSG00000104332(SFRP1);ENSG00000106004(HOXA5);ENSG00000106031(HOXA13);ENSG00000108…
GO:0031670	cellular response to nutrient	9	43	0.0405666243274988	0.395233638043223	ENSG00000005882(PDK2);ENSG00000012504(NR1H4);ENSG00000019549(SNAI2);ENSG00000104332(SFRP1);ENSG00000108821(COL1A1);ENSG00000110063(DCPS);ENSG00000110195(FOLR1);ENSG00000111424(VDR);ENSG00000136492(BRIP1)
GO:0045494	photoreceptor cell maintenance	9	43	0.0405666243274988	0.395233638043223	ENSG00000006611(USH1C);ENSG00000042317(SPATA7);ENSG00000058453(CROCC);ENSG00000117394(SLC2A1);ENSG00000134376(CRB1);ENSG00000135338(LCA5);ENSG00000148600(CDHR1);ENSG00000156171(DRAM2);ENSG00000164199(ADGRV1)
GO:1900087	positive regulation of G1/S transition of mitotic cell cycle	9	43	0.0405666243274988	0.395233638043223	ENSG00000094804(CDC6);ENSG00000114867(EIF4G1);ENSG00000118971(CCND2);ENSG00000123473(STIL);ENSG00000156876(SASS6);ENSG00000164362(TERT);ENSG00000167325(RRM1);ENSG00000171848(RRM2);ENSG00000172167(MTBP)
GO:0002052	positive regulation of neuroblast proliferation	6	24	0.0408503773772976	0.397184292925075	ENSG00000066279(ASPM);ENSG00000075702(WDR62);ENSG00000082014(SMARCD3);ENSG00000104290(FZD3);ENSG00000128602(SMO);ENSG00000164690(SHH)
GO:0070841	inclusion body assembly	6	24	0.0408503773772976	0.397184292925075	ENSG00000087191(PSMC5);ENSG00000100519(PSMC6);ENSG00000137642(SORL1);ENSG00000140403(DNAJA4);ENSG00000185345(PRKN);ENSG00000186868(MAPT)
GO:0030178	negative regulation of Wnt signaling pathway	29	190	0.0409758191701721	0.39799700152111	ENSG00000019549(SNAI2);ENSG00000041357(PSMA4);ENSG00000060656(PTPRU);ENSG00000065717(TLE2);ENSG00000100567(PSMA3);ENSG00000104332(SFRP1);ENSG00000104953(TLE6);ENSG00000106483(SFRP4);ENSG00000111087(GLI1);ENSG00000123384(LRP1);ENSG00000125398(SOX9);ENSG00000126067(PSMB2);ENSG00000130203(APOE);ENSG00000131196(NFATC1);ENSG00000135299(ANKRD6);ENSG00000143842(SOX13);ENSG00000145907(G3BP1);ENSG00000146…
GO:1990830	cellular response to leukemia inhibitory factor	16	92	0.0411534753212115	0.399314690642245	ENSG00000029363(BCLAF1);ENSG00000072274(TFRC);ENSG00000100321(SYNGR1);ENSG00000100417(PMM1);ENSG00000101057(MYBL2);ENSG00000107742(SPOCK2);ENSG00000112081(SRSF3);ENSG00000115053(NCL);ENSG00000116649(SRM);ENSG00000116761(CTH);ENSG00000119969(HELLS);ENSG00000138617(PARP16);ENSG00000163002(NUP35);ENSG00000163710(PCOLCE2);ENSG00000183690(EFHC2);ENSG00000184557(SOCS3)
GO:0045739	positive regulation of DNA repair	21	129	0.0412943881061806	0.400273533640847	ENSG00000012048(BRCA1);ENSG00000071243(ING3);ENSG00000075624(ACTB);ENSG00000082014(SMARCD3);ENSG00000089280(FUS);ENSG00000110987(BCL7A);ENSG00000111206(FOXM1);ENSG00000111247(RAD51AP1);ENSG00000111602(TIMELESS);ENSG00000132646(PCNA);ENSG00000135829(DHX9);ENSG00000136518(ACTL6A);ENSG00000141499(WRAP53);ENSG00000153391(INO80C);ENSG00000155816(FMN2);ENSG00000163322(ABRAXAS1);ENSG00000170485(NPAS2);E…
GO:0043067	regulation of programmed cell death	182	1473	0.0413534415206017	0.400437755009574	ENSG00000004799(PDK4);ENSG00000006747(SCIN);ENSG00000007047(MARK4);ENSG00000012048(BRCA1);ENSG00000012504(NR1H4);ENSG00000015475(BID);ENSG00000019549(SNAI2);ENSG00000029363(BCLAF1);ENSG00000044574(HSPA5);ENSG00000065361(ERBB3);ENSG00000066468(FGFR2);ENSG00000068903(SIRT2);ENSG00000069399(BCL3);ENSG00000069482(GAL);ENSG00000071242(RPS6KA2);ENSG00000071243(ING3);ENSG00000072274(TFRC);ENSG0000007375…
GO:0048869	cellular developmental process	498	4259	0.0415724398959939	0.402148861618521	ENSG00000003137(CYP26B1);ENSG00000004777(ARHGAP33);ENSG00000006611(USH1C);ENSG00000006747(SCIN);ENSG00000006837(CDKL3);ENSG00000007944(MYLIP);ENSG00000011028(MRC2);ENSG00000011426(ANLN);ENSG00000012171(SEMA3B);ENSG00000012504(NR1H4);ENSG00000012779(ALOX5);ENSG00000018236(CNTN1);ENSG00000019549(SNAI2);ENSG00000020181(ADGRA2);ENSG00000021645(NRXN3);ENSG00000025434(NR1H3);ENSG00000025708(TYMP);ENSG0…
GO:0048562	embryonic organ morphogenesis	43	301	0.0418713798771823	0.404629015500129	ENSG00000006611(USH1C);ENSG00000060718(COL11A1);ENSG00000066468(FGFR2);ENSG00000078401(EDN1);ENSG00000095397(WHRN);ENSG00000100625(SIX4);ENSG00000104290(FZD3);ENSG00000106004(HOXA5);ENSG00000106006(HOXA6);ENSG00000109705(NKX3-2);ENSG00000110195(FOLR1);ENSG00000111087(GLI1);ENSG00000120075(HOXB5);ENSG00000123473(STIL);ENSG00000125398(SOX9);ENSG00000126870(DYNC2I1);ENSG00000128602(SMO);ENSG00000128…
GO:0071277	cellular response to calcium ion	15	85	0.0420172651216138	0.40521518665459	ENSG00000044574(HSPA5);ENSG00000068831(RASGRP2);ENSG00000078401(EDN1);ENSG00000092529(CAPN3);ENSG00000103528(SYT17);ENSG00000105808(RASA4);ENSG00000112293(GPLD1);ENSG00000132965(ALOX5AP);ENSG00000138380(CARF);ENSG00000143473(KCNH1);ENSG00000164199(ADGRV1);ENSG00000166311(SMPD1);ENSG00000170667(RASA4B);ENSG00000171223(JUNB);ENSG00000196139(AKR1C3)
GO:2000243	positive regulation of reproductive process	15	85	0.0420172651216138	0.40521518665459	ENSG00000068903(SIRT2);ENSG00000087586(AURKA);ENSG00000104368(PLAT);ENSG00000105792(CFAP69);ENSG00000106003(LFNG);ENSG00000111247(RAD51AP1);ENSG00000125398(SOX9);ENSG00000138735(PDE5A);ENSG00000158402(CDC25C);ENSG00000164045(CDC25A);ENSG00000164442(CITED2);ENSG00000164690(SHH);ENSG00000171105(INSR);ENSG00000196557(CACNA1H);ENSG00000197181(PIWIL2)
GO:0030850	prostate gland development	10	50	0.0422074593761621	0.406637012368719	ENSG00000066468(FGFR2);ENSG00000104332(SFRP1);ENSG00000106031(HOXA13);ENSG00000111087(GLI1);ENSG00000116455(WDR77);ENSG00000125398(SOX9);ENSG00000164690(SHH);ENSG00000183691(NOG);ENSG00000185920(PTCH1);ENSG00000197746(PSAP)
GO:0030278	regulation of ossification	20	122	0.042813643734387	0.411864855459255	ENSG00000012779(ALOX5);ENSG00000092969(TGFB2);ENSG00000104332(SFRP1);ENSG00000111424(VDR);ENSG00000112773(TENT5A);ENSG00000120899(PTK2B);ENSG00000122877(EGR2);ENSG00000125398(SOX9);ENSG00000130529(TRPM4);ENSG00000137834(SMAD6);ENSG00000143369(ECM1);ENSG00000162496(DHRS3);ENSG00000164199(ADGRV1);ENSG00000164920(OSR2);ENSG00000168056(LTBP3);ENSG00000171791(BCL2);ENSG00000175356(SCUBE2);ENSG00000183…
GO:0061138	morphogenesis of a branching epithelium	28	183	0.0428367170101171	0.411864855459255	ENSG00000019549(SNAI2);ENSG00000066468(FGFR2);ENSG00000078401(EDN1);ENSG00000100625(SIX4);ENSG00000103811(CTSH);ENSG00000104332(SFRP1);ENSG00000106004(HOXA5);ENSG00000106031(HOXA13);ENSG00000109321(AREG);ENSG00000111424(VDR);ENSG00000111602(TIMELESS);ENSG00000113578(FGF1);ENSG00000125398(SOX9);ENSG00000128602(SMO);ENSG00000134245(WNT2B);ENSG00000143869(GDF7);ENSG00000151617(EDNRA);ENSG00000164056…
GO:0031102	neuron projection regeneration	11	57	0.0430584232570957	0.412744502773915	ENSG00000110195(FOLR1);ENSG00000118785(SPP1);ENSG00000131095(GFAP);ENSG00000134986(NREP);ENSG00000138834(MAPK8IP3);ENSG00000171791(BCL2);ENSG00000172037(LAMB2);ENSG00000177169(ULK1);ENSG00000183762(KREMEN1);ENSG00000228716(DHFR);ENSG00000277586(NEFL)
GO:0032608	interferon-beta production	11	57	0.0430584232570957	0.412744502773915	ENSG00000080824(HSP90AA1);ENSG00000111331(OAS3);ENSG00000112343(TRIM38);ENSG00000125347(IRF1);ENSG00000128604(IRF5);ENSG00000131323(TRAF3);ENSG00000135829(DHX9);ENSG00000137462(TLR2);ENSG00000164104(HMGB2);ENSG00000183763(TRAIP);ENSG00000187608(ISG15)
GO:0032648	regulation of interferon-beta production	11	57	0.0430584232570957	0.412744502773915	ENSG00000080824(HSP90AA1);ENSG00000111331(OAS3);ENSG00000112343(TRIM38);ENSG00000125347(IRF1);ENSG00000128604(IRF5);ENSG00000131323(TRAF3);ENSG00000135829(DHX9);ENSG00000137462(TLR2);ENSG00000164104(HMGB2);ENSG00000183763(TRAIP);ENSG00000187608(ISG15)
GO:1900046	regulation of hemostasis	13	71	0.0431787205384482	0.413480819335452	ENSG00000078401(EDN1);ENSG00000079385(CEACAM1);ENSG00000104368(PLAT);ENSG00000109072(VTN);ENSG00000130203(APOE);ENSG00000131187(F12);ENSG00000140873(ADAMTS18);ENSG00000149131(SERPING1);ENSG00000164251(F2RL1);ENSG00000167711(SERPINF2);ENSG00000181104(F2R);ENSG00000183044(ABAT);ENSG00000184500(PROS1)
GO:0045732	positive regulation of protein catabolic process	35	238	0.0433283150958869	0.414495923789526	ENSG00000007944(MYLIP);ENSG00000068903(SIRT2);ENSG00000080824(HSP90AA1);ENSG00000087191(PSMC5);ENSG00000087586(AURKA);ENSG00000100083(GGA1);ENSG00000100519(PSMC6);ENSG00000100764(PSMC1);ENSG00000105373(NOP53);ENSG00000111667(USP5);ENSG00000112293(GPLD1);ENSG00000114423(CBLB);ENSG00000117399(CDC20);ENSG00000119283(TRIM67);ENSG00000120899(PTK2B);ENSG00000123384(LRP1);ENSG00000125398(SOX9);ENSG00000…
GO:0001941	postsynaptic membrane organization	8	37	0.0438119304956234	0.418280770163537	ENSG00000101938(CHRDL1);ENSG00000130203(APOE);ENSG00000132535(DLG4);ENSG00000151012(SLC7A11);ENSG00000189056(RELN);ENSG00000196338(NLGN3);ENSG00000206561(COLQ);ENSG00000251322(SHANK3)
GO:0072529	pyrimidine-containing compound catabolic process	8	37	0.0438119304956234	0.418280770163537	ENSG00000025708(TYMP);ENSG00000100024(UPB1);ENSG00000119711(ALDH6A1);ENSG00000140398(NEIL1);ENSG00000179750(APOBEC3B);ENSG00000179958(DCTPP1);ENSG00000188641(DPYD);ENSG00000205309(NT5M)
GO:0003205	cardiac chamber development	26	168	0.0440166279653633	0.419813555990611	ENSG00000049192(ADAMTS6);ENSG00000060718(COL11A1);ENSG00000066468(FGFR2);ENSG00000069702(TGFBR3);ENSG00000082014(SMARCD3);ENSG00000092969(TGFB2);ENSG00000101115(SALL4);ENSG00000101384(JAG1);ENSG00000105877(DNAH11);ENSG00000106031(HOXA13);ENSG00000109685(NSD2);ENSG00000114854(TNNC1);ENSG00000124766(SOX4);ENSG00000128602(SMO);ENSG00000129991(TNNI3);ENSG00000137834(SMAD6);ENSG00000141448(GATA6);ENSG…
GO:0045596	negative regulation of cell differentiation	88	673	0.0440768796190153	0.41996698226174	ENSG00000006837(CDKL3);ENSG00000012171(SEMA3B);ENSG00000019549(SNAI2);ENSG00000025434(NR1H3);ENSG00000029993(HMGB3);ENSG00000066279(ASPM);ENSG00000066405(CLDN18);ENSG00000068903(SIRT2);ENSG00000075624(ACTB);ENSG00000076864(RAP1GAP);ENSG00000077585(GPR137B);ENSG00000078018(MAP2);ENSG00000079385(CEACAM1);ENSG00000083290(ULK2);ENSG00000089820(ARHGAP4);ENSG00000092969(TGFB2);ENSG00000095539(SEMA4G);E…
GO:0000902	cell morphogenesis	128	1012	0.0443702870594326	0.422339399047192	ENSG00000004777(ARHGAP33);ENSG00000006837(CDKL3);ENSG00000012171(SEMA3B);ENSG00000018236(CNTN1);ENSG00000021645(NRXN3);ENSG00000058085(LAMC2);ENSG00000058404(CAMK2B);ENSG00000066468(FGFR2);ENSG00000072422(RHOBTB1);ENSG00000075624(ACTB);ENSG00000078018(MAP2);ENSG00000078401(EDN1);ENSG00000080224(EPHA6);ENSG00000080824(HSP90AA1);ENSG00000083290(ULK2);ENSG00000085552(IGSF9);ENSG00000087586(AURKA);EN…
GO:0042981	regulation of apoptotic process	178	1442	0.0445655042928332	0.423773380320551	ENSG00000004799(PDK4);ENSG00000006747(SCIN);ENSG00000012048(BRCA1);ENSG00000012504(NR1H4);ENSG00000015475(BID);ENSG00000019549(SNAI2);ENSG00000029363(BCLAF1);ENSG00000044574(HSPA5);ENSG00000065361(ERBB3);ENSG00000066468(FGFR2);ENSG00000068903(SIRT2);ENSG00000069399(BCL3);ENSG00000069482(GAL);ENSG00000071242(RPS6KA2);ENSG00000071243(ING3);ENSG00000072274(TFRC);ENSG00000073756(PTGS2);ENSG0000007562…
GO:0050767	regulation of neurogenesis	50	359	0.0446976836230677	0.424605667903847	ENSG00000006837(CDKL3);ENSG00000012171(SEMA3B);ENSG00000058404(CAMK2B);ENSG00000066279(ASPM);ENSG00000068903(SIRT2);ENSG00000069812(HES2);ENSG00000075702(WDR62);ENSG00000078018(MAP2);ENSG00000082014(SMARCD3);ENSG00000083290(ULK2);ENSG00000087087(SRRT);ENSG00000089820(ARHGAP4);ENSG00000095539(SEMA4G);ENSG00000101412(E2F1);ENSG00000104290(FZD3);ENSG00000108830(RND2);ENSG00000108947(EFNB3);ENSG00000…
GO:0046483	heterocycle metabolic process	668	5790	0.0447695471632184	0.424766809213187	ENSG00000004799(PDK4);ENSG00000005187(ACSM3);ENSG00000005801(ZNF195);ENSG00000005882(PDK2);ENSG00000006459(KDM7A);ENSG00000007968(E2F2);ENSG00000011485(PPP5C);ENSG00000012048(BRCA1);ENSG00000012504(NR1H4);ENSG00000012779(ALOX5);ENSG00000012822(CALCOCO1);ENSG00000014138(POLA2);ENSG00000019549(SNAI2);ENSG00000024526(DEPDC1);ENSG00000025434(NR1H3);ENSG00000025708(TYMP);ENSG00000029363(BCLAF1);ENSG00…
GO:0009410	response to xenobiotic stimulus	56	408	0.0448405632457357	0.424766809213187	ENSG00000003137(CYP26B1);ENSG00000039068(CDH1);ENSG00000044574(HSPA5);ENSG00000051180(RAD51);ENSG00000069482(GAL);ENSG00000072274(TFRC);ENSG00000073756(PTGS2);ENSG00000078401(EDN1);ENSG00000085999(RAD54L);ENSG00000092969(TGFB2);ENSG00000101412(E2F1);ENSG00000103018(CYB5B);ENSG00000104290(FZD3);ENSG00000104332(SFRP1);ENSG00000106688(SLC1A1);ENSG00000108821(COL1A1);ENSG00000112096(SOD2);ENSG0000011…
GO:1990823	response to leukemia inhibitory factor	16	93	0.0448486566884047	0.424766809213187	ENSG00000029363(BCLAF1);ENSG00000072274(TFRC);ENSG00000100321(SYNGR1);ENSG00000100417(PMM1);ENSG00000101057(MYBL2);ENSG00000107742(SPOCK2);ENSG00000112081(SRSF3);ENSG00000115053(NCL);ENSG00000116649(SRM);ENSG00000116761(CTH);ENSG00000119969(HELLS);ENSG00000138617(PARP16);ENSG00000163002(NUP35);ENSG00000163710(PCOLCE2);ENSG00000183690(EFHC2);ENSG00000184557(SOCS3)
GO:0006468	protein phosphorylation	195	1590	0.0452243034020023	0.425425513531443	ENSG00000004799(PDK4);ENSG00000005882(PDK2);ENSG00000006634(DBF4);ENSG00000006837(CDKL3);ENSG00000007047(MARK4);ENSG00000018236(CNTN1);ENSG00000034152(MAP2K3);ENSG00000051180(RAD51);ENSG00000058091(CDK14);ENSG00000058404(CAMK2B);ENSG00000065361(ERBB3);ENSG00000066468(FGFR2);ENSG00000068078(FGFR3);ENSG00000068903(SIRT2);ENSG00000068971(PPP2R5B);ENSG00000069702(TGFBR3);ENSG00000070759(TESK2);ENSG00…
GO:0045137	development of primary sexual characteristics	34	231	0.0453999377717297	0.425425513531443	ENSG00000044574(HSPA5);ENSG00000054356(PTPRN);ENSG00000066279(ASPM);ENSG00000092969(TGFB2);ENSG00000100625(SIX4);ENSG00000104332(SFRP1);ENSG00000106003(LFNG);ENSG00000106268(NUDT1);ENSG00000115884(SDC1);ENSG00000121621(KIF18A);ENSG00000123610(TNFAIP6);ENSG00000125398(SOX9);ENSG00000134245(WNT2B);ENSG00000134698(AGO4);ENSG00000136492(BRIP1);ENSG00000139618(BRCA2);ENSG00000141448(GATA6);ENSG0000014…
GO:0003096	renal sodium ion transport	4	13	0.0457079224194277	0.425425513531443	ENSG00000078401(EDN1);ENSG00000118515(SGK1);ENSG00000126562(WNK4);ENSG00000151617(EDNRA)
GO:0015801	aromatic amino acid transport	4	13	0.0457079224194277	0.425425513531443	ENSG00000103257(SLC7A5);ENSG00000139514(SLC7A1);ENSG00000168003(SLC3A2);ENSG00000197119(SLC25A29)
GO:0019627	urea metabolic process	4	13	0.0457079224194277	0.425425513531443	ENSG00000012504(NR1H4);ENSG00000081181(ARG2);ENSG00000126522(ASL);ENSG00000130707(ASS1)
GO:0030836	positive regulation of actin filament depolymerization	4	13	0.0457079224194277	0.425425513531443	ENSG00000109265(CRACD);ENSG00000112902(SEMA5A);ENSG00000164251(F2RL1);ENSG00000241360(PDXP)
GO:0032429	regulation of phospholipase A2 activity	4	13	0.0457079224194277	0.425425513531443	ENSG00000123384(LRP1);ENSG00000153246(PLA2R1);ENSG00000214274(ANG);ENSG00000265190(ANXA8)
GO:0033262	regulation of nuclear cell cycle DNA replication	4	13	0.0457079224194277	0.425425513531443	ENSG00000006634(DBF4);ENSG00000075131(TIPIN);ENSG00000113916(BCL6);ENSG00000161692(DBF4B)
GO:0035721	intraciliary retrograde transport	4	13	0.0457079224194277	0.425425513531443	ENSG00000126870(DYNC2I1);ENSG00000138036(DYNC2LI1);ENSG00000187240(DYNC2H1);ENSG00000187535(IFT140)
GO:0035810	positive regulation of urine volume	4	13	0.0457079224194277	0.425425513531443	ENSG00000078401(EDN1);ENSG00000113389(NPR3);ENSG00000125510(OPRL1);ENSG00000169418(NPR1)
GO:0042921	glucocorticoid receptor signaling pathway	4	13	0.0457079224194277	0.425425513531443	ENSG00000048540(LMO3);ENSG00000110958(PTGES3);ENSG00000167085(PHB);ENSG00000179218(CALR)
GO:0043928	exonucleolytic catabolism of deadenylated mRNA	4	13	0.0457079224194277	0.425425513531443	ENSG00000107371(EXOSC3);ENSG00000110063(DCPS);ENSG00000120699(EXOSC8);ENSG00000130713(EXOSC2)
GO:0046415	urate metabolic process	4	13	0.0457079224194277	0.425425513531443	ENSG00000118777(ABCG2);ENSG00000124568(SLC17A1);ENSG00000165449(SLC16A9);ENSG00000198805(PNP)
GO:0061430	bone trabecula morphogenesis	4	13	0.0457079224194277	0.425425513531443	ENSG00000104332(SFRP1);ENSG00000108821(COL1A1);ENSG00000136457(CHAD);ENSG00000169231(THBS3)
GO:0071389	cellular response to mineralocorticoid stimulus	4	13	0.0457079224194277	0.425425513531443	ENSG00000078401(EDN1);ENSG00000111319(SCNN1A);ENSG00000118515(SGK1);ENSG00000162572(SCNN1D)
GO:0071941	nitrogen cycle metabolic process	4	13	0.0457079224194277	0.425425513531443	ENSG00000012504(NR1H4);ENSG00000081181(ARG2);ENSG00000126522(ASL);ENSG00000130707(ASS1)
GO:0099550	trans-synaptic signaling, modulating synaptic transmission	4	13	0.0457079224194277	0.425425513531443	ENSG00000061918(GUCY1B1);ENSG00000104368(PLAT);ENSG00000108947(EFNB3);ENSG00000181104(F2R)
GO:1905954	positive regulation of lipid localization	18	108	0.045852737238192	0.425425513531443	ENSG00000025434(NR1H3);ENSG00000038945(MSR1);ENSG00000069482(GAL);ENSG00000073060(SCARB1);ENSG00000078401(EDN1);ENSG00000101670(LIPG);ENSG00000118785(SPP1);ENSG00000123384(LRP1);ENSG00000124406(ATP8A1);ENSG00000125730(C3);ENSG00000130203(APOE);ENSG00000132932(ATP8A2);ENSG00000153071(DAB2);ENSG00000153246(PLA2R1);ENSG00000169230(PRELID1);ENSG00000184381(PLA2G6);ENSG00000185920(PTCH1);ENSG000002635…
GO:0031109	microtubule polymerization or depolymerization	20	123	0.0460689958233575	0.425425513531443	ENSG00000067798(NAV3);ENSG00000078018(MAP2);ENSG00000088325(TPX2);ENSG00000101367(MAPRE1);ENSG00000105270(CLIP3);ENSG00000111199(TRPV4);ENSG00000112029(FBXO5);ENSG00000121621(KIF18A);ENSG00000142945(KIF2C);ENSG00000154839(SKA1);ENSG00000165480(SKA3);ENSG00000176771(NCKAP5);ENSG00000178104(PDE4DIP);ENSG00000185133(INPP5J);ENSG00000186185(KIF18B);ENSG00000186638(KIF24);ENSG00000186868(MAPT);ENSG000…
GO:0034331	cell junction maintenance	9	44	0.0462298734494543	0.425425513531443	ENSG00000095397(WHRN);ENSG00000108852(MPP2);ENSG00000132535(DLG4);ENSG00000164251(F2RL1);ENSG00000165215(CLDN3);ENSG00000166689(PLEKHA7);ENSG00000181104(F2R);ENSG00000196415(PRTN3);ENSG00000251322(SHANK3)
GO:0098815	modulation of excitatory postsynaptic potential	9	44	0.0462298734494543	0.425425513531443	ENSG00000099365(STX1B);ENSG00000117152(RGS4);ENSG00000120899(PTK2B);ENSG00000132535(DLG4);ENSG00000175344(CHRNA7);ENSG00000188906(LRRK2);ENSG00000189056(RELN);ENSG00000196338(NLGN3);ENSG00000251322(SHANK3)
GO:0010458	exit from mitosis	7	31	0.0467694453137149	0.425425513531443	ENSG00000011426(ANLN);ENSG00000068903(SIRT2);ENSG00000086827(ZW10);ENSG00000108106(UBE2S);ENSG00000129757(CDKN1C);ENSG00000146670(CDCA5);ENSG00000175063(UBE2C)
GO:0051085	chaperone cofactor-dependent protein refolding	7	31	0.0467694453137149	0.425425513531443	ENSG00000044574(HSPA5);ENSG00000107262(BAG1);ENSG00000110958(PTGES3);ENSG00000115541(HSPE1);ENSG00000128228(SDF2L1);ENSG00000160404(TOR2A);ENSG00000173110(HSPA6)
GO:0098868	bone growth	7	31	0.0467694453137149	0.425425513531443	ENSG00000066468(FGFR2);ENSG00000068078(FGFR3);ENSG00000116678(LEPR);ENSG00000125398(SOX9);ENSG00000143369(ECM1);ENSG00000169231(THBS3);ENSG00000196739(COL27A1)
GO:0072028	nephron morphogenesis	14	79	0.0468873544415862	0.425425513531443	ENSG00000100625(SIX4);ENSG00000113578(FGF1);ENSG00000125398(SOX9);ENSG00000126562(WNK4);ENSG00000128602(SMO);ENSG00000134245(WNT2B);ENSG00000135541(AHI1);ENSG00000164690(SHH);ENSG00000168743(NPNT);ENSG00000171791(BCL2);ENSG00000183691(NOG);ENSG00000185630(PBX1);ENSG00000185920(PTCH1);ENSG00000248905(FMN1)
GO:0097061	dendritic spine organization	14	79	0.0468873544415862	0.425425513531443	ENSG00000004777(ARHGAP33);ENSG00000058404(CAMK2B);ENSG00000088899(LZTS3);ENSG00000130203(APOE);ENSG00000132535(DLG4);ENSG00000136279(DBNL);ENSG00000157193(LRP8);ENSG00000170921(TANC2);ENSG00000171105(INSR);ENSG00000172757(CFL1);ENSG00000175344(CHRNA7);ENSG00000188906(LRRK2);ENSG00000189056(RELN);ENSG00000251322(SHANK3)
GO:1901361	organic cyclic compound catabolic process	71	533	0.0469182873773123	0.425425513531443	ENSG00000025708(TYMP);ENSG00000029363(BCLAF1);ENSG00000041357(PSMA4);ENSG00000053372(MRTO4);ENSG00000066044(ELAVL1);ENSG00000073060(SCARB1);ENSG00000087076(HSD17B14);ENSG00000087191(PSMC5);ENSG00000089280(FUS);ENSG00000099783(HNRNPM);ENSG00000100024(UPB1);ENSG00000100519(PSMC6);ENSG00000100567(PSMA3);ENSG00000100764(PSMC1);ENSG00000101412(E2F1);ENSG00000104356(POP1);ENSG00000104889(RNASEH2A);ENSG…
GO:0050878	regulation of body fluid levels	54	393	0.0472842123334892	0.425425513531443	ENSG00000003137(CYP26B1);ENSG00000025434(NR1H3);ENSG00000058866(DGKG);ENSG00000074966(TXK);ENSG00000075624(ACTB);ENSG00000078401(EDN1);ENSG00000079385(CEACAM1);ENSG00000099937(SERPIND1);ENSG00000104368(PLAT);ENSG00000109072(VTN);ENSG00000111199(TRPV4);ENSG00000111319(SCNN1A);ENSG00000111424(VDR);ENSG00000112599(GUCA1B);ENSG00000113389(NPR3);ENSG00000114491(UMPS);ENSG00000115414(FN1);ENSG000001231…
GO:0042273	ribosomal large subunit biogenesis	13	72	0.047618992766878	0.425425513531443	ENSG00000037241(RPL26L1);ENSG00000048162(NOP16);ENSG00000053372(MRTO4);ENSG00000088205(DDX18);ENSG00000100316(RPL3);ENSG00000105373(NOP53);ENSG00000111845(PAK1IP1);ENSG00000113460(BRIX1);ENSG00000117395(EBNA1BP2);ENSG00000169288(MRPL1);ENSG00000188976(NOC2L);ENSG00000198042(MAK16);ENSG00000261236(BOP1)
GO:0051247	positive regulation of protein metabolic process	185	1506	0.047764891362876	0.425425513531443	ENSG00000006634(DBF4);ENSG00000007944(MYLIP);ENSG00000012048(BRCA1);ENSG00000015475(BID);ENSG00000018236(CNTN1);ENSG00000019549(SNAI2);ENSG00000025434(NR1H3);ENSG00000034152(MAP2K3);ENSG00000044574(HSPA5);ENSG00000065361(ERBB3);ENSG00000066044(ELAVL1);ENSG00000068078(FGFR3);ENSG00000068903(SIRT2);ENSG00000069399(BCL3);ENSG00000071073(MGAT4A);ENSG00000072274(TFRC);ENSG00000073756(PTGS2);ENSG000000…
GO:1902531	regulation of intracellular signal transduction	208	1706	0.0479381980707009	0.425425513531443	ENSG00000005882(PDK2);ENSG00000011485(PPP5C);ENSG00000012048(BRCA1);ENSG00000012504(NR1H4);ENSG00000015475(BID);ENSG00000019549(SNAI2);ENSG00000025039(RRAGD);ENSG00000029363(BCLAF1);ENSG00000034152(MAP2K3);ENSG00000047648(ARHGAP6);ENSG00000048540(LMO3);ENSG00000051180(RAD51);ENSG00000058866(DGKG);ENSG00000059915(PSD);ENSG00000065361(ERBB3);ENSG00000066468(FGFR2);ENSG00000068078(FGFR3);ENSG0000006…
GO:0043933	protein-containing complex subunit organization	226	1863	0.0480158727467515	0.425425513531443	ENSG00000006611(USH1C);ENSG00000006747(SCIN);ENSG00000007255(TRAPPC6A);ENSG00000011426(ANLN);ENSG00000012504(NR1H4);ENSG00000015475(BID);ENSG00000041357(PSMA4);ENSG00000044574(HSPA5);ENSG00000047648(ARHGAP6);ENSG00000051180(RAD51);ENSG00000051341(POLQ);ENSG00000053372(MRTO4);ENSG00000058804(NDC1);ENSG00000063046(EIF4B);ENSG00000066044(ELAVL1);ENSG00000067798(NAV3);ENSG00000068903(SIRT2);ENSG00000…
GO:0003170	heart valve development	12	65	0.048055671198556	0.425425513531443	ENSG00000019549(SNAI2);ENSG00000092969(TGFB2);ENSG00000101384(JAG1);ENSG00000124766(SOX4);ENSG00000125398(SOX9);ENSG00000130700(GATA5);ENSG00000131196(NFATC1);ENSG00000137834(SMAD6);ENSG00000163638(ADAMTS9);ENSG00000168779(SHOX2);ENSG00000184347(SLIT3);ENSG00000260428(SCX)
GO:0031100	animal organ regeneration	12	65	0.048055671198556	0.425425513531443	ENSG00000060656(PTPRU);ENSG00000069702(TGFBR3);ENSG00000087586(AURKA);ENSG00000111087(GLI1);ENSG00000132646(PCNA);ENSG00000140093(SERPINA10);ENSG00000145386(CCNA2);ENSG00000170312(CDK1);ENSG00000175567(UCP2);ENSG00000176890(TYMS);ENSG00000185920(PTCH1);ENSG00000196562(SULF2)
GO:0050771	negative regulation of axonogenesis	12	65	0.048055671198556	0.425425513531443	ENSG00000006837(CDKL3);ENSG00000012171(SEMA3B);ENSG00000078018(MAP2);ENSG00000083290(ULK2);ENSG00000089820(ARHGAP4);ENSG00000095539(SEMA4G);ENSG00000108947(EFNB3);ENSG00000112902(SEMA5A);ENSG00000118785(SPP1);ENSG00000143434(SEMA6C);ENSG00000167680(SEMA6B);ENSG00000177169(ULK1)
GO:0051149	positive regulation of muscle cell differentiation	12	65	0.048055671198556	0.425425513531443	ENSG00000003137(CYP26B1);ENSG00000078401(EDN1);ENSG00000091136(LAMB1);ENSG00000103335(PIEZO1);ENSG00000105088(OLFM2);ENSG00000112096(SOD2);ENSG00000116761(CTH);ENSG00000164690(SHH);ENSG00000168779(SHOX2);ENSG00000171791(BCL2);ENSG00000172037(LAMB2);ENSG00000196569(LAMA2)
GO:0060675	ureteric bud morphogenesis	12	65	0.048055671198556	0.425425513531443	ENSG00000100625(SIX4);ENSG00000113578(FGF1);ENSG00000125398(SOX9);ENSG00000128602(SMO);ENSG00000134245(WNT2B);ENSG00000164690(SHH);ENSG00000168743(NPNT);ENSG00000171791(BCL2);ENSG00000183691(NOG);ENSG00000185630(PBX1);ENSG00000185920(PTCH1);ENSG00000248905(FMN1)
GO:0010720	positive regulation of cell development	42	296	0.0480824353997272	0.425425513531443	ENSG00000006837(CDKL3);ENSG00000058404(CAMK2B);ENSG00000066279(ASPM);ENSG00000068903(SIRT2);ENSG00000075702(WDR62);ENSG00000082014(SMARCD3);ENSG00000087087(SRRT);ENSG00000087586(AURKA);ENSG00000101412(E2F1);ENSG00000104290(FZD3);ENSG00000108830(RND2);ENSG00000111859(NEDD9);ENSG00000112902(SEMA5A);ENSG00000115414(FN1);ENSG00000122877(EGR2);ENSG00000128602(SMO);ENSG00000131095(GFAP);ENSG00000136279…
GO:0060350	endochondral bone morphogenesis	11	58	0.0480845136353888	0.425425513531443	ENSG00000068078(FGFR3);ENSG00000108821(COL1A1);ENSG00000111199(TRPV4);ENSG00000125398(SOX9);ENSG00000168646(AXIN2);ENSG00000168779(SHOX2);ENSG00000169231(THBS3);ENSG00000175356(SCUBE2);ENSG00000196739(COL27A1);ENSG00000197467(COL13A1);ENSG00000260428(SCX)
GO:0060997	dendritic spine morphogenesis	11	58	0.0480845136353888	0.425425513531443	ENSG00000004777(ARHGAP33);ENSG00000058404(CAMK2B);ENSG00000088899(LZTS3);ENSG00000132535(DLG4);ENSG00000136279(DBNL);ENSG00000157193(LRP8);ENSG00000170921(TANC2);ENSG00000172757(CFL1);ENSG00000188906(LRRK2);ENSG00000189056(RELN);ENSG00000251322(SHANK3)
GO:0080164	regulation of nitric oxide metabolic process	11	58	0.0480845136353888	0.425425513531443	ENSG00000073756(PTGS2);ENSG00000078401(EDN1);ENSG00000080824(HSP90AA1);ENSG00000112096(SOD2);ENSG00000120899(PTK2B);ENSG00000122585(NPY);ENSG00000124212(PTGIS);ENSG00000130707(ASS1);ENSG00000163661(PTX3);ENSG00000171105(INSR);ENSG00000187554(TLR5)
GO:0097120	receptor localization to synapse	11	58	0.0480845136353888	0.425425513531443	ENSG00000076716(GPC4);ENSG00000099365(STX1B);ENSG00000117245(KIF17);ENSG00000132535(DLG4);ENSG00000155974(GRIP1);ENSG00000155980(KIF5A);ENSG00000167461(RAB8A);ENSG00000171246(NPTX1);ENSG00000183098(GPC6);ENSG00000185046(ANKS1B);ENSG00000189056(RELN)
GO:1902808	positive regulation of cell cycle G1/S phase transition	11	58	0.0480845136353888	0.425425513531443	ENSG00000094804(CDC6);ENSG00000101447(FAM83D);ENSG00000111087(GLI1);ENSG00000114867(EIF4G1);ENSG00000118971(CCND2);ENSG00000123473(STIL);ENSG00000156876(SASS6);ENSG00000164362(TERT);ENSG00000167325(RRM1);ENSG00000171848(RRM2);ENSG00000172167(MTBP)
GO:0003140	determination of left/right asymmetry in lateral mesoderm	3	8	0.0481841705829597	0.425425513531443	ENSG00000128602(SMO);ENSG00000164442(CITED2);ENSG00000164690(SHH)
GO:0008216	spermidine metabolic process	3	8	0.0481841705829597	0.425425513531443	ENSG00000116649(SRM);ENSG00000116771(AGMAT);ENSG00000141504(SAT2)
GO:0009138	pyrimidine nucleoside diphosphate metabolic process	3	8	0.0481841705829597	0.425425513531443	ENSG00000102967(DHODH);ENSG00000114491(UMPS);ENSG00000168393(DTYMK)
GO:0010637	negative regulation of mitochondrial fusion	3	8	0.0481841705829597	0.425425513531443	ENSG00000072274(TFRC);ENSG00000162600(OMA1);ENSG00000185345(PRKN)
GO:0014041	regulation of neuron maturation	3	8	0.0481841705829597	0.425425513531443	ENSG00000149922(TBX6);ENSG00000171791(BCL2);ENSG00000188906(LRRK2)
GO:0015820	leucine transport	3	8	0.0481841705829597	0.425425513531443	ENSG00000073350(LLGL2);ENSG00000103257(SLC7A5);ENSG00000168003(SLC3A2)
GO:0019856	pyrimidine nucleobase biosynthetic process	3	8	0.0481841705829597	0.425425513531443	ENSG00000102967(DHODH);ENSG00000114491(UMPS);ENSG00000171793(CTPS1)
GO:0030853	negative regulation of granulocyte differentiation	3	8	0.0481841705829597	0.425425513531443	ENSG00000079385(CEACAM1);ENSG00000130584(ZBTB46);ENSG00000173334(TRIB1)
GO:0030916	otic vesicle formation	3	8	0.0481841705829597	0.425425513531443	ENSG00000066468(FGFR2);ENSG00000125398(SOX9);ENSG00000163666(HESX1)
GO:0033601	positive regulation of mammary gland epithelial cell proliferation	3	8	0.0481841705829597	0.425425513531443	ENSG00000135439(AGAP2);ENSG00000173531(MST1);ENSG00000183856(IQGAP3)
GO:0034475	U4 snRNA 3'-end processing	3	8	0.0481841705829597	0.425425513531443	ENSG00000107371(EXOSC3);ENSG00000120699(EXOSC8);ENSG00000130713(EXOSC2)
GO:0043633	polyadenylation-dependent RNA catabolic process	3	8	0.0481841705829597	0.425425513531443	ENSG00000107371(EXOSC3);ENSG00000120699(EXOSC8);ENSG00000130713(EXOSC2)
GO:0044314	protein K27-linked ubiquitination	3	8	0.0481841705829597	0.425425513531443	ENSG00000077152(UBE2T);ENSG00000108106(UBE2S);ENSG00000185345(PRKN)
GO:0044805	late nucleophagy	3	8	0.0481841705829597	0.425425513531443	ENSG00000083290(ULK2);ENSG00000177169(ULK1);ENSG00000284820(ATG9A)
GO:0046078	dUMP metabolic process	3	8	0.0481841705829597	0.425425513531443	ENSG00000100024(UPB1);ENSG00000188641(DPYD);ENSG00000205309(NT5M)
GO:0060385	axonogenesis involved in innervation	3	8	0.0481841705829597	0.425425513531443	ENSG00000078401(EDN1);ENSG00000151617(EDNRA);ENSG00000171246(NPTX1)
GO:0060430	lung saccule development	3	8	0.0481841705829597	0.425425513531443	ENSG00000110958(PTGES3);ENSG00000141448(GATA6);ENSG00000168056(LTBP3)
GO:0060484	lung-associated mesenchyme development	3	8	0.0481841705829597	0.425425513531443	ENSG00000066468(FGFR2);ENSG00000106004(HOXA5);ENSG00000164690(SHH)
GO:0060896	neural plate pattern specification	3	8	0.0481841705829597	0.425425513531443	ENSG00000143126(CELSR2);ENSG00000183691(NOG);ENSG00000185920(PTCH1)
GO:0072033	renal vesicle formation	3	8	0.0481841705829597	0.425425513531443	ENSG00000125398(SOX9);ENSG00000128602(SMO);ENSG00000248905(FMN1)
GO:0098880	maintenance of postsynaptic specialization structure	3	8	0.0481841705829597	0.425425513531443	ENSG00000108852(MPP2);ENSG00000132535(DLG4);ENSG00000251322(SHANK3)
GO:0120197	mucociliary clearance	3	8	0.0481841705829597	0.425425513531443	ENSG00000163075(CFAP221);ENSG00000197748(CFAP43);ENSG00000204815(ODAD4)
GO:1902732	positive regulation of chondrocyte proliferation	3	8	0.0481841705829597	0.425425513531443	ENSG00000125398(SOX9);ENSG00000163346(PBXIP1);ENSG00000175356(SCUBE2)
GO:1904045	cellular response to aldosterone	3	8	0.0481841705829597	0.425425513531443	ENSG00000111319(SCNN1A);ENSG00000118515(SGK1);ENSG00000162572(SCNN1D)
GO:1904179	positive regulation of adipose tissue development	3	8	0.0481841705829597	0.425425513531443	ENSG00000012504(NR1H4);ENSG00000130529(TRPM4);ENSG00000137642(SORL1)
GO:1990314	cellular response to insulin-like growth factor stimulus	3	8	0.0481841705829597	0.425425513531443	ENSG00000145386(CCNA2);ENSG00000166147(FBN1);ENSG00000171612(SLC25A33)
GO:2000271	positive regulation of fibroblast apoptotic process	3	8	0.0481841705829597	0.425425513531443	ENSG00000015475(BID);ENSG00000104332(SFRP1);ENSG00000153094(BCL2L11)
GO:2000739	regulation of mesenchymal stem cell differentiation	3	8	0.0481841705829597	0.425425513531443	ENSG00000110693(SOX6);ENSG00000125398(SOX9);ENSG00000168056(LTBP3)
GO:2000822	regulation of behavioral fear response	3	8	0.0481841705829597	0.425425513531443	ENSG00000130203(APOE);ENSG00000170485(NPAS2);ENSG00000251322(SHANK3)
GO:2000969	positive regulation of AMPA receptor activity	3	8	0.0481841705829597	0.425425513531443	ENSG00000189056(RELN);ENSG00000196338(NLGN3);ENSG00000251322(SHANK3)
GO:0016477	cell migration	182	1481	0.0487410680053008	0.429943242729504	ENSG00000011426(ANLN);ENSG00000012171(SEMA3B);ENSG00000012779(ALOX5);ENSG00000019549(SNAI2);ENSG00000020181(ADGRA2);ENSG00000033170(FUT8);ENSG00000034152(MAP2K3);ENSG00000035499(DEPDC1B);ENSG00000038427(VCAN);ENSG00000039068(CDH1);ENSG00000040275(SPDL1);ENSG00000044574(HSPA5);ENSG00000058085(LAMC2);ENSG00000058404(CAMK2B);ENSG00000060656(PTPRU);ENSG00000066279(ASPM);ENSG00000067798(NAV3);ENSG0000…
GO:0051336	regulation of hydrolase activity	130	1033	0.0487927853752105	0.430000552486447	ENSG00000007255(TRAPPC6A);ENSG00000015475(BID);ENSG00000025434(NR1H3);ENSG00000047648(ARHGAP6);ENSG00000066468(FGFR2);ENSG00000068078(FGFR3);ENSG00000068831(RASGRP2);ENSG00000073756(PTGS2);ENSG00000074370(ATP2A3);ENSG00000074966(TXK);ENSG00000076864(RAP1GAP);ENSG00000077585(GPR137B);ENSG00000088280(ASAP3);ENSG00000089289(IGBP1);ENSG00000089685(BIRC5);ENSG00000092969(TGFB2);ENSG00000099937(SERPIND…
GO:0060343	trabecula formation	6	25	0.0489419754829877	0.430517340303173	ENSG00000069702(TGFBR3);ENSG00000104332(SFRP1);ENSG00000108821(COL1A1);ENSG00000136457(CHAD);ENSG00000138449(SLC40A1);ENSG00000169231(THBS3)
GO:0090344	negative regulation of cell aging	6	25	0.0489419754829877	0.430517340303173	ENSG00000080839(RBL1);ENSG00000111206(FOXM1);ENSG00000112029(FBXO5);ENSG00000113916(BCL6);ENSG00000126453(BCL2L12);ENSG00000164362(TERT)
GO:0009125	nucleoside monophosphate catabolic process	5	19	0.0493222231711614	0.43226269136827	ENSG00000025708(TYMP);ENSG00000100024(UPB1);ENSG00000188641(DPYD);ENSG00000198805(PNP);ENSG00000205309(NT5M)
GO:0030502	negative regulation of bone mineralization	5	19	0.0493222231711614	0.43226269136827	ENSG00000120899(PTK2B);ENSG00000125398(SOX9);ENSG00000130529(TRPM4);ENSG00000143369(ECM1);ENSG00000168056(LTBP3)
GO:0090190	positive regulation of branching involved in ureteric bud morphogenesis	5	19	0.0493222231711614	0.43226269136827	ENSG00000100625(SIX4);ENSG00000125398(SOX9);ENSG00000128602(SMO);ENSG00000134245(WNT2B);ENSG00000183691(NOG)
GO:2000773	negative regulation of cellular senescence	5	19	0.0493222231711614	0.43226269136827	ENSG00000080839(RBL1);ENSG00000112029(FBXO5);ENSG00000113916(BCL6);ENSG00000126453(BCL2L12);ENSG00000164362(TERT)
GO:0061351	neural precursor cell proliferation	23	147	0.0501069966228784	0.438294335001146	ENSG00000066279(ASPM);ENSG00000066468(FGFR2);ENSG00000068903(SIRT2);ENSG00000075702(WDR62);ENSG00000082014(SMARCD3);ENSG00000104290(FZD3);ENSG00000111087(GLI1);ENSG00000118193(KIF14);ENSG00000128602(SMO);ENSG00000132688(NES);ENSG00000137210(TMEM14B);ENSG00000147100(SLC16A2);ENSG00000150907(FOXO1);ENSG00000159388(BTG2);ENSG00000161800(RACGAP1);ENSG00000164690(SHH);ENSG00000165304(MELK);ENSG0000016…
GO:0010632	regulation of epithelial cell migration	33	225	0.0501159081229746	0.438294335001146	ENSG00000020181(ADGRA2);ENSG00000034152(MAP2K3);ENSG00000071246(VASH1);ENSG00000073060(SCARB1);ENSG00000073756(PTGS2);ENSG00000078401(EDN1);ENSG00000079385(CEACAM1);ENSG00000092969(TGFB2);ENSG00000100985(MMP9);ENSG00000103811(CTSH);ENSG00000108518(PFN1);ENSG00000108840(HDAC5);ENSG00000110880(CORO1C);ENSG00000112293(GPLD1);ENSG00000112902(SEMA5A);ENSG00000113578(FGF1);ENSG00000120899(PTK2B);ENSG00…
GO:0048871	multicellular organismal homeostasis	71	535	0.0501487260996158	0.438294335001146	ENSG00000003137(CYP26B1);ENSG00000004799(PDK4);ENSG00000006611(USH1C);ENSG00000025434(NR1H3);ENSG00000042317(SPATA7);ENSG00000058453(CROCC);ENSG00000066405(CLDN18);ENSG00000072274(TFRC);ENSG00000073756(PTGS2);ENSG00000075624(ACTB);ENSG00000077585(GPR137B);ENSG00000078804(TP53INP2);ENSG00000095397(WHRN);ENSG00000101945(SUV39H1);ENSG00000102879(CORO1A);ENSG00000103811(CTSH);ENSG00000105289(TJP3);EN…
GO:0032570	response to progesterone	8	38	0.0503717442275551	0.439435702623689	ENSG00000025434(NR1H3);ENSG00000092969(TGFB2);ENSG00000125384(PTGER2);ENSG00000137462(TLR2);ENSG00000175592(FOSL1);ENSG00000176890(TYMS);ENSG00000189143(CLDN4);ENSG00000265972(TXNIP)
GO:0033120	positive regulation of RNA splicing	8	38	0.0503717442275551	0.439435702623689	ENSG00000063244(U2AF2);ENSG00000115053(NCL);ENSG00000116455(WDR77);ENSG00000130956(HABP4);ENSG00000136527(TRA2B);ENSG00000143368(SF3B4);ENSG00000178607(ERN1);ENSG00000203867(RBM20)
GO:0051241	negative regulation of multicellular organismal process	128	1018	0.0513281667893616	0.447368962419834	ENSG00000006837(CDKL3);ENSG00000007944(MYLIP);ENSG00000007968(E2F2);ENSG00000012171(SEMA3B);ENSG00000012504(NR1H4);ENSG00000012779(ALOX5);ENSG00000019549(SNAI2);ENSG00000025434(NR1H3);ENSG00000029993(HMGB3);ENSG00000066405(CLDN18);ENSG00000067798(NAV3);ENSG00000068903(SIRT2);ENSG00000069399(BCL3);ENSG00000071246(VASH1);ENSG00000073756(PTGS2);ENSG00000076864(RAP1GAP);ENSG00000077585(GPR137B);ENSG0…
GO:2000045	regulation of G1/S transition of mitotic cell cycle	25	163	0.0520128626783676	0.452921530410804	ENSG00000015475(BID);ENSG00000075218(GTSE1);ENSG00000075624(ACTB);ENSG00000080839(RBL1);ENSG00000082014(SMARCD3);ENSG00000094804(CDC6);ENSG00000100911(PSME2);ENSG00000101412(E2F1);ENSG00000110987(BCL7A);ENSG00000114867(EIF4G1);ENSG00000118193(KIF14);ENSG00000118971(CCND2);ENSG00000123473(STIL);ENSG00000136518(ACTL6A);ENSG00000137210(TMEM14B);ENSG00000149311(ATM);ENSG00000156876(SASS6);ENSG0000016…
GO:0003407	neural retina development	13	73	0.0523651241057497	0.455155361171457	ENSG00000006611(USH1C);ENSG00000082014(SMARCD3);ENSG00000092969(TGFB2);ENSG00000104888(SLC17A7);ENSG00000106688(SLC1A1);ENSG00000125398(SOX9);ENSG00000132932(ATP8A2);ENSG00000134376(CRB1);ENSG00000135541(AHI1);ENSG00000136518(ACTL6A);ENSG00000150625(GPM6A);ENSG00000163395(IGFN1);ENSG00000173482(PTPRM)
GO:0009880	embryonic pattern specification	13	73	0.0523651241057497	0.455155361171457	ENSG00000066468(FGFR2);ENSG00000101938(CHRDL1);ENSG00000105419(MEIS3);ENSG00000123473(STIL);ENSG00000137834(SMAD6);ENSG00000149922(TBX6);ENSG00000154309(DISP1);ENSG00000159263(SIM2);ENSG00000164690(SHH);ENSG00000175879(HOXD8);ENSG00000179598(PLD6);ENSG00000185920(PTCH1);ENSG00000198719(DLL1)
GO:0009798	axis specification	16	95	0.0529328995461662	0.459544881417757	ENSG00000087586(AURKA);ENSG00000101938(CHRDL1);ENSG00000104332(SFRP1);ENSG00000116455(WDR77);ENSG00000123473(STIL);ENSG00000128602(SMO);ENSG00000135541(AHI1);ENSG00000137834(SMAD6);ENSG00000149922(TBX6);ENSG00000164442(CITED2);ENSG00000164690(SHH);ENSG00000168646(AXIN2);ENSG00000175879(HOXD8);ENSG00000179598(PLD6);ENSG00000185920(PTCH1);ENSG00000198719(DLL1)
GO:0034599	cellular response to oxidative stress	39	274	0.0529667883093766	0.459544881417757	ENSG00000005882(PDK2);ENSG00000006534(ALDH3B1);ENSG00000012779(ALOX5);ENSG00000033170(FUT8);ENSG00000068903(SIRT2);ENSG00000078401(EDN1);ENSG00000100033(PRODH);ENSG00000100867(DHRS2);ENSG00000100985(MMP9);ENSG00000106688(SLC1A1);ENSG00000109610(SOD3);ENSG00000109819(PPARGC1A);ENSG00000112096(SOD2);ENSG00000116016(EPAS1);ENSG00000116560(SFPQ);ENSG00000132646(PCNA);ENSG00000143878(RHOB);ENSG0000014…
GO:0022612	gland morphogenesis	20	125	0.053106792133381	0.460044379064665	ENSG00000019549(SNAI2);ENSG00000066468(FGFR2);ENSG00000079385(CEACAM1);ENSG00000092969(TGFB2);ENSG00000104332(SFRP1);ENSG00000106031(HOXA13);ENSG00000109321(AREG);ENSG00000111087(GLI1);ENSG00000111424(VDR);ENSG00000113578(FGF1);ENSG00000125398(SOX9);ENSG00000143869(GDF7);ENSG00000163435(ELF3);ENSG00000164690(SHH);ENSG00000171791(BCL2);ENSG00000173531(MST1);ENSG00000183691(NOG);ENSG00000185920(PTC…
GO:0072171	mesonephric tubule morphogenesis	12	66	0.0531211198036599	0.460044379064665	ENSG00000100625(SIX4);ENSG00000113578(FGF1);ENSG00000125398(SOX9);ENSG00000128602(SMO);ENSG00000134245(WNT2B);ENSG00000164690(SHH);ENSG00000168743(NPNT);ENSG00000171791(BCL2);ENSG00000183691(NOG);ENSG00000185630(PBX1);ENSG00000185920(PTCH1);ENSG00000248905(FMN1)
GO:0010043	response to zinc ion	10	52	0.0533266546019069	0.460338536097283	ENSG00000104154(SLC30A4);ENSG00000112096(SOD2);ENSG00000125148(MT2A);ENSG00000130707(ASS1);ENSG00000148218(ALAD);ENSG00000162692(VCAM1);ENSG00000187193(MT1X);ENSG00000205362(MT1A);ENSG00000205364(MT1M);ENSG00000274349(ZNF658)
GO:0010596	negative regulation of endothelial cell migration	10	52	0.0533266546019069	0.460338536097283	ENSG00000071246(VASH1);ENSG00000108840(HDAC5);ENSG00000130203(APOE);ENSG00000137764(MAP2K5);ENSG00000140403(DNAJA4);ENSG00000163638(ADAMTS9);ENSG00000173482(PTPRM);ENSG00000173801(JUP);ENSG00000181790(ADGRB1);ENSG00000189403(HMGB1)
GO:0014066	regulation of phosphatidylinositol 3-kinase signaling	18	110	0.0534009433338401	0.460338536097283	ENSG00000065361(ERBB3);ENSG00000079385(CEACAM1);ENSG00000092969(TGFB2);ENSG00000100100(PIK3IP1);ENSG00000105373(NOP53);ENSG00000107242(PIP5K1B);ENSG00000115414(FN1);ENSG00000125398(SOX9);ENSG00000125551(PLGLB2);ENSG00000135439(AGAP2);ENSG00000138180(CEP55);ENSG00000150782(IL18);ENSG00000164251(F2RL1);ENSG00000170962(PDGFD);ENSG00000171105(INSR);ENSG00000181104(F2R);ENSG00000183281(PLGLB1);ENSG000…
GO:0001890	placenta development	23	148	0.0534249195277058	0.460338536097283	ENSG00000066468(FGFR2);ENSG00000071246(VASH1);ENSG00000073756(PTGS2);ENSG00000105855(ITGB8);ENSG00000111424(VDR);ENSG00000116016(EPAS1);ENSG00000118785(SPP1);ENSG00000129173(E2F8);ENSG00000129757(CDKN1C);ENSG00000136720(HS6ST1);ENSG00000142731(PLK4);ENSG00000143845(ETNK2);ENSG00000162063(CCNF);ENSG00000164400(CSF2);ENSG00000164442(CITED2);ENSG00000165891(E2F7);ENSG00000171223(JUNB);ENSG0000017332…
GO:0001658	branching involved in ureteric bud morphogenesis	11	59	0.053493961761226	0.460338536097283	ENSG00000100625(SIX4);ENSG00000113578(FGF1);ENSG00000125398(SOX9);ENSG00000128602(SMO);ENSG00000134245(WNT2B);ENSG00000164690(SHH);ENSG00000168743(NPNT);ENSG00000171791(BCL2);ENSG00000183691(NOG);ENSG00000185630(PBX1);ENSG00000185920(PTCH1)
GO:0051353	positive regulation of oxidoreductase activity	11	59	0.053493961761226	0.460338536097283	ENSG00000073060(SCARB1);ENSG00000078401(EDN1);ENSG00000111424(VDR);ENSG00000113389(NPR3);ENSG00000120899(PTK2B);ENSG00000130203(APOE);ENSG00000138495(COX17);ENSG00000154079(SDHAF4);ENSG00000160678(S100A1);ENSG00000164362(TERT);ENSG00000228716(DHFR)
GO:0061005	cell differentiation involved in kidney development	11	59	0.053493961761226	0.460338536097283	ENSG00000100985(MMP9);ENSG00000101384(JAG1);ENSG00000107796(ACTA2);ENSG00000128602(SMO);ENSG00000151490(PTPRO);ENSG00000151617(EDNRA);ENSG00000164690(SHH);ENSG00000172037(LAMB2);ENSG00000185920(PTCH1);ENSG00000187391(MAGI2);ENSG00000272398(CD24)
GO:0031099	regeneration	28	187	0.053971133186674	0.462882912739603	ENSG00000060656(PTPRU);ENSG00000069702(TGFBR3);ENSG00000074966(TXK);ENSG00000087586(AURKA);ENSG00000092529(CAPN3);ENSG00000104324(CPQ);ENSG00000110195(FOLR1);ENSG00000111087(GLI1);ENSG00000118785(SPP1);ENSG00000131095(GFAP);ENSG00000132646(PCNA);ENSG00000133424(LARGE1);ENSG00000134986(NREP);ENSG00000138834(MAPK8IP3);ENSG00000140093(SERPINA10);ENSG00000145386(CCNA2);ENSG00000170312(CDK1);ENSG00000…
GO:0030154	cell differentiation	487	4181	0.0541209543946289	0.462882912739603	ENSG00000003137(CYP26B1);ENSG00000004777(ARHGAP33);ENSG00000006611(USH1C);ENSG00000006747(SCIN);ENSG00000006837(CDKL3);ENSG00000007944(MYLIP);ENSG00000011028(MRC2);ENSG00000011426(ANLN);ENSG00000012171(SEMA3B);ENSG00000012504(NR1H4);ENSG00000012779(ALOX5);ENSG00000018236(CNTN1);ENSG00000019549(SNAI2);ENSG00000020181(ADGRA2);ENSG00000021645(NRXN3);ENSG00000025434(NR1H3);ENSG00000025708(TYMP);ENSG0…
GO:0065008	regulation of biological quality	447	3824	0.0542200101329908	0.462882912739603	ENSG00000003137(CYP26B1);ENSG00000004777(ARHGAP33);ENSG00000004799(PDK4);ENSG00000005187(ACSM3);ENSG00000005882(PDK2);ENSG00000006611(USH1C);ENSG00000006747(SCIN);ENSG00000006837(CDKL3);ENSG00000007516(BAIAP3);ENSG00000007944(MYLIP);ENSG00000008283(CYB561);ENSG00000010379(SLC6A13);ENSG00000012171(SEMA3B);ENSG00000012504(NR1H4);ENSG00000012779(ALOX5);ENSG00000015475(BID);ENSG00000021645(NRXN3);ENS…
GO:0050770	regulation of axonogenesis	24	156	0.0544020661027191	0.462882912739603	ENSG00000006837(CDKL3);ENSG00000012171(SEMA3B);ENSG00000078018(MAP2);ENSG00000083290(ULK2);ENSG00000089820(ARHGAP4);ENSG00000095539(SEMA4G);ENSG00000108830(RND2);ENSG00000108947(EFNB3);ENSG00000112902(SEMA5A);ENSG00000115414(FN1);ENSG00000118785(SPP1);ENSG00000136279(DBNL);ENSG00000143320(CRABP2);ENSG00000143434(SEMA6C);ENSG00000146426(TIAM2);ENSG00000160469(BRSK1);ENSG00000167680(SEMA6B);ENSG000…
GO:0002063	chondrocyte development	7	32	0.0544224520394233	0.462882912739603	ENSG00000060718(COL11A1);ENSG00000125398(SOX9);ENSG00000143369(ECM1);ENSG00000168646(AXIN2);ENSG00000168779(SHOX2);ENSG00000196562(SULF2);ENSG00000196739(COL27A1)
GO:0003180	aortic valve morphogenesis	7	32	0.0544224520394233	0.462882912739603	ENSG00000019549(SNAI2);ENSG00000101384(JAG1);ENSG00000125398(SOX9);ENSG00000130700(GATA5);ENSG00000131196(NFATC1);ENSG00000137834(SMAD6);ENSG00000184347(SLIT3)
GO:0010165	response to X-ray	7	32	0.0544224520394233	0.462882912739603	ENSG00000051180(RAD51);ENSG00000104332(SFRP1);ENSG00000139618(BRCA2);ENSG00000149311(ATM);ENSG00000196419(XRCC6);ENSG00000196584(XRCC2);ENSG00000197299(BLM)
GO:0010574	regulation of vascular endothelial growth factor production	7	32	0.0544224520394233	0.462882912739603	ENSG00000012048(BRCA1);ENSG00000073756(PTGS2);ENSG00000125730(C3);ENSG00000165795(NDRG2);ENSG00000171885(AQP4);ENSG00000196562(SULF2);ENSG00000197405(C5AR1)
GO:0030511	positive regulation of transforming growth factor beta receptor signaling pathway	7	32	0.0544224520394233	0.462882912739603	ENSG00000069702(TGFBR3);ENSG00000129757(CDKN1C);ENSG00000153071(DAB2);ENSG00000164442(CITED2);ENSG00000168477(TNXB);ENSG00000168743(NPNT);ENSG00000197496(SLC2A10)
GO:0051443	positive regulation of ubiquitin-protein transferase activity	7	32	0.0544224520394233	0.462882912739603	ENSG00000108106(UBE2S);ENSG00000117399(CDC20);ENSG00000120539(MASTL);ENSG00000140450(ARRDC4);ENSG00000166851(PLK1);ENSG00000175063(UBE2C);ENSG00000177889(UBE2N)
GO:0070528	protein kinase C signaling	7	32	0.0544224520394233	0.462882912739603	ENSG00000058866(DGKG);ENSG00000164199(ADGRV1);ENSG00000168038(ULK4);ENSG00000172232(AZU1);ENSG00000174938(SEZ6L2);ENSG00000184381(PLA2G6);ENSG00000205336(ADGRG1)
GO:0071295	cellular response to vitamin	7	32	0.0544224520394233	0.462882912739603	ENSG00000019549(SNAI2);ENSG00000104332(SFRP1);ENSG00000108821(COL1A1);ENSG00000110063(DCPS);ENSG00000110195(FOLR1);ENSG00000111424(VDR);ENSG00000136492(BRIP1)
GO:1903846	positive regulation of cellular response to transforming growth factor beta stimulus	7	32	0.0544224520394233	0.462882912739603	ENSG00000069702(TGFBR3);ENSG00000129757(CDKN1C);ENSG00000153071(DAB2);ENSG00000164442(CITED2);ENSG00000168477(TNXB);ENSG00000168743(NPNT);ENSG00000197496(SLC2A10)
GO:0015711	organic anion transport	50	364	0.0547191861884148	0.464246665945111	ENSG00000010379(SLC6A13);ENSG00000073350(LLGL2);ENSG00000078401(EDN1);ENSG00000079385(CEACAM1);ENSG00000101187(SLCO4A1);ENSG00000103257(SLC7A5);ENSG00000104888(SLC17A7);ENSG00000106688(SLC1A1);ENSG00000107282(APBA1);ENSG00000108846(ABCC3);ENSG00000110195(FOLR1);ENSG00000111181(SLC6A12);ENSG00000117152(RGS4);ENSG00000117394(SLC2A1);ENSG00000118777(ABCG2);ENSG00000124568(SLC17A1);ENSG00000125454(SL…
GO:2000146	negative regulation of cell motility	42	299	0.0549298089594659	0.464246665945111	ENSG00000039068(CDH1);ENSG00000060656(PTPRU);ENSG00000067798(NAV3);ENSG00000071246(VASH1);ENSG00000089820(ARHGAP4);ENSG00000101384(JAG1);ENSG00000104332(SFRP1);ENSG00000108840(HDAC5);ENSG00000110880(CORO1C);ENSG00000111348(ARHGDIB);ENSG00000113657(DPYSL3);ENSG00000122707(RECK);ENSG00000123384(LRP1);ENSG00000123610(TNFAIP6);ENSG00000127511(SIN3B);ENSG00000130203(APOE);ENSG00000137764(MAP2K5);ENSG0…
GO:0009893	positive regulation of metabolic process	445	3808	0.0555405366618071	0.464246665945111	ENSG00000003137(CYP26B1);ENSG00000006459(KDM7A);ENSG00000006634(DBF4);ENSG00000007944(MYLIP);ENSG00000007968(E2F2);ENSG00000008517(IL32);ENSG00000012048(BRCA1);ENSG00000012504(NR1H4);ENSG00000012822(CALCOCO1);ENSG00000015475(BID);ENSG00000018236(CNTN1);ENSG00000019549(SNAI2);ENSG00000025434(NR1H3);ENSG00000029363(BCLAF1);ENSG00000034152(MAP2K3);ENSG00000039068(CDH1);ENSG00000044574(HSPA5);ENSG000…
GO:2000145	regulation of cell motility	122	970	0.0556233956689282	0.464246665945111	ENSG00000012171(SEMA3B);ENSG00000019549(SNAI2);ENSG00000020181(ADGRA2);ENSG00000034152(MAP2K3);ENSG00000039068(CDH1);ENSG00000044574(HSPA5);ENSG00000058085(LAMC2);ENSG00000058404(CAMK2B);ENSG00000060656(PTPRU);ENSG00000067798(NAV3);ENSG00000071246(VASH1);ENSG00000073060(SCARB1);ENSG00000073756(PTGS2);ENSG00000075702(WDR62);ENSG00000078401(EDN1);ENSG00000079385(CEACAM1);ENSG00000089820(ARHGAP4);EN…
GO:0044843	cell cycle G1/S phase transition	37	259	0.0556292656345699	0.464246665945111	ENSG00000006634(DBF4);ENSG00000007968(E2F2);ENSG00000015475(BID);ENSG00000058091(CDK14);ENSG00000075218(GTSE1);ENSG00000075624(ACTB);ENSG00000080839(RBL1);ENSG00000082014(SMARCD3);ENSG00000094804(CDC6);ENSG00000100526(CDKN3);ENSG00000100911(PSME2);ENSG00000101412(E2F1);ENSG00000101447(FAM83D);ENSG00000110987(BCL7A);ENSG00000111087(GLI1);ENSG00000114867(EIF4G1);ENSG00000118193(KIF14);ENSG000001189…
GO:0008584	male gonad development	22	141	0.055814447229857	0.464246665945111	ENSG00000066279(ASPM);ENSG00000092969(TGFB2);ENSG00000100625(SIX4);ENSG00000104332(SFRP1);ENSG00000106268(NUDT1);ENSG00000115884(SDC1);ENSG00000121621(KIF18A);ENSG00000125398(SOX9);ENSG00000134245(WNT2B);ENSG00000134698(AGO4);ENSG00000136492(BRIP1);ENSG00000141448(GATA6);ENSG00000153094(BCL2L11);ENSG00000164104(HMGB2);ENSG00000164442(CITED2);ENSG00000171105(INSR);ENSG00000171791(BCL2);ENSG0000018…
GO:0072175	epithelial tube formation	22	141	0.055814447229857	0.464246665945111	ENSG00000066468(FGFR2);ENSG00000092969(TGFB2);ENSG00000100625(SIX4);ENSG00000101115(SALL4);ENSG00000104290(FZD3);ENSG00000104332(SFRP1);ENSG00000108518(PFN1);ENSG00000110195(FOLR1);ENSG00000123473(STIL);ENSG00000124766(SOX4);ENSG00000125398(SOX9);ENSG00000138182(KIF20B);ENSG00000143869(GDF7);ENSG00000156345(CDK20);ENSG00000157240(FZD1);ENSG00000158055(GRHL3);ENSG00000162738(VANGL2);ENSG0000016366…
GO:0048661	positive regulation of smooth muscle cell proliferation	14	81	0.0560715102085739	0.464246665945111	ENSG00000066468(FGFR2);ENSG00000073756(PTGS2);ENSG00000078401(EDN1);ENSG00000100985(MMP9);ENSG00000130816(DNMT1);ENSG00000150782(IL18);ENSG00000164120(HPGD);ENSG00000164362(TERT);ENSG00000166831(RBPMS2);ENSG00000167085(PHB);ENSG00000167711(SERPINF2);ENSG00000170962(PDGFD);ENSG00000171631(P2RY6);ENSG00000178607(ERN1)
GO:0060548	negative regulation of cell death	124	988	0.0567966164968215	0.464246665945111	ENSG00000004799(PDK4);ENSG00000012048(BRCA1);ENSG00000012504(NR1H4);ENSG00000015475(BID);ENSG00000019549(SNAI2);ENSG00000044574(HSPA5);ENSG00000064205(CCN5);ENSG00000065361(ERBB3);ENSG00000066468(FGFR2);ENSG00000069399(BCL3);ENSG00000072274(TFRC);ENSG00000073756(PTGS2);ENSG00000078401(EDN1);ENSG00000081181(ARG2);ENSG00000087191(PSMC5);ENSG00000087586(AURKA);ENSG00000089289(IGBP1);ENSG00000089685(…
GO:1905039	carboxylic acid transmembrane transport	23	149	0.0568967097858077	0.464246665945111	ENSG00000010379(SLC6A13);ENSG00000103257(SLC7A5);ENSG00000104888(SLC17A7);ENSG00000106688(SLC1A1);ENSG00000110195(FOLR1);ENSG00000111181(SLC6A12);ENSG00000117152(RGS4);ENSG00000117394(SLC2A1);ENSG00000130304(SLC27A1);ENSG00000131095(GFAP);ENSG00000139514(SLC7A1);ENSG00000142494(SLC47A1);ENSG00000147100(SLC16A2);ENSG00000151012(SLC7A11);ENSG00000156398(SFXN2);ENSG00000164933(SLC25A32);ENSG00000168…
GO:0045667	regulation of osteoblast differentiation	20	126	0.0568969972180602	0.464246665945111	ENSG00000019549(SNAI2);ENSG00000066468(FGFR2);ENSG00000101384(JAG1);ENSG00000104332(SFRP1);ENSG00000109321(AREG);ENSG00000111087(GLI1);ENSG00000112029(FBXO5);ENSG00000112773(TENT5A);ENSG00000117318(ID3);ENSG00000123610(TNFAIP6);ENSG00000125398(SOX9);ENSG00000130529(TRPM4);ENSG00000137834(SMAD6);ENSG00000151014(NOCT);ENSG00000168646(AXIN2);ENSG00000168743(NPNT);ENSG00000175356(SCUBE2);ENSG00000183…
GO:0009611	response to wounding	74	564	0.0569425011105003	0.464246665945111	ENSG00000012779(ALOX5);ENSG00000058866(DGKG);ENSG00000065361(ERBB3);ENSG00000066468(FGFR2);ENSG00000071246(VASH1);ENSG00000073060(SCARB1);ENSG00000074966(TXK);ENSG00000075624(ACTB);ENSG00000078401(EDN1);ENSG00000079385(CEACAM1);ENSG00000087586(AURKA);ENSG00000092969(TGFB2);ENSG00000099937(SERPIND1);ENSG00000100401(RANGAP1);ENSG00000102934(PLLP);ENSG00000104368(PLAT);ENSG00000106688(SLC1A1);ENSG00…
GO:0050818	regulation of coagulation	13	74	0.0574242870110337	0.464246665945111	ENSG00000078401(EDN1);ENSG00000079385(CEACAM1);ENSG00000104368(PLAT);ENSG00000109072(VTN);ENSG00000130203(APOE);ENSG00000131187(F12);ENSG00000140873(ADAMTS18);ENSG00000149131(SERPING1);ENSG00000164251(F2RL1);ENSG00000167711(SERPINF2);ENSG00000181104(F2R);ENSG00000183044(ABAT);ENSG00000184500(PROS1)
[truncated: 11,769 more rows]

## Sheet: ACHN-P3-vs-ACHN-P17.PFC
GO ID	Description	ACHN-P3-vs-ACHN-P17 (1161)	All (17699)	pvalue	p.adjust	Genes
[truncated: 10,860 more rows]

[truncated: 2 more sheets: ACHN-P3-vs-ACHN-P24.PFC, ACHN-P3-vs-ACHN-P39.PFC]
