# Supplementary material for: Cell passage number drives transcriptomic drift as an overlooked factor in experimental reproducibility
Source: Sci Rep. 2025 Nov 21;15:44984. doi: 10.1038/s41598-025-29424-1 (PMC12748706; doi:10.1038/s41598-025-29424-1)
Supplement: Supplementary file 2 — Supplementary Information 2. [file 41598_2025_29424_MOESM2_ESM.zip › Renca-GO.xlsx]

## Sheet: Renca-P3-vs-Renca-P11.PFC
GO ID	Description	Renca-P3-vs-Renca-P11 (2087)	All (20814)	pvalue	p.adjust	Genes
GO:0008152	metabolic process	1299	11440	8.03502692987811e-13	7.80281465160463e-09	ENSMUSG00000000085(Scmh1);ENSMUSG00000000276(Dgke);ENSMUSG00000000326(Comt);ENSMUSG00000000568(Hnrnpd);ENSMUSG00000000730(Dnmt3l);ENSMUSG00000000732(Icosl);ENSMUSG00000000791(Il12rb1);ENSMUSG00000000838(Fmr1);ENSMUSG00000000903(Vpreb3);ENSMUSG00000000938(Hoxa10);ENSMUSG00000001018(Snapin);ENSMUSG00000001248(Gramd1a);ENSMUSG00000001289(Pfdn5);ENSMUSG00000001383(Zmat2);ENSMUSG00000001403(Ube2c);ENS…
6228(Ubap1l);ENSMUSG00000087141(Plcxd2);ENSMUSG00000089669(Tnfsf13);ENSMUSG00000089739(Gm20431);ENSMUSG00000089774(Slc5a3);ENSMUSG00000089789(Rdh1);ENSMUSG00000089824(Rbm12);ENSMUSG00000090035(Galnt4);ENSMUSG00000090145(Ugt1a6b);ENSMUSG00000090215(Trim34b);ENSMUSG00000090223(Pcp4);ENSMUSG00000090231(Cfb);ENSMUSG00000090258(Churc1);ENSMUSG00000090641(Zfp712);ENSMUSG00000090659(Zfp493);ENSMUSG00000…
GO:0034097	response to cytokine	164	967	7.03137247292254e-12	2.77955735068551e-08	ENSMUSG00000000791(Il12rb1);ENSMUSG00000002111(Spi1);ENSMUSG00000002983(Relb);ENSMUSG00000003308(Keap1);ENSMUSG00000005148(Klf5);ENSMUSG00000005364(Il5ra);ENSMUSG00000005465(Il27ra);ENSMUSG00000006345(Ggt1);ENSMUSG00000006724(Cyp27b1);ENSMUSG00000007850(Hnrnph1);ENSMUSG00000007888(Crlf1);ENSMUSG00000014776(Nol3);ENSMUSG00000014852(Adamts13);ENSMUSG00000015354(Pcolce2);ENSMUSG00000015766(Eps8);ENS…
GO:0071345	cellular response to cytokine stimulus	149	855	8.58683148188294e-12	2.77955735068551e-08	ENSMUSG00000000791(Il12rb1);ENSMUSG00000002111(Spi1);ENSMUSG00000003308(Keap1);ENSMUSG00000005148(Klf5);ENSMUSG00000005364(Il5ra);ENSMUSG00000005465(Il27ra);ENSMUSG00000007850(Hnrnph1);ENSMUSG00000007888(Crlf1);ENSMUSG00000014776(Nol3);ENSMUSG00000014852(Adamts13);ENSMUSG00000015354(Pcolce2);ENSMUSG00000015766(Eps8);ENSMUSG00000015966(Il17rb);ENSMUSG00000017652(Cd40);ENSMUSG00000017969(Ptgis);ENS…
GO:0070887	cellular response to chemical stimulus	429	3205	1.85251780143021e-11	4.49745009242218e-08	ENSMUSG00000000568(Hnrnpd);ENSMUSG00000000791(Il12rb1);ENSMUSG00000001248(Gramd1a);ENSMUSG00000001444(Tbx21);ENSMUSG00000001510(Dlx3);ENSMUSG00000001741(Il16);ENSMUSG00000001827(Folr1);ENSMUSG00000002108(Nr1h3);ENSMUSG00000002111(Spi1);ENSMUSG00000002983(Relb);ENSMUSG00000002985(Apoe);ENSMUSG00000003308(Keap1);ENSMUSG00000004231(Pax2);ENSMUSG00000004637(Wwox);ENSMUSG00000004791(Pgf);ENSMUSG000000…
GO:0071704	organic substance metabolic process	1248	11046	4.15610618431988e-11	8.07198943118608e-08	ENSMUSG00000000085(Scmh1);ENSMUSG00000000276(Dgke);ENSMUSG00000000326(Comt);ENSMUSG00000000568(Hnrnpd);ENSMUSG00000000730(Dnmt3l);ENSMUSG00000000732(Icosl);ENSMUSG00000000791(Il12rb1);ENSMUSG00000000838(Fmr1);ENSMUSG00000000903(Vpreb3);ENSMUSG00000000938(Hoxa10);ENSMUSG00000001018(Snapin);ENSMUSG00000001289(Pfdn5);ENSMUSG00000001383(Zmat2);ENSMUSG00000001403(Ube2c);ENSMUSG00000001444(Tbx21);ENSMU…
GO:0034341	response to interferon-gamma	43	156	4.64652242626582e-10	7.52039654691123e-07	ENSMUSG00000000791(Il12rb1);ENSMUSG00000006724(Cyp27b1);ENSMUSG00000014852(Adamts13);ENSMUSG00000017652(Cd40);ENSMUSG00000018920(Cxcl16);ENSMUSG00000018927(Ccl6);ENSMUSG00000020826(Nos2);ENSMUSG00000021367(Edn1);ENSMUSG00000021559(Dapk1);ENSMUSG00000022906(Parp9);ENSMUSG00000023235(Ccl25);ENSMUSG00000024610(Cd74);ENSMUSG00000024759(Atl3);ENSMUSG00000025491(Ifitm1);ENSMUSG00000025492(Ifitm3);ENSMU…
GO:0071310	cellular response to organic substance	344	2531	5.49119212982429e-10	7.61785239610338e-07	ENSMUSG00000000568(Hnrnpd);ENSMUSG00000000791(Il12rb1);ENSMUSG00000001248(Gramd1a);ENSMUSG00000001444(Tbx21);ENSMUSG00000001510(Dlx3);ENSMUSG00000001827(Folr1);ENSMUSG00000002108(Nr1h3);ENSMUSG00000002111(Spi1);ENSMUSG00000003308(Keap1);ENSMUSG00000004231(Pax2);ENSMUSG00000004637(Wwox);ENSMUSG00000004791(Pgf);ENSMUSG00000005148(Klf5);ENSMUSG00000005364(Il5ra);ENSMUSG00000005465(Il27ra);ENSMUSG000…
GO:0044237	cellular metabolic process	1170	10367	9.47224840375505e-10	1.14981255311082e-06	ENSMUSG00000000085(Scmh1);ENSMUSG00000000276(Dgke);ENSMUSG00000000326(Comt);ENSMUSG00000000568(Hnrnpd);ENSMUSG00000000730(Dnmt3l);ENSMUSG00000000732(Icosl);ENSMUSG00000000791(Il12rb1);ENSMUSG00000000838(Fmr1);ENSMUSG00000000938(Hoxa10);ENSMUSG00000001018(Snapin);ENSMUSG00000001248(Gramd1a);ENSMUSG00000001289(Pfdn5);ENSMUSG00000001383(Zmat2);ENSMUSG00000001403(Ube2c);ENSMUSG00000001444(Tbx21);ENSM…
GO:0048519	negative regulation of biological process	670	5519	1.21728911310372e-09	1.31345495303891e-06	ENSMUSG00000000085(Scmh1);ENSMUSG00000000326(Comt);ENSMUSG00000000568(Hnrnpd);ENSMUSG00000000730(Dnmt3l);ENSMUSG00000000838(Fmr1);ENSMUSG00000000903(Vpreb3);ENSMUSG00000001018(Snapin);ENSMUSG00000001289(Pfdn5);ENSMUSG00000001349(Cnn1);ENSMUSG00000001444(Tbx21);ENSMUSG00000001467(Cyp51);ENSMUSG00000001517(Foxm1);ENSMUSG00000001520(Nrip2);ENSMUSG00000002028(Kmt2a);ENSMUSG00000002108(Nr1h3);ENSMUSG0…
GO:0048583	regulation of response to stimulus	512	4057	1.36084178329025e-09	1.32151345575316e-06	ENSMUSG00000000732(Icosl);ENSMUSG00000000791(Il12rb1);ENSMUSG00000001020(S100a4);ENSMUSG00000001128(Cfp);ENSMUSG00000001289(Pfdn5);ENSMUSG00000001444(Tbx21);ENSMUSG00000001508(Sgca);ENSMUSG00000001517(Foxm1);ENSMUSG00000001741(Il16);ENSMUSG00000001827(Folr1);ENSMUSG00000001930(Vwf);ENSMUSG00000002108(Nr1h3);ENSMUSG00000002111(Spi1);ENSMUSG00000002799(Jag2);ENSMUSG00000002985(Apoe);ENSMUSG00000003…
GO:0032879	regulation of localization	389	2965	2.81812527221133e-09	2.48789222894948e-06	ENSMUSG00000000326(Comt);ENSMUSG00000000838(Fmr1);ENSMUSG00000001018(Snapin);ENSMUSG00000001039(B9d1);ENSMUSG00000001128(Cfp);ENSMUSG00000001467(Cyp51);ENSMUSG00000001741(Il16);ENSMUSG00000001983(Taco1);ENSMUSG00000002028(Kmt2a);ENSMUSG00000002055(Spag5);ENSMUSG00000002108(Nr1h3);ENSMUSG00000002111(Spi1);ENSMUSG00000002489(Tiam1);ENSMUSG00000002985(Apoe);ENSMUSG00000003541(Ier3);ENSMUSG0000000437…
GO:0035456	response to interferon-beta	25	68	3.37997832281291e-09	2.73524745773634e-06	ENSMUSG00000025491(Ifitm1);ENSMUSG00000025492(Ifitm3);ENSMUSG00000026104(Stat1);ENSMUSG00000026536(Ifi211);ENSMUSG00000028268(Gbp3);ENSMUSG00000028270(Gbp2);ENSMUSG00000032623(Oas1d);ENSMUSG00000034459(Ifit1);ENSMUSG00000037523(Mavs);ENSMUSG00000040253(Gbp7);ENSMUSG00000040483(Xaf1);ENSMUSG00000046879(Irgm1);ENSMUSG00000054072(Iigp1);ENSMUSG00000059108(Ifitm6);ENSMUSG00000066861(Oas1g);ENSMUSG000…
GO:0051179	localization	757	6422	1.39198583457072e-08	1.03981341842433e-05	ENSMUSG00000000326(Comt);ENSMUSG00000000838(Fmr1);ENSMUSG00000001018(Snapin);ENSMUSG00000001039(B9d1);ENSMUSG00000001128(Cfp);ENSMUSG00000001248(Gramd1a);ENSMUSG00000001281(Itgb7);ENSMUSG00000001444(Tbx21);ENSMUSG00000001467(Cyp51);ENSMUSG00000001482(Def8);ENSMUSG00000001741(Il16);ENSMUSG00000001827(Folr1);ENSMUSG00000001983(Taco1);ENSMUSG00000002028(Kmt2a);ENSMUSG00000002031(Ift46);ENSMUSG000000…
GO:0019221	cytokine-mediated signaling pathway	84	451	1.59821133892579e-08	1.1085878794506e-05	ENSMUSG00000000791(Il12rb1);ENSMUSG00000002111(Spi1);ENSMUSG00000005364(Il5ra);ENSMUSG00000005465(Il27ra);ENSMUSG00000007888(Crlf1);ENSMUSG00000014776(Nol3);ENSMUSG00000015966(Il17rb);ENSMUSG00000018379(Srsf1);ENSMUSG00000018916(Csf2);ENSMUSG00000018927(Ccl6);ENSMUSG00000020263(Appl2);ENSMUSG00000021367(Edn1);ENSMUSG00000022160(Mettl3);ENSMUSG00000022906(Parp9);ENSMUSG00000023206(Il15ra);ENSMUSG0…
GO:0044238	primary metabolic process	1154	10332	2.85022307415313e-08	1.84523441820674e-05	ENSMUSG00000000085(Scmh1);ENSMUSG00000000276(Dgke);ENSMUSG00000000326(Comt);ENSMUSG00000000568(Hnrnpd);ENSMUSG00000000730(Dnmt3l);ENSMUSG00000000732(Icosl);ENSMUSG00000000791(Il12rb1);ENSMUSG00000000838(Fmr1);ENSMUSG00000000938(Hoxa10);ENSMUSG00000001018(Snapin);ENSMUSG00000001289(Pfdn5);ENSMUSG00000001383(Zmat2);ENSMUSG00000001403(Ube2c);ENSMUSG00000001444(Tbx21);ENSMUSG00000001467(Cyp51);ENSMUS…
GO:0007166	cell surface receptor signaling pathway	362	2793	4.57204882121114e-08	2.64103006821248e-05	ENSMUSG00000000732(Icosl);ENSMUSG00000000791(Il12rb1);ENSMUSG00000001039(B9d1);ENSMUSG00000001281(Itgb7);ENSMUSG00000001289(Pfdn5);ENSMUSG00000001510(Dlx3);ENSMUSG00000001520(Nrip2);ENSMUSG00000001827(Folr1);ENSMUSG00000002031(Ift46);ENSMUSG00000002111(Spi1);ENSMUSG00000002799(Jag2);ENSMUSG00000002885(Adgre5);ENSMUSG00000002985(Apoe);ENSMUSG00000004508(Gab2);ENSMUSG00000004637(Wwox);ENSMUSG000000…
GO:0048522	positive regulation of cellular process	707	5988	4.78280178112678e-08	2.64103006821248e-05	ENSMUSG00000000326(Comt);ENSMUSG00000000568(Hnrnpd);ENSMUSG00000000730(Dnmt3l);ENSMUSG00000000732(Icosl);ENSMUSG00000000791(Il12rb1);ENSMUSG00000000838(Fmr1);ENSMUSG00000000938(Hoxa10);ENSMUSG00000001020(S100a4);ENSMUSG00000001128(Cfp);ENSMUSG00000001403(Ube2c);ENSMUSG00000001444(Tbx21);ENSMUSG00000001467(Cyp51);ENSMUSG00000001482(Def8);ENSMUSG00000001510(Dlx3);ENSMUSG00000001517(Foxm1);ENSMUSG00…
GO:0009605	response to external stimulus	386	3010	4.89532913477754e-08	2.64103006821248e-05	ENSMUSG00000000326(Comt);ENSMUSG00000000386(Mx1);ENSMUSG00000000791(Il12rb1);ENSMUSG00000000838(Fmr1);ENSMUSG00000001128(Cfp);ENSMUSG00000001444(Tbx21);ENSMUSG00000001741(Il16);ENSMUSG00000001827(Folr1);ENSMUSG00000002108(Nr1h3);ENSMUSG00000002111(Spi1);ENSMUSG00000002983(Relb);ENSMUSG00000002985(Apoe);ENSMUSG00000003541(Ier3);ENSMUSG00000003549(Ercc1);ENSMUSG00000004231(Pax2);ENSMUSG00000004791(…
GO:0048518	positive regulation of biological process	760	6499	5.52492518762773e-08	2.82381834195015e-05	ENSMUSG00000000326(Comt);ENSMUSG00000000568(Hnrnpd);ENSMUSG00000000730(Dnmt3l);ENSMUSG00000000732(Icosl);ENSMUSG00000000791(Il12rb1);ENSMUSG00000000838(Fmr1);ENSMUSG00000000938(Hoxa10);ENSMUSG00000001020(S100a4);ENSMUSG00000001128(Cfp);ENSMUSG00000001403(Ube2c);ENSMUSG00000001444(Tbx21);ENSMUSG00000001467(Cyp51);ENSMUSG00000001482(Def8);ENSMUSG00000001510(Dlx3);ENSMUSG00000001517(Foxm1);ENSMUSG00…
GO:0048523	negative regulation of cellular process	607	5051	6.0529788631234e-08	2.93902388698956e-05	ENSMUSG00000000085(Scmh1);ENSMUSG00000000326(Comt);ENSMUSG00000000568(Hnrnpd);ENSMUSG00000000730(Dnmt3l);ENSMUSG00000000838(Fmr1);ENSMUSG00000001018(Snapin);ENSMUSG00000001289(Pfdn5);ENSMUSG00000001349(Cnn1);ENSMUSG00000001444(Tbx21);ENSMUSG00000001467(Cyp51);ENSMUSG00000001517(Foxm1);ENSMUSG00000001520(Nrip2);ENSMUSG00000002028(Kmt2a);ENSMUSG00000002108(Nr1h3);ENSMUSG00000002111(Spi1);ENSMUSG000…
GO:0035458	cellular response to interferon-beta	21	58	8.19997210212713e-08	3.79190138494079e-05	ENSMUSG00000026104(Stat1);ENSMUSG00000026536(Ifi211);ENSMUSG00000028268(Gbp3);ENSMUSG00000028270(Gbp2);ENSMUSG00000032623(Oas1d);ENSMUSG00000034459(Ifit1);ENSMUSG00000037523(Mavs);ENSMUSG00000040253(Gbp7);ENSMUSG00000046879(Irgm1);ENSMUSG00000054072(Iigp1);ENSMUSG00000066861(Oas1g);ENSMUSG00000069874(Irgm2);ENSMUSG00000069892(9930111J21Rik2);ENSMUSG00000069893(9930111J21Rik1);ENSMUSG00000073489(I…
GO:0009966	regulation of signal transduction	379	2963	8.93425487692206e-08	3.94366132317228e-05	ENSMUSG00000000791(Il12rb1);ENSMUSG00000001020(S100a4);ENSMUSG00000001289(Pfdn5);ENSMUSG00000001517(Foxm1);ENSMUSG00000001827(Folr1);ENSMUSG00000001930(Vwf);ENSMUSG00000002108(Nr1h3);ENSMUSG00000002111(Spi1);ENSMUSG00000002799(Jag2);ENSMUSG00000002985(Apoe);ENSMUSG00000003541(Ier3);ENSMUSG00000004371(Il11);ENSMUSG00000004637(Wwox);ENSMUSG00000004837(Grap);ENSMUSG00000005150(Wdr83);ENSMUSG00000006…
GO:0006950	response to stress	493	4015	1.34425029196012e-07	5.6756585153151e-05	ENSMUSG00000000326(Comt);ENSMUSG00000000386(Mx1);ENSMUSG00000000791(Il12rb1);ENSMUSG00000000838(Fmr1);ENSMUSG00000001128(Cfp);ENSMUSG00000001517(Foxm1);ENSMUSG00000001670(Tat);ENSMUSG00000001741(Il16);ENSMUSG00000001827(Folr1);ENSMUSG00000001930(Vwf);ENSMUSG00000002108(Nr1h3);ENSMUSG00000002111(Spi1);ENSMUSG00000002983(Relb);ENSMUSG00000002985(Apoe);ENSMUSG00000003308(Keap1);ENSMUSG00000003541(Ie…
GO:0010646	regulation of cell communication	426	3409	1.82035709243919e-07	7.36561988528206e-05	ENSMUSG00000000276(Dgke);ENSMUSG00000000791(Il12rb1);ENSMUSG00000000838(Fmr1);ENSMUSG00000001018(Snapin);ENSMUSG00000001020(S100a4);ENSMUSG00000001289(Pfdn5);ENSMUSG00000001517(Foxm1);ENSMUSG00000001827(Folr1);ENSMUSG00000001930(Vwf);ENSMUSG00000002028(Kmt2a);ENSMUSG00000002108(Nr1h3);ENSMUSG00000002111(Spi1);ENSMUSG00000002799(Jag2);ENSMUSG00000002985(Apoe);ENSMUSG00000003541(Ier3);ENSMUSG000000…
GO:0023051	regulation of signaling	426	3420	2.64498397798079e-07	0.000102741757640686	ENSMUSG00000000276(Dgke);ENSMUSG00000000791(Il12rb1);ENSMUSG00000000838(Fmr1);ENSMUSG00000001018(Snapin);ENSMUSG00000001020(S100a4);ENSMUSG00000001289(Pfdn5);ENSMUSG00000001517(Foxm1);ENSMUSG00000001827(Folr1);ENSMUSG00000001930(Vwf);ENSMUSG00000002028(Kmt2a);ENSMUSG00000002108(Nr1h3);ENSMUSG00000002111(Spi1);ENSMUSG00000002799(Jag2);ENSMUSG00000002985(Apoe);ENSMUSG00000003541(Ier3);ENSMUSG000000…
GO:0042127	regulation of cell population proliferation	237	1739	3.26671229104488e-07	0.000122011704070526	ENSMUSG00000000326(Comt);ENSMUSG00000000732(Icosl);ENSMUSG00000000791(Il12rb1);ENSMUSG00000001349(Cnn1);ENSMUSG00000001517(Foxm1);ENSMUSG00000002028(Kmt2a);ENSMUSG00000002489(Tiam1);ENSMUSG00000002799(Jag2);ENSMUSG00000002985(Apoe);ENSMUSG00000003282(Plag1);ENSMUSG00000004231(Pax2);ENSMUSG00000004371(Il11);ENSMUSG00000004508(Gab2);ENSMUSG00000004791(Pgf);ENSMUSG00000004891(Nes);ENSMUSG00000005125…
GO:0035556	intracellular signal transduction	327	2553	7.47260778961112e-07	0.00026876479349968	ENSMUSG00000000276(Dgke);ENSMUSG00000001020(S100a4);ENSMUSG00000001517(Foxm1);ENSMUSG00000001930(Vwf);ENSMUSG00000002111(Spi1);ENSMUSG00000002489(Tiam1);ENSMUSG00000002983(Relb);ENSMUSG00000002985(Apoe);ENSMUSG00000003541(Ier3);ENSMUSG00000004371(Il11);ENSMUSG00000004637(Wwox);ENSMUSG00000004837(Grap);ENSMUSG00000005125(Ndrg1);ENSMUSG00000005150(Wdr83);ENSMUSG00000005893(Nr2c2);ENSMUSG00000006360…
GO:0008283	cell population proliferation	274	2083	7.93983518630737e-07	0.000273626559682366	ENSMUSG00000000326(Comt);ENSMUSG00000000732(Icosl);ENSMUSG00000000791(Il12rb1);ENSMUSG00000001349(Cnn1);ENSMUSG00000001510(Dlx3);ENSMUSG00000001517(Foxm1);ENSMUSG00000002028(Kmt2a);ENSMUSG00000002489(Tiam1);ENSMUSG00000002799(Jag2);ENSMUSG00000002985(Apoe);ENSMUSG00000003282(Plag1);ENSMUSG00000003549(Ercc1);ENSMUSG00000004231(Pax2);ENSMUSG00000004371(Il11);ENSMUSG00000004508(Gab2);ENSMUSG00000004…
GO:0048731	system development	595	5028	8.17132141982146e-07	0.000273626559682366	ENSMUSG00000000223(Drp2);ENSMUSG00000000568(Hnrnpd);ENSMUSG00000000730(Dnmt3l);ENSMUSG00000000732(Icosl);ENSMUSG00000000838(Fmr1);ENSMUSG00000000938(Hoxa10);ENSMUSG00000001018(Snapin);ENSMUSG00000001039(B9d1);ENSMUSG00000001289(Pfdn5);ENSMUSG00000001444(Tbx21);ENSMUSG00000001510(Dlx3);ENSMUSG00000001827(Folr1);ENSMUSG00000002028(Kmt2a);ENSMUSG00000002100(Mybpc3);ENSMUSG00000002103(Acp2);ENSMUSG00…
GO:0009615	response to virus	69	381	8.76861200933017e-07	0.000283839970742018	ENSMUSG00000000386(Mx1);ENSMUSG00000000791(Il12rb1);ENSMUSG00000000838(Fmr1);ENSMUSG00000001444(Tbx21);ENSMUSG00000017652(Cd40);ENSMUSG00000017707(Serinc3);ENSMUSG00000017830(Dhx58);ENSMUSG00000020075(Ddx21);ENSMUSG00000020641(Rsad2);ENSMUSG00000021703(Serinc5);ENSMUSG00000022051(Bnip3l);ENSMUSG00000022159(Rab2b);ENSMUSG00000022221(Ripk3);ENSMUSG00000022865(Cxadr);ENSMUSG00000022906(Parp9);ENSMUS…
GO:0009987	cellular process	1870	17960	9.91043445398235e-07	0.000301588773904376	ENSMUSG00000000085(Scmh1);ENSMUSG00000000223(Drp2);ENSMUSG00000000276(Dgke);ENSMUSG00000000326(Comt);ENSMUSG00000000568(Hnrnpd);ENSMUSG00000000730(Dnmt3l);ENSMUSG00000000732(Icosl);ENSMUSG00000000791(Il12rb1);ENSMUSG00000000838(Fmr1);ENSMUSG00000000938(Hoxa10);ENSMUSG00000001018(Snapin);ENSMUSG00000001020(S100a4);ENSMUSG00000001039(B9d1);ENSMUSG00000001128(Cfp);ENSMUSG00000001248(Gramd1a);ENSMUSG…
0041120(Nbl1);ENSMUSG00000041147(Brca2);ENSMUSG00000041180(Hectd2);ENSMUSG00000041203(Trir);ENSMUSG00000041235(Chd7);ENSMUSG00000041237(Pklr);ENSMUSG00000041323(Ak7);ENSMUSG00000041396(Mettl18);ENSMUSG00000041420(Meis3);ENSMUSG00000041431(Ccnb1);ENSMUSG00000041440(Gk5);ENSMUSG00000041498(Kif14);ENSMUSG00000041550(Serpina5);ENSMUSG00000041607(Mbp);ENSMUSG00000041658(Rragb);ENSMUSG00000041696(Rasl1…
GO:0051607	defense response to virus	57	296	1.05211129447835e-06	0.000301588773904376	ENSMUSG00000000386(Mx1);ENSMUSG00000000791(Il12rb1);ENSMUSG00000017652(Cd40);ENSMUSG00000017707(Serinc3);ENSMUSG00000017830(Dhx58);ENSMUSG00000020075(Ddx21);ENSMUSG00000020641(Rsad2);ENSMUSG00000021703(Serinc5);ENSMUSG00000022051(Bnip3l);ENSMUSG00000022159(Rab2b);ENSMUSG00000022221(Ripk3);ENSMUSG00000022865(Cxadr);ENSMUSG00000022906(Parp9);ENSMUSG00000024521(Pmaip1);ENSMUSG00000025383(Il23a);ENSM…
GO:0140546	defense response to symbiont	57	296	1.05211129447835e-06	0.000301588773904376	ENSMUSG00000000386(Mx1);ENSMUSG00000000791(Il12rb1);ENSMUSG00000017652(Cd40);ENSMUSG00000017707(Serinc3);ENSMUSG00000017830(Dhx58);ENSMUSG00000020075(Ddx21);ENSMUSG00000020641(Rsad2);ENSMUSG00000021703(Serinc5);ENSMUSG00000022051(Bnip3l);ENSMUSG00000022159(Rab2b);ENSMUSG00000022221(Ripk3);ENSMUSG00000022865(Cxadr);ENSMUSG00000022906(Parp9);ENSMUSG00000024521(Pmaip1);ENSMUSG00000025383(Il23a);ENSM…
GO:0019222	regulation of metabolic process	776	6765	1.05591785735236e-06	0.000301588773904376	ENSMUSG00000000085(Scmh1);ENSMUSG00000000326(Comt);ENSMUSG00000000568(Hnrnpd);ENSMUSG00000000730(Dnmt3l);ENSMUSG00000000732(Icosl);ENSMUSG00000000791(Il12rb1);ENSMUSG00000000838(Fmr1);ENSMUSG00000000903(Vpreb3);ENSMUSG00000000938(Hoxa10);ENSMUSG00000001289(Pfdn5);ENSMUSG00000001444(Tbx21);ENSMUSG00000001467(Cyp51);ENSMUSG00000001510(Dlx3);ENSMUSG00000001517(Foxm1);ENSMUSG00000001520(Nrip2);ENSMUS…
GO:0010033	response to organic substance	429	3502	1.54586406578404e-06	0.000428911026937967	ENSMUSG00000000568(Hnrnpd);ENSMUSG00000000791(Il12rb1);ENSMUSG00000001248(Gramd1a);ENSMUSG00000001444(Tbx21);ENSMUSG00000001510(Dlx3);ENSMUSG00000001670(Tat);ENSMUSG00000001827(Folr1);ENSMUSG00000002103(Acp2);ENSMUSG00000002108(Nr1h3);ENSMUSG00000002111(Spi1);ENSMUSG00000002983(Relb);ENSMUSG00000002985(Apoe);ENSMUSG00000003308(Keap1);ENSMUSG00000003549(Ercc1);ENSMUSG00000004231(Pax2);ENSMUSG00000…
GO:0048585	negative regulation of response to stimulus	225	1676	2.04827456705501e-06	0.000552522064463089	ENSMUSG00000001289(Pfdn5);ENSMUSG00000001444(Tbx21);ENSMUSG00000001517(Foxm1);ENSMUSG00000002108(Nr1h3);ENSMUSG00000002111(Spi1);ENSMUSG00000002985(Apoe);ENSMUSG00000003541(Ier3);ENSMUSG00000003549(Ercc1);ENSMUSG00000004637(Wwox);ENSMUSG00000005465(Il27ra);ENSMUSG00000008999(Bmp7);ENSMUSG00000013698(Pea15a);ENSMUSG00000014039(Prdm15);ENSMUSG00000014303(Glis2);ENSMUSG00000014329(Bicc1);ENSMUSG0000…
GO:0007010	cytoskeleton organization	203	1487	2.20728918583805e-06	0.000579323926585766	ENSMUSG00000001349(Cnn1);ENSMUSG00000001473(Tubb6);ENSMUSG00000001525(Tubb5);ENSMUSG00000001864(Aif1l);ENSMUSG00000002031(Ift46);ENSMUSG00000002055(Spag5);ENSMUSG00000003779(Kif20a);ENSMUSG00000004891(Nes);ENSMUSG00000005640(Insrr);ENSMUSG00000006398(Cdc20);ENSMUSG00000006464(Bbs1);ENSMUSG00000007122(Casq1);ENSMUSG00000009772(Nuak2);ENSMUSG00000011751(Sptbn4);ENSMUSG00000012443(Kif11);ENSMUSG0000…
GO:0044281	small molecule metabolic process	243	1839	2.58535759265055e-06	0.000660694936374459	ENSMUSG00000000326(Comt);ENSMUSG00000001467(Cyp51);ENSMUSG00000001670(Tat);ENSMUSG00000001755(Coasy);ENSMUSG00000001827(Folr1);ENSMUSG00000002108(Nr1h3);ENSMUSG00000002550(Uck1);ENSMUSG00000002985(Apoe);ENSMUSG00000003273(Car11);ENSMUSG00000003541(Ier3);ENSMUSG00000004267(Eno2);ENSMUSG00000004768(Rab23);ENSMUSG00000004885(Crabp2);ENSMUSG00000006345(Ggt1);ENSMUSG00000006362(Cbfa2t3);ENSMUSG0000000…
GO:0007275	multicellular organism development	627	5378	2.8513439920089e-06	0.000709984654010216	ENSMUSG00000000085(Scmh1);ENSMUSG00000000223(Drp2);ENSMUSG00000000568(Hnrnpd);ENSMUSG00000000730(Dnmt3l);ENSMUSG00000000732(Icosl);ENSMUSG00000000838(Fmr1);ENSMUSG00000000938(Hoxa10);ENSMUSG00000001018(Snapin);ENSMUSG00000001039(B9d1);ENSMUSG00000001289(Pfdn5);ENSMUSG00000001444(Tbx21);ENSMUSG00000001510(Dlx3);ENSMUSG00000001827(Folr1);ENSMUSG00000002028(Kmt2a);ENSMUSG00000002100(Mybpc3);ENSMUSG0…
GO:0006793	phosphorus metabolic process	349	2797	3.65459490261995e-06	0.000887244277483558	ENSMUSG00000000276(Dgke);ENSMUSG00000000791(Il12rb1);ENSMUSG00000001755(Coasy);ENSMUSG00000002103(Acp2);ENSMUSG00000002108(Nr1h3);ENSMUSG00000002228(Ppm1j);ENSMUSG00000002550(Uck1);ENSMUSG00000002985(Apoe);ENSMUSG00000003541(Ier3);ENSMUSG00000004267(Eno2);ENSMUSG00000004371(Il11);ENSMUSG00000004768(Rab23);ENSMUSG00000004791(Pgf);ENSMUSG00000005640(Insrr);ENSMUSG00000006362(Cbfa2t3);ENSMUSG0000000…
GO:0051239	regulation of multicellular organismal process	359	2891	4.03265524930147e-06	0.00095514914941382	ENSMUSG00000000326(Comt);ENSMUSG00000000732(Icosl);ENSMUSG00000000791(Il12rb1);ENSMUSG00000000838(Fmr1);ENSMUSG00000001444(Tbx21);ENSMUSG00000001467(Cyp51);ENSMUSG00000001482(Def8);ENSMUSG00000001508(Sgca);ENSMUSG00000001741(Il16);ENSMUSG00000002100(Mybpc3);ENSMUSG00000002108(Nr1h3);ENSMUSG00000002111(Spi1);ENSMUSG00000002983(Relb);ENSMUSG00000002985(Apoe);ENSMUSG00000003282(Plag1);ENSMUSG0000000…
GO:0006694	steroid biosynthetic process	37	170	4.50203614561062e-06	0.00104093507166726	ENSMUSG00000001467(Cyp51);ENSMUSG00000002985(Apoe);ENSMUSG00000006724(Cyp27b1);ENSMUSG00000016194(Hsd11b1);ENSMUSG00000019301(Hsd17b1);ENSMUSG00000020538(Srebf1);ENSMUSG00000020889(Nr1d1);ENSMUSG00000021214(Akr1c18);ENSMUSG00000021594(Srd5a1);ENSMUSG00000021670(Hmgcr);ENSMUSG00000022351(Sqle);ENSMUSG00000023000(Dhh);ENSMUSG00000024030(Abcg1);ENSMUSG00000025198(Erlin1);ENSMUSG00000026456(Cyb5r1);E…
GO:0033993	response to lipid	143	994	5.17364717063698e-06	0.00116840203893153	ENSMUSG00000000568(Hnrnpd);ENSMUSG00000001248(Gramd1a);ENSMUSG00000001670(Tat);ENSMUSG00000002108(Nr1h3);ENSMUSG00000002111(Spi1);ENSMUSG00000004267(Eno2);ENSMUSG00000005150(Wdr83);ENSMUSG00000005893(Nr2c2);ENSMUSG00000006345(Ggt1);ENSMUSG00000006724(Cyp27b1);ENSMUSG00000007097(Atp1a2);ENSMUSG00000007872(Id3);ENSMUSG00000008540(Mgst1);ENSMUSG00000008999(Bmp7);ENSMUSG00000014852(Adamts13);ENSMUSG0…
GO:0006796	phosphate-containing compound metabolic process	345	2774	5.6681242918037e-06	0.0012509807954024	ENSMUSG00000000276(Dgke);ENSMUSG00000000791(Il12rb1);ENSMUSG00000001755(Coasy);ENSMUSG00000002103(Acp2);ENSMUSG00000002108(Nr1h3);ENSMUSG00000002228(Ppm1j);ENSMUSG00000002550(Uck1);ENSMUSG00000002985(Apoe);ENSMUSG00000003541(Ier3);ENSMUSG00000004267(Eno2);ENSMUSG00000004371(Il11);ENSMUSG00000004768(Rab23);ENSMUSG00000004791(Pgf);ENSMUSG00000005640(Insrr);ENSMUSG00000006362(Cbfa2t3);ENSMUSG0000000…
GO:0008610	lipid biosynthetic process	105	684	6.00001300113361e-06	0.00129480280564463	ENSMUSG00000000276(Dgke);ENSMUSG00000001467(Cyp51);ENSMUSG00000002108(Nr1h3);ENSMUSG00000002985(Apoe);ENSMUSG00000004885(Crabp2);ENSMUSG00000006724(Cyp27b1);ENSMUSG00000014245(Pigl);ENSMUSG00000015016(Acsf3);ENSMUSG00000015090(Ptgds);ENSMUSG00000015568(Lpl);ENSMUSG00000016194(Hsd11b1);ENSMUSG00000017929(B4galt5);ENSMUSG00000017969(Ptgis);ENSMUSG00000019301(Hsd17b1);ENSMUSG00000019577(Pdk4);ENSMUS…
GO:0009607	response to biotic stimulus	222	1679	7.00807483656728e-06	0.00145787508366741	ENSMUSG00000000386(Mx1);ENSMUSG00000000791(Il12rb1);ENSMUSG00000000838(Fmr1);ENSMUSG00000001128(Cfp);ENSMUSG00000001444(Tbx21);ENSMUSG00000002108(Nr1h3);ENSMUSG00000002111(Spi1);ENSMUSG00000002983(Relb);ENSMUSG00000002985(Apoe);ENSMUSG00000003541(Ier3);ENSMUSG00000005150(Wdr83);ENSMUSG00000005465(Il27ra);ENSMUSG00000005893(Nr2c2);ENSMUSG00000006345(Ggt1);ENSMUSG00000006724(Cyp27b1);ENSMUSG0000000…
GO:0008608	attachment of spindle microtubules to kinetochore	15	42	7.05592924851903e-06	0.00145787508366741	ENSMUSG00000002055(Spag5);ENSMUSG00000017716(Birc5);ENSMUSG00000023015(Racgap1);ENSMUSG00000023940(Sgo1);ENSMUSG00000026683(Nuf2);ENSMUSG00000027326(Knl1);ENSMUSG00000027331(Knstrn);ENSMUSG00000027699(Ect2);ENSMUSG00000028678(Kif2c);ENSMUSG00000028873(Cdca8);ENSMUSG00000039630(Hnrnpu);ENSMUSG00000041147(Brca2);ENSMUSG00000041431(Ccnb1);ENSMUSG00000045328(Cenpe);ENSMUSG00000074476(Spc24)
GO:0060759	regulation of response to cytokine stimulus	34	154	7.79408715026204e-06	0.00154590842634282	ENSMUSG00000014776(Nol3);ENSMUSG00000021367(Edn1);ENSMUSG00000022160(Mettl3);ENSMUSG00000022906(Parp9);ENSMUSG00000024610(Cd74);ENSMUSG00000025498(Irf7);ENSMUSG00000026896(Ifih1);ENSMUSG00000026981(Il1rn);ENSMUSG00000027514(Zbp1);ENSMUSG00000027639(Samhd1);ENSMUSG00000027951(Adar);ENSMUSG00000028108(Ecm1);ENSMUSG00000028927(Padi2);ENSMUSG00000029275(Gfi1);ENSMUSG00000030107(Usp18);ENSMUSG00000031…
GO:0071357	cellular response to type I interferon	19	63	7.80038233866733e-06	0.00154590842634282	ENSMUSG00000022160(Mettl3);ENSMUSG00000025491(Ifitm1);ENSMUSG00000025492(Ifitm3);ENSMUSG00000025498(Irf7);ENSMUSG00000026104(Stat1);ENSMUSG00000027514(Zbp1);ENSMUSG00000027639(Samhd1);ENSMUSG00000027951(Adar);ENSMUSG00000030107(Usp18);ENSMUSG00000032623(Oas1d);ENSMUSG00000032661(Oas3);ENSMUSG00000032690(Oas2);ENSMUSG00000035692(Isg15);ENSMUSG00000037523(Mavs);ENSMUSG00000043279(Trim56);ENSMUSG000…
GO:0006928	movement of cell or subcellular component	275	2154	8.51888296566533e-06	0.00165453744959152	ENSMUSG00000001018(Snapin);ENSMUSG00000001281(Itgb7);ENSMUSG00000001444(Tbx21);ENSMUSG00000001741(Il16);ENSMUSG00000001827(Folr1);ENSMUSG00000002031(Ift46);ENSMUSG00000002111(Spi1);ENSMUSG00000002345(Borcs8);ENSMUSG00000002489(Tiam1);ENSMUSG00000002985(Apoe);ENSMUSG00000003779(Kif20a);ENSMUSG00000004187(Kifc2);ENSMUSG00000004791(Pgf);ENSMUSG00000005465(Il27ra);ENSMUSG00000006464(Bbs1);ENSMUSG0000…
GO:0034340	response to type I interferon	20	69	8.84164761217201e-06	0.00168355372474122	ENSMUSG00000022160(Mettl3);ENSMUSG00000025491(Ifitm1);ENSMUSG00000025492(Ifitm3);ENSMUSG00000025498(Irf7);ENSMUSG00000026104(Stat1);ENSMUSG00000026222(Sp100);ENSMUSG00000027514(Zbp1);ENSMUSG00000027639(Samhd1);ENSMUSG00000027951(Adar);ENSMUSG00000030107(Usp18);ENSMUSG00000032623(Oas1d);ENSMUSG00000032661(Oas3);ENSMUSG00000032690(Oas2);ENSMUSG00000035692(Isg15);ENSMUSG00000037523(Mavs);ENSMUSG0000…
GO:0065009	regulation of molecular function	322	2582	9.86991286636127e-06	0.00184320622779297	ENSMUSG00000000568(Hnrnpd);ENSMUSG00000000838(Fmr1);ENSMUSG00000001018(Snapin);ENSMUSG00000001983(Taco1);ENSMUSG00000002028(Kmt2a);ENSMUSG00000002043(Trappc6a);ENSMUSG00000002108(Nr1h3);ENSMUSG00000002111(Spi1);ENSMUSG00000002489(Tiam1);ENSMUSG00000002985(Apoe);ENSMUSG00000003134(Tbc1d8);ENSMUSG00000003308(Keap1);ENSMUSG00000004231(Pax2);ENSMUSG00000004891(Nes);ENSMUSG00000004980(Hnrnpa2b1);ENSMU…
GO:0006766	vitamin metabolic process	23	87	1.05773404702286e-05	0.00191088064504788	ENSMUSG00000001827(Folr1);ENSMUSG00000006724(Cyp27b1);ENSMUSG00000023070(Rgn);ENSMUSG00000024987(Cyp26a1);ENSMUSG00000025068(Gsto1);ENSMUSG00000025069(Gsto2);ENSMUSG00000025545(Clybl);ENSMUSG00000026726(Cubn);ENSMUSG00000027070(Lrp2);ENSMUSG00000028690(Mmachc);ENSMUSG00000028766(Alpl);ENSMUSG00000029275(Gfi1);ENSMUSG00000029735(Tpk1);ENSMUSG00000032788(Pdxk);ENSMUSG00000034450(Gulo);ENSMUSG000000…
GO:0001959	regulation of cytokine-mediated signaling pathway	32	143	1.06258423264942e-05	0.00191088064504788	ENSMUSG00000014776(Nol3);ENSMUSG00000021367(Edn1);ENSMUSG00000022160(Mettl3);ENSMUSG00000022906(Parp9);ENSMUSG00000024610(Cd74);ENSMUSG00000025498(Irf7);ENSMUSG00000026981(Il1rn);ENSMUSG00000027514(Zbp1);ENSMUSG00000027639(Samhd1);ENSMUSG00000027951(Adar);ENSMUSG00000028108(Ecm1);ENSMUSG00000028927(Padi2);ENSMUSG00000029275(Gfi1);ENSMUSG00000030107(Usp18);ENSMUSG00000031451(Gas6);ENSMUSG000000326…
GO:0009888	tissue development	261	2039	1.22956234598934e-05	0.00217095998943682	ENSMUSG00000001039(B9d1);ENSMUSG00000001510(Dlx3);ENSMUSG00000001525(Tubb5);ENSMUSG00000001827(Folr1);ENSMUSG00000002100(Mybpc3);ENSMUSG00000002111(Spi1);ENSMUSG00000002489(Tiam1);ENSMUSG00000002799(Jag2);ENSMUSG00000003308(Keap1);ENSMUSG00000004231(Pax2);ENSMUSG00000004791(Pgf);ENSMUSG00000005148(Klf5);ENSMUSG00000006345(Ggt1);ENSMUSG00000006464(Bbs1);ENSMUSG00000006724(Cyp27b1);ENSMUSG000000071…
GO:0048513	animal organ development	450	3771	1.35570626405546e-05	0.00235093991611474	ENSMUSG00000000568(Hnrnpd);ENSMUSG00000000730(Dnmt3l);ENSMUSG00000000938(Hoxa10);ENSMUSG00000001039(B9d1);ENSMUSG00000001289(Pfdn5);ENSMUSG00000001444(Tbx21);ENSMUSG00000001510(Dlx3);ENSMUSG00000001827(Folr1);ENSMUSG00000002028(Kmt2a);ENSMUSG00000002100(Mybpc3);ENSMUSG00000002111(Spi1);ENSMUSG00000002345(Borcs8);ENSMUSG00000002489(Tiam1);ENSMUSG00000002799(Jag2);ENSMUSG00000002983(Relb);ENSMUSG00…
GO:0032101	regulation of response to external stimulus	140	988	1.42456066923295e-05	0.00242700151910897	ENSMUSG00000000791(Il12rb1);ENSMUSG00000001741(Il16);ENSMUSG00000002108(Nr1h3);ENSMUSG00000002111(Spi1);ENSMUSG00000002985(Apoe);ENSMUSG00000003541(Ier3);ENSMUSG00000004791(Pgf);ENSMUSG00000005980(Dnase1);ENSMUSG00000006345(Ggt1);ENSMUSG00000006724(Cyp27b1);ENSMUSG00000015568(Lpl);ENSMUSG00000015966(Il17rb);ENSMUSG00000016942(Tmprss6);ENSMUSG00000017830(Dhx58);ENSMUSG00000017969(Ptgis);ENSMUSG000…
GO:0016043	cellular component organization	718	6317	1.45371433422761e-05	0.00243396894822143	ENSMUSG00000000085(Scmh1);ENSMUSG00000000223(Drp2);ENSMUSG00000000568(Hnrnpd);ENSMUSG00000000730(Dnmt3l);ENSMUSG00000000838(Fmr1);ENSMUSG00000001018(Snapin);ENSMUSG00000001039(B9d1);ENSMUSG00000001248(Gramd1a);ENSMUSG00000001289(Pfdn5);ENSMUSG00000001349(Cnn1);ENSMUSG00000001403(Ube2c);ENSMUSG00000001473(Tubb6);ENSMUSG00000001482(Def8);ENSMUSG00000001508(Sgca);ENSMUSG00000001525(Tubb5);ENSMUSG000…
GO:0071346	cellular response to interferon-gamma	29	126	1.53657933660554e-05	0.00252910541318244	ENSMUSG00000000791(Il12rb1);ENSMUSG00000014852(Adamts13);ENSMUSG00000018927(Ccl6);ENSMUSG00000020826(Nos2);ENSMUSG00000021367(Edn1);ENSMUSG00000021559(Dapk1);ENSMUSG00000022906(Parp9);ENSMUSG00000023235(Ccl25);ENSMUSG00000024759(Atl3);ENSMUSG00000026104(Stat1);ENSMUSG00000026166(Ccl20);ENSMUSG00000026728(Vim);ENSMUSG00000026946(Nmi);ENSMUSG00000028268(Gbp3);ENSMUSG00000028270(Gbp2);ENSMUSG0000002…
GO:0035455	response to interferon-alpha	13	35	1.76525622247498e-05	0.00285706719607576	ENSMUSG00000025491(Ifitm1);ENSMUSG00000025492(Ifitm3);ENSMUSG00000027951(Adar);ENSMUSG00000031451(Gas6);ENSMUSG00000032623(Oas1d);ENSMUSG00000034459(Ifit1);ENSMUSG00000059108(Ifitm6);ENSMUSG00000062488(Ifit3b);ENSMUSG00000066861(Oas1g);ENSMUSG00000073489(Ifi204);ENSMUSG00000074896(Ifit3);ENSMUSG00000078921(Tgtp2);ENSMUSG00000078922(Tgtp1)
GO:0051049	regulation of transport	248	1934	1.83389762252252e-05	0.00291950488726495	ENSMUSG00000000326(Comt);ENSMUSG00000000838(Fmr1);ENSMUSG00000001018(Snapin);ENSMUSG00000001128(Cfp);ENSMUSG00000001467(Cyp51);ENSMUSG00000001741(Il16);ENSMUSG00000001983(Taco1);ENSMUSG00000002028(Kmt2a);ENSMUSG00000002055(Spag5);ENSMUSG00000002108(Nr1h3);ENSMUSG00000002111(Spi1);ENSMUSG00000002985(Apoe);ENSMUSG00000003541(Ier3);ENSMUSG00000004371(Il11);ENSMUSG00000004768(Rab23);ENSMUSG0000000672…
GO:0060337	type I interferon signaling pathway	18	61	1.87611823640578e-05	0.00293854583769945	ENSMUSG00000022160(Mettl3);ENSMUSG00000025491(Ifitm1);ENSMUSG00000025492(Ifitm3);ENSMUSG00000025498(Irf7);ENSMUSG00000026104(Stat1);ENSMUSG00000027514(Zbp1);ENSMUSG00000027639(Samhd1);ENSMUSG00000027951(Adar);ENSMUSG00000030107(Usp18);ENSMUSG00000032623(Oas1d);ENSMUSG00000032661(Oas3);ENSMUSG00000032690(Oas2);ENSMUSG00000035692(Isg15);ENSMUSG00000037523(Mavs);ENSMUSG00000043279(Trim56);ENSMUSG000…
GO:0009893	positive regulation of metabolic process	462	3897	1.97231026636958e-05	0.00304017539630397	ENSMUSG00000000326(Comt);ENSMUSG00000000568(Hnrnpd);ENSMUSG00000000730(Dnmt3l);ENSMUSG00000000732(Icosl);ENSMUSG00000000791(Il12rb1);ENSMUSG00000000838(Fmr1);ENSMUSG00000000938(Hoxa10);ENSMUSG00000001444(Tbx21);ENSMUSG00000001510(Dlx3);ENSMUSG00000001517(Foxm1);ENSMUSG00000001741(Il16);ENSMUSG00000002028(Kmt2a);ENSMUSG00000002108(Nr1h3);ENSMUSG00000002111(Spi1);ENSMUSG00000002325(Irf9);ENSMUSG000…
GO:0008202	steroid metabolic process	58	333	2.1131304921441e-05	0.00317508313518056	ENSMUSG00000000326(Comt);ENSMUSG00000001467(Cyp51);ENSMUSG00000002985(Apoe);ENSMUSG00000006724(Cyp27b1);ENSMUSG00000016194(Hsd11b1);ENSMUSG00000018865(Sult4a1);ENSMUSG00000019301(Hsd17b1);ENSMUSG00000019768(Esr1);ENSMUSG00000020538(Srebf1);ENSMUSG00000020889(Nr1d1);ENSMUSG00000021211(Akr1c12);ENSMUSG00000021214(Akr1c18);ENSMUSG00000021259(Cyp46a1);ENSMUSG00000021594(Srd5a1);ENSMUSG00000021670(Hmg…
GO:0009968	negative regulation of signal transduction	171	1261	2.12522298204857e-05	0.00317508313518056	ENSMUSG00000001289(Pfdn5);ENSMUSG00000001517(Foxm1);ENSMUSG00000002111(Spi1);ENSMUSG00000002985(Apoe);ENSMUSG00000003541(Ier3);ENSMUSG00000004637(Wwox);ENSMUSG00000008999(Bmp7);ENSMUSG00000013698(Pea15a);ENSMUSG00000014039(Prdm15);ENSMUSG00000014303(Glis2);ENSMUSG00000014329(Bicc1);ENSMUSG00000014776(Nol3);ENSMUSG00000015053(Gata2);ENSMUSG00000016918(Sulf1);ENSMUSG00000016942(Tmprss6);ENSMUSG0000…
GO:0098813	nuclear chromosome segregation	55	311	2.19781665464679e-05	0.00323378750504166	ENSMUSG00000001403(Ube2c);ENSMUSG00000002055(Spag5);ENSMUSG00000006398(Cdc20);ENSMUSG00000012443(Kif11);ENSMUSG00000015880(Ncapg);ENSMUSG00000017716(Birc5);ENSMUSG00000020020(Usp44);ENSMUSG00000020415(Pttg1);ENSMUSG00000021098(4930447C04Rik);ENSMUSG00000021958(Pinx1);ENSMUSG00000023015(Racgap1);ENSMUSG00000023018(Smarcd1);ENSMUSG00000023919(Cenpq);ENSMUSG00000023940(Sgo1);ENSMUSG00000024906(Mus81…
GO:0044283	small molecule biosynthetic process	90	584	2.34713965385742e-05	0.00337549283578347	ENSMUSG00000001467(Cyp51);ENSMUSG00000002108(Nr1h3);ENSMUSG00000002985(Apoe);ENSMUSG00000004267(Eno2);ENSMUSG00000004885(Crabp2);ENSMUSG00000006345(Ggt1);ENSMUSG00000006724(Cyp27b1);ENSMUSG00000015016(Acsf3);ENSMUSG00000015090(Ptgds);ENSMUSG00000015568(Lpl);ENSMUSG00000017969(Ptgis);ENSMUSG00000019301(Hsd17b1);ENSMUSG00000019577(Pdk4);ENSMUSG00000020038(Cry1);ENSMUSG00000020120(Plek);ENSMUSG00000…
GO:1902869	regulation of amacrine cell differentiation	6	8	2.36364445302519e-05	0.00337549283578347	ENSMUSG00000022528(Hes1);ENSMUSG00000025352(Gdf11);ENSMUSG00000028977(Casz1);ENSMUSG00000041911(Dlx1);ENSMUSG00000047407(Tgif1);ENSMUSG00000062175(Tgif2)
GO:0006629	lipid metabolic process	193	1456	2.49659596426091e-05	0.00351368745057068	ENSMUSG00000000276(Dgke);ENSMUSG00000000326(Comt);ENSMUSG00000001467(Cyp51);ENSMUSG00000002108(Nr1h3);ENSMUSG00000002985(Apoe);ENSMUSG00000004885(Crabp2);ENSMUSG00000006464(Bbs1);ENSMUSG00000006724(Cyp27b1);ENSMUSG00000007783(Cpt1c);ENSMUSG00000013418(B4galnt2);ENSMUSG00000014245(Pigl);ENSMUSG00000015016(Acsf3);ENSMUSG00000015090(Ptgds);ENSMUSG00000015214(Mtmr1);ENSMUSG00000015568(Lpl);ENSMUSG000…
GO:0051128	regulation of cellular component organization	307	2477	2.70078014123173e-05	0.00374675370735734	ENSMUSG00000000568(Hnrnpd);ENSMUSG00000000838(Fmr1);ENSMUSG00000001018(Snapin);ENSMUSG00000001289(Pfdn5);ENSMUSG00000001403(Ube2c);ENSMUSG00000001482(Def8);ENSMUSG00000001525(Tubb5);ENSMUSG00000002031(Ift46);ENSMUSG00000002055(Spag5);ENSMUSG00000002108(Nr1h3);ENSMUSG00000002985(Apoe);ENSMUSG00000003541(Ier3);ENSMUSG00000003549(Ercc1);ENSMUSG00000004885(Crabp2);ENSMUSG00000004891(Nes);ENSMUSG00000…
GO:0071216	cellular response to biotic stimulus	50	277	2.93202558632714e-05	0.00397444645862694	ENSMUSG00000002108(Nr1h3);ENSMUSG00000002111(Spi1);ENSMUSG00000005893(Nr2c2);ENSMUSG00000014852(Adamts13);ENSMUSG00000018774(Cd68);ENSMUSG00000018920(Cxcl16);ENSMUSG00000020638(Cmpk2);ENSMUSG00000020826(Nos2);ENSMUSG00000020889(Nr1d1);ENSMUSG00000021619(Atg10);ENSMUSG00000024906(Mus81);ENSMUSG00000024975(Pdcd4);ENSMUSG00000025408(Ddit3);ENSMUSG00000026728(Vim);ENSMUSG00000026864(Hspa5);ENSMUSG000…
GO:0051707	response to other organism	213	1636	2.94676289796251e-05	0.00397444645862694	ENSMUSG00000000386(Mx1);ENSMUSG00000000791(Il12rb1);ENSMUSG00000000838(Fmr1);ENSMUSG00000001128(Cfp);ENSMUSG00000001444(Tbx21);ENSMUSG00000002108(Nr1h3);ENSMUSG00000002111(Spi1);ENSMUSG00000002983(Relb);ENSMUSG00000002985(Apoe);ENSMUSG00000003541(Ier3);ENSMUSG00000005150(Wdr83);ENSMUSG00000005465(Il27ra);ENSMUSG00000005893(Nr2c2);ENSMUSG00000006345(Ggt1);ENSMUSG00000006724(Cyp27b1);ENSMUSG0000000…
GO:0043170	macromolecule metabolic process	1034	9447	3.28042886743503e-05	0.00432343560267537	ENSMUSG00000000085(Scmh1);ENSMUSG00000000568(Hnrnpd);ENSMUSG00000000730(Dnmt3l);ENSMUSG00000000732(Icosl);ENSMUSG00000000791(Il12rb1);ENSMUSG00000000838(Fmr1);ENSMUSG00000000903(Vpreb3);ENSMUSG00000000938(Hoxa10);ENSMUSG00000001018(Snapin);ENSMUSG00000001289(Pfdn5);ENSMUSG00000001383(Zmat2);ENSMUSG00000001403(Ube2c);ENSMUSG00000001444(Tbx21);ENSMUSG00000001467(Cyp51);ENSMUSG00000001510(Dlx3);ENSM…
GO:0042088	T-helper 1 type immune response	15	47	3.31306580819918e-05	0.00432343560267537	ENSMUSG00000000791(Il12rb1);ENSMUSG00000001444(Tbx21);ENSMUSG00000002983(Relb);ENSMUSG00000005465(Il27ra);ENSMUSG00000024659(Anxa1);ENSMUSG00000025383(Il23a);ENSMUSG00000026069(Il1rl1);ENSMUSG00000026177(Slc11a1);ENSMUSG00000035356(Nfkbiz);ENSMUSG00000035413(Tmem98);ENSMUSG00000037447(Arid5a);ENSMUSG00000037944(Ccr7);ENSMUSG00000049093(Il23r);ENSMUSG00000051457(Spn);ENSMUSG00000073421(H2-Ab1)
GO:0010629	negative regulation of gene expression	140	1005	3.33907599835911e-05	0.00432343560267537	ENSMUSG00000000085(Scmh1);ENSMUSG00000000568(Hnrnpd);ENSMUSG00000000838(Fmr1);ENSMUSG00000000903(Vpreb3);ENSMUSG00000001444(Tbx21);ENSMUSG00000002111(Spi1);ENSMUSG00000002983(Relb);ENSMUSG00000002985(Apoe);ENSMUSG00000003282(Plag1);ENSMUSG00000003308(Keap1);ENSMUSG00000004980(Hnrnpa2b1);ENSMUSG00000005465(Il27ra);ENSMUSG00000005698(Ctcf);ENSMUSG00000006288(Ttc5);ENSMUSG00000007872(Id3);ENSMUSG000…
GO:0043207	response to external biotic stimulus	213	1640	3.43350652932666e-05	0.00438720814556463	ENSMUSG00000000386(Mx1);ENSMUSG00000000791(Il12rb1);ENSMUSG00000000838(Fmr1);ENSMUSG00000001128(Cfp);ENSMUSG00000001444(Tbx21);ENSMUSG00000002108(Nr1h3);ENSMUSG00000002111(Spi1);ENSMUSG00000002983(Relb);ENSMUSG00000002985(Apoe);ENSMUSG00000003541(Ier3);ENSMUSG00000005150(Wdr83);ENSMUSG00000005465(Il27ra);ENSMUSG00000005893(Nr2c2);ENSMUSG00000006345(Ggt1);ENSMUSG00000006724(Cyp27b1);ENSMUSG0000000…
GO:0060760	positive regulation of response to cytokine stimulus	18	64	3.84280243131379e-05	0.00484642265071276	ENSMUSG00000021367(Edn1);ENSMUSG00000022906(Parp9);ENSMUSG00000024610(Cd74);ENSMUSG00000025498(Irf7);ENSMUSG00000026896(Ifih1);ENSMUSG00000027514(Zbp1);ENSMUSG00000029275(Gfi1);ENSMUSG00000031451(Gas6);ENSMUSG00000033538(Casp4);ENSMUSG00000037523(Mavs);ENSMUSG00000042699(Dhx9);ENSMUSG00000043279(Trim56);ENSMUSG00000046879(Irgm1);ENSMUSG00000048249(Crebrf);ENSMUSG00000069874(Irgm2);ENSMUSG00000074…
GO:0008285	negative regulation of cell population proliferation	103	698	3.90286294463299e-05	0.00485906436606807	ENSMUSG00000000326(Comt);ENSMUSG00000001349(Cnn1);ENSMUSG00000002028(Kmt2a);ENSMUSG00000002985(Apoe);ENSMUSG00000005125(Ndrg1);ENSMUSG00000005698(Ctcf);ENSMUSG00000006362(Cbfa2t3);ENSMUSG00000006724(Cyp27b1);ENSMUSG00000008999(Bmp7);ENSMUSG00000009248(Ascl2);ENSMUSG00000015053(Gata2);ENSMUSG00000015090(Ptgds);ENSMUSG00000016458(Wt1);ENSMUSG00000016918(Sulf1);ENSMUSG00000017009(Sdc4);ENSMUSG000000…
GO:0000278	mitotic cell cycle	126	890	3.97680724066183e-05	0.00488845254608444	ENSMUSG00000001403(Ube2c);ENSMUSG00000001473(Tubb6);ENSMUSG00000001517(Foxm1);ENSMUSG00000001525(Tubb5);ENSMUSG00000002055(Spag5);ENSMUSG00000003541(Ier3);ENSMUSG00000003604(Aven);ENSMUSG00000003779(Kif20a);ENSMUSG00000004891(Nes);ENSMUSG00000006398(Cdc20);ENSMUSG00000008999(Bmp7);ENSMUSG00000012443(Kif11);ENSMUSG00000015766(Eps8);ENSMUSG00000015880(Ncapg);ENSMUSG00000017716(Birc5);ENSMUSG0000001…
GO:0006807	nitrogen compound metabolic process	1061	9728	4.22349981768516e-05	0.00512680084119257	ENSMUSG00000000085(Scmh1);ENSMUSG00000000326(Comt);ENSMUSG00000000568(Hnrnpd);ENSMUSG00000000730(Dnmt3l);ENSMUSG00000000732(Icosl);ENSMUSG00000000791(Il12rb1);ENSMUSG00000000838(Fmr1);ENSMUSG00000000938(Hoxa10);ENSMUSG00000001018(Snapin);ENSMUSG00000001289(Pfdn5);ENSMUSG00000001383(Zmat2);ENSMUSG00000001403(Ube2c);ENSMUSG00000001444(Tbx21);ENSMUSG00000001467(Cyp51);ENSMUSG00000001510(Dlx3);ENSMUS…
GO:0006952	defense response	230	1798	4.44458656859672e-05	0.0053285654527954	ENSMUSG00000000386(Mx1);ENSMUSG00000000791(Il12rb1);ENSMUSG00000001128(Cfp);ENSMUSG00000001741(Il16);ENSMUSG00000002108(Nr1h3);ENSMUSG00000002111(Spi1);ENSMUSG00000002983(Relb);ENSMUSG00000002985(Apoe);ENSMUSG00000003541(Ier3);ENSMUSG00000004768(Rab23);ENSMUSG00000005150(Wdr83);ENSMUSG00000005364(Il5ra);ENSMUSG00000005465(Il27ra);ENSMUSG00000005980(Dnase1);ENSMUSG00000006345(Ggt1);ENSMUSG00000006…
GO:0051231	spindle elongation	7	12	5.06777993138236e-05	0.00600161108703098	ENSMUSG00000012443(Kif11);ENSMUSG00000017716(Birc5);ENSMUSG00000023015(Racgap1);ENSMUSG00000028873(Cdca8);ENSMUSG00000032254(Kif23);ENSMUSG00000034311(Kif4);ENSMUSG00000038943(Prc1)
GO:0031323	regulation of cellular metabolic process	680	6012	5.51654584191227e-05	0.00641633753937359	ENSMUSG00000000085(Scmh1);ENSMUSG00000000326(Comt);ENSMUSG00000000568(Hnrnpd);ENSMUSG00000000730(Dnmt3l);ENSMUSG00000000838(Fmr1);ENSMUSG00000000938(Hoxa10);ENSMUSG00000001289(Pfdn5);ENSMUSG00000001444(Tbx21);ENSMUSG00000001510(Dlx3);ENSMUSG00000001517(Foxm1);ENSMUSG00000001520(Nrip2);ENSMUSG00000001983(Taco1);ENSMUSG00000002028(Kmt2a);ENSMUSG00000002108(Nr1h3);ENSMUSG00000002111(Spi1);ENSMUSG000…
GO:0070106	interleukin-27-mediated signaling pathway	5	6	5.5501220606259e-05	0.00641633753937359	ENSMUSG00000005465(Il27ra);ENSMUSG00000026104(Stat1);ENSMUSG00000029561(Oasl2);ENSMUSG00000032690(Oas2);ENSMUSG00000041827(Oasl1)
GO:0001819	positive regulation of cytokine production	77	493	5.67171103973942e-05	0.00647976304787171	ENSMUSG00000000732(Icosl);ENSMUSG00000000791(Il12rb1);ENSMUSG00000001444(Tbx21);ENSMUSG00000001741(Il16);ENSMUSG00000005465(Il27ra);ENSMUSG00000015568(Lpl);ENSMUSG00000015966(Il17rb);ENSMUSG00000016918(Sulf1);ENSMUSG00000017652(Cd40);ENSMUSG00000017830(Dhx58);ENSMUSG00000018916(Csf2);ENSMUSG00000020075(Ddx21);ENSMUSG00000020134(Peli1);ENSMUSG00000020395(Itk);ENSMUSG00000020641(Rsad2);ENSMUSG00000…
GO:0051301	cell division	91	607	6.0559338704931e-05	0.0068346472200871	ENSMUSG00000001403(Ube2c);ENSMUSG00000002055(Spag5);ENSMUSG00000003779(Kif20a);ENSMUSG00000004791(Pgf);ENSMUSG00000006398(Cdc20);ENSMUSG00000012429(Mplkip);ENSMUSG00000012443(Kif11);ENSMUSG00000014039(Prdm15);ENSMUSG00000015880(Ncapg);ENSMUSG00000017639(Rab11fip4);ENSMUSG00000017716(Birc5);ENSMUSG00000019942(Cdk1);ENSMUSG00000020020(Usp44);ENSMUSG00000020415(Pttg1);ENSMUSG00000020808(Pimreg);ENSM…
GO:0048525	negative regulation of viral process	25	109	6.14679629286392e-05	0.0068346472200871	ENSMUSG00000020641(Rsad2);ENSMUSG00000022587(Ly6e);ENSMUSG00000024610(Cd74);ENSMUSG00000025491(Ifitm1);ENSMUSG00000025492(Ifitm3);ENSMUSG00000026104(Stat1);ENSMUSG00000026222(Sp100);ENSMUSG00000026536(Ifi211);ENSMUSG00000026896(Ifih1);ENSMUSG00000027968(Larp7);ENSMUSG00000029561(Oasl2);ENSMUSG00000030921(Trim30a);ENSMUSG00000030966(Trim21);ENSMUSG00000032623(Oas1d);ENSMUSG00000032661(Oas3);ENSMUS…
GO:0044406	adhesion of symbiont to host	8	16	6.19348115917686e-05	0.0068346472200871	ENSMUSG00000023944(Hsp90ab1);ENSMUSG00000028268(Gbp3);ENSMUSG00000028270(Gbp2);ENSMUSG00000031451(Gas6);ENSMUSG00000037405(Icam1);ENSMUSG00000037936(Scarb1);ENSMUSG00000040253(Gbp7);ENSMUSG00000062300(Nectin2)
GO:0051256	mitotic spindle midzone assembly	6	9	6.48542545635557e-05	0.00707640074232235	ENSMUSG00000017716(Birc5);ENSMUSG00000023015(Racgap1);ENSMUSG00000028873(Cdca8);ENSMUSG00000032254(Kif23);ENSMUSG00000034311(Kif4);ENSMUSG00000038943(Prc1)
GO:0010628	positive regulation of gene expression	162	1210	6.86130925352082e-05	0.00740335268454897	ENSMUSG00000000568(Hnrnpd);ENSMUSG00000000732(Icosl);ENSMUSG00000000791(Il12rb1);ENSMUSG00000000838(Fmr1);ENSMUSG00000001444(Tbx21);ENSMUSG00000001741(Il16);ENSMUSG00000002028(Kmt2a);ENSMUSG00000002111(Spi1);ENSMUSG00000003282(Plag1);ENSMUSG00000005465(Il27ra);ENSMUSG00000005698(Ctcf);ENSMUSG00000007872(Id3);ENSMUSG00000008999(Bmp7);ENSMUSG00000011256(Adam19);ENSMUSG00000015053(Gata2);ENSMUSG0000…
GO:0007059	chromosome segregation	61	371	7.55320313231465e-05	0.00790737229049506	ENSMUSG00000001403(Ube2c);ENSMUSG00000002055(Spag5);ENSMUSG00000005698(Ctcf);ENSMUSG00000006398(Cdc20);ENSMUSG00000012443(Kif11);ENSMUSG00000015880(Ncapg);ENSMUSG00000017716(Birc5);ENSMUSG00000020020(Usp44);ENSMUSG00000020415(Pttg1);ENSMUSG00000021098(4930447C04Rik);ENSMUSG00000021958(Pinx1);ENSMUSG00000022779(Top3b);ENSMUSG00000023015(Racgap1);ENSMUSG00000023018(Smarcd1);ENSMUSG00000023919(Cenpq…
GO:0030029	actin filament-based process	115	810	7.60505589414456e-05	0.00790737229049506	ENSMUSG00000001349(Cnn1);ENSMUSG00000001864(Aif1l);ENSMUSG00000005640(Insrr);ENSMUSG00000007097(Atp1a2);ENSMUSG00000007122(Casq1);ENSMUSG00000009772(Nuak2);ENSMUSG00000011751(Sptbn4);ENSMUSG00000013076(Amotl1);ENSMUSG00000013936(Myl2);ENSMUSG00000015766(Eps8);ENSMUSG00000016028(Celsr1);ENSMUSG00000017009(Sdc4);ENSMUSG00000018381(Abi3);ENSMUSG00000019944(Rhobtb1);ENSMUSG00000019997(Ccn2);ENSMUSG00…
GO:0009892	negative regulation of metabolic process	369	3082	7.64686579035582e-05	0.00790737229049506	ENSMUSG00000000085(Scmh1);ENSMUSG00000000326(Comt);ENSMUSG00000000568(Hnrnpd);ENSMUSG00000000730(Dnmt3l);ENSMUSG00000000838(Fmr1);ENSMUSG00000000903(Vpreb3);ENSMUSG00000001289(Pfdn5);ENSMUSG00000001444(Tbx21);ENSMUSG00000001467(Cyp51);ENSMUSG00000001517(Foxm1);ENSMUSG00000001520(Nrip2);ENSMUSG00000002028(Kmt2a);ENSMUSG00000002108(Nr1h3);ENSMUSG00000002111(Spi1);ENSMUSG00000002578(Ikzf4);ENSMUSG00…
GO:0072001	renal system development	58	348	7.65413443833319e-05	0.00790737229049506	ENSMUSG00000004231(Pax2);ENSMUSG00000004791(Pgf);ENSMUSG00000007872(Id3);ENSMUSG00000007888(Crlf1);ENSMUSG00000008999(Bmp7);ENSMUSG00000014303(Glis2);ENSMUSG00000014329(Bicc1);ENSMUSG00000016458(Wt1);ENSMUSG00000016918(Sulf1);ENSMUSG00000017009(Sdc4);ENSMUSG00000018395(Kif3a);ENSMUSG00000019971(Cep290);ENSMUSG00000020319(Wdpcp);ENSMUSG00000020644(Id2);ENSMUSG00000020692(Nle1);ENSMUSG00000020717(P…
GO:0017157	regulation of exocytosis	40	214	8.05052122115473e-05	0.00822932753459301	ENSMUSG00000001018(Snapin);ENSMUSG00000002111(Spi1);ENSMUSG00000007207(Stx1a);ENSMUSG00000015053(Gata2);ENSMUSG00000017009(Sdc4);ENSMUSG00000017978(Cadps2);ENSMUSG00000020866(Cacna1g);ENSMUSG00000020883(Fbxl20);ENSMUSG00000022159(Rab2b);ENSMUSG00000022416(Cacna1i);ENSMUSG00000023032(Slc4a8);ENSMUSG00000024511(Rab27b);ENSMUSG00000024659(Anxa1);ENSMUSG00000024680(Ms4a2);ENSMUSG00000024743(Syt7);ENS…
GO:0006955	immune response	248	1977	8.14102561616261e-05	0.00823515622484949	ENSMUSG00000000386(Mx1);ENSMUSG00000000732(Icosl);ENSMUSG00000000791(Il12rb1);ENSMUSG00000000903(Vpreb3);ENSMUSG00000001128(Cfp);ENSMUSG00000001444(Tbx21);ENSMUSG00000002028(Kmt2a);ENSMUSG00000002108(Nr1h3);ENSMUSG00000002111(Spi1);ENSMUSG00000002983(Relb);ENSMUSG00000002985(Apoe);ENSMUSG00000003549(Ercc1);ENSMUSG00000004540(Psg17);ENSMUSG00000005364(Il5ra);ENSMUSG00000005465(Il27ra);ENSMUSG00000…
GO:0051129	negative regulation of cellular component organization	105	728	8.32574153947368e-05	0.00833518310204422	ENSMUSG00000001018(Snapin);ENSMUSG00000001289(Pfdn5);ENSMUSG00000002108(Nr1h3);ENSMUSG00000002985(Apoe);ENSMUSG00000003541(Ier3);ENSMUSG00000003549(Ercc1);ENSMUSG00000006398(Cdc20);ENSMUSG00000008999(Bmp7);ENSMUSG00000011751(Sptbn4);ENSMUSG00000013921(Clip3);ENSMUSG00000014776(Nol3);ENSMUSG00000015766(Eps8);ENSMUSG00000016559(H3f3b);ENSMUSG00000017716(Birc5);ENSMUSG00000018381(Abi3);ENSMUSG000000…
GO:1901615	organic hydroxy compound metabolic process	86	572	8.62554380669833e-05	0.00852570184249437	ENSMUSG00000000326(Comt);ENSMUSG00000001467(Cyp51);ENSMUSG00000002985(Apoe);ENSMUSG00000006724(Cyp27b1);ENSMUSG00000019301(Hsd17b1);ENSMUSG00000020120(Plek);ENSMUSG00000020538(Srebf1);ENSMUSG00000020889(Nr1d1);ENSMUSG00000021214(Akr1c18);ENSMUSG00000021259(Cyp46a1);ENSMUSG00000021594(Srd5a1);ENSMUSG00000021670(Hmgcr);ENSMUSG00000022210(Dhrs4);ENSMUSG00000022351(Sqle);ENSMUSG00000022587(Ly6e);ENSM…
GO:0006996	organelle organization	452	3862	8.75577280123066e-05	0.00852570184249437	ENSMUSG00000000085(Scmh1);ENSMUSG00000000568(Hnrnpd);ENSMUSG00000000730(Dnmt3l);ENSMUSG00000001018(Snapin);ENSMUSG00000001039(B9d1);ENSMUSG00000001349(Cnn1);ENSMUSG00000001403(Ube2c);ENSMUSG00000001473(Tubb6);ENSMUSG00000001525(Tubb5);ENSMUSG00000001864(Aif1l);ENSMUSG00000001983(Taco1);ENSMUSG00000002028(Kmt2a);ENSMUSG00000002031(Ift46);ENSMUSG00000002043(Trappc6a);ENSMUSG00000002055(Spag5);ENSMU…
GO:0010564	regulation of cell cycle process	102	704	8.77942729121035e-05	0.00852570184249437	ENSMUSG00000001403(Ube2c);ENSMUSG00000002055(Spag5);ENSMUSG00000003541(Ier3);ENSMUSG00000003604(Aven);ENSMUSG00000003779(Kif20a);ENSMUSG00000006398(Cdc20);ENSMUSG00000008999(Bmp7);ENSMUSG00000012443(Kif11);ENSMUSG00000015880(Ncapg);ENSMUSG00000017639(Rab11fip4);ENSMUSG00000017716(Birc5);ENSMUSG00000019768(Esr1);ENSMUSG00000019942(Cdk1);ENSMUSG00000019997(Ccn2);ENSMUSG00000020020(Usp44);ENSMUSG000…
GO:0006767	water-soluble vitamin metabolic process	13	40	8.91263831799902e-05	0.00856936937684044	ENSMUSG00000001827(Folr1);ENSMUSG00000023070(Rgn);ENSMUSG00000025068(Gsto1);ENSMUSG00000025069(Gsto2);ENSMUSG00000025545(Clybl);ENSMUSG00000026726(Cubn);ENSMUSG00000028690(Mmachc);ENSMUSG00000028766(Alpl);ENSMUSG00000029735(Tpk1);ENSMUSG00000032788(Pdxk);ENSMUSG00000034450(Gulo);ENSMUSG00000045691(Thtpa);ENSMUSG00000054545(Ugt1a6a)
GO:0007346	regulation of mitotic cell cycle	75	484	9.11763330638401e-05	0.00860298757316651	ENSMUSG00000001403(Ube2c);ENSMUSG00000003541(Ier3);ENSMUSG00000003604(Aven);ENSMUSG00000006398(Cdc20);ENSMUSG00000008999(Bmp7);ENSMUSG00000017716(Birc5);ENSMUSG00000019768(Esr1);ENSMUSG00000019942(Cdk1);ENSMUSG00000020020(Usp44);ENSMUSG00000020263(Appl2);ENSMUSG00000020413(Hus1);ENSMUSG00000020644(Id2);ENSMUSG00000020649(Rrm2);ENSMUSG00000020692(Nle1);ENSMUSG00000021298(Gpr132);ENSMUSG00000021367…
GO:0031347	regulation of defense response	96	655	9.1389059688325e-05	0.00860298757316651	ENSMUSG00000000791(Il12rb1);ENSMUSG00000001741(Il16);ENSMUSG00000002108(Nr1h3);ENSMUSG00000002111(Spi1);ENSMUSG00000002985(Apoe);ENSMUSG00000003541(Ier3);ENSMUSG00000005980(Dnase1);ENSMUSG00000006345(Ggt1);ENSMUSG00000015568(Lpl);ENSMUSG00000015966(Il17rb);ENSMUSG00000017830(Dhx58);ENSMUSG00000017969(Ptgis);ENSMUSG00000019768(Esr1);ENSMUSG00000020263(Appl2);ENSMUSG00000020538(Srebf1);ENSMUSG00000…
GO:0007049	cell cycle	226	1783	9.21337357233361e-05	0.00860298757316651	ENSMUSG00000000730(Dnmt3l);ENSMUSG00000001403(Ube2c);ENSMUSG00000001473(Tubb6);ENSMUSG00000001517(Foxm1);ENSMUSG00000001525(Tubb5);ENSMUSG00000002055(Spag5);ENSMUSG00000002635(Pdcd2l);ENSMUSG00000003541(Ier3);ENSMUSG00000003549(Ercc1);ENSMUSG00000003604(Aven);ENSMUSG00000003779(Kif20a);ENSMUSG00000004891(Nes);ENSMUSG00000005410(Mcm5);ENSMUSG00000005893(Nr2c2);ENSMUSG00000006398(Cdc20);ENSMUSG0000…
GO:0000070	mitotic sister chromatid segregation	37	194	9.50260268359673e-05	0.00872047991476946	ENSMUSG00000001403(Ube2c);ENSMUSG00000002055(Spag5);ENSMUSG00000006398(Cdc20);ENSMUSG00000012443(Kif11);ENSMUSG00000015880(Ncapg);ENSMUSG00000017716(Birc5);ENSMUSG00000020020(Usp44);ENSMUSG00000020415(Pttg1);ENSMUSG00000021958(Pinx1);ENSMUSG00000023015(Racgap1);ENSMUSG00000023018(Smarcd1);ENSMUSG00000023940(Sgo1);ENSMUSG00000026683(Nuf2);ENSMUSG00000027306(Nusap1);ENSMUSG00000027331(Knstrn);ENSMU…
GO:0010605	negative regulation of macromolecule metabolic process	345	2868	9.51880209005831e-05	0.00872047991476946	ENSMUSG00000000085(Scmh1);ENSMUSG00000000568(Hnrnpd);ENSMUSG00000000730(Dnmt3l);ENSMUSG00000000838(Fmr1);ENSMUSG00000000903(Vpreb3);ENSMUSG00000001289(Pfdn5);ENSMUSG00000001444(Tbx21);ENSMUSG00000001467(Cyp51);ENSMUSG00000001517(Foxm1);ENSMUSG00000001520(Nrip2);ENSMUSG00000002028(Kmt2a);ENSMUSG00000002108(Nr1h3);ENSMUSG00000002111(Spi1);ENSMUSG00000002578(Ikzf4);ENSMUSG00000002983(Relb);ENSMUSG00…
GO:0045930	negative regulation of mitotic cell cycle	41	223	9.66814672680111e-05	0.00875693827948195	ENSMUSG00000003541(Ier3);ENSMUSG00000003604(Aven);ENSMUSG00000006398(Cdc20);ENSMUSG00000008999(Bmp7);ENSMUSG00000017716(Birc5);ENSMUSG00000019768(Esr1);ENSMUSG00000019942(Cdk1);ENSMUSG00000020020(Usp44);ENSMUSG00000020413(Hus1);ENSMUSG00000020692(Nle1);ENSMUSG00000021298(Gpr132);ENSMUSG00000021750(Fam107a);ENSMUSG00000021958(Pinx1);ENSMUSG00000024906(Mus81);ENSMUSG00000026176(Ctdsp1);ENSMUSG00000…
GO:0043433	negative regulation of DNA-binding transcription factor activity	33	166	9.73894896698642e-05	0.00875693827948195	ENSMUSG00000002111(Spi1);ENSMUSG00000003308(Keap1);ENSMUSG00000007872(Id3);ENSMUSG00000014303(Glis2);ENSMUSG00000017969(Ptgis);ENSMUSG00000019768(Esr1);ENSMUSG00000020134(Peli1);ENSMUSG00000020644(Id2);ENSMUSG00000022096(Hr);ENSMUSG00000022528(Hes1);ENSMUSG00000024042(Sik1);ENSMUSG00000025408(Ddit3);ENSMUSG00000025880(Smad7);ENSMUSG00000026222(Sp100);ENSMUSG00000026313(Hdac4);ENSMUSG00000030966(T…
GO:0048856	anatomical structure development	683	6069	9.90573086342256e-05	0.00877296941717397	ENSMUSG00000000085(Scmh1);ENSMUSG00000000223(Drp2);ENSMUSG00000000568(Hnrnpd);ENSMUSG00000000730(Dnmt3l);ENSMUSG00000000732(Icosl);ENSMUSG00000000838(Fmr1);ENSMUSG00000000938(Hoxa10);ENSMUSG00000001018(Snapin);ENSMUSG00000001039(B9d1);ENSMUSG00000001281(Itgb7);ENSMUSG00000001289(Pfdn5);ENSMUSG00000001444(Tbx21);ENSMUSG00000001467(Cyp51);ENSMUSG00000001508(Sgca);ENSMUSG00000001510(Dlx3);ENSMUSG000…
GO:0051664	nuclear pore localization	4	4	0.000100819264816607	0.00877296941717397	ENSMUSG00000024590(Lmnb1);ENSMUSG00000028063(Lmna);ENSMUSG00000028614(Ndc1);ENSMUSG00000062075(Lmnb2)
GO:0001822	kidney development	56	336	0.000100838483870411	0.00877296941717397	ENSMUSG00000004231(Pax2);ENSMUSG00000004791(Pgf);ENSMUSG00000007872(Id3);ENSMUSG00000007888(Crlf1);ENSMUSG00000008999(Bmp7);ENSMUSG00000014303(Glis2);ENSMUSG00000014329(Bicc1);ENSMUSG00000016458(Wt1);ENSMUSG00000016918(Sulf1);ENSMUSG00000017009(Sdc4);ENSMUSG00000018395(Kif3a);ENSMUSG00000019971(Cep290);ENSMUSG00000020319(Wdpcp);ENSMUSG00000020644(Id2);ENSMUSG00000020692(Nle1);ENSMUSG00000020717(P…
GO:0009628	response to abiotic stimulus	163	1228	0.000101181399930335	0.00877296941717397	ENSMUSG00000000568(Hnrnpd);ENSMUSG00000002028(Kmt2a);ENSMUSG00000002983(Relb);ENSMUSG00000003549(Ercc1);ENSMUSG00000004791(Pgf);ENSMUSG00000005125(Ndrg1);ENSMUSG00000005150(Wdr83);ENSMUSG00000005640(Insrr);ENSMUSG00000006360(Crip1);ENSMUSG00000006362(Cbfa2t3);ENSMUSG00000007097(Atp1a2);ENSMUSG00000007122(Casq1);ENSMUSG00000007207(Stx1a);ENSMUSG00000009248(Ascl2);ENSMUSG00000014776(Nol3);ENSMUSG00…
GO:0001961	positive regulation of cytokine-mediated signaling pathway	16	57	0.000104761581399744	0.00900300634489305	ENSMUSG00000021367(Edn1);ENSMUSG00000022906(Parp9);ENSMUSG00000024610(Cd74);ENSMUSG00000025498(Irf7);ENSMUSG00000027514(Zbp1);ENSMUSG00000029275(Gfi1);ENSMUSG00000031451(Gas6);ENSMUSG00000033538(Casp4);ENSMUSG00000037523(Mavs);ENSMUSG00000043279(Trim56);ENSMUSG00000046879(Irgm1);ENSMUSG00000048249(Crebrf);ENSMUSG00000069874(Irgm2);ENSMUSG00000074151(Nlrc5);ENSMUSG00000074643(Cpne1);ENSMUSG0000007…
GO:0001655	urogenital system development	63	391	0.000105935497854065	0.00902403175141078	ENSMUSG00000003282(Plag1);ENSMUSG00000004231(Pax2);ENSMUSG00000004791(Pgf);ENSMUSG00000007872(Id3);ENSMUSG00000007888(Crlf1);ENSMUSG00000008999(Bmp7);ENSMUSG00000014303(Glis2);ENSMUSG00000014329(Bicc1);ENSMUSG00000015053(Gata2);ENSMUSG00000016458(Wt1);ENSMUSG00000016918(Sulf1);ENSMUSG00000017009(Sdc4);ENSMUSG00000018395(Kif3a);ENSMUSG00000019768(Esr1);ENSMUSG00000019971(Cep290);ENSMUSG00000020319…
GO:0016126	sterol biosynthetic process	17	63	0.000110434714833994	0.00924509927373202	ENSMUSG00000001467(Cyp51);ENSMUSG00000002985(Apoe);ENSMUSG00000020538(Srebf1);ENSMUSG00000021670(Hmgcr);ENSMUSG00000022351(Sqle);ENSMUSG00000024030(Abcg1);ENSMUSG00000025198(Erlin1);ENSMUSG00000026456(Cyb5r1);ENSMUSG00000027875(Hmgcs2);ENSMUSG00000031349(Nsdhl);ENSMUSG00000031604(Msmo1);ENSMUSG00000041939(Mvk);ENSMUSG00000048065(Cyb5r2);ENSMUSG00000058258(Idi1);ENSMUSG00000059743(Fdps);ENSMUSG000…
GO:0045071	negative regulation of viral genome replication	17	63	0.000110434714833994	0.00924509927373202	ENSMUSG00000020641(Rsad2);ENSMUSG00000025491(Ifitm1);ENSMUSG00000025492(Ifitm3);ENSMUSG00000026536(Ifi211);ENSMUSG00000026896(Ifih1);ENSMUSG00000029561(Oasl2);ENSMUSG00000032623(Oas1d);ENSMUSG00000032661(Oas3);ENSMUSG00000032690(Oas2);ENSMUSG00000034543(Morc2a);ENSMUSG00000035692(Isg15);ENSMUSG00000037523(Mavs);ENSMUSG00000040651(Tasor);ENSMUSG00000041827(Oasl1);ENSMUSG00000059108(Ifitm6);ENSMUSG…
GO:1903047	mitotic cell cycle process	106	744	0.000125249517811081	0.0102574073119203	ENSMUSG00000001403(Ube2c);ENSMUSG00000001517(Foxm1);ENSMUSG00000002055(Spag5);ENSMUSG00000003541(Ier3);ENSMUSG00000003604(Aven);ENSMUSG00000003779(Kif20a);ENSMUSG00000004891(Nes);ENSMUSG00000006398(Cdc20);ENSMUSG00000008999(Bmp7);ENSMUSG00000012443(Kif11);ENSMUSG00000015766(Eps8);ENSMUSG00000015880(Ncapg);ENSMUSG00000017716(Birc5);ENSMUSG00000019768(Esr1);ENSMUSG00000019942(Cdk1);ENSMUSG000000200…
GO:0022610	biological adhesion	190	1471	0.000125755514459483	0.0102574073119203	ENSMUSG00000000732(Icosl);ENSMUSG00000000791(Il12rb1);ENSMUSG00000001281(Itgb7);ENSMUSG00000001444(Tbx21);ENSMUSG00000001827(Folr1);ENSMUSG00000001930(Vwf);ENSMUSG00000002111(Spi1);ENSMUSG00000002489(Tiam1);ENSMUSG00000002799(Jag2);ENSMUSG00000004098(Col5a3);ENSMUSG00000004415(Col26a1);ENSMUSG00000005465(Il27ra);ENSMUSG00000008999(Bmp7);ENSMUSG00000011256(Adam19);ENSMUSG00000013418(B4galnt2);ENSM…
GO:0071398	cellular response to fatty acid	12	36	0.000125839982498818	0.0102574073119203	ENSMUSG00000007872(Id3);ENSMUSG00000015568(Lpl);ENSMUSG00000019577(Pdk4);ENSMUSG00000020538(Srebf1);ENSMUSG00000021367(Edn1);ENSMUSG00000022528(Hes1);ENSMUSG00000023018(Smarcd1);ENSMUSG00000024957(Kcnk4);ENSMUSG00000027875(Hmgcs2);ENSMUSG00000035385(Ccl2);ENSMUSG00000047638(Nr1h4);ENSMUSG00000056529(Ptafr)
GO:0002825	regulation of T-helper 1 type immune response	11	31	0.000126752021154406	0.0102574073119203	ENSMUSG00000000791(Il12rb1);ENSMUSG00000001444(Tbx21);ENSMUSG00000005465(Il27ra);ENSMUSG00000024659(Anxa1);ENSMUSG00000025383(Il23a);ENSMUSG00000026069(Il1rl1);ENSMUSG00000026177(Slc11a1);ENSMUSG00000037447(Arid5a);ENSMUSG00000037944(Ccr7);ENSMUSG00000049093(Il23r);ENSMUSG00000073421(H2-Ab1)
GO:0001817	regulation of cytokine production	107	753	0.00012928319456134	0.0103757777056626	ENSMUSG00000000732(Icosl);ENSMUSG00000000791(Il12rb1);ENSMUSG00000001444(Tbx21);ENSMUSG00000001741(Il16);ENSMUSG00000002983(Relb);ENSMUSG00000005364(Il5ra);ENSMUSG00000005465(Il27ra);ENSMUSG00000015568(Lpl);ENSMUSG00000015966(Il17rb);ENSMUSG00000016918(Sulf1);ENSMUSG00000017652(Cd40);ENSMUSG00000017830(Dhx58);ENSMUSG00000018916(Csf2);ENSMUSG00000020075(Ddx21);ENSMUSG00000020134(Peli1);ENSMUSG0000…
GO:0033036	macromolecule localization	364	3056	0.000131565609169109	0.0104724068085346	ENSMUSG00000000838(Fmr1);ENSMUSG00000001018(Snapin);ENSMUSG00000001039(B9d1);ENSMUSG00000001248(Gramd1a);ENSMUSG00000001281(Itgb7);ENSMUSG00000001467(Cyp51);ENSMUSG00000001827(Folr1);ENSMUSG00000002031(Ift46);ENSMUSG00000002055(Spag5);ENSMUSG00000002108(Nr1h3);ENSMUSG00000002111(Spi1);ENSMUSG00000002733(Plekha3);ENSMUSG00000002910(Arrdc2);ENSMUSG00000002985(Apoe);ENSMUSG00000003062(Stard3nl);ENSM…
GO:0060255	regulation of macromolecule metabolic process	703	6281	0.000144524773444662	0.0113410786028071	ENSMUSG00000000085(Scmh1);ENSMUSG00000000568(Hnrnpd);ENSMUSG00000000730(Dnmt3l);ENSMUSG00000000732(Icosl);ENSMUSG00000000791(Il12rb1);ENSMUSG00000000838(Fmr1);ENSMUSG00000000903(Vpreb3);ENSMUSG00000000938(Hoxa10);ENSMUSG00000001289(Pfdn5);ENSMUSG00000001444(Tbx21);ENSMUSG00000001467(Cyp51);ENSMUSG00000001510(Dlx3);ENSMUSG00000001517(Foxm1);ENSMUSG00000001520(Nrip2);ENSMUSG00000001741(Il16);ENSMUS…
GO:0033043	regulation of organelle organization	159	1202	0.000145710518369682	0.0113410786028071	ENSMUSG00000000568(Hnrnpd);ENSMUSG00000001403(Ube2c);ENSMUSG00000002031(Ift46);ENSMUSG00000002055(Spag5);ENSMUSG00000003541(Ier3);ENSMUSG00000003549(Ercc1);ENSMUSG00000004891(Nes);ENSMUSG00000004980(Hnrnpa2b1);ENSMUSG00000006398(Cdc20);ENSMUSG00000008999(Bmp7);ENSMUSG00000009013(Dynll1);ENSMUSG00000011751(Sptbn4);ENSMUSG00000013921(Clip3);ENSMUSG00000014776(Nol3);ENSMUSG00000015766(Eps8);ENSMUSG0…
GO:0051241	negative regulation of multicellular organismal process	149	1115	0.000146536692890613	0.0113410786028071	ENSMUSG00000000326(Comt);ENSMUSG00000001444(Tbx21);ENSMUSG00000001467(Cyp51);ENSMUSG00000002108(Nr1h3);ENSMUSG00000002111(Spi1);ENSMUSG00000002983(Relb);ENSMUSG00000002985(Apoe);ENSMUSG00000005465(Il27ra);ENSMUSG00000006724(Cyp27b1);ENSMUSG00000007097(Atp1a2);ENSMUSG00000008999(Bmp7);ENSMUSG00000009248(Ascl2);ENSMUSG00000011751(Sptbn4);ENSMUSG00000014776(Nol3);ENSMUSG00000015053(Gata2);ENSMUSG000…
GO:0016310	phosphorylation	238	1905	0.000147506775988411	0.0113410786028071	ENSMUSG00000000276(Dgke);ENSMUSG00000000791(Il12rb1);ENSMUSG00000001755(Coasy);ENSMUSG00000002550(Uck1);ENSMUSG00000002985(Apoe);ENSMUSG00000003541(Ier3);ENSMUSG00000004267(Eno2);ENSMUSG00000004371(Il11);ENSMUSG00000004791(Pgf);ENSMUSG00000005640(Insrr);ENSMUSG00000006362(Cbfa2t3);ENSMUSG00000007888(Crlf1);ENSMUSG00000008999(Bmp7);ENSMUSG00000009013(Dynll1);ENSMUSG00000009772(Nuak2);ENSMUSG000000…
GO:0000022	mitotic spindle elongation	6	10	0.000148318091088096	0.0113410786028071	ENSMUSG00000017716(Birc5);ENSMUSG00000023015(Racgap1);ENSMUSG00000028873(Cdca8);ENSMUSG00000032254(Kif23);ENSMUSG00000034311(Kif4);ENSMUSG00000038943(Prc1)
GO:0071396	cellular response to lipid	92	631	0.000153070999199433	0.0116130661970757	ENSMUSG00000000568(Hnrnpd);ENSMUSG00000001248(Gramd1a);ENSMUSG00000002108(Nr1h3);ENSMUSG00000002111(Spi1);ENSMUSG00000005893(Nr2c2);ENSMUSG00000006724(Cyp27b1);ENSMUSG00000007097(Atp1a2);ENSMUSG00000007872(Id3);ENSMUSG00000008540(Mgst1);ENSMUSG00000008999(Bmp7);ENSMUSG00000014852(Adamts13);ENSMUSG00000015568(Lpl);ENSMUSG00000018774(Cd68);ENSMUSG00000018920(Cxcl16);ENSMUSG00000019577(Pdk4);ENSMUSG…
GO:0051310	metaphase plate congression	18	71	0.000167737099808449	0.0124359406970362	ENSMUSG00000002055(Spag5);ENSMUSG00000017716(Birc5);ENSMUSG00000021958(Pinx1);ENSMUSG00000023919(Cenpq);ENSMUSG00000026605(Cenpf);ENSMUSG00000026683(Nuf2);ENSMUSG00000027654(Fam83d);ENSMUSG00000028678(Kif2c);ENSMUSG00000028873(Cdca8);ENSMUSG00000030677(Kif22);ENSMUSG00000031913(Vps4a);ENSMUSG00000039630(Hnrnpu);ENSMUSG00000041147(Brca2);ENSMUSG00000041431(Ccnb1);ENSMUSG00000041498(Kif14);ENSMUSG0…
GO:0048870	cell motility	218	1729	0.000168387046400234	0.0124359406970362	ENSMUSG00000001281(Itgb7);ENSMUSG00000001444(Tbx21);ENSMUSG00000001741(Il16);ENSMUSG00000001827(Folr1);ENSMUSG00000002031(Ift46);ENSMUSG00000002111(Spi1);ENSMUSG00000002489(Tiam1);ENSMUSG00000002985(Apoe);ENSMUSG00000004791(Pgf);ENSMUSG00000005465(Il27ra);ENSMUSG00000006464(Bbs1);ENSMUSG00000008999(Bmp7);ENSMUSG00000009596(Taf7l);ENSMUSG00000012705(Retn);ENSMUSG00000013076(Amotl1);ENSMUSG00000015…
GO:0051674	localization of cell	218	1729	0.000168387046400234	0.0124359406970362	ENSMUSG00000001281(Itgb7);ENSMUSG00000001444(Tbx21);ENSMUSG00000001741(Il16);ENSMUSG00000001827(Folr1);ENSMUSG00000002031(Ift46);ENSMUSG00000002111(Spi1);ENSMUSG00000002489(Tiam1);ENSMUSG00000002985(Apoe);ENSMUSG00000004791(Pgf);ENSMUSG00000005465(Il27ra);ENSMUSG00000006464(Bbs1);ENSMUSG00000008999(Bmp7);ENSMUSG00000009596(Taf7l);ENSMUSG00000012705(Retn);ENSMUSG00000013076(Amotl1);ENSMUSG00000015…
GO:0022402	cell cycle process	158	1197	0.000169510100873927	0.0124359406970362	ENSMUSG00000000730(Dnmt3l);ENSMUSG00000001403(Ube2c);ENSMUSG00000001517(Foxm1);ENSMUSG00000001525(Tubb5);ENSMUSG00000002055(Spag5);ENSMUSG00000003541(Ier3);ENSMUSG00000003549(Ercc1);ENSMUSG00000003604(Aven);ENSMUSG00000003779(Kif20a);ENSMUSG00000004891(Nes);ENSMUSG00000006398(Cdc20);ENSMUSG00000006724(Cyp27b1);ENSMUSG00000008999(Bmp7);ENSMUSG00000012443(Kif11);ENSMUSG00000015766(Eps8);ENSMUSG0000…
GO:0031589	cell-substrate adhesion	59	366	0.000170320266986491	0.0124359406970362	ENSMUSG00000001281(Itgb7);ENSMUSG00000001930(Vwf);ENSMUSG00000002489(Tiam1);ENSMUSG00000004098(Col5a3);ENSMUSG00000004415(Col26a1);ENSMUSG00000017009(Sdc4);ENSMUSG00000019997(Ccn2);ENSMUSG00000020019(Ntn4);ENSMUSG00000020319(Wdpcp);ENSMUSG00000020717(Pecam1);ENSMUSG00000021365(Nedd9);ENSMUSG00000021750(Fam107a);ENSMUSG00000021806(Nid2);ENSMUSG00000021822(Plau);ENSMUSG00000022099(Dmtn);ENSMUSG0000…
GO:0051988	regulation of attachment of spindle microtubules to kinetochore	8	18	0.000175194485726295	0.0126963705290153	ENSMUSG00000002055(Spag5);ENSMUSG00000017716(Birc5);ENSMUSG00000023015(Racgap1);ENSMUSG00000027331(Knstrn);ENSMUSG00000027699(Ect2);ENSMUSG00000028873(Cdca8);ENSMUSG00000039630(Hnrnpu);ENSMUSG00000041431(Ccnb1)
GO:0009058	biosynthetic process	670	5973	0.000179109290376429	0.0128461610650086	ENSMUSG00000000085(Scmh1);ENSMUSG00000000276(Dgke);ENSMUSG00000000568(Hnrnpd);ENSMUSG00000000730(Dnmt3l);ENSMUSG00000000838(Fmr1);ENSMUSG00000000938(Hoxa10);ENSMUSG00000001289(Pfdn5);ENSMUSG00000001444(Tbx21);ENSMUSG00000001467(Cyp51);ENSMUSG00000001510(Dlx3);ENSMUSG00000001517(Foxm1);ENSMUSG00000001520(Nrip2);ENSMUSG00000001604(Tcea3);ENSMUSG00000001670(Tat);ENSMUSG00000001755(Coasy);ENSMUSG0000…
GO:1901700	response to oxygen-containing compound	232	1857	0.000179907105842979	0.0128461610650086	ENSMUSG00000000568(Hnrnpd);ENSMUSG00000001248(Gramd1a);ENSMUSG00000001670(Tat);ENSMUSG00000001827(Folr1);ENSMUSG00000002108(Nr1h3);ENSMUSG00000002111(Spi1);ENSMUSG00000003308(Keap1);ENSMUSG00000003549(Ercc1);ENSMUSG00000004267(Eno2);ENSMUSG00000005148(Klf5);ENSMUSG00000005150(Wdr83);ENSMUSG00000005640(Insrr);ENSMUSG00000005893(Nr2c2);ENSMUSG00000006345(Ggt1);ENSMUSG00000006724(Cyp27b1);ENSMUSG000…
GO:0030593	neutrophil chemotaxis	23	103	0.000182397233825736	0.0129289017349031	ENSMUSG00000018927(Ccl6);ENSMUSG00000019278(Dpep1);ENSMUSG00000021367(Edn1);ENSMUSG00000022865(Cxadr);ENSMUSG00000023235(Ccl25);ENSMUSG00000024610(Cd74);ENSMUSG00000025224(Gbf1);ENSMUSG00000025383(Il23a);ENSMUSG00000026166(Ccl20);ENSMUSG00000028525(Pde4b);ENSMUSG00000029082(Bst1);ENSMUSG00000029372(Ppbp);ENSMUSG00000029380(Cxcl1);ENSMUSG00000033220(Rac2);ENSMUSG00000033721(Vav3);ENSMUSG0000003485…
GO:0001816	cytokine production	107	760	0.000185062238948453	0.0130227492929596	ENSMUSG00000000732(Icosl);ENSMUSG00000000791(Il12rb1);ENSMUSG00000001444(Tbx21);ENSMUSG00000001741(Il16);ENSMUSG00000002983(Relb);ENSMUSG00000005364(Il5ra);ENSMUSG00000005465(Il27ra);ENSMUSG00000015568(Lpl);ENSMUSG00000015966(Il17rb);ENSMUSG00000016918(Sulf1);ENSMUSG00000017652(Cd40);ENSMUSG00000017830(Dhx58);ENSMUSG00000018916(Csf2);ENSMUSG00000020075(Ddx21);ENSMUSG00000020134(Peli1);ENSMUSG0000…
GO:0071840	cellular component organization or biogenesis	726	6517	0.000186972702950099	0.0130625317866792	ENSMUSG00000000085(Scmh1);ENSMUSG00000000223(Drp2);ENSMUSG00000000568(Hnrnpd);ENSMUSG00000000730(Dnmt3l);ENSMUSG00000000838(Fmr1);ENSMUSG00000001018(Snapin);ENSMUSG00000001039(B9d1);ENSMUSG00000001248(Gramd1a);ENSMUSG00000001289(Pfdn5);ENSMUSG00000001349(Cnn1);ENSMUSG00000001403(Ube2c);ENSMUSG00000001473(Tubb6);ENSMUSG00000001482(Def8);ENSMUSG00000001508(Sgca);ENSMUSG00000001525(Tubb5);ENSMUSG000…
GO:0001503	ossification	63	399	0.000189732049205196	0.0131606280702261	ENSMUSG00000004637(Wwox);ENSMUSG00000006724(Cyp27b1);ENSMUSG00000007872(Id3);ENSMUSG00000008999(Bmp7);ENSMUSG00000016559(H3f3b);ENSMUSG00000019857(Asf1a);ENSMUSG00000019997(Ccn2);ENSMUSG00000020325(Fstl3);ENSMUSG00000020641(Rsad2);ENSMUSG00000020644(Id2);ENSMUSG00000021451(Sema4d);ENSMUSG00000022265(Ank);ENSMUSG00000022479(Vdr);ENSMUSG00000023000(Dhh);ENSMUSG00000024039(Cbs);ENSMUSG00000024529(Lo…
GO:0022607	cellular component assembly	348	2924	0.000202549012015659	0.0139500245083976	ENSMUSG00000000838(Fmr1);ENSMUSG00000001039(B9d1);ENSMUSG00000001403(Ube2c);ENSMUSG00000001482(Def8);ENSMUSG00000001525(Tubb5);ENSMUSG00000001864(Aif1l);ENSMUSG00000001983(Taco1);ENSMUSG00000002028(Kmt2a);ENSMUSG00000002031(Ift46);ENSMUSG00000002043(Trappc6a);ENSMUSG00000002055(Spag5);ENSMUSG00000002129(Sf3a1);ENSMUSG00000002477(Snrpd1);ENSMUSG00000002489(Tiam1);ENSMUSG00000002578(Ikzf4);ENSMUSG0…
GO:0062012	regulation of small molecule metabolic process	59	370	0.000228937408343514	0.015637002430395	ENSMUSG00000000326(Comt);ENSMUSG00000002108(Nr1h3);ENSMUSG00000002985(Apoe);ENSMUSG00000003541(Ier3);ENSMUSG00000006362(Cbfa2t3);ENSMUSG00000006724(Cyp27b1);ENSMUSG00000017493(Igfbp4);ENSMUSG00000019577(Pdk4);ENSMUSG00000020038(Cry1);ENSMUSG00000020120(Plek);ENSMUSG00000020176(Grb10);ENSMUSG00000020263(Appl2);ENSMUSG00000020538(Srebf1);ENSMUSG00000020826(Nos2);ENSMUSG00000020889(Nr1d1);ENSMUSG000…
GO:0040011	locomotion	238	1919	0.000230263757341827	0.015637002430395	ENSMUSG00000001281(Itgb7);ENSMUSG00000001444(Tbx21);ENSMUSG00000001741(Il16);ENSMUSG00000001827(Folr1);ENSMUSG00000002031(Ift46);ENSMUSG00000002111(Spi1);ENSMUSG00000002489(Tiam1);ENSMUSG00000002985(Apoe);ENSMUSG00000004791(Pgf);ENSMUSG00000005465(Il27ra);ENSMUSG00000006464(Bbs1);ENSMUSG00000007097(Atp1a2);ENSMUSG00000008999(Bmp7);ENSMUSG00000009596(Taf7l);ENSMUSG00000012705(Retn);ENSMUSG00000013…
GO:0007051	spindle organization	35	188	0.000235728897567951	0.0158969675297387	ENSMUSG00000001525(Tubb5);ENSMUSG00000002055(Spag5);ENSMUSG00000006398(Cdc20);ENSMUSG00000012443(Kif11);ENSMUSG00000017716(Birc5);ENSMUSG00000022177(Haus4);ENSMUSG00000023015(Racgap1);ENSMUSG00000023345(Poc1a);ENSMUSG00000025474(Tubgcp2);ENSMUSG00000026683(Nuf2);ENSMUSG00000027331(Knstrn);ENSMUSG00000027496(Aurka);ENSMUSG00000027959(Sass6);ENSMUSG00000028873(Cdca8);ENSMUSG00000029521(Chek2);ENSMU…
GO:0072539	T-helper 17 cell differentiation	10	28	0.000241621701882628	0.0160848943350689	ENSMUSG00000001444(Tbx21);ENSMUSG00000025383(Il23a);ENSMUSG00000025880(Smad7);ENSMUSG00000027947(Il6ra);ENSMUSG00000028042(Zbtb7b);ENSMUSG00000032238(Rora);ENSMUSG00000034266(Batf);ENSMUSG00000035356(Nfkbiz);ENSMUSG00000036931(Nfkbid);ENSMUSG00000066755(Tnfsf18)
GO:0010604	positive regulation of macromolecule metabolic process	418	3585	0.000241828295018027	0.0160848943350689	ENSMUSG00000000568(Hnrnpd);ENSMUSG00000000730(Dnmt3l);ENSMUSG00000000732(Icosl);ENSMUSG00000000791(Il12rb1);ENSMUSG00000000838(Fmr1);ENSMUSG00000000938(Hoxa10);ENSMUSG00000001444(Tbx21);ENSMUSG00000001510(Dlx3);ENSMUSG00000001517(Foxm1);ENSMUSG00000001741(Il16);ENSMUSG00000002028(Kmt2a);ENSMUSG00000002108(Nr1h3);ENSMUSG00000002111(Spi1);ENSMUSG00000002325(Irf9);ENSMUSG00000002578(Ikzf4);ENSMUSG00…
GO:0006954	inflammatory response	105	749	0.000248742543182613	0.0164322369853494	ENSMUSG00000001741(Il16);ENSMUSG00000002108(Nr1h3);ENSMUSG00000002983(Relb);ENSMUSG00000002985(Apoe);ENSMUSG00000003541(Ier3);ENSMUSG00000005150(Wdr83);ENSMUSG00000005364(Il5ra);ENSMUSG00000005980(Dnase1);ENSMUSG00000006345(Ggt1);ENSMUSG00000015568(Lpl);ENSMUSG00000015966(Il17rb);ENSMUSG00000017493(Igfbp4);ENSMUSG00000017652(Cd40);ENSMUSG00000017969(Ptgis);ENSMUSG00000018774(Cd68);ENSMUSG00000018…
GO:0016477	cell migration	195	1535	0.000253080504366638	0.0166058430939488	ENSMUSG00000001281(Itgb7);ENSMUSG00000001444(Tbx21);ENSMUSG00000001741(Il16);ENSMUSG00000001827(Folr1);ENSMUSG00000002111(Spi1);ENSMUSG00000002489(Tiam1);ENSMUSG00000002985(Apoe);ENSMUSG00000004791(Pgf);ENSMUSG00000005465(Il27ra);ENSMUSG00000006464(Bbs1);ENSMUSG00000008999(Bmp7);ENSMUSG00000012705(Retn);ENSMUSG00000013076(Amotl1);ENSMUSG00000015053(Gata2);ENSMUSG00000015766(Eps8);ENSMUSG000000160…
GO:0071219	cellular response to molecule of bacterial origin	43	248	0.000257590037587316	0.0167883010403384	ENSMUSG00000002108(Nr1h3);ENSMUSG00000002111(Spi1);ENSMUSG00000005893(Nr2c2);ENSMUSG00000014852(Adamts13);ENSMUSG00000018774(Cd68);ENSMUSG00000018920(Cxcl16);ENSMUSG00000020638(Cmpk2);ENSMUSG00000020826(Nos2);ENSMUSG00000020889(Nr1d1);ENSMUSG00000024975(Pdcd4);ENSMUSG00000026728(Vim);ENSMUSG00000027875(Hmgcs2);ENSMUSG00000028270(Gbp2);ENSMUSG00000028525(Pde4b);ENSMUSG00000028599(Tnfrsf1b);ENSMUSG…
GO:0060338	regulation of type I interferon-mediated signaling pathway	13	44	0.00026245740264544	0.0169914922472658	ENSMUSG00000022160(Mettl3);ENSMUSG00000025498(Irf7);ENSMUSG00000027514(Zbp1);ENSMUSG00000027639(Samhd1);ENSMUSG00000027951(Adar);ENSMUSG00000030107(Usp18);ENSMUSG00000032623(Oas1d);ENSMUSG00000032661(Oas3);ENSMUSG00000035692(Isg15);ENSMUSG00000037523(Mavs);ENSMUSG00000043279(Trim56);ENSMUSG00000066861(Oas1g);ENSMUSG00000074151(Nlrc5)
GO:0030036	actin cytoskeleton organization	102	725	0.000266112536479021	0.0170108098165002	ENSMUSG00000001349(Cnn1);ENSMUSG00000001864(Aif1l);ENSMUSG00000005640(Insrr);ENSMUSG00000007122(Casq1);ENSMUSG00000009772(Nuak2);ENSMUSG00000011751(Sptbn4);ENSMUSG00000013076(Amotl1);ENSMUSG00000013936(Myl2);ENSMUSG00000015766(Eps8);ENSMUSG00000016028(Celsr1);ENSMUSG00000017009(Sdc4);ENSMUSG00000018381(Abi3);ENSMUSG00000019944(Rhobtb1);ENSMUSG00000019997(Ccn2);ENSMUSG00000020048(Hsp90b1);ENSMUSG0…
GO:0002831	regulation of response to biotic stimulus	60	380	0.000266259200093505	0.0170108098165002	ENSMUSG00000000791(Il12rb1);ENSMUSG00000002111(Spi1);ENSMUSG00000002985(Apoe);ENSMUSG00000017830(Dhx58);ENSMUSG00000020263(Appl2);ENSMUSG00000020538(Srebf1);ENSMUSG00000021125(Arg2);ENSMUSG00000021559(Dapk1);ENSMUSG00000021938(Pspc1);ENSMUSG00000022160(Mettl3);ENSMUSG00000022887(Masp1);ENSMUSG00000022906(Parp9);ENSMUSG00000023224(Serping1);ENSMUSG00000024053(Emilin2);ENSMUSG00000024164(C3);ENSMUS…
GO:0071222	cellular response to lipopolysaccharide	42	241	0.000269884740131096	0.0171297432118501	ENSMUSG00000002108(Nr1h3);ENSMUSG00000002111(Spi1);ENSMUSG00000005893(Nr2c2);ENSMUSG00000014852(Adamts13);ENSMUSG00000018774(Cd68);ENSMUSG00000018920(Cxcl16);ENSMUSG00000020638(Cmpk2);ENSMUSG00000020826(Nos2);ENSMUSG00000020889(Nr1d1);ENSMUSG00000024975(Pdcd4);ENSMUSG00000026728(Vim);ENSMUSG00000027875(Hmgcs2);ENSMUSG00000028270(Gbp2);ENSMUSG00000028525(Pde4b);ENSMUSG00000028599(Tnfrsf1b);ENSMUSG…
GO:0002827	positive regulation of T-helper 1 type immune response	8	19	0.000276070726252172	0.0173162240733642	ENSMUSG00000000791(Il12rb1);ENSMUSG00000001444(Tbx21);ENSMUSG00000005465(Il27ra);ENSMUSG00000025383(Il23a);ENSMUSG00000026177(Slc11a1);ENSMUSG00000037447(Arid5a);ENSMUSG00000049093(Il23r);ENSMUSG00000073421(H2-Ab1)
GO:0002683	negative regulation of immune system process	73	485	0.00027638911866661	0.0173162240733642	ENSMUSG00000000903(Vpreb3);ENSMUSG00000001444(Tbx21);ENSMUSG00000002108(Nr1h3);ENSMUSG00000002111(Spi1);ENSMUSG00000005465(Il27ra);ENSMUSG00000015053(Gata2);ENSMUSG00000017009(Sdc4);ENSMUSG00000017830(Dhx58);ENSMUSG00000018774(Cd68);ENSMUSG00000020134(Peli1);ENSMUSG00000020325(Fstl3);ENSMUSG00000020644(Id2);ENSMUSG00000020889(Nr1d1);ENSMUSG00000021125(Arg2);ENSMUSG00000021253(Tgfb3);ENSMUSG000000…
GO:0032467	positive regulation of cytokinesis	12	39	0.000295749064000972	0.0182924453138596	ENSMUSG00000017716(Birc5);ENSMUSG00000023015(Racgap1);ENSMUSG00000024236(Svil);ENSMUSG00000024795(Kif20b);ENSMUSG00000027699(Ect2);ENSMUSG00000028738(Tas1r2);ENSMUSG00000028873(Cdca8);ENSMUSG00000032254(Kif23);ENSMUSG00000033102(Cdc14b);ENSMUSG00000033502(Cdc14a);ENSMUSG00000041498(Kif14);ENSMUSG00000050824(Sstr5)
GO:0042364	water-soluble vitamin biosynthetic process	6	11	0.000298548182536755	0.0182924453138596	ENSMUSG00000023070(Rgn);ENSMUSG00000025068(Gsto1);ENSMUSG00000029735(Tpk1);ENSMUSG00000032788(Pdxk);ENSMUSG00000034450(Gulo);ENSMUSG00000054545(Ugt1a6a)
GO:0050792	regulation of viral process	34	183	0.000298658038740959	0.0182924453138596	ENSMUSG00000000838(Fmr1);ENSMUSG00000020641(Rsad2);ENSMUSG00000022587(Ly6e);ENSMUSG00000024610(Cd74);ENSMUSG00000025491(Ifitm1);ENSMUSG00000025492(Ifitm3);ENSMUSG00000026104(Stat1);ENSMUSG00000026222(Sp100);ENSMUSG00000026536(Ifi211);ENSMUSG00000026896(Ifih1);ENSMUSG00000027804(Ppid);ENSMUSG00000027951(Adar);ENSMUSG00000027968(Larp7);ENSMUSG00000029561(Oasl2);ENSMUSG00000030921(Trim30a);ENSMUSG00…
GO:0140014	mitotic nuclear division	51	311	0.000300120557827085	0.0182924453138596	ENSMUSG00000001403(Ube2c);ENSMUSG00000002055(Spag5);ENSMUSG00000006398(Cdc20);ENSMUSG00000008999(Bmp7);ENSMUSG00000012443(Kif11);ENSMUSG00000015766(Eps8);ENSMUSG00000015880(Ncapg);ENSMUSG00000017716(Birc5);ENSMUSG00000019768(Esr1);ENSMUSG00000020020(Usp44);ENSMUSG00000020415(Pttg1);ENSMUSG00000021367(Edn1);ENSMUSG00000021958(Pinx1);ENSMUSG00000023015(Racgap1);ENSMUSG00000023018(Smarcd1);ENSMUSG00…
GO:0032502	developmental process	741	6688	0.000301389275071314	0.0182924453138596	ENSMUSG00000000085(Scmh1);ENSMUSG00000000223(Drp2);ENSMUSG00000000326(Comt);ENSMUSG00000000568(Hnrnpd);ENSMUSG00000000730(Dnmt3l);ENSMUSG00000000732(Icosl);ENSMUSG00000000838(Fmr1);ENSMUSG00000000938(Hoxa10);ENSMUSG00000001018(Snapin);ENSMUSG00000001039(B9d1);ENSMUSG00000001281(Itgb7);ENSMUSG00000001289(Pfdn5);ENSMUSG00000001444(Tbx21);ENSMUSG00000001467(Cyp51);ENSMUSG00000001508(Sgca);ENSMUSG000…
GO:0044092	negative regulation of molecular function	139	1046	0.000310272341720956	0.0185235328362703	ENSMUSG00000002111(Spi1);ENSMUSG00000002985(Apoe);ENSMUSG00000003308(Keap1);ENSMUSG00000004231(Pax2);ENSMUSG00000004891(Nes);ENSMUSG00000005054(Cstb);ENSMUSG00000006398(Cdc20);ENSMUSG00000006724(Cyp27b1);ENSMUSG00000007097(Atp1a2);ENSMUSG00000007872(Id3);ENSMUSG00000008999(Bmp7);ENSMUSG00000014303(Glis2);ENSMUSG00000014776(Nol3);ENSMUSG00000017716(Birc5);ENSMUSG00000017969(Ptgis);ENSMUSG000000192…
GO:0098840	protein transport along microtubule	7	15	0.000313717421007235	0.0185235328362703	ENSMUSG00000013921(Clip3);ENSMUSG00000018395(Kif3a);ENSMUSG00000024163(Mapk8ip3);ENSMUSG00000024511(Rab27b);ENSMUSG00000044433(Camsap3);ENSMUSG00000052572(Dlg2);ENSMUSG00000074657(Kif5a)
GO:0099118	microtubule-based protein transport	7	15	0.000313717421007235	0.0185235328362703	ENSMUSG00000013921(Clip3);ENSMUSG00000018395(Kif3a);ENSMUSG00000024163(Mapk8ip3);ENSMUSG00000024511(Rab27b);ENSMUSG00000044433(Camsap3);ENSMUSG00000052572(Dlg2);ENSMUSG00000074657(Kif5a)
GO:0071621	granulocyte chemotaxis	26	127	0.000316367987673576	0.0185235328362703	ENSMUSG00000018927(Ccl6);ENSMUSG00000019278(Dpep1);ENSMUSG00000021367(Edn1);ENSMUSG00000022865(Cxadr);ENSMUSG00000023235(Ccl25);ENSMUSG00000024610(Cd74);ENSMUSG00000024659(Anxa1);ENSMUSG00000025224(Gbf1);ENSMUSG00000025383(Il23a);ENSMUSG00000026166(Ccl20);ENSMUSG00000028525(Pde4b);ENSMUSG00000029082(Bst1);ENSMUSG00000029372(Ppbp);ENSMUSG00000029380(Cxcl1);ENSMUSG00000030281(Il17rc);ENSMUSG0000003…
GO:0045087	innate immune response	128	951	0.000316396841637118	0.0185235328362703	ENSMUSG00000000386(Mx1);ENSMUSG00000000791(Il12rb1);ENSMUSG00000001128(Cfp);ENSMUSG00000002111(Spi1);ENSMUSG00000002983(Relb);ENSMUSG00000002985(Apoe);ENSMUSG00000006724(Cyp27b1);ENSMUSG00000014852(Adamts13);ENSMUSG00000017652(Cd40);ENSMUSG00000017707(Serinc3);ENSMUSG00000017830(Dhx58);ENSMUSG00000018920(Cxcl16);ENSMUSG00000018927(Ccl6);ENSMUSG00000019726(Lyst);ENSMUSG00000020075(Ddx21);ENSMUSG00…
GO:0048584	positive regulation of response to stimulus	281	2322	0.000316641586944792	0.0185235328362703	ENSMUSG00000000732(Icosl);ENSMUSG00000000791(Il12rb1);ENSMUSG00000001020(S100a4);ENSMUSG00000001128(Cfp);ENSMUSG00000001444(Tbx21);ENSMUSG00000001517(Foxm1);ENSMUSG00000001741(Il16);ENSMUSG00000001930(Vwf);ENSMUSG00000002108(Nr1h3);ENSMUSG00000002111(Spi1);ENSMUSG00000002799(Jag2);ENSMUSG00000002985(Apoe);ENSMUSG00000004371(Il11);ENSMUSG00000004637(Wwox);ENSMUSG00000004791(Pgf);ENSMUSG00000005465…
GO:0050790	regulation of catalytic activity	229	1848	0.000319556600132615	0.0185821206220828	ENSMUSG00000000568(Hnrnpd);ENSMUSG00000001983(Taco1);ENSMUSG00000002043(Trappc6a);ENSMUSG00000002108(Nr1h3);ENSMUSG00000002489(Tiam1);ENSMUSG00000002985(Apoe);ENSMUSG00000003134(Tbc1d8);ENSMUSG00000004231(Pax2);ENSMUSG00000004891(Nes);ENSMUSG00000004980(Hnrnpa2b1);ENSMUSG00000005054(Cstb);ENSMUSG00000005640(Insrr);ENSMUSG00000006398(Cdc20);ENSMUSG00000006724(Cyp27b1);ENSMUSG00000008999(Bmp7);ENSM…
GO:0009110	vitamin biosynthetic process	9	24	0.000324479387701892	0.0187560674641254	ENSMUSG00000006724(Cyp27b1);ENSMUSG00000023070(Rgn);ENSMUSG00000025068(Gsto1);ENSMUSG00000029275(Gfi1);ENSMUSG00000029735(Tpk1);ENSMUSG00000032788(Pdxk);ENSMUSG00000034450(Gulo);ENSMUSG00000042821(Snai1);ENSMUSG00000054545(Ugt1a6a)
GO:0051726	regulation of cell cycle	140	1056	0.000327114323628366	0.0187964922884915	ENSMUSG00000001403(Ube2c);ENSMUSG00000001517(Foxm1);ENSMUSG00000002055(Spag5);ENSMUSG00000003541(Ier3);ENSMUSG00000003604(Aven);ENSMUSG00000003779(Kif20a);ENSMUSG00000006398(Cdc20);ENSMUSG00000007872(Id3);ENSMUSG00000008999(Bmp7);ENSMUSG00000012443(Kif11);ENSMUSG00000015880(Ncapg);ENSMUSG00000017639(Rab11fip4);ENSMUSG00000017716(Birc5);ENSMUSG00000019768(Esr1);ENSMUSG00000019942(Cdk1);ENSMUSG0000…
GO:0000819	sister chromatid segregation	39	221	0.000338134002876114	0.0192553493272979	ENSMUSG00000001403(Ube2c);ENSMUSG00000002055(Spag5);ENSMUSG00000006398(Cdc20);ENSMUSG00000012443(Kif11);ENSMUSG00000015880(Ncapg);ENSMUSG00000017716(Birc5);ENSMUSG00000020020(Usp44);ENSMUSG00000020415(Pttg1);ENSMUSG00000021958(Pinx1);ENSMUSG00000023015(Racgap1);ENSMUSG00000023018(Smarcd1);ENSMUSG00000023940(Sgo1);ENSMUSG00000026683(Nuf2);ENSMUSG00000027306(Nusap1);ENSMUSG00000027331(Knstrn);ENSMU…
GO:1901617	organic hydroxy compound biosynthetic process	41	236	0.000339065465448248	0.0192553493272979	ENSMUSG00000001467(Cyp51);ENSMUSG00000002985(Apoe);ENSMUSG00000006724(Cyp27b1);ENSMUSG00000019301(Hsd17b1);ENSMUSG00000020120(Plek);ENSMUSG00000020538(Srebf1);ENSMUSG00000020889(Nr1d1);ENSMUSG00000021670(Hmgcr);ENSMUSG00000022351(Sqle);ENSMUSG00000024030(Abcg1);ENSMUSG00000024210(Ip6k3);ENSMUSG00000025198(Erlin1);ENSMUSG00000026456(Cyb5r1);ENSMUSG00000026525(Opn3);ENSMUSG00000027296(Itpka);ENSMUS…
GO:0001501	skeletal system development	79	538	0.000348309057861454	0.0196652864005383	ENSMUSG00000000938(Hoxa10);ENSMUSG00000002103(Acp2);ENSMUSG00000002799(Jag2);ENSMUSG00000004637(Wwox);ENSMUSG00000004768(Rab23);ENSMUSG00000006464(Bbs1);ENSMUSG00000006724(Cyp27b1);ENSMUSG00000008999(Bmp7);ENSMUSG00000016918(Sulf1);ENSMUSG00000018593(Sparc);ENSMUSG00000019301(Hsd17b1);ENSMUSG00000019997(Ccn2);ENSMUSG00000020044(Timp3);ENSMUSG00000020467(Efemp1);ENSMUSG00000020692(Nle1);ENSMUSG000…
GO:0007178	transmembrane receptor protein serine/threonine kinase signaling pathway	59	376	0.000351452792402529	0.0197280813122599	ENSMUSG00000001510(Dlx3);ENSMUSG00000001827(Folr1);ENSMUSG00000002111(Spi1);ENSMUSG00000008999(Bmp7);ENSMUSG00000016918(Sulf1);ENSMUSG00000016942(Tmprss6);ENSMUSG00000020263(Appl2);ENSMUSG00000020325(Fstl3);ENSMUSG00000021112(Pals1);ENSMUSG00000021253(Tgfb3);ENSMUSG00000022528(Hes1);ENSMUSG00000022816(Fstl1);ENSMUSG00000023944(Hsp90ab1);ENSMUSG00000024529(Lox);ENSMUSG00000024975(Pdcd4);ENSMUSG000…
GO:1990266	neutrophil migration	26	128	0.000359776182191002	0.0197455314273281	ENSMUSG00000018927(Ccl6);ENSMUSG00000019278(Dpep1);ENSMUSG00000020717(Pecam1);ENSMUSG00000021367(Edn1);ENSMUSG00000022865(Cxadr);ENSMUSG00000023235(Ccl25);ENSMUSG00000024610(Cd74);ENSMUSG00000025224(Gbf1);ENSMUSG00000025383(Il23a);ENSMUSG00000025473(Adam8);ENSMUSG00000026166(Ccl20);ENSMUSG00000028525(Pde4b);ENSMUSG00000029082(Bst1);ENSMUSG00000029372(Ppbp);ENSMUSG00000029380(Cxcl1);ENSMUSG0000003…
GO:0097530	granulocyte migration	30	156	0.000359779945741603	0.0197455314273281	ENSMUSG00000018927(Ccl6);ENSMUSG00000019278(Dpep1);ENSMUSG00000020717(Pecam1);ENSMUSG00000021367(Edn1);ENSMUSG00000022865(Cxadr);ENSMUSG00000023235(Ccl25);ENSMUSG00000024610(Cd74);ENSMUSG00000024659(Anxa1);ENSMUSG00000025224(Gbf1);ENSMUSG00000025383(Il23a);ENSMUSG00000025473(Adam8);ENSMUSG00000026166(Ccl20);ENSMUSG00000028525(Pde4b);ENSMUSG00000029082(Bst1);ENSMUSG00000029372(Ppbp);ENSMUSG0000002…
GO:0046460	neutral lipid biosynthetic process	14	51	0.000359896927467519	0.0197455314273281	ENSMUSG00000002108(Nr1h3);ENSMUSG00000015568(Lpl);ENSMUSG00000020333(Acsl6);ENSMUSG00000020538(Srebf1);ENSMUSG00000023070(Rgn);ENSMUSG00000024042(Sik1);ENSMUSG00000024052(Lpin2);ENSMUSG00000024164(C3);ENSMUSG00000025432(Avil);ENSMUSG00000025509(Pnpla2);ENSMUSG00000031220(Awat2);ENSMUSG00000037936(Scarb1);ENSMUSG00000040618(Pck2);ENSMUSG00000047638(Nr1h4)
GO:0046463	acylglycerol biosynthetic process	14	51	0.000359896927467519	0.0197455314273281	ENSMUSG00000002108(Nr1h3);ENSMUSG00000015568(Lpl);ENSMUSG00000020333(Acsl6);ENSMUSG00000020538(Srebf1);ENSMUSG00000023070(Rgn);ENSMUSG00000024042(Sik1);ENSMUSG00000024052(Lpin2);ENSMUSG00000024164(C3);ENSMUSG00000025432(Avil);ENSMUSG00000025509(Pnpla2);ENSMUSG00000031220(Awat2);ENSMUSG00000037936(Scarb1);ENSMUSG00000040618(Pck2);ENSMUSG00000047638(Nr1h4)
GO:0032465	regulation of cytokinesis	20	88	0.000366404775555009	0.0199896448057005	ENSMUSG00000003779(Kif20a);ENSMUSG00000017639(Rab11fip4);ENSMUSG00000017716(Birc5);ENSMUSG00000023015(Racgap1);ENSMUSG00000024236(Svil);ENSMUSG00000024795(Kif20b);ENSMUSG00000027496(Aurka);ENSMUSG00000027699(Ect2);ENSMUSG00000028738(Tas1r2);ENSMUSG00000028873(Cdca8);ENSMUSG00000030867(Plk1);ENSMUSG00000031913(Vps4a);ENSMUSG00000032254(Kif23);ENSMUSG00000033102(Cdc14b);ENSMUSG00000033502(Cdc14a);E…
GO:0030595	leukocyte chemotaxis	40	230	0.000389044462232023	0.0211062054342747	ENSMUSG00000001741(Il16);ENSMUSG00000002111(Spi1);ENSMUSG00000004791(Pgf);ENSMUSG00000018920(Cxcl16);ENSMUSG00000018927(Ccl6);ENSMUSG00000019278(Dpep1);ENSMUSG00000021365(Nedd9);ENSMUSG00000021367(Edn1);ENSMUSG00000022865(Cxadr);ENSMUSG00000023235(Ccl25);ENSMUSG00000024610(Cd74);ENSMUSG00000024659(Anxa1);ENSMUSG00000025224(Gbf1);ENSMUSG00000025383(Il23a);ENSMUSG00000025473(Adam8);ENSMUSG000000261…
GO:1901576	organic substance biosynthetic process	655	5869	0.000394199027030102	0.021267037508274	ENSMUSG00000000085(Scmh1);ENSMUSG00000000276(Dgke);ENSMUSG00000000568(Hnrnpd);ENSMUSG00000000730(Dnmt3l);ENSMUSG00000000838(Fmr1);ENSMUSG00000000938(Hoxa10);ENSMUSG00000001289(Pfdn5);ENSMUSG00000001444(Tbx21);ENSMUSG00000001467(Cyp51);ENSMUSG00000001510(Dlx3);ENSMUSG00000001517(Foxm1);ENSMUSG00000001520(Nrip2);ENSMUSG00000001604(Tcea3);ENSMUSG00000001755(Coasy);ENSMUSG00000001983(Taco1);ENSMUSG00…
GO:0044255	cellular lipid metabolic process	139	1053	0.000412757387884444	0.0221282665330908	ENSMUSG00000000276(Dgke);ENSMUSG00000002108(Nr1h3);ENSMUSG00000002985(Apoe);ENSMUSG00000004885(Crabp2);ENSMUSG00000006464(Bbs1);ENSMUSG00000007783(Cpt1c);ENSMUSG00000013418(B4galnt2);ENSMUSG00000014245(Pigl);ENSMUSG00000015016(Acsf3);ENSMUSG00000015090(Ptgds);ENSMUSG00000015214(Mtmr1);ENSMUSG00000015568(Lpl);ENSMUSG00000017707(Serinc3);ENSMUSG00000017929(B4galt5);ENSMUSG00000017969(Ptgis);ENSMUSG…
GO:0007155	cell adhesion	185	1460	0.000414719854703175	0.0221282665330908	ENSMUSG00000000732(Icosl);ENSMUSG00000000791(Il12rb1);ENSMUSG00000001281(Itgb7);ENSMUSG00000001444(Tbx21);ENSMUSG00000001827(Folr1);ENSMUSG00000001930(Vwf);ENSMUSG00000002111(Spi1);ENSMUSG00000002489(Tiam1);ENSMUSG00000002799(Jag2);ENSMUSG00000004098(Col5a3);ENSMUSG00000004415(Col26a1);ENSMUSG00000005465(Il27ra);ENSMUSG00000008999(Bmp7);ENSMUSG00000011256(Adam19);ENSMUSG00000013418(B4galnt2);ENSM…
GO:0032728	positive regulation of interferon-beta production	13	46	0.000425227465849582	0.0225068562376069	ENSMUSG00000025498(Irf7);ENSMUSG00000026896(Ifih1);ENSMUSG00000027427(Polr3f);ENSMUSG00000028099(Polr3c);ENSMUSG00000032623(Oas1d);ENSMUSG00000032661(Oas3);ENSMUSG00000032690(Oas2);ENSMUSG00000035692(Isg15);ENSMUSG00000037523(Mavs);ENSMUSG00000042699(Dhx9);ENSMUSG00000054717(Hmgb2);ENSMUSG00000059714(Flot1);ENSMUSG00000066861(Oas1g)
GO:0032970	regulation of actin filament-based process	65	427	0.000426694248389822	0.0225068562376069	ENSMUSG00000007097(Atp1a2);ENSMUSG00000011751(Sptbn4);ENSMUSG00000015766(Eps8);ENSMUSG00000016028(Celsr1);ENSMUSG00000017009(Sdc4);ENSMUSG00000018381(Abi3);ENSMUSG00000019944(Rhobtb1);ENSMUSG00000019997(Ccn2);ENSMUSG00000020120(Plek);ENSMUSG00000020476(Dbnl);ENSMUSG00000020717(Pecam1);ENSMUSG00000021061(Sptb);ENSMUSG00000021253(Tgfb3);ENSMUSG00000021365(Nedd9);ENSMUSG00000021367(Edn1);ENSMUSG0000…
GO:1901987	regulation of cell cycle phase transition	64	419	0.000428768242607073	0.0225068562376069	ENSMUSG00000001403(Ube2c);ENSMUSG00000003541(Ier3);ENSMUSG00000003604(Aven);ENSMUSG00000006398(Cdc20);ENSMUSG00000017716(Birc5);ENSMUSG00000019942(Cdk1);ENSMUSG00000020020(Usp44);ENSMUSG00000020038(Cry1);ENSMUSG00000020263(Appl2);ENSMUSG00000020413(Hus1);ENSMUSG00000020644(Id2);ENSMUSG00000020649(Rrm2);ENSMUSG00000021298(Gpr132);ENSMUSG00000021750(Fam107a);ENSMUSG00000021958(Pinx1);ENSMUSG0000002…
GO:0060332	positive regulation of response to interferon-gamma	5	8	0.000435537383796783	0.0225240780240127	ENSMUSG00000022906(Parp9);ENSMUSG00000046879(Irgm1);ENSMUSG00000069874(Irgm2);ENSMUSG00000074151(Nlrc5);ENSMUSG00000078853(Igtp)
GO:0060335	positive regulation of interferon-gamma-mediated signaling pathway	5	8	0.000435537383796783	0.0225240780240127	ENSMUSG00000022906(Parp9);ENSMUSG00000046879(Irgm1);ENSMUSG00000069874(Irgm2);ENSMUSG00000074151(Nlrc5);ENSMUSG00000078853(Igtp)
GO:0032481	positive regulation of type I interferon production	17	70	0.000436054646124435	0.0225240780240127	ENSMUSG00000017830(Dhx58);ENSMUSG00000022159(Rab2b);ENSMUSG00000025498(Irf7);ENSMUSG00000026104(Stat1);ENSMUSG00000026896(Ifih1);ENSMUSG00000027427(Polr3f);ENSMUSG00000028099(Polr3c);ENSMUSG00000029771(Irf5);ENSMUSG00000032623(Oas1d);ENSMUSG00000032661(Oas3);ENSMUSG00000032690(Oas2);ENSMUSG00000035692(Isg15);ENSMUSG00000037523(Mavs);ENSMUSG00000042699(Dhx9);ENSMUSG00000054717(Hmgb2);ENSMUSG000000…
GO:0006706	steroid catabolic process	9	25	0.000462151834922036	0.0235773857168277	ENSMUSG00000002985(Apoe);ENSMUSG00000006724(Cyp27b1);ENSMUSG00000016194(Hsd11b1);ENSMUSG00000021214(Akr1c18);ENSMUSG00000021259(Cyp46a1);ENSMUSG00000021594(Srd5a1);ENSMUSG00000030825(Hsd17b14);ENSMUSG00000037936(Scarb1);ENSMUSG00000042289(Hsd3b7)
GO:0060339	negative regulation of type I interferon-mediated signaling pathway	9	25	0.000462151834922036	0.0235773857168277	ENSMUSG00000022160(Mettl3);ENSMUSG00000027639(Samhd1);ENSMUSG00000027951(Adar);ENSMUSG00000030107(Usp18);ENSMUSG00000032623(Oas1d);ENSMUSG00000032661(Oas3);ENSMUSG00000035692(Isg15);ENSMUSG00000066861(Oas1g);ENSMUSG00000074151(Nlrc5)
GO:0090402	oncogene-induced cell senescence	4	5	0.000463729860149736	0.0235773857168277	ENSMUSG00000002111(Spi1);ENSMUSG00000036986(Pml);ENSMUSG00000046711(Hmga1);ENSMUSG00000078249(Hmga1b)
GO:1901990	regulation of mitotic cell cycle phase transition	52	325	0.000480786701578982	0.0243172898907995	ENSMUSG00000001403(Ube2c);ENSMUSG00000003541(Ier3);ENSMUSG00000003604(Aven);ENSMUSG00000006398(Cdc20);ENSMUSG00000017716(Birc5);ENSMUSG00000019942(Cdk1);ENSMUSG00000020020(Usp44);ENSMUSG00000020263(Appl2);ENSMUSG00000020413(Hus1);ENSMUSG00000020644(Id2);ENSMUSG00000020649(Rrm2);ENSMUSG00000021298(Gpr132);ENSMUSG00000021750(Fam107a);ENSMUSG00000021958(Pinx1);ENSMUSG00000022893(Adamts1);ENSMUSG0000…
GO:0000280	nuclear division	71	478	0.000488283396494098	0.0245684977375865	ENSMUSG00000000730(Dnmt3l);ENSMUSG00000001403(Ube2c);ENSMUSG00000002055(Spag5);ENSMUSG00000006398(Cdc20);ENSMUSG00000008999(Bmp7);ENSMUSG00000012443(Kif11);ENSMUSG00000015766(Eps8);ENSMUSG00000015880(Ncapg);ENSMUSG00000017716(Birc5);ENSMUSG00000019768(Esr1);ENSMUSG00000020020(Usp44);ENSMUSG00000020415(Pttg1);ENSMUSG00000021098(4930447C04Rik);ENSMUSG00000021367(Edn1);ENSMUSG00000021958(Pinx1);ENSM…
GO:0009967	positive regulation of signal transduction	197	1573	0.000496330037645662	0.024844644307098	ENSMUSG00000000791(Il12rb1);ENSMUSG00000001020(S100a4);ENSMUSG00000001930(Vwf);ENSMUSG00000002108(Nr1h3);ENSMUSG00000002111(Spi1);ENSMUSG00000002799(Jag2);ENSMUSG00000002985(Apoe);ENSMUSG00000004371(Il11);ENSMUSG00000004637(Wwox);ENSMUSG00000006724(Cyp27b1);ENSMUSG00000007207(Stx1a);ENSMUSG00000008999(Bmp7);ENSMUSG00000013698(Pea15a);ENSMUSG00000014039(Prdm15);ENSMUSG00000016918(Sulf1);ENSMUSG000…
GO:1903900	regulation of viral life cycle	30	159	0.000502967275584721	0.0249910299207893	ENSMUSG00000000838(Fmr1);ENSMUSG00000020641(Rsad2);ENSMUSG00000022587(Ly6e);ENSMUSG00000024610(Cd74);ENSMUSG00000025491(Ifitm1);ENSMUSG00000025492(Ifitm3);ENSMUSG00000026536(Ifi211);ENSMUSG00000026896(Ifih1);ENSMUSG00000027804(Ppid);ENSMUSG00000027951(Adar);ENSMUSG00000029561(Oasl2);ENSMUSG00000030921(Trim30a);ENSMUSG00000030966(Trim21);ENSMUSG00000031913(Vps4a);ENSMUSG00000032623(Oas1d);ENSMUSG0…
GO:0097435	supramolecular fiber organization	109	798	0.000507092329019945	0.0249910299207893	ENSMUSG00000001289(Pfdn5);ENSMUSG00000001864(Aif1l);ENSMUSG00000002985(Apoe);ENSMUSG00000005054(Cstb);ENSMUSG00000007122(Casq1);ENSMUSG00000011751(Sptbn4);ENSMUSG00000013921(Clip3);ENSMUSG00000013936(Myl2);ENSMUSG00000015766(Eps8);ENSMUSG00000017009(Sdc4);ENSMUSG00000019944(Rhobtb1);ENSMUSG00000019997(Ccn2);ENSMUSG00000020048(Hsp90b1);ENSMUSG00000020067(Mypn);ENSMUSG00000020120(Plek);ENSMUSG00000…
GO:0014874	response to stimulus involved in regulation of muscle adaptation	7	16	0.000509548339441487	0.0249910299207893	ENSMUSG00000001508(Sgca);ENSMUSG00000007122(Casq1);ENSMUSG00000014776(Nol3);ENSMUSG00000022358(Fbxo32);ENSMUSG00000026313(Hdac4);ENSMUSG00000028834(Trim63);ENSMUSG00000031980(Agt)
GO:2000319	regulation of T-helper 17 cell differentiation	7	16	0.000509548339441487	0.0249910299207893	ENSMUSG00000001444(Tbx21);ENSMUSG00000025383(Il23a);ENSMUSG00000025880(Smad7);ENSMUSG00000028042(Zbtb7b);ENSMUSG00000035356(Nfkbiz);ENSMUSG00000036931(Nfkbid);ENSMUSG00000066755(Tnfsf18)
GO:1901360	organic cyclic compound metabolic process	665	5980	0.000514634573730242	0.0251136499773587	ENSMUSG00000000085(Scmh1);ENSMUSG00000000326(Comt);ENSMUSG00000000568(Hnrnpd);ENSMUSG00000000730(Dnmt3l);ENSMUSG00000000732(Icosl);ENSMUSG00000000838(Fmr1);ENSMUSG00000000938(Hoxa10);ENSMUSG00000001289(Pfdn5);ENSMUSG00000001383(Zmat2);ENSMUSG00000001444(Tbx21);ENSMUSG00000001467(Cyp51);ENSMUSG00000001510(Dlx3);ENSMUSG00000001517(Foxm1);ENSMUSG00000001520(Nrip2);ENSMUSG00000001604(Tcea3);ENSMUSG00…
GO:0012501	programmed cell death	247	2028	0.00051894551977124	0.0251973997124926	ENSMUSG00000002103(Acp2);ENSMUSG00000002111(Spi1);ENSMUSG00000002635(Pdcd2l);ENSMUSG00000002799(Jag2);ENSMUSG00000002985(Apoe);ENSMUSG00000003541(Ier3);ENSMUSG00000003604(Aven);ENSMUSG00000004231(Pax2);ENSMUSG00000004637(Wwox);ENSMUSG00000004891(Nes);ENSMUSG00000005465(Il27ra);ENSMUSG00000005980(Dnase1);ENSMUSG00000006360(Crip1);ENSMUSG00000007872(Id3);ENSMUSG00000007888(Crlf1);ENSMUSG00000008318…
GO:0050776	regulation of immune response	131	989	0.000522775357756064	0.0252570721351698	ENSMUSG00000000732(Icosl);ENSMUSG00000000791(Il12rb1);ENSMUSG00000001128(Cfp);ENSMUSG00000001444(Tbx21);ENSMUSG00000002108(Nr1h3);ENSMUSG00000002111(Spi1);ENSMUSG00000002985(Apoe);ENSMUSG00000005465(Il27ra);ENSMUSG00000015053(Gata2);ENSMUSG00000017652(Cd40);ENSMUSG00000017830(Dhx58);ENSMUSG00000019768(Esr1);ENSMUSG00000020134(Peli1);ENSMUSG00000020263(Appl2);ENSMUSG00000020395(Itk);ENSMUSG0000002…
GO:0070925	organelle assembly	124	929	0.000542778171204787	0.0260936575275727	ENSMUSG00000001039(B9d1);ENSMUSG00000001525(Tubb5);ENSMUSG00000002031(Ift46);ENSMUSG00000002055(Spag5);ENSMUSG00000004768(Rab23);ENSMUSG00000006398(Cdc20);ENSMUSG00000006464(Bbs1);ENSMUSG00000007122(Casq1);ENSMUSG00000007987(Ift22);ENSMUSG00000009013(Dynll1);ENSMUSG00000012443(Kif11);ENSMUSG00000013936(Myl2);ENSMUSG00000017009(Sdc4);ENSMUSG00000017716(Birc5);ENSMUSG00000018381(Abi3);ENSMUSG000000…
GO:2001225	regulation of chloride transport	6	12	0.000546418565759687	0.0261392644930656	ENSMUSG00000027562(Car2);ENSMUSG00000029334(Prkg2);ENSMUSG00000031340(Gabre);ENSMUSG00000040584(Abcb1a);ENSMUSG00000054662(Ano9);ENSMUSG00000056529(Ptafr)
GO:0001562	response to protozoan	11	36	0.000561466325815488	0.0264609026660307	ENSMUSG00000003541(Ier3);ENSMUSG00000017652(Cd40);ENSMUSG00000026177(Slc11a1);ENSMUSG00000028268(Gbp3);ENSMUSG00000028270(Gbp2);ENSMUSG00000034266(Batf);ENSMUSG00000040253(Gbp7);ENSMUSG00000047810(Ccdc88b);ENSMUSG00000051457(Spn);ENSMUSG00000054072(Iigp1);ENSMUSG00000069874(Irgm2)
GO:0008299	isoprenoid biosynthetic process	11	36	0.000561466325815488	0.0264609026660307	ENSMUSG00000004885(Crabp2);ENSMUSG00000021670(Hmgcr);ENSMUSG00000026784(Pdss1);ENSMUSG00000027875(Hmgcs2);ENSMUSG00000041939(Mvk);ENSMUSG00000046402(Rbp1);ENSMUSG00000056148(Rdh9);ENSMUSG00000058258(Idi1);ENSMUSG00000059743(Fdps);ENSMUSG00000089789(Rdh1);ENSMUSG00000093930(Hmgcs1)
GO:0002237	response to molecule of bacterial origin	60	391	0.000565439005014939	0.0264609026660307	ENSMUSG00000002108(Nr1h3);ENSMUSG00000002111(Spi1);ENSMUSG00000005150(Wdr83);ENSMUSG00000005893(Nr2c2);ENSMUSG00000006345(Ggt1);ENSMUSG00000006724(Cyp27b1);ENSMUSG00000008540(Mgst1);ENSMUSG00000014852(Adamts13);ENSMUSG00000018774(Cd68);ENSMUSG00000018920(Cxcl16);ENSMUSG00000020134(Peli1);ENSMUSG00000020638(Cmpk2);ENSMUSG00000020826(Nos2);ENSMUSG00000020889(Nr1d1);ENSMUSG00000021367(Edn1);ENSMUSG0…
GO:0048511	rhythmic process	56	359	0.000567170743613297	0.0264609026660307	ENSMUSG00000000568(Hnrnpd);ENSMUSG00000002028(Kmt2a);ENSMUSG00000002983(Relb);ENSMUSG00000007872(Id3);ENSMUSG00000012705(Retn);ENSMUSG00000015090(Ptgds);ENSMUSG00000018916(Csf2);ENSMUSG00000019768(Esr1);ENSMUSG00000019942(Cdk1);ENSMUSG00000020038(Cry1);ENSMUSG00000020538(Srebf1);ENSMUSG00000020644(Id2);ENSMUSG00000020826(Nos2);ENSMUSG00000020889(Nr1d1);ENSMUSG00000021594(Srd5a1);ENSMUSG0000002193…
GO:0032496	response to lipopolysaccharide	58	375	0.000567661288580156	0.0264609026660307	ENSMUSG00000002108(Nr1h3);ENSMUSG00000002111(Spi1);ENSMUSG00000005150(Wdr83);ENSMUSG00000005893(Nr2c2);ENSMUSG00000006345(Ggt1);ENSMUSG00000006724(Cyp27b1);ENSMUSG00000008540(Mgst1);ENSMUSG00000014852(Adamts13);ENSMUSG00000018774(Cd68);ENSMUSG00000018920(Cxcl16);ENSMUSG00000020134(Peli1);ENSMUSG00000020638(Cmpk2);ENSMUSG00000020826(Nos2);ENSMUSG00000020889(Nr1d1);ENSMUSG00000021367(Edn1);ENSMUSG0…
GO:0051384	response to glucocorticoid	33	182	0.00057082448885225	0.0264609026660307	ENSMUSG00000001670(Tat);ENSMUSG00000015090(Ptgds);ENSMUSG00000021367(Edn1);ENSMUSG00000021594(Srd5a1);ENSMUSG00000021750(Fam107a);ENSMUSG00000022358(Fbxo32);ENSMUSG00000024659(Anxa1);ENSMUSG00000026335(Pam);ENSMUSG00000026981(Il1rn);ENSMUSG00000027875(Hmgcs2);ENSMUSG00000028766(Alpl);ENSMUSG00000028834(Trim63);ENSMUSG00000028909(Ptpru);ENSMUSG00000029249(Rest);ENSMUSG00000031891(Hsd11b2);ENSMUSG0…
GO:0044087	regulation of cellular component biogenesis	136	1035	0.000573599146702666	0.0264609026660307	ENSMUSG00000000838(Fmr1);ENSMUSG00000001482(Def8);ENSMUSG00000002031(Ift46);ENSMUSG00000002055(Spag5);ENSMUSG00000002985(Apoe);ENSMUSG00000003549(Ercc1);ENSMUSG00000005148(Klf5);ENSMUSG00000007207(Stx1a);ENSMUSG00000008999(Bmp7);ENSMUSG00000009013(Dynll1);ENSMUSG00000011751(Sptbn4);ENSMUSG00000013921(Clip3);ENSMUSG00000014776(Nol3);ENSMUSG00000015766(Eps8);ENSMUSG00000016559(H3f3b);ENSMUSG0000001…
GO:0010648	negative regulation of cell communication	178	1407	0.000574940836425957	0.0264609026660307	ENSMUSG00000001289(Pfdn5);ENSMUSG00000001517(Foxm1);ENSMUSG00000002111(Spi1);ENSMUSG00000002985(Apoe);ENSMUSG00000003541(Ier3);ENSMUSG00000004371(Il11);ENSMUSG00000004637(Wwox);ENSMUSG00000008999(Bmp7);ENSMUSG00000013698(Pea15a);ENSMUSG00000014039(Prdm15);ENSMUSG00000014303(Glis2);ENSMUSG00000014329(Bicc1);ENSMUSG00000014776(Nol3);ENSMUSG00000015053(Gata2);ENSMUSG00000016918(Sulf1);ENSMUSG0000001…
GO:0006915	apoptotic process	240	1968	0.000581257471007628	0.0266254306648824	ENSMUSG00000002111(Spi1);ENSMUSG00000002635(Pdcd2l);ENSMUSG00000002799(Jag2);ENSMUSG00000002985(Apoe);ENSMUSG00000003541(Ier3);ENSMUSG00000003604(Aven);ENSMUSG00000004231(Pax2);ENSMUSG00000004637(Wwox);ENSMUSG00000004891(Nes);ENSMUSG00000005465(Il27ra);ENSMUSG00000005980(Dnase1);ENSMUSG00000006360(Crip1);ENSMUSG00000007872(Id3);ENSMUSG00000007888(Crlf1);ENSMUSG00000008318(Relt);ENSMUSG00000008999…
GO:0031325	positive regulation of cellular metabolic process	393	3389	0.000593775225765015	0.0270711324760754	ENSMUSG00000000326(Comt);ENSMUSG00000000568(Hnrnpd);ENSMUSG00000000730(Dnmt3l);ENSMUSG00000000838(Fmr1);ENSMUSG00000000938(Hoxa10);ENSMUSG00000001444(Tbx21);ENSMUSG00000001510(Dlx3);ENSMUSG00000001517(Foxm1);ENSMUSG00000002028(Kmt2a);ENSMUSG00000002108(Nr1h3);ENSMUSG00000002111(Spi1);ENSMUSG00000002325(Irf9);ENSMUSG00000002578(Ikzf4);ENSMUSG00000002983(Relb);ENSMUSG00000002985(Apoe);ENSMUSG000000…
GO:0008104	protein localization	304	2558	0.000597942764050981	0.0271337485126125	ENSMUSG00000001018(Snapin);ENSMUSG00000001039(B9d1);ENSMUSG00000001281(Itgb7);ENSMUSG00000001467(Cyp51);ENSMUSG00000001827(Folr1);ENSMUSG00000002031(Ift46);ENSMUSG00000002055(Spag5);ENSMUSG00000002108(Nr1h3);ENSMUSG00000002111(Spi1);ENSMUSG00000002910(Arrdc2);ENSMUSG00000002985(Apoe);ENSMUSG00000003308(Keap1);ENSMUSG00000003779(Kif20a);ENSMUSG00000004768(Rab23);ENSMUSG00000005148(Klf5);ENSMUSG000…
GO:0031399	regulation of protein modification process	194	1552	0.000602714926847192	0.0272230914168051	ENSMUSG00000002985(Apoe);ENSMUSG00000004371(Il11);ENSMUSG00000004791(Pgf);ENSMUSG00000006398(Cdc20);ENSMUSG00000007888(Crlf1);ENSMUSG00000008999(Bmp7);ENSMUSG00000011751(Sptbn4);ENSMUSG00000013921(Clip3);ENSMUSG00000015053(Gata2);ENSMUSG00000017009(Sdc4);ENSMUSG00000017652(Cd40);ENSMUSG00000017716(Birc5);ENSMUSG00000018334(Ksr1);ENSMUSG00000018381(Abi3);ENSMUSG00000018916(Csf2);ENSMUSG00000019927…
GO:0072538	T-helper 17 type immune response	12	42	0.000629487707720331	0.0282246011916634	ENSMUSG00000001444(Tbx21);ENSMUSG00000005465(Il27ra);ENSMUSG00000025383(Il23a);ENSMUSG00000025880(Smad7);ENSMUSG00000027947(Il6ra);ENSMUSG00000028042(Zbtb7b);ENSMUSG00000032238(Rora);ENSMUSG00000034266(Batf);ENSMUSG00000035356(Nfkbiz);ENSMUSG00000036931(Nfkbid);ENSMUSG00000037447(Arid5a);ENSMUSG00000066755(Tnfsf18)
GO:0002221	pattern recognition receptor signaling pathway	33	183	0.000630701107876734	0.0282246011916634	ENSMUSG00000002108(Nr1h3);ENSMUSG00000017652(Cd40);ENSMUSG00000017830(Dhx58);ENSMUSG00000019768(Esr1);ENSMUSG00000020134(Peli1);ENSMUSG00000020263(Appl2);ENSMUSG00000020641(Rsad2);ENSMUSG00000020889(Nr1d1);ENSMUSG00000022887(Masp1);ENSMUSG00000025498(Irf7);ENSMUSG00000026896(Ifih1);ENSMUSG00000026946(Nmi);ENSMUSG00000029275(Gfi1);ENSMUSG00000030921(Trim30a);ENSMUSG00000032623(Oas1d);ENSMUSG000000…
GO:0002886	regulation of myeloid leukocyte mediated immunity	16	66	0.00064952157738956	0.0287247906948985	ENSMUSG00000002111(Spi1);ENSMUSG00000005980(Dnase1);ENSMUSG00000015053(Gata2);ENSMUSG00000020075(Ddx21);ENSMUSG00000024164(C3);ENSMUSG00000024680(Ms4a2);ENSMUSG00000025279(Dnase1l3);ENSMUSG00000029380(Cxcl1);ENSMUSG00000033220(Rac2);ENSMUSG00000034579(Pla2g3);ENSMUSG00000034652(Cd300a);ENSMUSG00000037523(Mavs);ENSMUSG00000052212(Cd177);ENSMUSG00000053158(Fes);ENSMUSG00000056529(Ptafr);ENSMUSG0000…
GO:0042093	T-helper cell differentiation	16	66	0.00064952157738956	0.0287247906948985	ENSMUSG00000001444(Tbx21);ENSMUSG00000002028(Kmt2a);ENSMUSG00000002983(Relb);ENSMUSG00000024659(Anxa1);ENSMUSG00000025383(Il23a);ENSMUSG00000025880(Smad7);ENSMUSG00000027947(Il6ra);ENSMUSG00000028042(Zbtb7b);ENSMUSG00000032238(Rora);ENSMUSG00000034266(Batf);ENSMUSG00000035356(Nfkbiz);ENSMUSG00000035413(Tmem98);ENSMUSG00000036931(Nfkbid);ENSMUSG00000037944(Ccr7);ENSMUSG00000051457(Spn);ENSMUSG0000…
GO:1903305	regulation of regulated secretory pathway	28	147	0.000650752131899667	0.0287247906948985	ENSMUSG00000001018(Snapin);ENSMUSG00000002111(Spi1);ENSMUSG00000007207(Stx1a);ENSMUSG00000015053(Gata2);ENSMUSG00000020866(Cacna1g);ENSMUSG00000020883(Fbxl20);ENSMUSG00000022416(Cacna1i);ENSMUSG00000023032(Slc4a8);ENSMUSG00000024680(Ms4a2);ENSMUSG00000024743(Syt7);ENSMUSG00000027220(Syt13);ENSMUSG00000029249(Rest);ENSMUSG00000029608(Rph3a);ENSMUSG00000030093(Wnt7a);ENSMUSG00000031144(Syp);ENSMUSG…
GO:0044419	biological process involved in interspecies interaction between organisms	220	1790	0.000657260823900585	0.0287843282956221	ENSMUSG00000000386(Mx1);ENSMUSG00000000791(Il12rb1);ENSMUSG00000000838(Fmr1);ENSMUSG00000001128(Cfp);ENSMUSG00000001444(Tbx21);ENSMUSG00000002108(Nr1h3);ENSMUSG00000002111(Spi1);ENSMUSG00000002983(Relb);ENSMUSG00000002985(Apoe);ENSMUSG00000003541(Ier3);ENSMUSG00000005150(Wdr83);ENSMUSG00000005465(Il27ra);ENSMUSG00000005893(Nr2c2);ENSMUSG00000006345(Ggt1);ENSMUSG00000006724(Cyp27b1);ENSMUSG0000000…
GO:0023057	negative regulation of signaling	178	1411	0.0006580291300204	0.0287843282956221	ENSMUSG00000001289(Pfdn5);ENSMUSG00000001517(Foxm1);ENSMUSG00000002111(Spi1);ENSMUSG00000002985(Apoe);ENSMUSG00000003541(Ier3);ENSMUSG00000004371(Il11);ENSMUSG00000004637(Wwox);ENSMUSG00000008999(Bmp7);ENSMUSG00000013698(Pea15a);ENSMUSG00000014039(Prdm15);ENSMUSG00000014303(Glis2);ENSMUSG00000014329(Bicc1);ENSMUSG00000014776(Nol3);ENSMUSG00000015053(Gata2);ENSMUSG00000016918(Sulf1);ENSMUSG0000001…
GO:0045069	regulation of viral genome replication	20	92	0.000674138377184199	0.0293567613490393	ENSMUSG00000020641(Rsad2);ENSMUSG00000025491(Ifitm1);ENSMUSG00000025492(Ifitm3);ENSMUSG00000026536(Ifi211);ENSMUSG00000026896(Ifih1);ENSMUSG00000027804(Ppid);ENSMUSG00000027951(Adar);ENSMUSG00000029561(Oasl2);ENSMUSG00000032623(Oas1d);ENSMUSG00000032661(Oas3);ENSMUSG00000032690(Oas2);ENSMUSG00000034543(Morc2a);ENSMUSG00000035692(Isg15);ENSMUSG00000037523(Mavs);ENSMUSG00000040253(Gbp7);ENSMUSG0000…
GO:0019220	regulation of phosphate metabolic process	177	1403	0.000679449746921533	0.0294559664837277	ENSMUSG00000002985(Apoe);ENSMUSG00000003541(Ier3);ENSMUSG00000004371(Il11);ENSMUSG00000004791(Pgf);ENSMUSG00000005640(Insrr);ENSMUSG00000006362(Cbfa2t3);ENSMUSG00000007888(Crlf1);ENSMUSG00000008999(Bmp7);ENSMUSG00000009013(Dynll1);ENSMUSG00000011751(Sptbn4);ENSMUSG00000013921(Clip3);ENSMUSG00000015214(Mtmr1);ENSMUSG00000016194(Hsd11b1);ENSMUSG00000017009(Sdc4);ENSMUSG00000017652(Cd40);ENSMUSG0000…
GO:0051174	regulation of phosphorus metabolic process	177	1404	0.000702592416140317	0.0303000907561621	ENSMUSG00000002985(Apoe);ENSMUSG00000003541(Ier3);ENSMUSG00000004371(Il11);ENSMUSG00000004791(Pgf);ENSMUSG00000005640(Insrr);ENSMUSG00000006362(Cbfa2t3);ENSMUSG00000007888(Crlf1);ENSMUSG00000008999(Bmp7);ENSMUSG00000009013(Dynll1);ENSMUSG00000011751(Sptbn4);ENSMUSG00000013921(Clip3);ENSMUSG00000015214(Mtmr1);ENSMUSG00000016194(Hsd11b1);ENSMUSG00000017009(Sdc4);ENSMUSG00000017652(Cd40);ENSMUSG0000…
GO:0080134	regulation of response to stress	180	1431	0.000705161210059998	0.0303000907561621	ENSMUSG00000000791(Il12rb1);ENSMUSG00000001517(Foxm1);ENSMUSG00000001741(Il16);ENSMUSG00000002108(Nr1h3);ENSMUSG00000002111(Spi1);ENSMUSG00000002985(Apoe);ENSMUSG00000003541(Ier3);ENSMUSG00000003549(Ercc1);ENSMUSG00000005980(Dnase1);ENSMUSG00000006345(Ggt1);ENSMUSG00000014776(Nol3);ENSMUSG00000015568(Lpl);ENSMUSG00000015966(Il17rb);ENSMUSG00000016942(Tmprss6);ENSMUSG00000017707(Serinc3);ENSMUSG00…
GO:0080090	regulation of primary metabolic process	649	5843	0.000711320863204863	0.030430118513579	ENSMUSG00000000085(Scmh1);ENSMUSG00000000326(Comt);ENSMUSG00000000568(Hnrnpd);ENSMUSG00000000730(Dnmt3l);ENSMUSG00000000838(Fmr1);ENSMUSG00000000938(Hoxa10);ENSMUSG00000001289(Pfdn5);ENSMUSG00000001444(Tbx21);ENSMUSG00000001467(Cyp51);ENSMUSG00000001510(Dlx3);ENSMUSG00000001517(Foxm1);ENSMUSG00000001520(Nrip2);ENSMUSG00000001983(Taco1);ENSMUSG00000002028(Kmt2a);ENSMUSG00000002108(Nr1h3);ENSMUSG00…
GO:0010639	negative regulation of organelle organization	57	371	0.000742924129827762	0.031642702740164	ENSMUSG00000003541(Ier3);ENSMUSG00000003549(Ercc1);ENSMUSG00000006398(Cdc20);ENSMUSG00000008999(Bmp7);ENSMUSG00000011751(Sptbn4);ENSMUSG00000013921(Clip3);ENSMUSG00000014776(Nol3);ENSMUSG00000015766(Eps8);ENSMUSG00000016559(H3f3b);ENSMUSG00000017716(Birc5);ENSMUSG00000019768(Esr1);ENSMUSG00000020020(Usp44);ENSMUSG00000020181(Nav3);ENSMUSG00000020415(Pttg1);ENSMUSG00000020717(Pecam1);ENSMUSG000000…
GO:1903530	regulation of secretion by cell	93	670	0.00075865327042174	0.0321715367208101	ENSMUSG00000001018(Snapin);ENSMUSG00000001467(Cyp51);ENSMUSG00000002108(Nr1h3);ENSMUSG00000002111(Spi1);ENSMUSG00000002985(Apoe);ENSMUSG00000004371(Il11);ENSMUSG00000006724(Cyp27b1);ENSMUSG00000007207(Stx1a);ENSMUSG00000009013(Dynll1);ENSMUSG00000012705(Retn);ENSMUSG00000015053(Gata2);ENSMUSG00000017009(Sdc4);ENSMUSG00000017716(Birc5);ENSMUSG00000017978(Cadps2);ENSMUSG00000020038(Cry1);ENSMUSG000…
GO:0051234	establishment of localization	544	4836	0.000767050530232341	0.0323862073873316	ENSMUSG00000000326(Comt);ENSMUSG00000000838(Fmr1);ENSMUSG00000001018(Snapin);ENSMUSG00000001128(Cfp);ENSMUSG00000001248(Gramd1a);ENSMUSG00000001467(Cyp51);ENSMUSG00000001741(Il16);ENSMUSG00000001827(Folr1);ENSMUSG00000001983(Taco1);ENSMUSG00000002028(Kmt2a);ENSMUSG00000002031(Ift46);ENSMUSG00000002043(Trappc6a);ENSMUSG00000002055(Spag5);ENSMUSG00000002108(Nr1h3);ENSMUSG00000002111(Spi1);ENSMUSG00…
GO:0002294	CD4-positive, alpha-beta T cell differentiation involved in immune response	16	67	0.000775037851577566	0.0325110858034127	ENSMUSG00000001444(Tbx21);ENSMUSG00000002028(Kmt2a);ENSMUSG00000002983(Relb);ENSMUSG00000024659(Anxa1);ENSMUSG00000025383(Il23a);ENSMUSG00000025880(Smad7);ENSMUSG00000027947(Il6ra);ENSMUSG00000028042(Zbtb7b);ENSMUSG00000032238(Rora);ENSMUSG00000034266(Batf);ENSMUSG00000035356(Nfkbiz);ENSMUSG00000035413(Tmem98);ENSMUSG00000036931(Nfkbid);ENSMUSG00000037944(Ccr7);ENSMUSG00000051457(Spn);ENSMUSG0000…
GO:0010468	regulation of gene expression	548	4875	0.000776703934341649	0.0325110858034127	ENSMUSG00000000085(Scmh1);ENSMUSG00000000568(Hnrnpd);ENSMUSG00000000730(Dnmt3l);ENSMUSG00000000732(Icosl);ENSMUSG00000000791(Il12rb1);ENSMUSG00000000838(Fmr1);ENSMUSG00000000903(Vpreb3);ENSMUSG00000000938(Hoxa10);ENSMUSG00000001289(Pfdn5);ENSMUSG00000001444(Tbx21);ENSMUSG00000001510(Dlx3);ENSMUSG00000001517(Foxm1);ENSMUSG00000001520(Nrip2);ENSMUSG00000001741(Il16);ENSMUSG00000001983(Taco1);ENSMUS…
GO:0032956	regulation of actin cytoskeleton organization	58	380	0.0007904653356455	0.0328043114292882	ENSMUSG00000011751(Sptbn4);ENSMUSG00000015766(Eps8);ENSMUSG00000016028(Celsr1);ENSMUSG00000017009(Sdc4);ENSMUSG00000018381(Abi3);ENSMUSG00000019944(Rhobtb1);ENSMUSG00000019997(Ccn2);ENSMUSG00000020120(Plek);ENSMUSG00000020476(Dbnl);ENSMUSG00000020717(Pecam1);ENSMUSG00000021061(Sptb);ENSMUSG00000021253(Tgfb3);ENSMUSG00000021365(Nedd9);ENSMUSG00000021367(Edn1);ENSMUSG00000021750(Fam107a);ENSMUSG000…
GO:0050900	leukocyte migration	58	380	0.0007904653356455	0.0328043114292882	ENSMUSG00000001281(Itgb7);ENSMUSG00000001444(Tbx21);ENSMUSG00000001741(Il16);ENSMUSG00000002111(Spi1);ENSMUSG00000004791(Pgf);ENSMUSG00000005465(Il27ra);ENSMUSG00000015766(Eps8);ENSMUSG00000018920(Cxcl16);ENSMUSG00000018927(Ccl6);ENSMUSG00000019278(Dpep1);ENSMUSG00000020717(Pecam1);ENSMUSG00000021365(Nedd9);ENSMUSG00000021367(Edn1);ENSMUSG00000022221(Ripk3);ENSMUSG00000022865(Cxadr);ENSMUSG000000…
GO:0051046	regulation of secretion	104	765	0.000794712893081269	0.0328402421477115	ENSMUSG00000000326(Comt);ENSMUSG00000001018(Snapin);ENSMUSG00000001467(Cyp51);ENSMUSG00000002108(Nr1h3);ENSMUSG00000002111(Spi1);ENSMUSG00000002985(Apoe);ENSMUSG00000004371(Il11);ENSMUSG00000006724(Cyp27b1);ENSMUSG00000007207(Stx1a);ENSMUSG00000009013(Dynll1);ENSMUSG00000012705(Retn);ENSMUSG00000015053(Gata2);ENSMUSG00000017009(Sdc4);ENSMUSG00000017716(Birc5);ENSMUSG00000017978(Cadps2);ENSMUSG000…
GO:0051641	cellular localization	356	3056	0.000823845930001254	0.0338998636705177	ENSMUSG00000001018(Snapin);ENSMUSG00000001248(Gramd1a);ENSMUSG00000001281(Itgb7);ENSMUSG00000001482(Def8);ENSMUSG00000001827(Folr1);ENSMUSG00000002031(Ift46);ENSMUSG00000002043(Trappc6a);ENSMUSG00000002055(Spag5);ENSMUSG00000002111(Spi1);ENSMUSG00000002345(Borcs8);ENSMUSG00000002733(Plekha3);ENSMUSG00000002985(Apoe);ENSMUSG00000003062(Stard3nl);ENSMUSG00000003341(Atp8b3);ENSMUSG00000003541(Ier3);…
GO:0065008	regulation of biological quality	459	4029	0.000834964221414521	0.034212394743276	ENSMUSG00000000326(Comt);ENSMUSG00000000568(Hnrnpd);ENSMUSG00000000838(Fmr1);ENSMUSG00000001018(Snapin);ENSMUSG00000001403(Ube2c);ENSMUSG00000001482(Def8);ENSMUSG00000001525(Tubb5);ENSMUSG00000001930(Vwf);ENSMUSG00000002028(Kmt2a);ENSMUSG00000002031(Ift46);ENSMUSG00000002108(Nr1h3);ENSMUSG00000002111(Spi1);ENSMUSG00000002345(Borcs8);ENSMUSG00000002985(Apoe);ENSMUSG00000003341(Atp8b3);ENSMUSG00000…
GO:0001960	negative regulation of cytokine-mediated signaling pathway	17	74	0.000863281937950033	0.0352240794093814	ENSMUSG00000014776(Nol3);ENSMUSG00000022160(Mettl3);ENSMUSG00000026981(Il1rn);ENSMUSG00000027639(Samhd1);ENSMUSG00000027951(Adar);ENSMUSG00000028108(Ecm1);ENSMUSG00000028927(Padi2);ENSMUSG00000030107(Usp18);ENSMUSG00000031451(Gas6);ENSMUSG00000032623(Oas1d);ENSMUSG00000032661(Oas3);ENSMUSG00000035692(Isg15);ENSMUSG00000047638(Nr1h4);ENSMUSG00000047986(Palm3);ENSMUSG00000066861(Oas1g);ENSMUSG00000…
GO:0010948	negative regulation of cell cycle process	46	286	0.000880656618084215	0.0356585188617968	ENSMUSG00000003541(Ier3);ENSMUSG00000003604(Aven);ENSMUSG00000006398(Cdc20);ENSMUSG00000008999(Bmp7);ENSMUSG00000017716(Birc5);ENSMUSG00000019768(Esr1);ENSMUSG00000019942(Cdk1);ENSMUSG00000020020(Usp44);ENSMUSG00000020038(Cry1);ENSMUSG00000020413(Hus1);ENSMUSG00000020415(Pttg1);ENSMUSG00000021298(Gpr132);ENSMUSG00000021750(Fam107a);ENSMUSG00000021958(Pinx1);ENSMUSG00000022906(Parp9);ENSMUSG000000…
GO:2000316	regulation of T-helper 17 type immune response	9	27	0.000881273249596462	0.0356585188617968	ENSMUSG00000001444(Tbx21);ENSMUSG00000005465(Il27ra);ENSMUSG00000025383(Il23a);ENSMUSG00000025880(Smad7);ENSMUSG00000028042(Zbtb7b);ENSMUSG00000035356(Nfkbiz);ENSMUSG00000036931(Nfkbid);ENSMUSG00000037447(Arid5a);ENSMUSG00000066755(Tnfsf18)
GO:0045088	regulation of innate immune response	42	255	0.000892624818012681	0.0359679651772662	ENSMUSG00000002111(Spi1);ENSMUSG00000002985(Apoe);ENSMUSG00000017830(Dhx58);ENSMUSG00000020263(Appl2);ENSMUSG00000020538(Srebf1);ENSMUSG00000021938(Pspc1);ENSMUSG00000022160(Mettl3);ENSMUSG00000022887(Masp1);ENSMUSG00000022906(Parp9);ENSMUSG00000023224(Serping1);ENSMUSG00000024164(C3);ENSMUSG00000024610(Cd74);ENSMUSG00000025473(Adam8);ENSMUSG00000025498(Irf7);ENSMUSG00000026536(Ifi211);ENSMUSG000…
GO:0043067	regulation of programmed cell death	200	1619	0.000901297313060317	0.0361673479633419	ENSMUSG00000002985(Apoe);ENSMUSG00000003541(Ier3);ENSMUSG00000003604(Aven);ENSMUSG00000004231(Pax2);ENSMUSG00000004637(Wwox);ENSMUSG00000004891(Nes);ENSMUSG00000005465(Il27ra);ENSMUSG00000007872(Id3);ENSMUSG00000007888(Crlf1);ENSMUSG00000008999(Bmp7);ENSMUSG00000009772(Nuak2);ENSMUSG00000013698(Pea15a);ENSMUSG00000013921(Clip3);ENSMUSG00000014776(Nol3);ENSMUSG00000015053(Gata2);ENSMUSG00000015850…
GO:0002293	alpha-beta T cell differentiation involved in immune response	16	68	0.000920617295650346	0.0367905948891379	ENSMUSG00000001444(Tbx21);ENSMUSG00000002028(Kmt2a);ENSMUSG00000002983(Relb);ENSMUSG00000024659(Anxa1);ENSMUSG00000025383(Il23a);ENSMUSG00000025880(Smad7);ENSMUSG00000027947(Il6ra);ENSMUSG00000028042(Zbtb7b);ENSMUSG00000032238(Rora);ENSMUSG00000034266(Batf);ENSMUSG00000035356(Nfkbiz);ENSMUSG00000035413(Tmem98);ENSMUSG00000036931(Nfkbid);ENSMUSG00000037944(Ccr7);ENSMUSG00000051457(Spn);ENSMUSG0000…
GO:0051255	spindle midzone assembly	6	13	0.000928830815487037	0.036924427296655	ENSMUSG00000017716(Birc5);ENSMUSG00000023015(Racgap1);ENSMUSG00000028873(Cdca8);ENSMUSG00000032254(Kif23);ENSMUSG00000034311(Kif4);ENSMUSG00000038943(Prc1)
GO:0019432	triglyceride biosynthetic process	11	38	0.00093197052451022	0.036924427296655	ENSMUSG00000002108(Nr1h3);ENSMUSG00000015568(Lpl);ENSMUSG00000020333(Acsl6);ENSMUSG00000020538(Srebf1);ENSMUSG00000023070(Rgn);ENSMUSG00000024042(Sik1);ENSMUSG00000024052(Lpin2);ENSMUSG00000024164(C3);ENSMUSG00000037936(Scarb1);ENSMUSG00000040618(Pck2);ENSMUSG00000047638(Nr1h4)
GO:0042981	regulation of apoptotic process	196	1584	0.00093537319688777	0.036924427296655	ENSMUSG00000002985(Apoe);ENSMUSG00000003541(Ier3);ENSMUSG00000003604(Aven);ENSMUSG00000004231(Pax2);ENSMUSG00000004637(Wwox);ENSMUSG00000004891(Nes);ENSMUSG00000005465(Il27ra);ENSMUSG00000007872(Id3);ENSMUSG00000007888(Crlf1);ENSMUSG00000008999(Bmp7);ENSMUSG00000009772(Nuak2);ENSMUSG00000013698(Pea15a);ENSMUSG00000013921(Clip3);ENSMUSG00000014776(Nol3);ENSMUSG00000015053(Gata2);ENSMUSG00000015850…
GO:0051270	regulation of cellular component movement	142	1101	0.000949264403088476	0.037321079426689	ENSMUSG00000002111(Spi1);ENSMUSG00000002489(Tiam1);ENSMUSG00000002985(Apoe);ENSMUSG00000004791(Pgf);ENSMUSG00000005465(Il27ra);ENSMUSG00000006464(Bbs1);ENSMUSG00000007097(Atp1a2);ENSMUSG00000008999(Bmp7);ENSMUSG00000012705(Retn);ENSMUSG00000013076(Amotl1);ENSMUSG00000015053(Gata2);ENSMUSG00000016918(Sulf1);ENSMUSG00000017009(Sdc4);ENSMUSG00000017652(Cd40);ENSMUSG00000018381(Abi3);ENSMUSG000000183…
GO:0051240	positive regulation of multicellular organismal process	202	1639	0.000954150781541824	0.037361928385293	ENSMUSG00000000732(Icosl);ENSMUSG00000000791(Il12rb1);ENSMUSG00000001444(Tbx21);ENSMUSG00000001741(Il16);ENSMUSG00000002111(Spi1);ENSMUSG00000002985(Apoe);ENSMUSG00000003282(Plag1);ENSMUSG00000004791(Pgf);ENSMUSG00000004885(Crabp2);ENSMUSG00000005465(Il27ra);ENSMUSG00000005893(Nr2c2);ENSMUSG00000006724(Cyp27b1);ENSMUSG00000008999(Bmp7);ENSMUSG00000009569(Mrtfb);ENSMUSG00000011751(Sptbn4);ENSMUSG0…
GO:0051225	spindle assembly	24	122	0.000958108888373745	0.0373662466465761	ENSMUSG00000001525(Tubb5);ENSMUSG00000002055(Spag5);ENSMUSG00000006398(Cdc20);ENSMUSG00000012443(Kif11);ENSMUSG00000017716(Birc5);ENSMUSG00000022177(Haus4);ENSMUSG00000023015(Racgap1);ENSMUSG00000025474(Tubgcp2);ENSMUSG00000027496(Aurka);ENSMUSG00000027959(Sass6);ENSMUSG00000028873(Cdca8);ENSMUSG00000029521(Chek2);ENSMUSG00000030867(Plk1);ENSMUSG00000031328(Flna);ENSMUSG00000032218(Ccnb2);ENSMUSG…
GO:2001226	negative regulation of chloride transport	3	3	0.00100678969294549	0.0387539157465214	ENSMUSG00000029334(Prkg2);ENSMUSG00000031340(Gabre);ENSMUSG00000054662(Ano9)
GO:0006464	cellular protein modification process	413	3602	0.00100891002146329	0.0387539157465214	ENSMUSG00000000791(Il12rb1);ENSMUSG00000001403(Ube2c);ENSMUSG00000002028(Kmt2a);ENSMUSG00000002222(Rmnd5a);ENSMUSG00000002228(Ppm1j);ENSMUSG00000002844(Adprh);ENSMUSG00000002985(Apoe);ENSMUSG00000003308(Keap1);ENSMUSG00000004371(Il11);ENSMUSG00000004791(Pgf);ENSMUSG00000005640(Insrr);ENSMUSG00000006398(Cdc20);ENSMUSG00000007207(Stx1a);ENSMUSG00000007888(Crlf1);ENSMUSG00000008482(Rnf151);ENSMUSG00…
GO:0010563	negative regulation of phosphorus metabolic process	65	441	0.00100965304127998	0.0387539157465214	ENSMUSG00000002985(Apoe);ENSMUSG00000003541(Ier3);ENSMUSG00000006362(Cbfa2t3);ENSMUSG00000008999(Bmp7);ENSMUSG00000009013(Dynll1);ENSMUSG00000020120(Plek);ENSMUSG00000020176(Grb10);ENSMUSG00000020717(Pecam1);ENSMUSG00000020859(Spag9);ENSMUSG00000021108(Prkch);ENSMUSG00000021451(Sema4d);ENSMUSG00000021670(Hmgcr);ENSMUSG00000022099(Dmtn);ENSMUSG00000022419(Deptor);ENSMUSG00000022637(Cblb);ENSMUSG00…
GO:0045936	negative regulation of phosphate metabolic process	65	441	0.00100965304127998	0.0387539157465214	ENSMUSG00000002985(Apoe);ENSMUSG00000003541(Ier3);ENSMUSG00000006362(Cbfa2t3);ENSMUSG00000008999(Bmp7);ENSMUSG00000009013(Dynll1);ENSMUSG00000020120(Plek);ENSMUSG00000020176(Grb10);ENSMUSG00000020717(Pecam1);ENSMUSG00000020859(Spag9);ENSMUSG00000021108(Prkch);ENSMUSG00000021451(Sema4d);ENSMUSG00000021670(Hmgcr);ENSMUSG00000022099(Dmtn);ENSMUSG00000022419(Deptor);ENSMUSG00000022637(Cblb);ENSMUSG00…
GO:0072330	monocarboxylic acid biosynthetic process	36	211	0.00105715589702884	0.0404174839214453	ENSMUSG00000002108(Nr1h3);ENSMUSG00000004885(Crabp2);ENSMUSG00000015016(Acsf3);ENSMUSG00000015090(Ptgds);ENSMUSG00000015568(Lpl);ENSMUSG00000017969(Ptgis);ENSMUSG00000019577(Pdk4);ENSMUSG00000020150(Gamt);ENSMUSG00000020538(Srebf1);ENSMUSG00000020889(Nr1d1);ENSMUSG00000021367(Edn1);ENSMUSG00000023070(Rgn);ENSMUSG00000024610(Cd74);ENSMUSG00000024659(Anxa1);ENSMUSG00000024665(Fads2);ENSMUSG00000025…
GO:0036211	protein modification process	414	3614	0.00106410917897772	0.0405237813217751	ENSMUSG00000000791(Il12rb1);ENSMUSG00000001403(Ube2c);ENSMUSG00000002028(Kmt2a);ENSMUSG00000002222(Rmnd5a);ENSMUSG00000002228(Ppm1j);ENSMUSG00000002844(Adprh);ENSMUSG00000002985(Apoe);ENSMUSG00000003308(Keap1);ENSMUSG00000004371(Il11);ENSMUSG00000004791(Pgf);ENSMUSG00000005640(Insrr);ENSMUSG00000006398(Cdc20);ENSMUSG00000007207(Stx1a);ENSMUSG00000007888(Crlf1);ENSMUSG00000008482(Rnf151);ENSMUSG00…
GO:0051649	establishment of localization in cell	274	2303	0.00106841892050059	0.0405289692850831	ENSMUSG00000001018(Snapin);ENSMUSG00000001248(Gramd1a);ENSMUSG00000001827(Folr1);ENSMUSG00000002031(Ift46);ENSMUSG00000002043(Trappc6a);ENSMUSG00000002055(Spag5);ENSMUSG00000002111(Spi1);ENSMUSG00000002345(Borcs8);ENSMUSG00000002733(Plekha3);ENSMUSG00000003062(Stard3nl);ENSMUSG00000003341(Atp8b3);ENSMUSG00000003541(Ier3);ENSMUSG00000004768(Rab23);ENSMUSG00000004980(Hnrnpa2b1);ENSMUSG00000005481(D…
GO:0031333	negative regulation of protein-containing complex assembly	29	159	0.00108315813572345	0.0409282048872002	ENSMUSG00000011751(Sptbn4);ENSMUSG00000013921(Clip3);ENSMUSG00000014776(Nol3);ENSMUSG00000015766(Eps8);ENSMUSG00000020717(Pecam1);ENSMUSG00000021061(Sptb);ENSMUSG00000022099(Dmtn);ENSMUSG00000024236(Svil);ENSMUSG00000024423(Impact);ENSMUSG00000025432(Avil);ENSMUSG00000026532(Spta1);ENSMUSG00000026864(Hspa5);ENSMUSG00000027274(Mkks);ENSMUSG00000029106(Add1);ENSMUSG00000029512(Ulk1);ENSMUSG00000030…
GO:0002287	alpha-beta T cell activation involved in immune response	16	69	0.00108875276348141	0.0409721234699605	ENSMUSG00000001444(Tbx21);ENSMUSG00000002028(Kmt2a);ENSMUSG00000002983(Relb);ENSMUSG00000024659(Anxa1);ENSMUSG00000025383(Il23a);ENSMUSG00000025880(Smad7);ENSMUSG00000027947(Il6ra);ENSMUSG00000028042(Zbtb7b);ENSMUSG00000032238(Rora);ENSMUSG00000034266(Batf);ENSMUSG00000035356(Nfkbiz);ENSMUSG00000035413(Tmem98);ENSMUSG00000036931(Nfkbid);ENSMUSG00000037944(Ccr7);ENSMUSG00000051457(Spn);ENSMUSG0000…
GO:0007167	enzyme linked receptor protein signaling pathway	125	955	0.00109275872502521	0.0409721234699605	ENSMUSG00000001510(Dlx3);ENSMUSG00000001827(Folr1);ENSMUSG00000002111(Spi1);ENSMUSG00000004508(Gab2);ENSMUSG00000004791(Pgf);ENSMUSG00000005640(Insrr);ENSMUSG00000008999(Bmp7);ENSMUSG00000016918(Sulf1);ENSMUSG00000016942(Tmprss6);ENSMUSG00000017493(Igfbp4);ENSMUSG00000019577(Pdk4);ENSMUSG00000019768(Esr1);ENSMUSG00000019997(Ccn2);ENSMUSG00000020176(Grb10);ENSMUSG00000020263(Appl2);ENSMUSG00000020…
GO:0001649	osteoblast differentiation	35	204	0.0011128339773022	0.0414735944119363	ENSMUSG00000004637(Wwox);ENSMUSG00000007872(Id3);ENSMUSG00000008999(Bmp7);ENSMUSG00000016559(H3f3b);ENSMUSG00000019857(Asf1a);ENSMUSG00000020644(Id2);ENSMUSG00000021451(Sema4d);ENSMUSG00000023000(Dhh);ENSMUSG00000024529(Lox);ENSMUSG00000025491(Ifitm1);ENSMUSG00000026185(Igfbp5);ENSMUSG00000026313(Hdac4);ENSMUSG00000026697(Myoc);ENSMUSG00000027276(Jag1);ENSMUSG00000027339(Rassf2);ENSMUSG0000002795…
GO:0051050	positive regulation of transport	138	1070	0.00111467491931988	0.0414735944119363	ENSMUSG00000000838(Fmr1);ENSMUSG00000001128(Cfp);ENSMUSG00000002028(Kmt2a);ENSMUSG00000002055(Spag5);ENSMUSG00000002108(Nr1h3);ENSMUSG00000002985(Apoe);ENSMUSG00000006724(Cyp27b1);ENSMUSG00000007122(Casq1);ENSMUSG00000007207(Stx1a);ENSMUSG00000009013(Dynll1);ENSMUSG00000012705(Retn);ENSMUSG00000013921(Clip3);ENSMUSG00000015053(Gata2);ENSMUSG00000017009(Sdc4);ENSMUSG00000017817(Jph2);ENSMUSG000000…
GO:0007160	cell-matrix adhesion	38	227	0.00112511174876636	0.0417021381384357	ENSMUSG00000001281(Itgb7);ENSMUSG00000002489(Tiam1);ENSMUSG00000004098(Col5a3);ENSMUSG00000017009(Sdc4);ENSMUSG00000019997(Ccn2);ENSMUSG00000020319(Wdpcp);ENSMUSG00000020717(Pecam1);ENSMUSG00000021750(Fam107a);ENSMUSG00000021806(Nid2);ENSMUSG00000021822(Plau);ENSMUSG00000022099(Dmtn);ENSMUSG00000023235(Ccl25);ENSMUSG00000025082(Vwa2);ENSMUSG00000025473(Adam8);ENSMUSG00000026383(Epb41l5);ENSMUSG00…
GO:0032608	interferon-beta production	15	63	0.00115563956259063	0.0425091507284758	ENSMUSG00000002983(Relb);ENSMUSG00000025498(Irf7);ENSMUSG00000026896(Ifih1);ENSMUSG00000026946(Nmi);ENSMUSG00000027427(Polr3f);ENSMUSG00000028099(Polr3c);ENSMUSG00000032623(Oas1d);ENSMUSG00000032661(Oas3);ENSMUSG00000032690(Oas2);ENSMUSG00000035692(Isg15);ENSMUSG00000037523(Mavs);ENSMUSG00000042699(Dhx9);ENSMUSG00000054717(Hmgb2);ENSMUSG00000059714(Flot1);ENSMUSG00000066861(Oas1g)
GO:0032648	regulation of interferon-beta production	15	63	0.00115563956259063	0.0425091507284758	ENSMUSG00000002983(Relb);ENSMUSG00000025498(Irf7);ENSMUSG00000026896(Ifih1);ENSMUSG00000026946(Nmi);ENSMUSG00000027427(Polr3f);ENSMUSG00000028099(Polr3c);ENSMUSG00000032623(Oas1d);ENSMUSG00000032661(Oas3);ENSMUSG00000032690(Oas2);ENSMUSG00000035692(Isg15);ENSMUSG00000037523(Mavs);ENSMUSG00000042699(Dhx9);ENSMUSG00000054717(Hmgb2);ENSMUSG00000059714(Flot1);ENSMUSG00000066861(Oas1g)
GO:0002376	immune system process	345	2968	0.00116233352368248	0.0425863064154134	ENSMUSG00000000386(Mx1);ENSMUSG00000000732(Icosl);ENSMUSG00000000791(Il12rb1);ENSMUSG00000000903(Vpreb3);ENSMUSG00000001128(Cfp);ENSMUSG00000001281(Itgb7);ENSMUSG00000001444(Tbx21);ENSMUSG00000001741(Il16);ENSMUSG00000002028(Kmt2a);ENSMUSG00000002108(Nr1h3);ENSMUSG00000002111(Spi1);ENSMUSG00000002325(Irf9);ENSMUSG00000002799(Jag2);ENSMUSG00000002983(Relb);ENSMUSG00000002985(Apoe);ENSMUSG000000035…
GO:0002833	positive regulation of response to biotic stimulus	34	197	0.00116984093421753	0.0425863064154134	ENSMUSG00000002111(Spi1);ENSMUSG00000017830(Dhx58);ENSMUSG00000020538(Srebf1);ENSMUSG00000021938(Pspc1);ENSMUSG00000022887(Masp1);ENSMUSG00000022906(Parp9);ENSMUSG00000024053(Emilin2);ENSMUSG00000024610(Cd74);ENSMUSG00000025473(Adam8);ENSMUSG00000025498(Irf7);ENSMUSG00000026536(Ifi211);ENSMUSG00000026946(Nmi);ENSMUSG00000027427(Polr3f);ENSMUSG00000027514(Zbp1);ENSMUSG00000028099(Polr3c);ENSMUSG00…
GO:0007017	microtubule-based process	124	948	0.00117089319461594	0.0425863064154134	ENSMUSG00000001018(Snapin);ENSMUSG00000001473(Tubb6);ENSMUSG00000001525(Tubb5);ENSMUSG00000002031(Ift46);ENSMUSG00000002055(Spag5);ENSMUSG00000002345(Borcs8);ENSMUSG00000003779(Kif20a);ENSMUSG00000004187(Kifc2);ENSMUSG00000006398(Cdc20);ENSMUSG00000006464(Bbs1);ENSMUSG00000007987(Ift22);ENSMUSG00000009013(Dynll1);ENSMUSG00000009596(Taf7l);ENSMUSG00000012443(Kif11);ENSMUSG00000013921(Clip3);ENSMUS…
GO:0006695	cholesterol biosynthetic process	14	57	0.00120806574064577	0.0432965615801778	ENSMUSG00000001467(Cyp51);ENSMUSG00000002985(Apoe);ENSMUSG00000020538(Srebf1);ENSMUSG00000021670(Hmgcr);ENSMUSG00000024030(Abcg1);ENSMUSG00000025198(Erlin1);ENSMUSG00000027875(Hmgcs2);ENSMUSG00000031349(Nsdhl);ENSMUSG00000031604(Msmo1);ENSMUSG00000041939(Mvk);ENSMUSG00000058258(Idi1);ENSMUSG00000059743(Fdps);ENSMUSG00000071047(Ces1a);ENSMUSG00000093930(Hmgcs1)
GO:1902653	secondary alcohol biosynthetic process	14	57	0.00120806574064577	0.0432965615801778	ENSMUSG00000001467(Cyp51);ENSMUSG00000002985(Apoe);ENSMUSG00000020538(Srebf1);ENSMUSG00000021670(Hmgcr);ENSMUSG00000024030(Abcg1);ENSMUSG00000025198(Erlin1);ENSMUSG00000027875(Hmgcs2);ENSMUSG00000031349(Nsdhl);ENSMUSG00000031604(Msmo1);ENSMUSG00000041939(Mvk);ENSMUSG00000058258(Idi1);ENSMUSG00000059743(Fdps);ENSMUSG00000071047(Ces1a);ENSMUSG00000093930(Hmgcs1)
GO:0032479	regulation of type I interferon production	21	103	0.00120825539987933	0.0432965615801778	ENSMUSG00000002983(Relb);ENSMUSG00000017830(Dhx58);ENSMUSG00000022159(Rab2b);ENSMUSG00000025498(Irf7);ENSMUSG00000026104(Stat1);ENSMUSG00000026896(Ifih1);ENSMUSG00000026946(Nmi);ENSMUSG00000027427(Polr3f);ENSMUSG00000028099(Polr3c);ENSMUSG00000029771(Irf5);ENSMUSG00000032623(Oas1d);ENSMUSG00000032661(Oas3);ENSMUSG00000032690(Oas2);ENSMUSG00000033107(Rnf125);ENSMUSG00000035692(Isg15);ENSMUSG000000…
GO:0032606	type I interferon production	21	103	0.00120825539987933	0.0432965615801778	ENSMUSG00000002983(Relb);ENSMUSG00000017830(Dhx58);ENSMUSG00000022159(Rab2b);ENSMUSG00000025498(Irf7);ENSMUSG00000026104(Stat1);ENSMUSG00000026896(Ifih1);ENSMUSG00000026946(Nmi);ENSMUSG00000027427(Polr3f);ENSMUSG00000028099(Polr3c);ENSMUSG00000029771(Irf5);ENSMUSG00000032623(Oas1d);ENSMUSG00000032661(Oas3);ENSMUSG00000032690(Oas2);ENSMUSG00000033107(Rnf125);ENSMUSG00000035692(Isg15);ENSMUSG000000…
GO:0007052	mitotic spindle organization	24	124	0.0012136457619647	0.043329830861909	ENSMUSG00000006398(Cdc20);ENSMUSG00000012443(Kif11);ENSMUSG00000017716(Birc5);ENSMUSG00000023015(Racgap1);ENSMUSG00000023345(Poc1a);ENSMUSG00000026683(Nuf2);ENSMUSG00000027496(Aurka);ENSMUSG00000027959(Sass6);ENSMUSG00000028873(Cdca8);ENSMUSG00000029521(Chek2);ENSMUSG00000030867(Plk1);ENSMUSG00000031328(Flna);ENSMUSG00000031865(Dctn1);ENSMUSG00000032254(Kif23);ENSMUSG00000034311(Kif4);ENSMUSG0000…
GO:0051781	positive regulation of cell division	18	83	0.001261053341574	0.044857468864561	ENSMUSG00000004791(Pgf);ENSMUSG00000017716(Birc5);ENSMUSG00000021253(Tgfb3);ENSMUSG00000023015(Racgap1);ENSMUSG00000024236(Svil);ENSMUSG00000024795(Kif20b);ENSMUSG00000025856(Pdgfa);ENSMUSG00000027699(Ect2);ENSMUSG00000028738(Tas1r2);ENSMUSG00000028873(Cdca8);ENSMUSG00000031380(Vegfd);ENSMUSG00000032254(Kif23);ENSMUSG00000033102(Cdc14b);ENSMUSG00000033502(Cdc14a);ENSMUSG00000039239(Tgfb2);ENSMUSG…
GO:0051725	protein de-ADP-ribosylation	4	6	0.00128018713923669	0.0453718879895164	ENSMUSG00000002844(Adprh);ENSMUSG00000031448(Adprhl1);ENSMUSG00000036278(Macrod1);ENSMUSG00000068205(Macrod2)
GO:0030334	regulation of cell migration	126	968	0.00128613753378701	0.0454170239658387	ENSMUSG00000002111(Spi1);ENSMUSG00000002489(Tiam1);ENSMUSG00000002985(Apoe);ENSMUSG00000004791(Pgf);ENSMUSG00000005465(Il27ra);ENSMUSG00000008999(Bmp7);ENSMUSG00000012705(Retn);ENSMUSG00000013076(Amotl1);ENSMUSG00000015053(Gata2);ENSMUSG00000016918(Sulf1);ENSMUSG00000017009(Sdc4);ENSMUSG00000017652(Cd40);ENSMUSG00000018381(Abi3);ENSMUSG00000018593(Sparc);ENSMUSG00000018916(Csf2);ENSMUSG0000001892…
GO:0000086	G2/M transition of mitotic cell cycle	26	139	0.00131119492789882	0.0461341084957444	ENSMUSG00000001517(Foxm1);ENSMUSG00000003541(Ier3);ENSMUSG00000003604(Aven);ENSMUSG00000004891(Nes);ENSMUSG00000017716(Birc5);ENSMUSG00000019942(Cdk1);ENSMUSG00000020413(Hus1);ENSMUSG00000021298(Gpr132);ENSMUSG00000021958(Pinx1);ENSMUSG00000024590(Lmnb1);ENSMUSG00000026605(Cenpf);ENSMUSG00000027715(Ccna2);ENSMUSG00000029022(Miip);ENSMUSG00000029521(Chek2);ENSMUSG00000030867(Plk1);ENSMUSG000000319…
GO:1901362	organic cyclic compound biosynthetic process	473	4188	0.00138978502677195	0.0487227523284562	ENSMUSG00000000085(Scmh1);ENSMUSG00000000568(Hnrnpd);ENSMUSG00000000730(Dnmt3l);ENSMUSG00000000938(Hoxa10);ENSMUSG00000001289(Pfdn5);ENSMUSG00000001444(Tbx21);ENSMUSG00000001467(Cyp51);ENSMUSG00000001510(Dlx3);ENSMUSG00000001517(Foxm1);ENSMUSG00000001520(Nrip2);ENSMUSG00000001604(Tcea3);ENSMUSG00000001755(Coasy);ENSMUSG00000002028(Kmt2a);ENSMUSG00000002108(Nr1h3);ENSMUSG00000002111(Spi1);ENSMUSG0…
GO:0045620	negative regulation of lymphocyte differentiation	14	58	0.00144780927243806	0.050574373541892	ENSMUSG00000001444(Tbx21);ENSMUSG00000020644(Id2);ENSMUSG00000024610(Cd74);ENSMUSG00000024659(Anxa1);ENSMUSG00000025880(Smad7);ENSMUSG00000027387(Zc3h8);ENSMUSG00000028042(Zbtb7b);ENSMUSG00000033767(Tmem131l);ENSMUSG00000034227(Foxj1);ENSMUSG00000036931(Nfkbid);ENSMUSG00000042250(Pglyrp4);ENSMUSG00000062312(Erbb2);ENSMUSG00000066755(Tnfsf18);ENSMUSG00000078202(Nrarp)
GO:1901564	organonitrogen compound metabolic process	706	6438	0.00146465867667563	0.0509795713591292	ENSMUSG00000000326(Comt);ENSMUSG00000000568(Hnrnpd);ENSMUSG00000000791(Il12rb1);ENSMUSG00000000838(Fmr1);ENSMUSG00000001018(Snapin);ENSMUSG00000001289(Pfdn5);ENSMUSG00000001403(Ube2c);ENSMUSG00000001444(Tbx21);ENSMUSG00000001467(Cyp51);ENSMUSG00000001520(Nrip2);ENSMUSG00000001670(Tat);ENSMUSG00000001755(Coasy);ENSMUSG00000001827(Folr1);ENSMUSG00000001983(Taco1);ENSMUSG00000002028(Kmt2a);ENSMUSG00…
GO:0002819	regulation of adaptive immune response	33	192	0.00147076729008161	0.0510093612642234	ENSMUSG00000000791(Il12rb1);ENSMUSG00000001444(Tbx21);ENSMUSG00000005465(Il27ra);ENSMUSG00000017652(Cd40);ENSMUSG00000020641(Rsad2);ENSMUSG00000022221(Ripk3);ENSMUSG00000024164(C3);ENSMUSG00000024610(Cd74);ENSMUSG00000024659(Anxa1);ENSMUSG00000025383(Il23a);ENSMUSG00000025498(Irf7);ENSMUSG00000025880(Smad7);ENSMUSG00000026069(Il1rl1);ENSMUSG00000026177(Slc11a1);ENSMUSG00000026405(C4bp);ENSMUSG000…
GO:1901701	cellular response to oxygen-containing compound	162	1292	0.00147793353797441	0.0510754896344109	ENSMUSG00000000568(Hnrnpd);ENSMUSG00000001248(Gramd1a);ENSMUSG00000001827(Folr1);ENSMUSG00000002108(Nr1h3);ENSMUSG00000002111(Spi1);ENSMUSG00000003308(Keap1);ENSMUSG00000005148(Klf5);ENSMUSG00000005640(Insrr);ENSMUSG00000005893(Nr2c2);ENSMUSG00000006724(Cyp27b1);ENSMUSG00000007872(Id3);ENSMUSG00000008540(Mgst1);ENSMUSG00000009013(Dynll1);ENSMUSG00000014776(Nol3);ENSMUSG00000014852(Adamts13);ENSMU…
GO:0035881	amacrine cell differentiation	6	14	0.00148808184364462	0.0512438396582727	ENSMUSG00000022528(Hes1);ENSMUSG00000025352(Gdf11);ENSMUSG00000028977(Casz1);ENSMUSG00000041911(Dlx1);ENSMUSG00000047407(Tgif1);ENSMUSG00000062175(Tgif2)
GO:1901988	negative regulation of cell cycle phase transition	40	246	0.0014943350509906	0.0512773416260414	ENSMUSG00000003541(Ier3);ENSMUSG00000003604(Aven);ENSMUSG00000006398(Cdc20);ENSMUSG00000017716(Birc5);ENSMUSG00000019942(Cdk1);ENSMUSG00000020020(Usp44);ENSMUSG00000020038(Cry1);ENSMUSG00000020413(Hus1);ENSMUSG00000021298(Gpr132);ENSMUSG00000021750(Fam107a);ENSMUSG00000021958(Pinx1);ENSMUSG00000022906(Parp9);ENSMUSG00000024906(Mus81);ENSMUSG00000026176(Ctdsp1);ENSMUSG00000026683(Nuf2);ENSMUSG0000…
GO:0050000	chromosome localization	19	91	0.00150981653976051	0.0515099159703386	ENSMUSG00000002055(Spag5);ENSMUSG00000017716(Birc5);ENSMUSG00000021958(Pinx1);ENSMUSG00000023919(Cenpq);ENSMUSG00000026605(Cenpf);ENSMUSG00000026683(Nuf2);ENSMUSG00000027654(Fam83d);ENSMUSG00000028063(Lmna);ENSMUSG00000028678(Kif2c);ENSMUSG00000028873(Cdca8);ENSMUSG00000030677(Kif22);ENSMUSG00000031913(Vps4a);ENSMUSG00000039630(Hnrnpu);ENSMUSG00000041147(Brca2);ENSMUSG00000041431(Ccnb1);ENSMUSG00…
GO:0006066	alcohol metabolic process	56	374	0.00151172135223422	0.0515099159703386	ENSMUSG00000001467(Cyp51);ENSMUSG00000002985(Apoe);ENSMUSG00000006724(Cyp27b1);ENSMUSG00000020120(Plek);ENSMUSG00000020538(Srebf1);ENSMUSG00000021214(Akr1c18);ENSMUSG00000021259(Cyp46a1);ENSMUSG00000021670(Hmgcr);ENSMUSG00000022210(Dhrs4);ENSMUSG00000022351(Sqle);ENSMUSG00000024030(Abcg1);ENSMUSG00000024210(Ip6k3);ENSMUSG00000025198(Erlin1);ENSMUSG00000025509(Pnpla2);ENSMUSG00000026102(Inpp1);ENS…
GO:0044772	mitotic cell cycle phase transition	64	440	0.00153412410659269	0.0520904867102154	ENSMUSG00000001403(Ube2c);ENSMUSG00000001517(Foxm1);ENSMUSG00000003541(Ier3);ENSMUSG00000003604(Aven);ENSMUSG00000004891(Nes);ENSMUSG00000006398(Cdc20);ENSMUSG00000015766(Eps8);ENSMUSG00000017716(Birc5);ENSMUSG00000019942(Cdk1);ENSMUSG00000020020(Usp44);ENSMUSG00000020263(Appl2);ENSMUSG00000020413(Hus1);ENSMUSG00000020644(Id2);ENSMUSG00000020649(Rrm2);ENSMUSG00000020653(Klf11);ENSMUSG00000021298(…
GO:0022011	myelination in peripheral nervous system	9	29	0.00156604930885031	0.0526225080908143	ENSMUSG00000005125(Ndrg1);ENSMUSG00000017167(Cntnap1);ENSMUSG00000021112(Pals1);ENSMUSG00000026697(Myoc);ENSMUSG00000030890(Ilk);ENSMUSG00000033579(Fa2h);ENSMUSG00000039116(Adgrg6);ENSMUSG00000040537(Adam22);ENSMUSG00000059146(Ntrk3)
GO:0032292	peripheral nervous system axon ensheathment	9	29	0.00156604930885031	0.0526225080908143	ENSMUSG00000005125(Ndrg1);ENSMUSG00000017167(Cntnap1);ENSMUSG00000021112(Pals1);ENSMUSG00000026697(Myoc);ENSMUSG00000030890(Ilk);ENSMUSG00000033579(Fa2h);ENSMUSG00000039116(Adgrg6);ENSMUSG00000040537(Adam22);ENSMUSG00000059146(Ntrk3)
GO:0060561	apoptotic process involved in morphogenesis	9	29	0.00156604930885031	0.0526225080908143	ENSMUSG00000002111(Spi1);ENSMUSG00000002799(Jag2);ENSMUSG00000008999(Bmp7);ENSMUSG00000022479(Vdr);ENSMUSG00000028599(Tnfrsf1b);ENSMUSG00000036986(Pml);ENSMUSG00000039239(Tgfb2);ENSMUSG00000045005(Fzd5);ENSMUSG00000057789(Bak1)
GO:0060761	negative regulation of response to cytokine stimulus	17	78	0.001605186002156	0.0537515905756446	ENSMUSG00000014776(Nol3);ENSMUSG00000022160(Mettl3);ENSMUSG00000026981(Il1rn);ENSMUSG00000027639(Samhd1);ENSMUSG00000027951(Adar);ENSMUSG00000028108(Ecm1);ENSMUSG00000028927(Padi2);ENSMUSG00000030107(Usp18);ENSMUSG00000031451(Gas6);ENSMUSG00000032623(Oas1d);ENSMUSG00000032661(Oas3);ENSMUSG00000035692(Isg15);ENSMUSG00000047638(Nr1h4);ENSMUSG00000047986(Palm3);ENSMUSG00000066861(Oas1g);ENSMUSG00000…
GO:0002604	regulation of dendritic cell antigen processing and presentation	5	10	0.00164946449958854	0.0546687704966017	ENSMUSG00000018774(Cd68);ENSMUSG00000024610(Cd74);ENSMUSG00000026177(Slc11a1);ENSMUSG00000037944(Ccr7);ENSMUSG00000040152(Thbs1)
GO:0019852	L-ascorbic acid metabolic process	5	10	0.00164946449958854	0.0546687704966017	ENSMUSG00000023070(Rgn);ENSMUSG00000025068(Gsto1);ENSMUSG00000025069(Gsto2);ENSMUSG00000034450(Gulo);ENSMUSG00000054545(Ugt1a6a)
GO:1901334	lactone metabolic process	5	10	0.00164946449958854	0.0546687704966017	ENSMUSG00000023070(Rgn);ENSMUSG00000025068(Gsto1);ENSMUSG00000025069(Gsto2);ENSMUSG00000034450(Gulo);ENSMUSG00000054545(Ugt1a6a)
GO:0044839	cell cycle G2/M phase transition	28	156	0.00167778260038559	0.0554181865045729	ENSMUSG00000001517(Foxm1);ENSMUSG00000003541(Ier3);ENSMUSG00000003604(Aven);ENSMUSG00000004891(Nes);ENSMUSG00000017716(Birc5);ENSMUSG00000019942(Cdk1);ENSMUSG00000020413(Hus1);ENSMUSG00000021298(Gpr132);ENSMUSG00000021958(Pinx1);ENSMUSG00000024590(Lmnb1);ENSMUSG00000026605(Cenpf);ENSMUSG00000027715(Ccna2);ENSMUSG00000029022(Miip);ENSMUSG00000029521(Chek2);ENSMUSG00000030867(Plk1);ENSMUSG000000319…
GO:0044273	sulfur compound catabolic process	10	35	0.00176001555012127	0.0578637510097789	ENSMUSG00000006345(Ggt1);ENSMUSG00000019278(Dpep1);ENSMUSG00000020840(Blmh);ENSMUSG00000024039(Cbs);ENSMUSG00000024869(Gm49405);ENSMUSG00000025232(Hexa);ENSMUSG00000027313(Chac1);ENSMUSG00000027597(Ahcy);ENSMUSG00000031378(Abcd1);ENSMUSG00000034875(Nudt19)
GO:0009991	response to extracellular stimulus	82	594	0.00176373908957827	0.0578637510097789	ENSMUSG00000000326(Comt);ENSMUSG00000001827(Folr1);ENSMUSG00000002985(Apoe);ENSMUSG00000003549(Ercc1);ENSMUSG00000004231(Pax2);ENSMUSG00000006288(Ttc5);ENSMUSG00000006724(Cyp27b1);ENSMUSG00000008999(Bmp7);ENSMUSG00000009772(Nuak2);ENSMUSG00000015568(Lpl);ENSMUSG00000017978(Cadps2);ENSMUSG00000018774(Cd68);ENSMUSG00000019577(Pdk4);ENSMUSG00000020263(Appl2);ENSMUSG00000020289(Nprl3);ENSMUSG00000020…
GO:0050793	regulation of developmental process	309	2650	0.00179222565865169	0.0586003480510658	ENSMUSG00000000838(Fmr1);ENSMUSG00000001444(Tbx21);ENSMUSG00000001467(Cyp51);ENSMUSG00000002111(Spi1);ENSMUSG00000002489(Tiam1);ENSMUSG00000002985(Apoe);ENSMUSG00000003282(Plag1);ENSMUSG00000003308(Keap1);ENSMUSG00000004791(Pgf);ENSMUSG00000004885(Crabp2);ENSMUSG00000005148(Klf5);ENSMUSG00000005893(Nr2c2);ENSMUSG00000006398(Cdc20);ENSMUSG00000006724(Cyp27b1);ENSMUSG00000007872(Id3);ENSMUSG0000000…
GO:0046394	carboxylic acid biosynthetic process	48	312	0.00180576744030031	0.0588106871620025	ENSMUSG00000002108(Nr1h3);ENSMUSG00000004885(Crabp2);ENSMUSG00000006345(Ggt1);ENSMUSG00000015016(Acsf3);ENSMUSG00000015090(Ptgds);ENSMUSG00000015568(Lpl);ENSMUSG00000017969(Ptgis);ENSMUSG00000019577(Pdk4);ENSMUSG00000020150(Gamt);ENSMUSG00000020538(Srebf1);ENSMUSG00000020889(Nr1d1);ENSMUSG00000021367(Edn1);ENSMUSG00000023070(Rgn);ENSMUSG00000024039(Cbs);ENSMUSG00000024610(Cd74);ENSMUSG00000024659…
GO:0031960	response to corticosteroid	34	202	0.00181077082292645	0.0588106871620025	ENSMUSG00000001670(Tat);ENSMUSG00000015090(Ptgds);ENSMUSG00000021367(Edn1);ENSMUSG00000021594(Srd5a1);ENSMUSG00000021750(Fam107a);ENSMUSG00000022358(Fbxo32);ENSMUSG00000024659(Anxa1);ENSMUSG00000026335(Pam);ENSMUSG00000026981(Il1rn);ENSMUSG00000027875(Hmgcs2);ENSMUSG00000028766(Alpl);ENSMUSG00000028834(Trim63);ENSMUSG00000028909(Ptpru);ENSMUSG00000029249(Rest);ENSMUSG00000030340(Scnn1a);ENSMUSG00…
GO:0007098	centrosome cycle	25	135	0.00185585440559993	0.0598744256903021	ENSMUSG00000012443(Kif11);ENSMUSG00000018395(Kif3a);ENSMUSG00000021068(Nin);ENSMUSG00000022177(Haus4);ENSMUSG00000023345(Poc1a);ENSMUSG00000023940(Sgo1);ENSMUSG00000027496(Aurka);ENSMUSG00000027959(Sass6);ENSMUSG00000030397(Mark4);ENSMUSG00000030867(Plk1);ENSMUSG00000031865(Dctn1);ENSMUSG00000036390(Gadd45a);ENSMUSG00000038170(Pde4dip);ENSMUSG00000038539(Atf5);ENSMUSG00000040204(Pclaf);ENSMUSG000…
GO:0045667	regulation of osteoblast differentiation	25	135	0.00185585440559993	0.0598744256903021	ENSMUSG00000007872(Id3);ENSMUSG00000008999(Bmp7);ENSMUSG00000020644(Id2);ENSMUSG00000021451(Sema4d);ENSMUSG00000025491(Ifitm1);ENSMUSG00000026185(Igfbp5);ENSMUSG00000026313(Hdac4);ENSMUSG00000027276(Jag1);ENSMUSG00000027339(Rassf2);ENSMUSG00000028063(Lmna);ENSMUSG00000029249(Rest);ENSMUSG00000030890(Ilk);ENSMUSG00000035877(Zhx3);ENSMUSG00000035914(Cd276);ENSMUSG00000036867(Smad6);ENSMUSG000000390…
GO:0043412	macromolecule modification	431	3804	0.00189877916293359	0.0610248276985015	ENSMUSG00000000730(Dnmt3l);ENSMUSG00000000791(Il12rb1);ENSMUSG00000001403(Ube2c);ENSMUSG00000002028(Kmt2a);ENSMUSG00000002222(Rmnd5a);ENSMUSG00000002228(Ppm1j);ENSMUSG00000002844(Adprh);ENSMUSG00000002985(Apoe);ENSMUSG00000003308(Keap1);ENSMUSG00000004371(Il11);ENSMUSG00000004791(Pgf);ENSMUSG00000005640(Insrr);ENSMUSG00000005698(Ctcf);ENSMUSG00000006191(Cdkal1);ENSMUSG00000006398(Cdc20);ENSMUSG00…
GO:0044260	cellular macromolecule metabolic process	854	7903	0.00190408019695664	0.0610248276985015	ENSMUSG00000000085(Scmh1);ENSMUSG00000000568(Hnrnpd);ENSMUSG00000000730(Dnmt3l);ENSMUSG00000000732(Icosl);ENSMUSG00000000791(Il12rb1);ENSMUSG00000000838(Fmr1);ENSMUSG00000000938(Hoxa10);ENSMUSG00000001289(Pfdn5);ENSMUSG00000001403(Ube2c);ENSMUSG00000001444(Tbx21);ENSMUSG00000001510(Dlx3);ENSMUSG00000001517(Foxm1);ENSMUSG00000001520(Nrip2);ENSMUSG00000001604(Tcea3);ENSMUSG00000001983(Taco1);ENSMUS…
GO:0002682	regulation of immune system process	195	1599	0.00191477788226495	0.0611658158377463	ENSMUSG00000000732(Icosl);ENSMUSG00000000791(Il12rb1);ENSMUSG00000000903(Vpreb3);ENSMUSG00000001128(Cfp);ENSMUSG00000001444(Tbx21);ENSMUSG00000002108(Nr1h3);ENSMUSG00000002111(Spi1);ENSMUSG00000002985(Apoe);ENSMUSG00000004791(Pgf);ENSMUSG00000005465(Il27ra);ENSMUSG00000005980(Dnase1);ENSMUSG00000006345(Ggt1);ENSMUSG00000015053(Gata2);ENSMUSG00000017009(Sdc4);ENSMUSG00000017652(Cd40);ENSMUSG000000…
GO:0010565	regulation of cellular ketone metabolic process	27	150	0.00192472182250278	0.0612818807158181	ENSMUSG00000000326(Comt);ENSMUSG00000002108(Nr1h3);ENSMUSG00000019577(Pdk4);ENSMUSG00000020263(Appl2);ENSMUSG00000020538(Srebf1);ENSMUSG00000020889(Nr1d1);ENSMUSG00000023070(Rgn);ENSMUSG00000024610(Cd74);ENSMUSG00000024659(Anxa1);ENSMUSG00000025198(Erlin1);ENSMUSG00000026435(Slc45a3);ENSMUSG00000027048(Abcb11);ENSMUSG00000028247(Coq3);ENSMUSG00000028980(H6pd);ENSMUSG00000029249(Rest);ENSMUSG00000…
GO:0030155	regulation of cell adhesion	104	786	0.00195576920853759	0.0620669110591782	ENSMUSG00000000732(Icosl);ENSMUSG00000000791(Il12rb1);ENSMUSG00000001444(Tbx21);ENSMUSG00000002111(Spi1);ENSMUSG00000002799(Jag2);ENSMUSG00000004415(Col26a1);ENSMUSG00000005465(Il27ra);ENSMUSG00000008999(Bmp7);ENSMUSG00000011256(Adam19);ENSMUSG00000013418(B4galnt2);ENSMUSG00000017009(Sdc4);ENSMUSG00000020134(Peli1);ENSMUSG00000020319(Wdpcp);ENSMUSG00000020325(Fstl3);ENSMUSG00000021125(Arg2);ENSMU…
GO:0007623	circadian rhythm	39	242	0.00200378489658065	0.06338356720096	ENSMUSG00000000568(Hnrnpd);ENSMUSG00000002028(Kmt2a);ENSMUSG00000002983(Relb);ENSMUSG00000007872(Id3);ENSMUSG00000015090(Ptgds);ENSMUSG00000018916(Csf2);ENSMUSG00000019942(Cdk1);ENSMUSG00000020038(Cry1);ENSMUSG00000020538(Srebf1);ENSMUSG00000020644(Id2);ENSMUSG00000020826(Nos2);ENSMUSG00000020889(Nr1d1);ENSMUSG00000021594(Srd5a1);ENSMUSG00000021938(Pspc1);ENSMUSG00000024042(Sik1);ENSMUSG000000275…
GO:0044770	cell cycle phase transition	75	538	0.00208625781867976	0.0657780833675298	ENSMUSG00000001403(Ube2c);ENSMUSG00000001517(Foxm1);ENSMUSG00000003541(Ier3);ENSMUSG00000003604(Aven);ENSMUSG00000004891(Nes);ENSMUSG00000006398(Cdc20);ENSMUSG00000015766(Eps8);ENSMUSG00000017716(Birc5);ENSMUSG00000019942(Cdk1);ENSMUSG00000020020(Usp44);ENSMUSG00000020038(Cry1);ENSMUSG00000020263(Appl2);ENSMUSG00000020413(Hus1);ENSMUSG00000020644(Id2);ENSMUSG00000020649(Rrm2);ENSMUSG00000020653(K…
GO:0042326	negative regulation of phosphorylation	57	388	0.00214365506699895	0.0673690432220932	ENSMUSG00000002985(Apoe);ENSMUSG00000003541(Ier3);ENSMUSG00000006362(Cbfa2t3);ENSMUSG00000008999(Bmp7);ENSMUSG00000009013(Dynll1);ENSMUSG00000020176(Grb10);ENSMUSG00000020717(Pecam1);ENSMUSG00000020859(Spag9);ENSMUSG00000021108(Prkch);ENSMUSG00000021451(Sema4d);ENSMUSG00000021670(Hmgcr);ENSMUSG00000022099(Dmtn);ENSMUSG00000022419(Deptor);ENSMUSG00000022637(Cblb);ENSMUSG00000023070(Rgn);ENSMUSG000…
GO:0042180	cellular ketone metabolic process	39	243	0.00216133601186989	0.0676581170473627	ENSMUSG00000000326(Comt);ENSMUSG00000002108(Nr1h3);ENSMUSG00000019301(Hsd17b1);ENSMUSG00000019577(Pdk4);ENSMUSG00000020263(Appl2);ENSMUSG00000020538(Srebf1);ENSMUSG00000020889(Nr1d1);ENSMUSG00000021214(Akr1c18);ENSMUSG00000021259(Cyp46a1);ENSMUSG00000021594(Srd5a1);ENSMUSG00000021670(Hmgcr);ENSMUSG00000022210(Dhrs4);ENSMUSG00000023070(Rgn);ENSMUSG00000024610(Cd74);ENSMUSG00000024659(Anxa1);ENSMUS…
GO:0032103	positive regulation of response to external stimulus	66	463	0.00217365938325658	0.0676581170473627	ENSMUSG00000001741(Il16);ENSMUSG00000002111(Spi1);ENSMUSG00000004791(Pgf);ENSMUSG00000015568(Lpl);ENSMUSG00000015966(Il17rb);ENSMUSG00000017830(Dhx58);ENSMUSG00000020538(Srebf1);ENSMUSG00000021365(Nedd9);ENSMUSG00000021367(Edn1);ENSMUSG00000021822(Plau);ENSMUSG00000021938(Pspc1);ENSMUSG00000022887(Masp1);ENSMUSG00000022906(Parp9);ENSMUSG00000024053(Emilin2);ENSMUSG00000024164(C3);ENSMUSG000000246…
GO:0019079	viral genome replication	23	122	0.0021737547645739	0.0676581170473627	ENSMUSG00000000838(Fmr1);ENSMUSG00000020641(Rsad2);ENSMUSG00000025491(Ifitm1);ENSMUSG00000025492(Ifitm3);ENSMUSG00000026536(Ifi211);ENSMUSG00000026896(Ifih1);ENSMUSG00000027804(Ppid);ENSMUSG00000027951(Adar);ENSMUSG00000029561(Oasl2);ENSMUSG00000030314(Atg7);ENSMUSG00000031451(Gas6);ENSMUSG00000032623(Oas1d);ENSMUSG00000032661(Oas3);ENSMUSG00000032690(Oas2);ENSMUSG00000034543(Morc2a);ENSMUSG00000…
GO:0071277	cellular response to calcium ion	18	87	0.002207414359341	0.0684862646759121	ENSMUSG00000019278(Dpep1);ENSMUSG00000021367(Edn1);ENSMUSG00000022099(Dmtn);ENSMUSG00000024008(Cpne5);ENSMUSG00000024743(Syt7);ENSMUSG00000026864(Hspa5);ENSMUSG00000027220(Syt13);ENSMUSG00000027296(Itpka);ENSMUSG00000027699(Ect2);ENSMUSG00000028785(Hpca);ENSMUSG00000029106(Add1);ENSMUSG00000030592(Ryr1);ENSMUSG00000030795(Fus);ENSMUSG00000034462(Pkd2);ENSMUSG00000046329(Slc25a23);ENSMUSG000000689…
GO:0045786	negative regulation of cell cycle	54	364	0.00222737495222993	0.0687205400549799	ENSMUSG00000003541(Ier3);ENSMUSG00000003604(Aven);ENSMUSG00000006398(Cdc20);ENSMUSG00000008999(Bmp7);ENSMUSG00000017716(Birc5);ENSMUSG00000019768(Esr1);ENSMUSG00000019942(Cdk1);ENSMUSG00000020020(Usp44);ENSMUSG00000020038(Cry1);ENSMUSG00000020413(Hus1);ENSMUSG00000020415(Pttg1);ENSMUSG00000020692(Nle1);ENSMUSG00000021298(Gpr132);ENSMUSG00000021750(Fam107a);ENSMUSG00000021958(Pinx1);ENSMUSG0000002…
GO:0030030	cell projection organization	200	1650	0.00222911853746459	0.0687205400549799	ENSMUSG00000000838(Fmr1);ENSMUSG00000001018(Snapin);ENSMUSG00000001039(B9d1);ENSMUSG00000001482(Def8);ENSMUSG00000001827(Folr1);ENSMUSG00000001864(Aif1l);ENSMUSG00000002031(Ift46);ENSMUSG00000002985(Apoe);ENSMUSG00000004768(Rab23);ENSMUSG00000004885(Crabp2);ENSMUSG00000004891(Nes);ENSMUSG00000005148(Klf5);ENSMUSG00000006398(Cdc20);ENSMUSG00000006464(Bbs1);ENSMUSG00000007987(Ift22);ENSMUSG00000008…
GO:0045921	positive regulation of exocytosis	19	94	0.00224247005800279	0.0687964943325022	ENSMUSG00000007207(Stx1a);ENSMUSG00000015053(Gata2);ENSMUSG00000017009(Sdc4);ENSMUSG00000017978(Cadps2);ENSMUSG00000020866(Cacna1g);ENSMUSG00000022159(Rab2b);ENSMUSG00000022416(Cacna1i);ENSMUSG00000023032(Slc4a8);ENSMUSG00000024511(Rab27b);ENSMUSG00000024680(Ms4a2);ENSMUSG00000024743(Syt7);ENSMUSG00000026718(Stam);ENSMUSG00000031913(Vps4a);ENSMUSG00000034579(Pla2g3);ENSMUSG00000034584(Exph5);ENSM…
GO:0044085	cellular component biogenesis	365	3187	0.00225774839803348	0.0687964943325022	ENSMUSG00000000838(Fmr1);ENSMUSG00000001039(B9d1);ENSMUSG00000001403(Ube2c);ENSMUSG00000001482(Def8);ENSMUSG00000001525(Tubb5);ENSMUSG00000001864(Aif1l);ENSMUSG00000001983(Taco1);ENSMUSG00000002028(Kmt2a);ENSMUSG00000002031(Ift46);ENSMUSG00000002043(Trappc6a);ENSMUSG00000002055(Spag5);ENSMUSG00000002129(Sf3a1);ENSMUSG00000002477(Snrpd1);ENSMUSG00000002489(Tiam1);ENSMUSG00000002578(Ikzf4);ENSMUSG0…
GO:0120036	plasma membrane bounded cell projection organization	196	1614	0.00226316708639484	0.0687964943325022	ENSMUSG00000000838(Fmr1);ENSMUSG00000001018(Snapin);ENSMUSG00000001039(B9d1);ENSMUSG00000001482(Def8);ENSMUSG00000001827(Folr1);ENSMUSG00000001864(Aif1l);ENSMUSG00000002031(Ift46);ENSMUSG00000002985(Apoe);ENSMUSG00000004768(Rab23);ENSMUSG00000004885(Crabp2);ENSMUSG00000005148(Klf5);ENSMUSG00000006398(Cdc20);ENSMUSG00000006464(Bbs1);ENSMUSG00000007987(Ift22);ENSMUSG00000008999(Bmp7);ENSMUSG0000000…
GO:0060700	regulation of ribonuclease activity	6	15	0.00227099145873621	0.0687964943325022	ENSMUSG00000029561(Oasl2);ENSMUSG00000032623(Oas1d);ENSMUSG00000032661(Oas3);ENSMUSG00000032690(Oas2);ENSMUSG00000041827(Oasl1);ENSMUSG00000066861(Oas1g)
GO:1902931	negative regulation of alcohol biosynthetic process	6	15	0.00227099145873621	0.0687964943325022	ENSMUSG00000002985(Apoe);ENSMUSG00000006724(Cyp27b1);ENSMUSG00000020120(Plek);ENSMUSG00000025198(Erlin1);ENSMUSG00000029249(Rest);ENSMUSG00000029275(Gfi1)
GO:0060341	regulation of cellular localization	116	895	0.00227408862946486	0.0687964943325022	ENSMUSG00000002055(Spag5);ENSMUSG00000002111(Spi1);ENSMUSG00000003541(Ier3);ENSMUSG00000004768(Rab23);ENSMUSG00000007122(Casq1);ENSMUSG00000009013(Dynll1);ENSMUSG00000013921(Clip3);ENSMUSG00000014303(Glis2);ENSMUSG00000014776(Nol3);ENSMUSG00000015053(Gata2);ENSMUSG00000017716(Birc5);ENSMUSG00000017817(Jph2);ENSMUSG00000018381(Abi3);ENSMUSG00000018395(Kif3a);ENSMUSG00000019942(Cdk1);ENSMUSG0000001…
GO:0007584	response to nutrient	31	182	0.00232307785017126	0.0698433715263565	ENSMUSG00000001827(Folr1);ENSMUSG00000003549(Ercc1);ENSMUSG00000006724(Cyp27b1);ENSMUSG00000008999(Bmp7);ENSMUSG00000015568(Lpl);ENSMUSG00000021565(Slc6a19);ENSMUSG00000022174(Dad1);ENSMUSG00000022407(Adsl);ENSMUSG00000022479(Vdr);ENSMUSG00000022620(Arsa);ENSMUSG00000024039(Cbs);ENSMUSG00000024987(Cyp26a1);ENSMUSG00000026354(Lct);ENSMUSG00000026726(Cubn);ENSMUSG00000027597(Ahcy);ENSMUSG0000002787…
GO:0051302	regulation of cell division	31	182	0.00232307785017126	0.0698433715263565	ENSMUSG00000003779(Kif20a);ENSMUSG00000004791(Pgf);ENSMUSG00000014039(Prdm15);ENSMUSG00000017639(Rab11fip4);ENSMUSG00000017716(Birc5);ENSMUSG00000021253(Tgfb3);ENSMUSG00000023015(Racgap1);ENSMUSG00000024236(Svil);ENSMUSG00000024795(Kif20b);ENSMUSG00000025856(Pdgfa);ENSMUSG00000027496(Aurka);ENSMUSG00000027641(Rbl1);ENSMUSG00000027699(Ect2);ENSMUSG00000028496(Mllt3);ENSMUSG00000028738(Tas1r2);ENSM…
GO:0016053	organic acid biosynthetic process	48	316	0.00234988032618425	0.0704311353320223	ENSMUSG00000002108(Nr1h3);ENSMUSG00000004885(Crabp2);ENSMUSG00000006345(Ggt1);ENSMUSG00000015016(Acsf3);ENSMUSG00000015090(Ptgds);ENSMUSG00000015568(Lpl);ENSMUSG00000017969(Ptgis);ENSMUSG00000019577(Pdk4);ENSMUSG00000020150(Gamt);ENSMUSG00000020538(Srebf1);ENSMUSG00000020889(Nr1d1);ENSMUSG00000021367(Edn1);ENSMUSG00000023070(Rgn);ENSMUSG00000024039(Cbs);ENSMUSG00000024610(Cd74);ENSMUSG00000024659…
GO:0009719	response to endogenous stimulus	204	1689	0.00238232031072491	0.0709855449707811	ENSMUSG00000000568(Hnrnpd);ENSMUSG00000001510(Dlx3);ENSMUSG00000001670(Tat);ENSMUSG00000001827(Folr1);ENSMUSG00000002108(Nr1h3);ENSMUSG00000002111(Spi1);ENSMUSG00000002985(Apoe);ENSMUSG00000004231(Pax2);ENSMUSG00000004637(Wwox);ENSMUSG00000004791(Pgf);ENSMUSG00000005148(Klf5);ENSMUSG00000005640(Insrr);ENSMUSG00000006724(Cyp27b1);ENSMUSG00000007097(Atp1a2);ENSMUSG00000008999(Bmp7);ENSMUSG000000127…
GO:0006810	transport	521	4677	0.00238299739063687	0.0709855449707811	ENSMUSG00000000326(Comt);ENSMUSG00000000838(Fmr1);ENSMUSG00000001018(Snapin);ENSMUSG00000001128(Cfp);ENSMUSG00000001248(Gramd1a);ENSMUSG00000001467(Cyp51);ENSMUSG00000001741(Il16);ENSMUSG00000001827(Folr1);ENSMUSG00000001983(Taco1);ENSMUSG00000002028(Kmt2a);ENSMUSG00000002031(Ift46);ENSMUSG00000002043(Trappc6a);ENSMUSG00000002055(Spag5);ENSMUSG00000002108(Nr1h3);ENSMUSG00000002111(Spi1);ENSMUSG00…
GO:0051338	regulation of transferase activity	109	835	0.00241284699468699	0.0716549148789154	ENSMUSG00000000568(Hnrnpd);ENSMUSG00000002985(Apoe);ENSMUSG00000004980(Hnrnpa2b1);ENSMUSG00000005640(Insrr);ENSMUSG00000006398(Cdc20);ENSMUSG00000008999(Bmp7);ENSMUSG00000017009(Sdc4);ENSMUSG00000017652(Cd40);ENSMUSG00000018334(Ksr1);ENSMUSG00000018381(Abi3);ENSMUSG00000020020(Usp44);ENSMUSG00000020715(Ern1);ENSMUSG00000020718(Polg2);ENSMUSG00000020901(Pik3r5);ENSMUSG00000021108(Prkch);ENSMUSG000…
GO:0046165	alcohol biosynthetic process	26	145	0.00243948910945021	0.0722252400666798	ENSMUSG00000001467(Cyp51);ENSMUSG00000002985(Apoe);ENSMUSG00000006724(Cyp27b1);ENSMUSG00000020120(Plek);ENSMUSG00000020538(Srebf1);ENSMUSG00000021670(Hmgcr);ENSMUSG00000024030(Abcg1);ENSMUSG00000024210(Ip6k3);ENSMUSG00000025198(Erlin1);ENSMUSG00000027296(Itpka);ENSMUSG00000027875(Hmgcs2);ENSMUSG00000028980(H6pd);ENSMUSG00000029249(Rest);ENSMUSG00000029275(Gfi1);ENSMUSG00000031349(Nsdhl);ENSMUSG00…
GO:0008219	cell death	260	2207	0.00246687333340026	0.0728140028591184	ENSMUSG00000002103(Acp2);ENSMUSG00000002111(Spi1);ENSMUSG00000002635(Pdcd2l);ENSMUSG00000002799(Jag2);ENSMUSG00000002985(Apoe);ENSMUSG00000003541(Ier3);ENSMUSG00000003604(Aven);ENSMUSG00000004231(Pax2);ENSMUSG00000004267(Eno2);ENSMUSG00000004637(Wwox);ENSMUSG00000004891(Nes);ENSMUSG00000005465(Il27ra);ENSMUSG00000005980(Dnase1);ENSMUSG00000006360(Crip1);ENSMUSG00000007872(Id3);ENSMUSG00000007888(…
GO:2001251	negative regulation of chromosome organization	19	95	0.0025450051706948	0.0748925612503553	ENSMUSG00000003549(Ercc1);ENSMUSG00000006398(Cdc20);ENSMUSG00000016559(H3f3b);ENSMUSG00000017716(Birc5);ENSMUSG00000020020(Usp44);ENSMUSG00000020415(Pttg1);ENSMUSG00000021958(Pinx1);ENSMUSG00000026683(Nuf2);ENSMUSG00000028873(Cdca8);ENSMUSG00000030867(Plk1);ENSMUSG00000036986(Pml);ENSMUSG00000038379(Ttk);ENSMUSG00000039630(Hnrnpu);ENSMUSG00000039738(Slx4);ENSMUSG00000041064(Pif1);ENSMUSG000000414…
GO:0045089	positive regulation of innate immune response	27	153	0.00257867110757234	0.0755392534048893	ENSMUSG00000002111(Spi1);ENSMUSG00000020538(Srebf1);ENSMUSG00000021938(Pspc1);ENSMUSG00000022887(Masp1);ENSMUSG00000022906(Parp9);ENSMUSG00000024610(Cd74);ENSMUSG00000025473(Adam8);ENSMUSG00000025498(Irf7);ENSMUSG00000026536(Ifi211);ENSMUSG00000026946(Nmi);ENSMUSG00000027427(Polr3f);ENSMUSG00000027514(Zbp1);ENSMUSG00000028099(Polr3c);ENSMUSG00000028820(Sfpq);ENSMUSG00000030921(Trim30a);ENSMUSG000…
GO:0007080	mitotic metaphase plate congression	13	55	0.00258253857794493	0.0755392534048893	ENSMUSG00000017716(Birc5);ENSMUSG00000021958(Pinx1);ENSMUSG00000026683(Nuf2);ENSMUSG00000028678(Kif2c);ENSMUSG00000028873(Cdca8);ENSMUSG00000030677(Kif22);ENSMUSG00000031913(Vps4a);ENSMUSG00000039630(Hnrnpu);ENSMUSG00000041431(Ccnb1);ENSMUSG00000041498(Kif14);ENSMUSG00000045328(Cenpe);ENSMUSG00000068744(Psrc1);ENSMUSG00000079553(Kifc1)
GO:0017156	calcium-ion regulated exocytosis	15	68	0.00260408178195495	0.0759406552089024	ENSMUSG00000001018(Snapin);ENSMUSG00000007207(Stx1a);ENSMUSG00000017978(Cadps2);ENSMUSG00000020866(Cacna1g);ENSMUSG00000022416(Cacna1i);ENSMUSG00000024743(Syt7);ENSMUSG00000027220(Syt13);ENSMUSG00000029249(Rest);ENSMUSG00000029608(Rph3a);ENSMUSG00000030766(Arhgap17);ENSMUSG00000034656(Cacna1a);ENSMUSG00000036091(Hyal3);ENSMUSG00000052301(Doc2a);ENSMUSG00000057948(Unc13d);ENSMUSG00000068923(Syt11)
GO:0060627	regulation of vesicle-mediated transport	81	594	0.00262962183466909	0.0764558611870406	ENSMUSG00000000838(Fmr1);ENSMUSG00000001018(Snapin);ENSMUSG00000001128(Cfp);ENSMUSG00000002108(Nr1h3);ENSMUSG00000002111(Spi1);ENSMUSG00000002985(Apoe);ENSMUSG00000007207(Stx1a);ENSMUSG00000013921(Clip3);ENSMUSG00000015053(Gata2);ENSMUSG00000017009(Sdc4);ENSMUSG00000017978(Cadps2);ENSMUSG00000018395(Kif3a);ENSMUSG00000019124(Scrn1);ENSMUSG00000020263(Appl2);ENSMUSG00000020866(Cacna1g);ENSMUSG0000…
GO:1902531	regulation of intracellular signal transduction	199	1647	0.00264230477384672	0.0765952885338076	ENSMUSG00000001020(S100a4);ENSMUSG00000001517(Foxm1);ENSMUSG00000001930(Vwf);ENSMUSG00000002111(Spi1);ENSMUSG00000002985(Apoe);ENSMUSG00000004371(Il11);ENSMUSG00000004837(Grap);ENSMUSG00000005150(Wdr83);ENSMUSG00000008999(Bmp7);ENSMUSG00000009772(Nuak2);ENSMUSG00000014039(Prdm15);ENSMUSG00000014776(Nol3);ENSMUSG00000015766(Eps8);ENSMUSG00000017493(Igfbp4);ENSMUSG00000017652(Cd40);ENSMUSG000000177…
GO:0031667	response to nutrient levels	77	560	0.00265528586046855	0.0767425029494348	ENSMUSG00000000326(Comt);ENSMUSG00000001827(Folr1);ENSMUSG00000002985(Apoe);ENSMUSG00000003549(Ercc1);ENSMUSG00000004231(Pax2);ENSMUSG00000006288(Ttc5);ENSMUSG00000006724(Cyp27b1);ENSMUSG00000008999(Bmp7);ENSMUSG00000009772(Nuak2);ENSMUSG00000015568(Lpl);ENSMUSG00000017978(Cadps2);ENSMUSG00000018774(Cd68);ENSMUSG00000019577(Pdk4);ENSMUSG00000020263(Appl2);ENSMUSG00000020289(Nprl3);ENSMUSG00000020…
GO:0002822	regulation of adaptive immune response based on somatic recombination of immune receptors built from immunoglobulin superfamily domains	30	176	0.00267432441044861	0.0770633956969331	ENSMUSG00000000791(Il12rb1);ENSMUSG00000001444(Tbx21);ENSMUSG00000005465(Il27ra);ENSMUSG00000017652(Cd40);ENSMUSG00000020641(Rsad2);ENSMUSG00000022221(Ripk3);ENSMUSG00000024164(C3);ENSMUSG00000024659(Anxa1);ENSMUSG00000025383(Il23a);ENSMUSG00000025880(Smad7);ENSMUSG00000026069(Il1rl1);ENSMUSG00000026177(Slc11a1);ENSMUSG00000026405(C4bp);ENSMUSG00000028042(Zbtb7b);ENSMUSG00000028599(Tnfrsf1b);ENSM…
GO:0002263	cell activation involved in immune response	47	310	0.00269028274969769	0.0770944038748895	ENSMUSG00000000732(Icosl);ENSMUSG00000001444(Tbx21);ENSMUSG00000002028(Kmt2a);ENSMUSG00000002111(Spi1);ENSMUSG00000002983(Relb);ENSMUSG00000003549(Ercc1);ENSMUSG00000005465(Il27ra);ENSMUSG00000005980(Dnase1);ENSMUSG00000015053(Gata2);ENSMUSG00000015090(Ptgds);ENSMUSG00000017652(Cd40);ENSMUSG00000018169(Mfng);ENSMUSG00000024610(Cd74);ENSMUSG00000024659(Anxa1);ENSMUSG00000024680(Ms4a2);ENSMUSG00000…
GO:0031023	microtubule organizing center organization	26	146	0.0026912782322714	0.0770944038748895	ENSMUSG00000012443(Kif11);ENSMUSG00000018395(Kif3a);ENSMUSG00000021068(Nin);ENSMUSG00000022177(Haus4);ENSMUSG00000023345(Poc1a);ENSMUSG00000023940(Sgo1);ENSMUSG00000027496(Aurka);ENSMUSG00000027959(Sass6);ENSMUSG00000030397(Mark4);ENSMUSG00000030867(Plk1);ENSMUSG00000031865(Dctn1);ENSMUSG00000034227(Foxj1);ENSMUSG00000036390(Gadd45a);ENSMUSG00000038170(Pde4dip);ENSMUSG00000038539(Atf5);ENSMUSG000…
GO:0002292	T cell differentiation involved in immune response	16	75	0.00273758010947969	0.0776213101557495	ENSMUSG00000001444(Tbx21);ENSMUSG00000002028(Kmt2a);ENSMUSG00000002983(Relb);ENSMUSG00000024659(Anxa1);ENSMUSG00000025383(Il23a);ENSMUSG00000025880(Smad7);ENSMUSG00000027947(Il6ra);ENSMUSG00000028042(Zbtb7b);ENSMUSG00000032238(Rora);ENSMUSG00000034266(Batf);ENSMUSG00000035356(Nfkbiz);ENSMUSG00000035413(Tmem98);ENSMUSG00000036931(Nfkbid);ENSMUSG00000037944(Ccr7);ENSMUSG00000051457(Spn);ENSMUSG0000…
GO:0010533	regulation of activation of Janus kinase activity	4	7	0.00274963759587867	0.0776213101557495	ENSMUSG00000025383(Il23a);ENSMUSG00000027947(Il6ra);ENSMUSG00000031980(Agt);ENSMUSG00000034652(Cd300a)
GO:0019062	virion attachment to host cell	4	7	0.00274963759587867	0.0776213101557495	ENSMUSG00000023944(Hsp90ab1);ENSMUSG00000031451(Gas6);ENSMUSG00000037405(Icam1);ENSMUSG00000062300(Nectin2)
GO:0019853	L-ascorbic acid biosynthetic process	4	7	0.00274963759587867	0.0776213101557495	ENSMUSG00000023070(Rgn);ENSMUSG00000025068(Gsto1);ENSMUSG00000034450(Gulo);ENSMUSG00000054545(Ugt1a6a)
GO:1901336	lactone biosynthetic process	4	7	0.00274963759587867	0.0776213101557495	ENSMUSG00000023070(Rgn);ENSMUSG00000025068(Gsto1);ENSMUSG00000034450(Gulo);ENSMUSG00000054545(Ugt1a6a)
GO:0043085	positive regulation of catalytic activity	138	1096	0.00277314146457031	0.077889901895583	ENSMUSG00000000568(Hnrnpd);ENSMUSG00000002108(Nr1h3);ENSMUSG00000002489(Tiam1);ENSMUSG00000002985(Apoe);ENSMUSG00000003134(Tbc1d8);ENSMUSG00000004980(Hnrnpa2b1);ENSMUSG00000005640(Insrr);ENSMUSG00000006398(Cdc20);ENSMUSG00000006724(Cyp27b1);ENSMUSG00000014782(Plekhg4);ENSMUSG00000017009(Sdc4);ENSMUSG00000017652(Cd40);ENSMUSG00000018381(Abi3);ENSMUSG00000018927(Ccl6);ENSMUSG00000019539(Rcn3);ENSMU…
GO:0099640	axo-dendritic protein transport	5	11	0.00277522809713169	0.077889901895583	ENSMUSG00000018395(Kif3a);ENSMUSG00000024163(Mapk8ip3);ENSMUSG00000024511(Rab27b);ENSMUSG00000052572(Dlg2);ENSMUSG00000074657(Kif5a)
GO:0051493	regulation of cytoskeleton organization	77	561	0.00278321449467277	0.077889901895583	ENSMUSG00000002055(Spag5);ENSMUSG00000004891(Nes);ENSMUSG00000011751(Sptbn4);ENSMUSG00000013921(Clip3);ENSMUSG00000015766(Eps8);ENSMUSG00000016028(Celsr1);ENSMUSG00000017009(Sdc4);ENSMUSG00000018381(Abi3);ENSMUSG00000019944(Rhobtb1);ENSMUSG00000019997(Ccn2);ENSMUSG00000020120(Plek);ENSMUSG00000020181(Nav3);ENSMUSG00000020476(Dbnl);ENSMUSG00000020717(Pecam1);ENSMUSG00000021061(Sptb);ENSMUSG0000002…
GO:0034612	response to tumor necrosis factor	37	231	0.00285845731717172	0.0796062285148188	ENSMUSG00000006345(Ggt1);ENSMUSG00000014776(Nol3);ENSMUSG00000014852(Adamts13);ENSMUSG00000017652(Cd40);ENSMUSG00000018920(Cxcl16);ENSMUSG00000018927(Ccl6);ENSMUSG00000020826(Nos2);ENSMUSG00000020889(Nr1d1);ENSMUSG00000021367(Edn1);ENSMUSG00000022528(Hes1);ENSMUSG00000023235(Ccl25);ENSMUSG00000026104(Stat1);ENSMUSG00000026166(Ccl20);ENSMUSG00000026313(Hdac4);ENSMUSG00000028268(Gbp3);ENSMUSG000000…
GO:0051171	regulation of nitrogen compound metabolic process	622	5663	0.002861032776011	0.0796062285148188	ENSMUSG00000000085(Scmh1);ENSMUSG00000000326(Comt);ENSMUSG00000000568(Hnrnpd);ENSMUSG00000000730(Dnmt3l);ENSMUSG00000000838(Fmr1);ENSMUSG00000000938(Hoxa10);ENSMUSG00000001289(Pfdn5);ENSMUSG00000001444(Tbx21);ENSMUSG00000001467(Cyp51);ENSMUSG00000001510(Dlx3);ENSMUSG00000001517(Foxm1);ENSMUSG00000001520(Nrip2);ENSMUSG00000001983(Taco1);ENSMUSG00000002028(Kmt2a);ENSMUSG00000002108(Nr1h3);ENSMUSG00…
GO:0051303	establishment of chromosome localization	18	89	0.0028691360292644	0.0796062285148188	ENSMUSG00000002055(Spag5);ENSMUSG00000017716(Birc5);ENSMUSG00000021958(Pinx1);ENSMUSG00000023919(Cenpq);ENSMUSG00000026605(Cenpf);ENSMUSG00000026683(Nuf2);ENSMUSG00000027654(Fam83d);ENSMUSG00000028678(Kif2c);ENSMUSG00000028873(Cdca8);ENSMUSG00000030677(Kif22);ENSMUSG00000031913(Vps4a);ENSMUSG00000039630(Hnrnpu);ENSMUSG00000041147(Brca2);ENSMUSG00000041431(Ccnb1);ENSMUSG00000041498(Kif14);ENSMUSG0…
GO:0061982	meiosis I cell cycle process	24	132	0.00290584641726875	0.0803669833551164	ENSMUSG00000000730(Dnmt3l);ENSMUSG00000003549(Ercc1);ENSMUSG00000017716(Birc5);ENSMUSG00000020415(Pttg1);ENSMUSG00000021098(4930447C04Rik);ENSMUSG00000023940(Sgo1);ENSMUSG00000024906(Mus81);ENSMUSG00000025586(Cpeb1);ENSMUSG00000027496(Aurka);ENSMUSG00000027855(Sycp1);ENSMUSG00000028614(Ndc1);ENSMUSG00000028702(Rad54l);ENSMUSG00000030867(Plk1);ENSMUSG00000032218(Ccnb2);ENSMUSG00000033644(Piwil2);E…
GO:2000145	regulation of cell motility	130	1026	0.00291310659468654	0.0803669833551164	ENSMUSG00000002111(Spi1);ENSMUSG00000002489(Tiam1);ENSMUSG00000002985(Apoe);ENSMUSG00000004791(Pgf);ENSMUSG00000005465(Il27ra);ENSMUSG00000006464(Bbs1);ENSMUSG00000008999(Bmp7);ENSMUSG00000012705(Retn);ENSMUSG00000013076(Amotl1);ENSMUSG00000015053(Gata2);ENSMUSG00000016918(Sulf1);ENSMUSG00000017009(Sdc4);ENSMUSG00000017652(Cd40);ENSMUSG00000018381(Abi3);ENSMUSG00000018593(Sparc);ENSMUSG0000001891…
GO:0002697	regulation of immune effector process	58	402	0.00297090371014274	0.0815534612577841	ENSMUSG00000000903(Vpreb3);ENSMUSG00000001128(Cfp);ENSMUSG00000001444(Tbx21);ENSMUSG00000002111(Spi1);ENSMUSG00000005465(Il27ra);ENSMUSG00000005980(Dnase1);ENSMUSG00000015053(Gata2);ENSMUSG00000017652(Cd40);ENSMUSG00000017830(Dhx58);ENSMUSG00000020075(Ddx21);ENSMUSG00000020263(Appl2);ENSMUSG00000020641(Rsad2);ENSMUSG00000021253(Tgfb3);ENSMUSG00000022221(Ripk3);ENSMUSG00000022887(Masp1);ENSMUSG000…
GO:0042325	regulation of phosphorylation	156	1260	0.00297470953011904	0.0815534612577841	ENSMUSG00000002985(Apoe);ENSMUSG00000003541(Ier3);ENSMUSG00000004371(Il11);ENSMUSG00000004791(Pgf);ENSMUSG00000005640(Insrr);ENSMUSG00000006362(Cbfa2t3);ENSMUSG00000007888(Crlf1);ENSMUSG00000008999(Bmp7);ENSMUSG00000009013(Dynll1);ENSMUSG00000011751(Sptbn4);ENSMUSG00000013921(Clip3);ENSMUSG00000017009(Sdc4);ENSMUSG00000017652(Cd40);ENSMUSG00000017716(Birc5);ENSMUSG00000018334(Ksr1);ENSMUSG0000001…
GO:0098542	defense response to other organism	153	1233	0.00298130766620465	0.0815534612577841	ENSMUSG00000000386(Mx1);ENSMUSG00000000791(Il12rb1);ENSMUSG00000001128(Cfp);ENSMUSG00000002111(Spi1);ENSMUSG00000002983(Relb);ENSMUSG00000002985(Apoe);ENSMUSG00000005465(Il27ra);ENSMUSG00000006724(Cyp27b1);ENSMUSG00000014852(Adamts13);ENSMUSG00000017204(Gsdma);ENSMUSG00000017652(Cd40);ENSMUSG00000017707(Serinc3);ENSMUSG00000017830(Dhx58);ENSMUSG00000018920(Cxcl16);ENSMUSG00000018927(Ccl6);ENSMUSG…
GO:0045723	positive regulation of fatty acid biosynthetic process	8	26	0.00301313740260712	0.0819624014473885	ENSMUSG00000002108(Nr1h3);ENSMUSG00000020538(Srebf1);ENSMUSG00000023070(Rgn);ENSMUSG00000024610(Cd74);ENSMUSG00000024659(Anxa1);ENSMUSG00000026435(Slc45a3);ENSMUSG00000031378(Abcd1);ENSMUSG00000034579(Pla2g3)
GO:1902074	response to salt	8	26	0.00301313740260712	0.0819624014473885	ENSMUSG00000000568(Hnrnpd);ENSMUSG00000021367(Edn1);ENSMUSG00000022265(Ank);ENSMUSG00000024590(Lmnb1);ENSMUSG00000026864(Hspa5);ENSMUSG00000028766(Alpl);ENSMUSG00000028785(Hpca);ENSMUSG00000046434(Hnrnpa1)
GO:0140352	export from cell	123	965	0.00304906911253334	0.082708128915674	ENSMUSG00000001018(Snapin);ENSMUSG00000001467(Cyp51);ENSMUSG00000002108(Nr1h3);ENSMUSG00000002111(Spi1);ENSMUSG00000002985(Apoe);ENSMUSG00000004371(Il11);ENSMUSG00000006724(Cyp27b1);ENSMUSG00000007097(Atp1a2);ENSMUSG00000007207(Stx1a);ENSMUSG00000009013(Dynll1);ENSMUSG00000012705(Retn);ENSMUSG00000015053(Gata2);ENSMUSG00000015090(Ptgds);ENSMUSG00000017009(Sdc4);ENSMUSG00000017716(Birc5);ENSMUSG00…
GO:0030514	negative regulation of BMP signaling pathway	13	56	0.00306023449273214	0.0827797692449075	ENSMUSG00000016942(Tmprss6);ENSMUSG00000020325(Fstl3);ENSMUSG00000025880(Smad7);ENSMUSG00000027070(Lrp2);ENSMUSG00000027204(Fbn1);ENSMUSG00000029096(Htra3);ENSMUSG00000033411(Ctdspl2);ENSMUSG00000036867(Smad6);ENSMUSG00000038780(Smurf1);ENSMUSG00000041120(Nbl1);ENSMUSG00000041911(Dlx1);ENSMUSG00000053226(Dand5);ENSMUSG00000053475(Tnfaip6)
GO:0072676	lymphocyte migration	21	111	0.00316455094624507	0.0853637617749606	ENSMUSG00000001281(Itgb7);ENSMUSG00000001444(Tbx21);ENSMUSG00000005465(Il27ra);ENSMUSG00000018920(Cxcl16);ENSMUSG00000018927(Ccl6);ENSMUSG00000021365(Nedd9);ENSMUSG00000022221(Ripk3);ENSMUSG00000023235(Ccl25);ENSMUSG00000025473(Adam8);ENSMUSG00000026166(Ccl20);ENSMUSG00000028108(Ecm1);ENSMUSG00000028927(Padi2);ENSMUSG00000031451(Gas6);ENSMUSG00000034855(Cxcl10);ENSMUSG00000035385(Ccl2);ENSMUSG000…
GO:0048285	organelle fission	73	530	0.00322683282636242	0.0868026968886577	ENSMUSG00000000730(Dnmt3l);ENSMUSG00000001403(Ube2c);ENSMUSG00000002055(Spag5);ENSMUSG00000006398(Cdc20);ENSMUSG00000008999(Bmp7);ENSMUSG00000012443(Kif11);ENSMUSG00000015766(Eps8);ENSMUSG00000015880(Ncapg);ENSMUSG00000017716(Birc5);ENSMUSG00000019768(Esr1);ENSMUSG00000020020(Usp44);ENSMUSG00000020415(Pttg1);ENSMUSG00000021098(4930447C04Rik);ENSMUSG00000021367(Edn1);ENSMUSG00000021958(Pinx1);ENSM…
GO:0045581	negative regulation of T cell differentiation	12	50	0.0032526270328773	0.0870953577518275	ENSMUSG00000001444(Tbx21);ENSMUSG00000024610(Cd74);ENSMUSG00000024659(Anxa1);ENSMUSG00000025880(Smad7);ENSMUSG00000027387(Zc3h8);ENSMUSG00000028042(Zbtb7b);ENSMUSG00000033767(Tmem131l);ENSMUSG00000034227(Foxj1);ENSMUSG00000036931(Nfkbid);ENSMUSG00000062312(Erbb2);ENSMUSG00000066755(Tnfsf18);ENSMUSG00000078202(Nrarp)
GO:0032102	negative regulation of response to external stimulus	59	412	0.00325564976458793	0.0870953577518275	ENSMUSG00000002108(Nr1h3);ENSMUSG00000002985(Apoe);ENSMUSG00000003541(Ier3);ENSMUSG00000016942(Tmprss6);ENSMUSG00000017830(Dhx58);ENSMUSG00000017969(Ptgis);ENSMUSG00000020889(Nr1d1);ENSMUSG00000021125(Arg2);ENSMUSG00000021451(Sema4d);ENSMUSG00000021670(Hmgcr);ENSMUSG00000021822(Plau);ENSMUSG00000022160(Mettl3);ENSMUSG00000023224(Serping1);ENSMUSG00000023336(Wfdc1);ENSMUSG00000025856(Pdgfa);ENSMUS…
GO:0045017	glycerolipid biosynthetic process	36	225	0.00328828801600085	0.0876197613603051	ENSMUSG00000000276(Dgke);ENSMUSG00000002108(Nr1h3);ENSMUSG00000014245(Pigl);ENSMUSG00000015568(Lpl);ENSMUSG00000020333(Acsl6);ENSMUSG00000020538(Srebf1);ENSMUSG00000021120(Pigh);ENSMUSG00000022617(Chkb);ENSMUSG00000023070(Rgn);ENSMUSG00000023452(Pisd);ENSMUSG00000024042(Sik1);ENSMUSG00000024052(Lpin2);ENSMUSG00000024164(C3);ENSMUSG00000024210(Ip6k3);ENSMUSG00000025137(Pcyt2);ENSMUSG00000025432(Av…
GO:0016114	terpenoid biosynthetic process	7	21	0.003305131184299	0.0876197613603051	ENSMUSG00000004885(Crabp2);ENSMUSG00000027875(Hmgcs2);ENSMUSG00000046402(Rbp1);ENSMUSG00000056148(Rdh9);ENSMUSG00000059743(Fdps);ENSMUSG00000089789(Rdh1);ENSMUSG00000093930(Hmgcs1)
GO:0035457	cellular response to interferon-alpha	7	21	0.003305131184299	0.0876197613603051	ENSMUSG00000031451(Gas6);ENSMUSG00000032623(Oas1d);ENSMUSG00000034459(Ifit1);ENSMUSG00000062488(Ifit3b);ENSMUSG00000066861(Oas1g);ENSMUSG00000073489(Ifi204);ENSMUSG00000074896(Ifit3)
GO:0031573	mitotic intra-S DNA damage checkpoint signaling	6	16	0.00332785733031305	0.0876197613603051	ENSMUSG00000020413(Hus1);ENSMUSG00000024906(Mus81);ENSMUSG00000029521(Chek2);ENSMUSG00000030094(Xpc);ENSMUSG00000039055(Eme1);ENSMUSG00000073436(Eme2)
GO:0061430	bone trabecula morphogenesis	6	16	0.00332785733031305	0.0876197613603051	ENSMUSG00000006724(Cyp27b1);ENSMUSG00000021451(Sema4d);ENSMUSG00000022479(Vdr);ENSMUSG00000028047(Thbs3);ENSMUSG00000035673(Sbno2);ENSMUSG00000053646(Plxnb1)
GO:0014044	Schwann cell development	9	32	0.00332938852249537	0.0876197613603051	ENSMUSG00000005125(Ndrg1);ENSMUSG00000017167(Cntnap1);ENSMUSG00000021112(Pals1);ENSMUSG00000026697(Myoc);ENSMUSG00000030890(Ilk);ENSMUSG00000033579(Fa2h);ENSMUSG00000039116(Adgrg6);ENSMUSG00000040537(Adam22);ENSMUSG00000059146(Ntrk3)
GO:1901991	negative regulation of mitotic cell cycle phase transition	29	171	0.00336161951544592	0.0882288840932306	ENSMUSG00000003541(Ier3);ENSMUSG00000003604(Aven);ENSMUSG00000006398(Cdc20);ENSMUSG00000017716(Birc5);ENSMUSG00000019942(Cdk1);ENSMUSG00000020020(Usp44);ENSMUSG00000020413(Hus1);ENSMUSG00000021298(Gpr132);ENSMUSG00000021750(Fam107a);ENSMUSG00000021958(Pinx1);ENSMUSG00000026176(Ctdsp1);ENSMUSG00000026683(Nuf2);ENSMUSG00000026932(Nacc2);ENSMUSG00000027641(Rbl1);ENSMUSG00000028873(Cdca8);ENSMUSG0000…
GO:0051693	actin filament capping	11	44	0.00338913697406383	0.0887113454316277	ENSMUSG00000011751(Sptbn4);ENSMUSG00000015766(Eps8);ENSMUSG00000021061(Sptb);ENSMUSG00000022099(Dmtn);ENSMUSG00000024236(Svil);ENSMUSG00000025432(Avil);ENSMUSG00000026532(Spta1);ENSMUSG00000029106(Add1);ENSMUSG00000038775(Vill);ENSMUSG00000048096(Lmod1);ENSMUSG00000057738(Sptan1)
GO:0022408	negative regulation of cell-cell adhesion	33	202	0.0034113266694775	0.0890521324927312	ENSMUSG00000001444(Tbx21);ENSMUSG00000002111(Spi1);ENSMUSG00000013418(B4galnt2);ENSMUSG00000017009(Sdc4);ENSMUSG00000020134(Peli1);ENSMUSG00000021125(Arg2);ENSMUSG00000022637(Cblb);ENSMUSG00000023235(Ccl25);ENSMUSG00000024610(Cd74);ENSMUSG00000024659(Anxa1);ENSMUSG00000025473(Adam8);ENSMUSG00000025880(Smad7);ENSMUSG00000026383(Epb41l5);ENSMUSG00000026981(Il1rn);ENSMUSG00000027276(Jag1);ENSMUSG000…
GO:2000026	regulation of multicellular organismal development	182	1501	0.00343037902058213	0.0893094119808929	ENSMUSG00000001444(Tbx21);ENSMUSG00000002111(Spi1);ENSMUSG00000002985(Apoe);ENSMUSG00000003282(Plag1);ENSMUSG00000003308(Keap1);ENSMUSG00000004791(Pgf);ENSMUSG00000004885(Crabp2);ENSMUSG00000005893(Nr2c2);ENSMUSG00000006724(Cyp27b1);ENSMUSG00000008999(Bmp7);ENSMUSG00000009248(Ascl2);ENSMUSG00000012705(Retn);ENSMUSG00000015053(Gata2);ENSMUSG00000016918(Sulf1);ENSMUSG00000017652(Cd40);ENSMUSG000000…
GO:0045787	positive regulation of cell cycle	50	339	0.00356057448129669	0.0924511732296048	ENSMUSG00000001403(Ube2c);ENSMUSG00000002055(Spag5);ENSMUSG00000015880(Ncapg);ENSMUSG00000017716(Birc5);ENSMUSG00000019942(Cdk1);ENSMUSG00000019997(Ccn2);ENSMUSG00000020644(Id2);ENSMUSG00000020649(Rrm2);ENSMUSG00000021367(Edn1);ENSMUSG00000022218(Tgm1);ENSMUSG00000022528(Hes1);ENSMUSG00000022893(Adamts1);ENSMUSG00000023015(Racgap1);ENSMUSG00000023345(Poc1a);ENSMUSG00000024236(Svil);ENSMUSG0000002…
GO:0005975	carbohydrate metabolic process	81	601	0.00360115719486009	0.0929576878878086	ENSMUSG00000003541(Ier3);ENSMUSG00000003865(Gys1);ENSMUSG00000004267(Eno2);ENSMUSG00000006362(Cbfa2t3);ENSMUSG00000009487(Otog);ENSMUSG00000016194(Hsd11b1);ENSMUSG00000017493(Igfbp4);ENSMUSG00000017929(B4galt5);ENSMUSG00000019577(Pdk4);ENSMUSG00000020038(Cry1);ENSMUSG00000020120(Plek);ENSMUSG00000020176(Grb10);ENSMUSG00000020321(Mdh1);ENSMUSG00000020867(Spata20);ENSMUSG00000020889(Nr1d1);ENSMUSG0…
GO:0048247	lymphocyte chemotaxis	13	57	0.00360746616948494	0.0929576878878086	ENSMUSG00000018920(Cxcl16);ENSMUSG00000018927(Ccl6);ENSMUSG00000021365(Nedd9);ENSMUSG00000023235(Ccl25);ENSMUSG00000025473(Adam8);ENSMUSG00000026166(Ccl20);ENSMUSG00000028927(Padi2);ENSMUSG00000031451(Gas6);ENSMUSG00000034855(Cxcl10);ENSMUSG00000035385(Ccl2);ENSMUSG00000036737(Oxsr1);ENSMUSG00000037944(Ccr7);ENSMUSG00000042289(Hsd3b7)
GO:0072359	circulatory system development	146	1176	0.00360879912817463	0.0929576878878086	ENSMUSG00000001039(B9d1);ENSMUSG00000001510(Dlx3);ENSMUSG00000001827(Folr1);ENSMUSG00000002100(Mybpc3);ENSMUSG00000002111(Spi1);ENSMUSG00000002345(Borcs8);ENSMUSG00000002985(Apoe);ENSMUSG00000003865(Gys1);ENSMUSG00000004791(Pgf);ENSMUSG00000005148(Klf5);ENSMUSG00000007872(Id3);ENSMUSG00000008999(Bmp7);ENSMUSG00000011256(Adam19);ENSMUSG00000013076(Amotl1);ENSMUSG00000013936(Myl2);ENSMUSG0000001432…
GO:0000380	alternative mRNA splicing, via spliceosome	17	84	0.00367481485343623	0.0932037182502135	ENSMUSG00000000838(Fmr1);ENSMUSG00000018379(Srsf1);ENSMUSG00000024268(Celf4);ENSMUSG00000027763(Mbnl1);ENSMUSG00000028820(Sfpq);ENSMUSG00000029249(Rest);ENSMUSG00000031060(Rbm10);ENSMUSG00000031134(Rbmx);ENSMUSG00000034120(Srsf2);ENSMUSG00000034818(Celf5);ENSMUSG00000039630(Hnrnpu);ENSMUSG00000040728(Esrp1);ENSMUSG00000042699(Dhx9);ENSMUSG00000046434(Hnrnpa1);ENSMUSG00000059208(Hnrnpm);ENSMUSG000…
GO:0010536	positive regulation of activation of Janus kinase activity	3	4	0.00372470097733216	0.0932037182502135	ENSMUSG00000025383(Il23a);ENSMUSG00000027947(Il6ra);ENSMUSG00000031980(Agt)
GO:0032971	regulation of muscle filament sliding	3	4	0.00372470097733216	0.0932037182502135	ENSMUSG00000027470(Mylk2);ENSMUSG00000034675(Dbn1);ENSMUSG00000091898(Tnnc1)
GO:0035582	sequestering of BMP in extracellular matrix	3	4	0.00372470097733216	0.0932037182502135	ENSMUSG00000027204(Fbn1);ENSMUSG00000041120(Nbl1);ENSMUSG00000053226(Dand5)
GO:0042271	susceptibility to natural killer cell mediated cytotoxicity	3	4	0.00372470097733216	0.0932037182502135	ENSMUSG00000040511(Pvr);ENSMUSG00000062300(Nectin2);ENSMUSG00000079685(Ulbp1)
GO:0045337	farnesyl diphosphate biosynthetic process	3	4	0.00372470097733216	0.0932037182502135	ENSMUSG00000027875(Hmgcs2);ENSMUSG00000059743(Fdps);ENSMUSG00000093930(Hmgcs1)
GO:0060708	spongiotrophoblast differentiation	3	4	0.00372470097733216	0.0932037182502135	ENSMUSG00000009248(Ascl2);ENSMUSG00000034394(Lif);ENSMUSG00000042357(Gjb5)
GO:0072429	response to intra-S DNA damage checkpoint signaling	3	4	0.00372470097733216	0.0932037182502135	ENSMUSG00000024906(Mus81);ENSMUSG00000039055(Eme1);ENSMUSG00000039738(Slx4)
GO:1902870	negative regulation of amacrine cell differentiation	3	4	0.00372470097733216	0.0932037182502135	ENSMUSG00000022528(Hes1);ENSMUSG00000025352(Gdf11);ENSMUSG00000028977(Casz1)
GO:1902871	positive regulation of amacrine cell differentiation	3	4	0.00372470097733216	0.0932037182502135	ENSMUSG00000041911(Dlx1);ENSMUSG00000047407(Tgif1);ENSMUSG00000062175(Tgif2)
GO:2000328	regulation of T-helper 17 cell lineage commitment	3	4	0.00372470097733216	0.0932037182502135	ENSMUSG00000001444(Tbx21);ENSMUSG00000025383(Il23a);ENSMUSG00000066755(Tnfsf18)
GO:0050673	epithelial cell proliferation	67	482	0.00373466292311507	0.0932037182502135	ENSMUSG00000002985(Apoe);ENSMUSG00000004231(Pax2);ENSMUSG00000004791(Pgf);ENSMUSG00000015053(Gata2);ENSMUSG00000016918(Sulf1);ENSMUSG00000017493(Igfbp4);ENSMUSG00000017716(Birc5);ENSMUSG00000017724(Etv4);ENSMUSG00000018395(Kif3a);ENSMUSG00000018593(Sparc);ENSMUSG00000019768(Esr1);ENSMUSG00000020644(Id2);ENSMUSG00000020715(Ern1);ENSMUSG00000020889(Nr1d1);ENSMUSG00000021822(Plau);ENSMUSG00000022218…
GO:0051247	positive regulation of protein metabolic process	181	1495	0.00374312121486801	0.0932037182502135	ENSMUSG00000000568(Hnrnpd);ENSMUSG00000000838(Fmr1);ENSMUSG00000002108(Nr1h3);ENSMUSG00000002985(Apoe);ENSMUSG00000003541(Ier3);ENSMUSG00000004371(Il11);ENSMUSG00000004791(Pgf);ENSMUSG00000006362(Cbfa2t3);ENSMUSG00000006398(Cdc20);ENSMUSG00000007888(Crlf1);ENSMUSG00000008999(Bmp7);ENSMUSG00000013921(Clip3);ENSMUSG00000017009(Sdc4);ENSMUSG00000017188(Coa3);ENSMUSG00000017652(Cd40);ENSMUSG000000177…
GO:0009653	anatomical structure morphogenesis	319	2778	0.00377286206092661	0.0934836271588935	ENSMUSG00000000938(Hoxa10);ENSMUSG00000001039(B9d1);ENSMUSG00000001281(Itgb7);ENSMUSG00000001510(Dlx3);ENSMUSG00000001827(Folr1);ENSMUSG00000002100(Mybpc3);ENSMUSG00000002111(Spi1);ENSMUSG00000002799(Jag2);ENSMUSG00000002985(Apoe);ENSMUSG00000003282(Plag1);ENSMUSG00000003549(Ercc1);ENSMUSG00000004231(Pax2);ENSMUSG00000004637(Wwox);ENSMUSG00000004768(Rab23);ENSMUSG00000004791(Pgf);ENSMUSG000000048…
GO:0042330	taxis	84	628	0.00377361567771458	0.0934836271588935	ENSMUSG00000001741(Il16);ENSMUSG00000002111(Spi1);ENSMUSG00000004791(Pgf);ENSMUSG00000008999(Bmp7);ENSMUSG00000017724(Etv4);ENSMUSG00000018920(Cxcl16);ENSMUSG00000018927(Ccl6);ENSMUSG00000019278(Dpep1);ENSMUSG00000020067(Mypn);ENSMUSG00000020598(Nrcam);ENSMUSG00000020644(Id2);ENSMUSG00000021365(Nedd9);ENSMUSG00000021367(Edn1);ENSMUSG00000021451(Sema4d);ENSMUSG00000022048(Dpysl2);ENSMUSG0000002286…
GO:0050777	negative regulation of immune response	35	219	0.00378360393587272	0.093492564430687	ENSMUSG00000001444(Tbx21);ENSMUSG00000002111(Spi1);ENSMUSG00000005465(Il27ra);ENSMUSG00000017830(Dhx58);ENSMUSG00000021125(Arg2);ENSMUSG00000022160(Mettl3);ENSMUSG00000022887(Masp1);ENSMUSG00000023224(Serping1);ENSMUSG00000024659(Anxa1);ENSMUSG00000025880(Smad7);ENSMUSG00000026069(Il1rl1);ENSMUSG00000026405(C4bp);ENSMUSG00000026536(Ifi211);ENSMUSG00000026946(Nmi);ENSMUSG00000027639(Samhd1);ENSMUS…
GO:0010038	response to metal ion	56	390	0.00384046713784398	0.0946567928314794	ENSMUSG00000000568(Hnrnpd);ENSMUSG00000001670(Tat);ENSMUSG00000002028(Kmt2a);ENSMUSG00000003549(Ercc1);ENSMUSG00000006360(Crip1);ENSMUSG00000006567(Atp7b);ENSMUSG00000006724(Cyp27b1);ENSMUSG00000014852(Adamts13);ENSMUSG00000019278(Dpep1);ENSMUSG00000019301(Hsd17b1);ENSMUSG00000019942(Cdk1);ENSMUSG00000020644(Id2);ENSMUSG00000020866(Cacna1g);ENSMUSG00000021367(Edn1);ENSMUSG00000022099(Dmtn);ENSMUS…
GO:0044249	cellular biosynthetic process	633	5790	0.00393907883060834	0.0968415051241459	ENSMUSG00000000085(Scmh1);ENSMUSG00000000276(Dgke);ENSMUSG00000000568(Hnrnpd);ENSMUSG00000000730(Dnmt3l);ENSMUSG00000000838(Fmr1);ENSMUSG00000000938(Hoxa10);ENSMUSG00000001289(Pfdn5);ENSMUSG00000001444(Tbx21);ENSMUSG00000001510(Dlx3);ENSMUSG00000001517(Foxm1);ENSMUSG00000001520(Nrip2);ENSMUSG00000001604(Tcea3);ENSMUSG00000001755(Coasy);ENSMUSG00000001983(Taco1);ENSMUSG00000002028(Kmt2a);ENSMUSG00…
GO:0030837	negative regulation of actin filament polymerization	15	71	0.00403514283354892	0.09895270721362	ENSMUSG00000011751(Sptbn4);ENSMUSG00000015766(Eps8);ENSMUSG00000020717(Pecam1);ENSMUSG00000021061(Sptb);ENSMUSG00000022099(Dmtn);ENSMUSG00000024236(Svil);ENSMUSG00000025432(Avil);ENSMUSG00000026532(Spta1);ENSMUSG00000027274(Mkks);ENSMUSG00000029106(Add1);ENSMUSG00000038775(Vill);ENSMUSG00000048096(Lmod1);ENSMUSG00000057738(Sptan1);ENSMUSG00000068566(Myadm);ENSMUSG00000072955(Tmsb15l)
GO:0043549	regulation of kinase activity	93	708	0.0040467439743127	0.0989872310693971	ENSMUSG00000002985(Apoe);ENSMUSG00000005640(Insrr);ENSMUSG00000008999(Bmp7);ENSMUSG00000017009(Sdc4);ENSMUSG00000017652(Cd40);ENSMUSG00000018334(Ksr1);ENSMUSG00000018381(Abi3);ENSMUSG00000020715(Ern1);ENSMUSG00000020901(Pik3r5);ENSMUSG00000021108(Prkch);ENSMUSG00000021365(Nedd9);ENSMUSG00000021367(Edn1);ENSMUSG00000021670(Hmgcr);ENSMUSG00000022221(Ripk3);ENSMUSG00000022419(Deptor);ENSMUSG00000022…
GO:0017158	regulation of calcium ion-dependent exocytosis	11	45	0.00408660987611642	0.0994801332578228	ENSMUSG00000007207(Stx1a);ENSMUSG00000020866(Cacna1g);ENSMUSG00000022416(Cacna1i);ENSMUSG00000024743(Syt7);ENSMUSG00000027220(Syt13);ENSMUSG00000029249(Rest);ENSMUSG00000029608(Rph3a);ENSMUSG00000034656(Cacna1a);ENSMUSG00000036091(Hyal3);ENSMUSG00000052301(Doc2a);ENSMUSG00000068923(Syt11)
GO:1902850	microtubule cytoskeleton organization involved in mitosis	27	158	0.00408738267633316	0.0994801332578228	ENSMUSG00000006398(Cdc20);ENSMUSG00000012443(Kif11);ENSMUSG00000017716(Birc5);ENSMUSG00000023015(Racgap1);ENSMUSG00000023345(Poc1a);ENSMUSG00000026683(Nuf2);ENSMUSG00000026955(Sapcd2);ENSMUSG00000027306(Nusap1);ENSMUSG00000027496(Aurka);ENSMUSG00000027959(Sass6);ENSMUSG00000028873(Cdca8);ENSMUSG00000029521(Chek2);ENSMUSG00000030867(Plk1);ENSMUSG00000031328(Flna);ENSMUSG00000031865(Dctn1);ENSMUSG0…
GO:0090092	regulation of transmembrane receptor protein serine/threonine kinase signaling pathway	41	268	0.00411097611459751	0.0998042226221411	ENSMUSG00000001827(Folr1);ENSMUSG00000008999(Bmp7);ENSMUSG00000016918(Sulf1);ENSMUSG00000016942(Tmprss6);ENSMUSG00000020325(Fstl3);ENSMUSG00000021112(Pals1);ENSMUSG00000021253(Tgfb3);ENSMUSG00000022528(Hes1);ENSMUSG00000022816(Fstl1);ENSMUSG00000023944(Hsp90ab1);ENSMUSG00000024529(Lox);ENSMUSG00000025352(Gdf11);ENSMUSG00000025880(Smad7);ENSMUSG00000026864(Hspa5);ENSMUSG00000027070(Lrp2);ENSMUSG00…
GO:0090068	positive regulation of cell cycle process	39	252	0.00413081276786682	0.100035717677693	ENSMUSG00000001403(Ube2c);ENSMUSG00000002055(Spag5);ENSMUSG00000015880(Ncapg);ENSMUSG00000017716(Birc5);ENSMUSG00000019942(Cdk1);ENSMUSG00000019997(Ccn2);ENSMUSG00000020649(Rrm2);ENSMUSG00000021367(Edn1);ENSMUSG00000022893(Adamts1);ENSMUSG00000023015(Racgap1);ENSMUSG00000023345(Poc1a);ENSMUSG00000024236(Svil);ENSMUSG00000024590(Lmnb1);ENSMUSG00000024659(Anxa1);ENSMUSG00000024795(Kif20b);ENSMUSG00…
GO:0042832	defense response to protozoan	9	33	0.0041771413577595	0.100721347744672	ENSMUSG00000017652(Cd40);ENSMUSG00000026177(Slc11a1);ENSMUSG00000028268(Gbp3);ENSMUSG00000028270(Gbp2);ENSMUSG00000034266(Batf);ENSMUSG00000040253(Gbp7);ENSMUSG00000047810(Ccdc88b);ENSMUSG00000054072(Iigp1);ENSMUSG00000069874(Irgm2)
GO:0048771	tissue remodeling	31	189	0.00417986851416979	0.100721347744672	ENSMUSG00000001482(Def8);ENSMUSG00000014776(Nol3);ENSMUSG00000019577(Pdk4);ENSMUSG00000020826(Nos2);ENSMUSG00000022479(Vdr);ENSMUSG00000024039(Cbs);ENSMUSG00000024743(Syt7);ENSMUSG00000025383(Il23a);ENSMUSG00000025473(Adam8);ENSMUSG00000026185(Igfbp5);ENSMUSG00000027276(Jag1);ENSMUSG00000027339(Rassf2);ENSMUSG00000027562(Car2);ENSMUSG00000029556(Hnf1a);ENSMUSG00000031328(Flna);ENSMUSG00000031980(…
GO:0014037	Schwann cell differentiation	10	39	0.00420807171439911	0.101149961432004	ENSMUSG00000005125(Ndrg1);ENSMUSG00000017167(Cntnap1);ENSMUSG00000021112(Pals1);ENSMUSG00000026697(Myoc);ENSMUSG00000030890(Ilk);ENSMUSG00000033579(Fa2h);ENSMUSG00000037868(Egr2);ENSMUSG00000039116(Adgrg6);ENSMUSG00000040537(Adam22);ENSMUSG00000059146(Ntrk3)
GO:0033619	membrane protein proteolysis	13	58	0.00423136705085404	0.101414022869061	ENSMUSG00000002985(Apoe);ENSMUSG00000011256(Adam19);ENSMUSG00000016942(Tmprss6);ENSMUSG00000020044(Timp3);ENSMUSG00000025473(Adam8);ENSMUSG00000026142(Rhbdd1);ENSMUSG00000028599(Tnfrsf1b);ENSMUSG00000031134(Rbmx);ENSMUSG00000033918(Parl);ENSMUSG00000035206(Sppl2b);ENSMUSG00000038764(Ptpn3);ENSMUSG00000046873(Mbtps2);ENSMUSG00000053040(Aph1c)
GO:0010647	positive regulation of cell communication	214	1803	0.00423994370145594	0.101414022869061	ENSMUSG00000000791(Il12rb1);ENSMUSG00000001020(S100a4);ENSMUSG00000001930(Vwf);ENSMUSG00000002108(Nr1h3);ENSMUSG00000002111(Spi1);ENSMUSG00000002799(Jag2);ENSMUSG00000002985(Apoe);ENSMUSG00000004371(Il11);ENSMUSG00000004637(Wwox);ENSMUSG00000006724(Cyp27b1);ENSMUSG00000007207(Stx1a);ENSMUSG00000008999(Bmp7);ENSMUSG00000009013(Dynll1);ENSMUSG00000012705(Retn);ENSMUSG00000013698(Pea15a);ENSMUSG0000…
GO:0043065	positive regulation of apoptotic process	79	588	0.00434025386523813	0.103439556499822	ENSMUSG00000004637(Wwox);ENSMUSG00000007872(Id3);ENSMUSG00000008999(Bmp7);ENSMUSG00000013698(Pea15a);ENSMUSG00000013921(Clip3);ENSMUSG00000015850(Adamtsl4);ENSMUSG00000017652(Cd40);ENSMUSG00000017707(Serinc3);ENSMUSG00000017969(Ptgis);ENSMUSG00000020044(Timp3);ENSMUSG00000020074(Ccar1);ENSMUSG00000020653(Klf11);ENSMUSG00000020826(Nos2);ENSMUSG00000021253(Tgfb3);ENSMUSG00000021453(Gadd45g);ENSMUSG…
GO:0031401	positive regulation of protein modification process	129	1029	0.00434744794475972	0.103439556499822	ENSMUSG00000004371(Il11);ENSMUSG00000004791(Pgf);ENSMUSG00000006398(Cdc20);ENSMUSG00000007888(Crlf1);ENSMUSG00000008999(Bmp7);ENSMUSG00000013921(Clip3);ENSMUSG00000017009(Sdc4);ENSMUSG00000017652(Cd40);ENSMUSG00000017716(Birc5);ENSMUSG00000018381(Abi3);ENSMUSG00000018916(Csf2);ENSMUSG00000019927(Ube2d1);ENSMUSG00000019997(Ccn2);ENSMUSG00000020038(Cry1);ENSMUSG00000020075(Ddx21);ENSMUSG00000020134…
GO:0061309	cardiac neural crest cell development involved in outflow tract morphogenesis	5	12	0.00436723490525456	0.103439556499822	ENSMUSG00000001827(Folr1);ENSMUSG00000008999(Bmp7);ENSMUSG00000021367(Edn1);ENSMUSG00000022528(Hes1);ENSMUSG00000027276(Jag1)
GO:2000317	negative regulation of T-helper 17 type immune response	5	12	0.00436723490525456	0.103439556499822	ENSMUSG00000001444(Tbx21);ENSMUSG00000005465(Il27ra);ENSMUSG00000025880(Smad7);ENSMUSG00000028042(Zbtb7b);ENSMUSG00000066755(Tnfsf18)
GO:0060326	cell chemotaxis	47	318	0.00442809795682799	0.104625934936147	ENSMUSG00000001741(Il16);ENSMUSG00000002111(Spi1);ENSMUSG00000004791(Pgf);ENSMUSG00000018920(Cxcl16);ENSMUSG00000018927(Ccl6);ENSMUSG00000019278(Dpep1);ENSMUSG00000021365(Nedd9);ENSMUSG00000021367(Edn1);ENSMUSG00000022865(Cxadr);ENSMUSG00000023235(Ccl25);ENSMUSG00000024529(Lox);ENSMUSG00000024610(Cd74);ENSMUSG00000024659(Anxa1);ENSMUSG00000025224(Gbf1);ENSMUSG00000025383(Il23a);ENSMUSG00000025473…
GO:0030509	BMP signaling pathway	27	159	0.00446459614124871	0.105232264872976	ENSMUSG00000001510(Dlx3);ENSMUSG00000008999(Bmp7);ENSMUSG00000016918(Sulf1);ENSMUSG00000016942(Tmprss6);ENSMUSG00000020325(Fstl3);ENSMUSG00000022528(Hes1);ENSMUSG00000022816(Fstl1);ENSMUSG00000024975(Pdcd4);ENSMUSG00000025880(Smad7);ENSMUSG00000027070(Lrp2);ENSMUSG00000027204(Fbn1);ENSMUSG00000029096(Htra3);ENSMUSG00000030890(Ilk);ENSMUSG00000033411(Ctdspl2);ENSMUSG00000034161(Scx);ENSMUSG0000003…
GO:0072678	T cell migration	14	65	0.00447984636255352	0.105336048490938	ENSMUSG00000001281(Itgb7);ENSMUSG00000005465(Il27ra);ENSMUSG00000018920(Cxcl16);ENSMUSG00000022221(Ripk3);ENSMUSG00000025473(Adam8);ENSMUSG00000026166(Ccl20);ENSMUSG00000028108(Ecm1);ENSMUSG00000034855(Cxcl10);ENSMUSG00000035385(Ccl2);ENSMUSG00000036737(Oxsr1);ENSMUSG00000037405(Icam1);ENSMUSG00000037944(Ccr7);ENSMUSG00000040447(Spns2);ENSMUSG00000051457(Spn)
GO:0006468	protein phosphorylation	194	1621	0.00449931253163219	0.105380120309176	ENSMUSG00000000791(Il12rb1);ENSMUSG00000002985(Apoe);ENSMUSG00000004371(Il11);ENSMUSG00000004791(Pgf);ENSMUSG00000005640(Insrr);ENSMUSG00000007888(Crlf1);ENSMUSG00000008999(Bmp7);ENSMUSG00000009772(Nuak2);ENSMUSG00000011751(Sptbn4);ENSMUSG00000013921(Clip3);ENSMUSG00000017009(Sdc4);ENSMUSG00000017652(Cd40);ENSMUSG00000017716(Birc5);ENSMUSG00000018334(Ksr1);ENSMUSG00000018381(Abi3);ENSMUSG00000018…
GO:0032940	secretion by cell	115	905	0.00450342394483659	0.105380120309176	ENSMUSG00000001018(Snapin);ENSMUSG00000001467(Cyp51);ENSMUSG00000002108(Nr1h3);ENSMUSG00000002111(Spi1);ENSMUSG00000002985(Apoe);ENSMUSG00000004371(Il11);ENSMUSG00000006724(Cyp27b1);ENSMUSG00000007207(Stx1a);ENSMUSG00000009013(Dynll1);ENSMUSG00000012705(Retn);ENSMUSG00000015053(Gata2);ENSMUSG00000015090(Ptgds);ENSMUSG00000017009(Sdc4);ENSMUSG00000017716(Birc5);ENSMUSG00000017978(Cadps2);ENSMUSG00…
GO:0009617	response to bacterium	117	923	0.00453351032183407	0.105829131575314	ENSMUSG00000002108(Nr1h3);ENSMUSG00000002111(Spi1);ENSMUSG00000005150(Wdr83);ENSMUSG00000005465(Il27ra);ENSMUSG00000005893(Nr2c2);ENSMUSG00000006345(Ggt1);ENSMUSG00000006724(Cyp27b1);ENSMUSG00000008540(Mgst1);ENSMUSG00000014852(Adamts13);ENSMUSG00000015568(Lpl);ENSMUSG00000017204(Gsdma);ENSMUSG00000017830(Dhx58);ENSMUSG00000018774(Cd68);ENSMUSG00000018920(Cxcl16);ENSMUSG00000020134(Peli1);ENSMUSG…
GO:0061383	trabecula morphogenesis	12	52	0.00458415172165046	0.106699732394447	ENSMUSG00000006724(Cyp27b1);ENSMUSG00000008999(Bmp7);ENSMUSG00000021451(Sema4d);ENSMUSG00000022479(Vdr);ENSMUSG00000022893(Adamts1);ENSMUSG00000028047(Thbs3);ENSMUSG00000035673(Sbno2);ENSMUSG00000039116(Adgrg6);ENSMUSG00000039191(Rbpj);ENSMUSG00000039239(Tgfb2);ENSMUSG00000041235(Chd7);ENSMUSG00000053646(Plxnb1)
GO:0045597	positive regulation of cell differentiation	122	968	0.00459278016073308	0.106699732394447	ENSMUSG00000001467(Cyp51);ENSMUSG00000002111(Spi1);ENSMUSG00000002985(Apoe);ENSMUSG00000003282(Plag1);ENSMUSG00000004885(Crabp2);ENSMUSG00000005148(Klf5);ENSMUSG00000005893(Nr2c2);ENSMUSG00000006724(Cyp27b1);ENSMUSG00000008999(Bmp7);ENSMUSG00000015053(Gata2);ENSMUSG00000015568(Lpl);ENSMUSG00000017724(Etv4);ENSMUSG00000018916(Csf2);ENSMUSG00000019997(Ccn2);ENSMUSG00000020389(Cdkl3);ENSMUSG00000020…
GO:0002295	T-helper cell lineage commitment	6	17	0.00471130213834904	0.109192016862786	ENSMUSG00000001444(Tbx21);ENSMUSG00000025383(Il23a);ENSMUSG00000027947(Il6ra);ENSMUSG00000034266(Batf);ENSMUSG00000051457(Spn);ENSMUSG00000066755(Tnfsf18)
GO:0009891	positive regulation of biosynthetic process	250	2142	0.00475912507692715	0.110037770528666	ENSMUSG00000000568(Hnrnpd);ENSMUSG00000000838(Fmr1);ENSMUSG00000000938(Hoxa10);ENSMUSG00000001444(Tbx21);ENSMUSG00000001510(Dlx3);ENSMUSG00000001517(Foxm1);ENSMUSG00000002028(Kmt2a);ENSMUSG00000002108(Nr1h3);ENSMUSG00000002111(Spi1);ENSMUSG00000002325(Irf9);ENSMUSG00000002578(Ikzf4);ENSMUSG00000002983(Relb);ENSMUSG00000002985(Apoe);ENSMUSG00000003282(Plag1);ENSMUSG00000003549(Ercc1);ENSMUSG000000…
GO:0030335	positive regulation of cell migration	77	573	0.0047928351893265	0.110553972740023	ENSMUSG00000002111(Spi1);ENSMUSG00000002489(Tiam1);ENSMUSG00000004791(Pgf);ENSMUSG00000008999(Bmp7);ENSMUSG00000012705(Retn);ENSMUSG00000013076(Amotl1);ENSMUSG00000015053(Gata2);ENSMUSG00000017652(Cd40);ENSMUSG00000018593(Sparc);ENSMUSG00000018916(Csf2);ENSMUSG00000018920(Cxcl16);ENSMUSG00000020074(Ccar1);ENSMUSG00000020717(Pecam1);ENSMUSG00000020859(Spag9);ENSMUSG00000021365(Nedd9);ENSMUSG000000…
GO:0071496	cellular response to external stimulus	52	361	0.00487455446693718	0.112172508124235	ENSMUSG00000000326(Comt);ENSMUSG00000001827(Folr1);ENSMUSG00000006288(Ttc5);ENSMUSG00000006724(Cyp27b1);ENSMUSG00000007097(Atp1a2);ENSMUSG00000009772(Nuak2);ENSMUSG00000015568(Lpl);ENSMUSG00000017652(Cd40);ENSMUSG00000017978(Cadps2);ENSMUSG00000018774(Cd68);ENSMUSG00000019577(Pdk4);ENSMUSG00000020289(Nprl3);ENSMUSG00000020407(Upp1);ENSMUSG00000020538(Srebf1);ENSMUSG00000021108(Prkch);ENSMUSG00000…
GO:0050678	regulation of epithelial cell proliferation	57	403	0.00492202288219477	0.112800345775047	ENSMUSG00000002985(Apoe);ENSMUSG00000004231(Pax2);ENSMUSG00000004791(Pgf);ENSMUSG00000015053(Gata2);ENSMUSG00000016918(Sulf1);ENSMUSG00000017716(Birc5);ENSMUSG00000017724(Etv4);ENSMUSG00000018395(Kif3a);ENSMUSG00000018593(Sparc);ENSMUSG00000019768(Esr1);ENSMUSG00000020889(Nr1d1);ENSMUSG00000021822(Plau);ENSMUSG00000022218(Tgm1);ENSMUSG00000022323(Rida);ENSMUSG00000022479(Vdr);ENSMUSG00000022528(H…
GO:0048608	reproductive structure development	71	522	0.00493390352734718	0.112800345775047	ENSMUSG00000000730(Dnmt3l);ENSMUSG00000000938(Hoxa10);ENSMUSG00000001510(Dlx3);ENSMUSG00000003282(Plag1);ENSMUSG00000003549(Ercc1);ENSMUSG00000006724(Cyp27b1);ENSMUSG00000008999(Bmp7);ENSMUSG00000009248(Ascl2);ENSMUSG00000011256(Adam19);ENSMUSG00000012705(Retn);ENSMUSG00000015053(Gata2);ENSMUSG00000016458(Wt1);ENSMUSG00000016559(H3f3b);ENSMUSG00000016918(Sulf1);ENSMUSG00000017969(Ptgis);ENSMUSG00…
GO:0043269	regulation of ion transport	98	757	0.00493668488872363	0.112800345775047	ENSMUSG00000001741(Il16);ENSMUSG00000001983(Taco1);ENSMUSG00000007097(Atp1a2);ENSMUSG00000007122(Casq1);ENSMUSG00000009731(Kcnd1);ENSMUSG00000011751(Sptbn4);ENSMUSG00000014776(Nol3);ENSMUSG00000017817(Jph2);ENSMUSG00000020169(Best3);ENSMUSG00000020599(Rgs9);ENSMUSG00000020866(Cacna1g);ENSMUSG00000021125(Arg2);ENSMUSG00000021367(Edn1);ENSMUSG00000021559(Dapk1);ENSMUSG00000021591(Glrx);ENSMUSG00000…
GO:0014070	response to organic cyclic compound	132	1060	0.00495704258651884	0.112999625722264	ENSMUSG00000000568(Hnrnpd);ENSMUSG00000001248(Gramd1a);ENSMUSG00000001670(Tat);ENSMUSG00000001827(Folr1);ENSMUSG00000002108(Nr1h3);ENSMUSG00000004267(Eno2);ENSMUSG00000005148(Klf5);ENSMUSG00000006345(Ggt1);ENSMUSG00000006724(Cyp27b1);ENSMUSG00000007097(Atp1a2);ENSMUSG00000007872(Id3);ENSMUSG00000008999(Bmp7);ENSMUSG00000015090(Ptgds);ENSMUSG00000016458(Wt1);ENSMUSG00000017493(Igfbp4);ENSMUSG00000…
GO:0045595	regulation of cell differentiation	201	1690	0.00505590135357292	0.114358041518849	ENSMUSG00000001444(Tbx21);ENSMUSG00000001467(Cyp51);ENSMUSG00000002111(Spi1);ENSMUSG00000002489(Tiam1);ENSMUSG00000002985(Apoe);ENSMUSG00000003282(Plag1);ENSMUSG00000003308(Keap1);ENSMUSG00000004885(Crabp2);ENSMUSG00000005148(Klf5);ENSMUSG00000005893(Nr2c2);ENSMUSG00000006724(Cyp27b1);ENSMUSG00000007872(Id3);ENSMUSG00000008999(Bmp7);ENSMUSG00000009248(Ascl2);ENSMUSG00000015053(Gata2);ENSMUSG00000…
GO:0006501	C-terminal protein lipidation	4	8	0.00506373780796057	0.114358041518849	ENSMUSG00000030314(Atg7);ENSMUSG00000046879(Irgm1);ENSMUSG00000069874(Irgm2);ENSMUSG00000078853(Igtp)
GO:0039530	MDA-5 signaling pathway	4	8	0.00506373780796057	0.114358041518849	ENSMUSG00000017830(Dhx58);ENSMUSG00000026896(Ifih1);ENSMUSG00000032661(Oas3);ENSMUSG00000037921(Ddx60)
GO:0044650	adhesion of symbiont to host cell	4	8	0.00506373780796057	0.114358041518849	ENSMUSG00000023944(Hsp90ab1);ENSMUSG00000031451(Gas6);ENSMUSG00000037405(Icam1);ENSMUSG00000062300(Nectin2)
GO:0031324	negative regulation of cellular metabolic process	298	2595	0.00511516561412523	0.115251446122436	ENSMUSG00000000085(Scmh1);ENSMUSG00000000326(Comt);ENSMUSG00000000568(Hnrnpd);ENSMUSG00000000730(Dnmt3l);ENSMUSG00000000838(Fmr1);ENSMUSG00000001289(Pfdn5);ENSMUSG00000001444(Tbx21);ENSMUSG00000001517(Foxm1);ENSMUSG00000001520(Nrip2);ENSMUSG00000002028(Kmt2a);ENSMUSG00000002108(Nr1h3);ENSMUSG00000002111(Spi1);ENSMUSG00000002578(Ikzf4);ENSMUSG00000002983(Relb);ENSMUSG00000002985(Apoe);ENSMUSG00000…
GO:0010389	regulation of G2/M transition of mitotic cell cycle	19	101	0.00516560932757301	0.115872154005554	ENSMUSG00000003541(Ier3);ENSMUSG00000003604(Aven);ENSMUSG00000019942(Cdk1);ENSMUSG00000020413(Hus1);ENSMUSG00000021298(Gpr132);ENSMUSG00000021958(Pinx1);ENSMUSG00000024590(Lmnb1);ENSMUSG00000026605(Cenpf);ENSMUSG00000029022(Miip);ENSMUSG00000030867(Plk1);ENSMUSG00000031913(Vps4a);ENSMUSG00000033102(Cdc14b);ENSMUSG00000033713(Foxn3);ENSMUSG00000041431(Ccnb1);ENSMUSG00000041498(Kif14);ENSMUSG000000…
GO:0023056	positive regulation of signaling	214	1811	0.0051665783837303	0.115872154005554	ENSMUSG00000000791(Il12rb1);ENSMUSG00000001020(S100a4);ENSMUSG00000001930(Vwf);ENSMUSG00000002108(Nr1h3);ENSMUSG00000002111(Spi1);ENSMUSG00000002799(Jag2);ENSMUSG00000002985(Apoe);ENSMUSG00000004371(Il11);ENSMUSG00000004637(Wwox);ENSMUSG00000006724(Cyp27b1);ENSMUSG00000007207(Stx1a);ENSMUSG00000008999(Bmp7);ENSMUSG00000009013(Dynll1);ENSMUSG00000012705(Retn);ENSMUSG00000013698(Pea15a);ENSMUSG0000…
GO:0010922	positive regulation of phosphatase activity	9	34	0.00518427711094212	0.116001186692071	ENSMUSG00000020120(Plek);ENSMUSG00000022221(Ripk3);ENSMUSG00000023070(Rgn);ENSMUSG00000023944(Hsp90ab1);ENSMUSG00000034652(Cd300a);ENSMUSG00000039515(Ptpa);ENSMUSG00000040435(Ppp1r15a);ENSMUSG00000040998(Npnt);ENSMUSG00000042284(Itga1)
GO:0071214	cellular response to abiotic stimulus	51	354	0.00524660774766943	0.116857357425729	ENSMUSG00000002983(Relb);ENSMUSG00000003549(Ercc1);ENSMUSG00000005640(Insrr);ENSMUSG00000006360(Crip1);ENSMUSG00000007097(Atp1a2);ENSMUSG00000017652(Cd40);ENSMUSG00000020413(Hus1);ENSMUSG00000020599(Rgs9);ENSMUSG00000022160(Mettl3);ENSMUSG00000023013(Aqp2);ENSMUSG00000024383(Map3k2);ENSMUSG00000024423(Impact);ENSMUSG00000024957(Kcnk4);ENSMUSG00000026142(Rhbdd1);ENSMUSG00000026313(Hdac4);ENSMUSG00…
GO:0104004	cellular response to environmental stimulus	51	354	0.00524660774766943	0.116857357425729	ENSMUSG00000002983(Relb);ENSMUSG00000003549(Ercc1);ENSMUSG00000005640(Insrr);ENSMUSG00000006360(Crip1);ENSMUSG00000007097(Atp1a2);ENSMUSG00000017652(Cd40);ENSMUSG00000020413(Hus1);ENSMUSG00000020599(Rgs9);ENSMUSG00000022160(Mettl3);ENSMUSG00000023013(Aqp2);ENSMUSG00000024383(Map3k2);ENSMUSG00000024423(Impact);ENSMUSG00000024957(Kcnk4);ENSMUSG00000026142(Rhbdd1);ENSMUSG00000026313(Hdac4);ENSMUSG00…
GO:0046903	secretion	134	1080	0.00527897227115981	0.11730915268932	ENSMUSG00000000326(Comt);ENSMUSG00000001018(Snapin);ENSMUSG00000001467(Cyp51);ENSMUSG00000002108(Nr1h3);ENSMUSG00000002111(Spi1);ENSMUSG00000002985(Apoe);ENSMUSG00000004371(Il11);ENSMUSG00000006567(Atp7b);ENSMUSG00000006724(Cyp27b1);ENSMUSG00000007207(Stx1a);ENSMUSG00000009013(Dynll1);ENSMUSG00000012705(Retn);ENSMUSG00000015053(Gata2);ENSMUSG00000015090(Ptgds);ENSMUSG00000017009(Sdc4);ENSMUSG0000…
GO:0032272	negative regulation of protein polymerization	17	87	0.00533915422846321	0.118105983400014	ENSMUSG00000011751(Sptbn4);ENSMUSG00000013921(Clip3);ENSMUSG00000015766(Eps8);ENSMUSG00000020717(Pecam1);ENSMUSG00000021061(Sptb);ENSMUSG00000022099(Dmtn);ENSMUSG00000024236(Svil);ENSMUSG00000025432(Avil);ENSMUSG00000026532(Spta1);ENSMUSG00000027274(Mkks);ENSMUSG00000029106(Add1);ENSMUSG00000038775(Vill);ENSMUSG00000048096(Lmod1);ENSMUSG00000057738(Sptan1);ENSMUSG00000062591(Tubb4a);ENSMUSG000000…
GO:0043367	CD4-positive, alpha-beta T cell differentiation	17	87	0.00533915422846321	0.118105983400014	ENSMUSG00000001444(Tbx21);ENSMUSG00000002028(Kmt2a);ENSMUSG00000002983(Relb);ENSMUSG00000020641(Rsad2);ENSMUSG00000024659(Anxa1);ENSMUSG00000025383(Il23a);ENSMUSG00000025880(Smad7);ENSMUSG00000027947(Il6ra);ENSMUSG00000028042(Zbtb7b);ENSMUSG00000032238(Rora);ENSMUSG00000034266(Batf);ENSMUSG00000035356(Nfkbiz);ENSMUSG00000035413(Tmem98);ENSMUSG00000036931(Nfkbid);ENSMUSG00000037944(Ccr7);ENSMUSG00…
GO:0051172	negative regulation of nitrogen compound metabolic process	282	2447	0.00537739763729171	0.118681610126681	ENSMUSG00000000085(Scmh1);ENSMUSG00000000326(Comt);ENSMUSG00000000568(Hnrnpd);ENSMUSG00000000730(Dnmt3l);ENSMUSG00000000838(Fmr1);ENSMUSG00000001289(Pfdn5);ENSMUSG00000001444(Tbx21);ENSMUSG00000001467(Cyp51);ENSMUSG00000001517(Foxm1);ENSMUSG00000001520(Nrip2);ENSMUSG00000002028(Kmt2a);ENSMUSG00000002108(Nr1h3);ENSMUSG00000002111(Spi1);ENSMUSG00000002578(Ikzf4);ENSMUSG00000002983(Relb);ENSMUSG0000…
GO:1902930	regulation of alcohol biosynthetic process	12	53	0.00539636988854834	0.118830267545789	ENSMUSG00000002985(Apoe);ENSMUSG00000006724(Cyp27b1);ENSMUSG00000020120(Plek);ENSMUSG00000020538(Srebf1);ENSMUSG00000024030(Abcg1);ENSMUSG00000025198(Erlin1);ENSMUSG00000028980(H6pd);ENSMUSG00000029249(Rest);ENSMUSG00000029275(Gfi1);ENSMUSG00000039004(Bmp6);ENSMUSG00000056529(Ptafr);ENSMUSG00000059743(Fdps)
GO:0051173	positive regulation of nitrogen compound metabolic process	358	3165	0.00540917218551816	0.118842694781825	ENSMUSG00000000326(Comt);ENSMUSG00000000568(Hnrnpd);ENSMUSG00000000730(Dnmt3l);ENSMUSG00000000838(Fmr1);ENSMUSG00000000938(Hoxa10);ENSMUSG00000001444(Tbx21);ENSMUSG00000001510(Dlx3);ENSMUSG00000001517(Foxm1);ENSMUSG00000002028(Kmt2a);ENSMUSG00000002108(Nr1h3);ENSMUSG00000002111(Spi1);ENSMUSG00000002325(Irf9);ENSMUSG00000002578(Ikzf4);ENSMUSG00000002983(Relb);ENSMUSG00000002985(Apoe);ENSMUSG000000…
GO:0043068	positive regulation of programmed cell death	80	602	0.00545364147680148	0.119436525777773	ENSMUSG00000004637(Wwox);ENSMUSG00000007872(Id3);ENSMUSG00000008999(Bmp7);ENSMUSG00000013698(Pea15a);ENSMUSG00000013921(Clip3);ENSMUSG00000015850(Adamtsl4);ENSMUSG00000017652(Cd40);ENSMUSG00000017707(Serinc3);ENSMUSG00000017969(Ptgis);ENSMUSG00000020044(Timp3);ENSMUSG00000020074(Ccar1);ENSMUSG00000020653(Klf11);ENSMUSG00000020826(Nos2);ENSMUSG00000021253(Tgfb3);ENSMUSG00000021453(Gadd45g);ENSMUSG…
GO:0032270	positive regulation of cellular protein metabolic process	169	1399	0.00546079883074154	0.119436525777773	ENSMUSG00000000568(Hnrnpd);ENSMUSG00000000838(Fmr1);ENSMUSG00000002985(Apoe);ENSMUSG00000004371(Il11);ENSMUSG00000004791(Pgf);ENSMUSG00000006362(Cbfa2t3);ENSMUSG00000006398(Cdc20);ENSMUSG00000007888(Crlf1);ENSMUSG00000008999(Bmp7);ENSMUSG00000013921(Clip3);ENSMUSG00000017009(Sdc4);ENSMUSG00000017188(Coa3);ENSMUSG00000017652(Cd40);ENSMUSG00000017716(Birc5);ENSMUSG00000018381(Abi3);ENSMUSG000000189…
GO:0044093	positive regulation of molecular function	179	1491	0.0055211325337882	0.1204847596306	ENSMUSG00000000568(Hnrnpd);ENSMUSG00000000838(Fmr1);ENSMUSG00000002028(Kmt2a);ENSMUSG00000002108(Nr1h3);ENSMUSG00000002489(Tiam1);ENSMUSG00000002985(Apoe);ENSMUSG00000003134(Tbc1d8);ENSMUSG00000004980(Hnrnpa2b1);ENSMUSG00000005640(Insrr);ENSMUSG00000006398(Cdc20);ENSMUSG00000006724(Cyp27b1);ENSMUSG00000007122(Casq1);ENSMUSG00000014782(Plekhg4);ENSMUSG00000017009(Sdc4);ENSMUSG00000017652(Cd40);ENS…
GO:0006725	cellular aromatic compound metabolic process	626	5746	0.00567658734021127	0.123599416279802	ENSMUSG00000000085(Scmh1);ENSMUSG00000000326(Comt);ENSMUSG00000000568(Hnrnpd);ENSMUSG00000000730(Dnmt3l);ENSMUSG00000000732(Icosl);ENSMUSG00000000838(Fmr1);ENSMUSG00000000938(Hoxa10);ENSMUSG00000001289(Pfdn5);ENSMUSG00000001383(Zmat2);ENSMUSG00000001444(Tbx21);ENSMUSG00000001510(Dlx3);ENSMUSG00000001517(Foxm1);ENSMUSG00000001520(Nrip2);ENSMUSG00000001604(Tcea3);ENSMUSG00000001670(Tat);ENSMUSG0000…
GO:0042752	regulation of circadian rhythm	22	124	0.00572739426583133	0.124426679452993	ENSMUSG00000000568(Hnrnpd);ENSMUSG00000015090(Ptgds);ENSMUSG00000018916(Csf2);ENSMUSG00000019942(Cdk1);ENSMUSG00000020038(Cry1);ENSMUSG00000020644(Id2);ENSMUSG00000020889(Nr1d1);ENSMUSG00000021938(Pspc1);ENSMUSG00000024042(Sik1);ENSMUSG00000028820(Sfpq);ENSMUSG00000030314(Atg7);ENSMUSG00000032238(Rora);ENSMUSG00000033644(Piwil2);ENSMUSG00000036986(Pml);ENSMUSG00000040187(Arntl2);ENSMUSG0000004220…
GO:0031349	positive regulation of defense response	45	306	0.00577532559664549	0.125187917118358	ENSMUSG00000001741(Il16);ENSMUSG00000002111(Spi1);ENSMUSG00000015568(Lpl);ENSMUSG00000015966(Il17rb);ENSMUSG00000020538(Srebf1);ENSMUSG00000021938(Pspc1);ENSMUSG00000022887(Masp1);ENSMUSG00000022906(Parp9);ENSMUSG00000024053(Emilin2);ENSMUSG00000024164(C3);ENSMUSG00000024610(Cd74);ENSMUSG00000024975(Pdcd4);ENSMUSG00000025473(Adam8);ENSMUSG00000025498(Irf7);ENSMUSG00000026069(Il1rl1);ENSMUSG000000…
GO:0040012	regulation of locomotion	133	1074	0.00579936917051766	0.125429118073267	ENSMUSG00000001741(Il16);ENSMUSG00000002111(Spi1);ENSMUSG00000002489(Tiam1);ENSMUSG00000002985(Apoe);ENSMUSG00000004791(Pgf);ENSMUSG00000005465(Il27ra);ENSMUSG00000006464(Bbs1);ENSMUSG00000008999(Bmp7);ENSMUSG00000012705(Retn);ENSMUSG00000013076(Amotl1);ENSMUSG00000015053(Gata2);ENSMUSG00000016918(Sulf1);ENSMUSG00000017009(Sdc4);ENSMUSG00000017652(Cd40);ENSMUSG00000018381(Abi3);ENSMUSG00000018593…
GO:0010866	regulation of triglyceride biosynthetic process	7	23	0.00582939161621118	0.125798271077837	ENSMUSG00000002108(Nr1h3);ENSMUSG00000020538(Srebf1);ENSMUSG00000023070(Rgn);ENSMUSG00000024042(Sik1);ENSMUSG00000024164(C3);ENSMUSG00000037936(Scarb1);ENSMUSG00000047638(Nr1h4)
GO:0032609	interferon-gamma production	21	117	0.00597355891817632	0.12862357129581	ENSMUSG00000000791(Il12rb1);ENSMUSG00000005465(Il27ra);ENSMUSG00000022221(Ripk3);ENSMUSG00000025383(Il23a);ENSMUSG00000025408(Ddit3);ENSMUSG00000026069(Il1rl1);ENSMUSG00000026177(Slc11a1);ENSMUSG00000028525(Pde4b);ENSMUSG00000031451(Gas6);ENSMUSG00000035692(Isg15);ENSMUSG00000035914(Cd276);ENSMUSG00000037447(Arid5a);ENSMUSG00000037944(Ccr7);ENSMUSG00000040010(Slc7a5);ENSMUSG00000042250(Pglyrp4);E…
GO:0051272	positive regulation of cellular component movement	81	613	0.00600030497867378	0.128681361841723	ENSMUSG00000002111(Spi1);ENSMUSG00000002489(Tiam1);ENSMUSG00000004791(Pgf);ENSMUSG00000008999(Bmp7);ENSMUSG00000012705(Retn);ENSMUSG00000013076(Amotl1);ENSMUSG00000015053(Gata2);ENSMUSG00000017652(Cd40);ENSMUSG00000018395(Kif3a);ENSMUSG00000018593(Sparc);ENSMUSG00000018916(Csf2);ENSMUSG00000018920(Cxcl16);ENSMUSG00000020074(Ccar1);ENSMUSG00000020717(Pecam1);ENSMUSG00000020859(Spag9);ENSMUSG000000…
GO:0071384	cellular response to corticosteroid stimulus	17	88	0.00601411979528503	0.128681361841723	ENSMUSG00000021367(Edn1);ENSMUSG00000021594(Srd5a1);ENSMUSG00000021750(Fam107a);ENSMUSG00000022358(Fbxo32);ENSMUSG00000024659(Anxa1);ENSMUSG00000027875(Hmgcs2);ENSMUSG00000029249(Rest);ENSMUSG00000030340(Scnn1a);ENSMUSG00000033863(Klf9);ENSMUSG00000035385(Ccl2);ENSMUSG00000039630(Hnrnpu);ENSMUSG00000040584(Abcb1a);ENSMUSG00000040618(Pck2);ENSMUSG00000048249(Crebrf);ENSMUSG00000050824(Sstr5);ENSMU…
GO:0035051	cardiocyte differentiation	29	178	0.00601599611534778	0.128681361841723	ENSMUSG00000001827(Folr1);ENSMUSG00000008999(Bmp7);ENSMUSG00000013936(Myl2);ENSMUSG00000019942(Cdk1);ENSMUSG00000021367(Edn1);ENSMUSG00000022371(Col14a1);ENSMUSG00000022528(Hes1);ENSMUSG00000022865(Cxadr);ENSMUSG00000024011(Pi16);ENSMUSG00000024042(Sik1);ENSMUSG00000024975(Pdcd4);ENSMUSG00000026950(Neb);ENSMUSG00000027276(Jag1);ENSMUSG00000027470(Mylk2);ENSMUSG00000028063(Lmna);ENSMUSG00000029249…
GO:0071385	cellular response to glucocorticoid stimulus	16	81	0.00606634283680433	0.129473088545509	ENSMUSG00000021367(Edn1);ENSMUSG00000021594(Srd5a1);ENSMUSG00000021750(Fam107a);ENSMUSG00000022358(Fbxo32);ENSMUSG00000024659(Anxa1);ENSMUSG00000027875(Hmgcs2);ENSMUSG00000029249(Rest);ENSMUSG00000033863(Klf9);ENSMUSG00000035385(Ccl2);ENSMUSG00000039630(Hnrnpu);ENSMUSG00000040584(Abcb1a);ENSMUSG00000040618(Pck2);ENSMUSG00000048249(Crebrf);ENSMUSG00000050824(Sstr5);ENSMUSG00000054545(Ugt1a6a);ENSM…
GO:0002366	leukocyte activation involved in immune response	45	307	0.00612751058910348	0.130491788006105	ENSMUSG00000000732(Icosl);ENSMUSG00000001444(Tbx21);ENSMUSG00000002028(Kmt2a);ENSMUSG00000002111(Spi1);ENSMUSG00000002983(Relb);ENSMUSG00000003549(Ercc1);ENSMUSG00000005465(Il27ra);ENSMUSG00000005980(Dnase1);ENSMUSG00000015053(Gata2);ENSMUSG00000015090(Ptgds);ENSMUSG00000017652(Cd40);ENSMUSG00000018169(Mfng);ENSMUSG00000024610(Cd74);ENSMUSG00000024659(Anxa1);ENSMUSG00000024680(Ms4a2);ENSMUSG00000…
GO:0061458	reproductive system development	71	527	0.00617851620200797	0.131195739853239	ENSMUSG00000000730(Dnmt3l);ENSMUSG00000000938(Hoxa10);ENSMUSG00000001510(Dlx3);ENSMUSG00000003282(Plag1);ENSMUSG00000003549(Ercc1);ENSMUSG00000006724(Cyp27b1);ENSMUSG00000008999(Bmp7);ENSMUSG00000009248(Ascl2);ENSMUSG00000011256(Adam19);ENSMUSG00000012705(Retn);ENSMUSG00000015053(Gata2);ENSMUSG00000016458(Wt1);ENSMUSG00000016559(H3f3b);ENSMUSG00000016918(Sulf1);ENSMUSG00000017969(Ptgis);ENSMUSG00…
GO:0001666	response to hypoxia	48	332	0.00618758612426972	0.131195739853239	ENSMUSG00000004791(Pgf);ENSMUSG00000005125(Ndrg1);ENSMUSG00000005150(Wdr83);ENSMUSG00000006362(Cbfa2t3);ENSMUSG00000009248(Ascl2);ENSMUSG00000014776(Nol3);ENSMUSG00000017969(Ptgis);ENSMUSG00000019055(Plod1);ENSMUSG00000020048(Hsp90b1);ENSMUSG00000020826(Nos2);ENSMUSG00000021226(Acot2);ENSMUSG00000021253(Tgfb3);ENSMUSG00000021367(Edn1);ENSMUSG00000021822(Plau);ENSMUSG00000022051(Bnip3l);ENSMUSG000…
GO:0007018	microtubule-based movement	60	433	0.00622937971876544	0.131470600383166	ENSMUSG00000001018(Snapin);ENSMUSG00000002031(Ift46);ENSMUSG00000002345(Borcs8);ENSMUSG00000003779(Kif20a);ENSMUSG00000004187(Kifc2);ENSMUSG00000006464(Bbs1);ENSMUSG00000007987(Ift22);ENSMUSG00000009013(Dynll1);ENSMUSG00000009596(Taf7l);ENSMUSG00000012443(Kif11);ENSMUSG00000013921(Clip3);ENSMUSG00000018395(Kif3a);ENSMUSG00000018581(Dnah11);ENSMUSG00000019027(Dnah1);ENSMUSG00000020319(Wdpcp);ENSMU…
GO:0060348	bone development	37	242	0.00623497498882055	0.131470600383166	ENSMUSG00000004768(Rab23);ENSMUSG00000016918(Sulf1);ENSMUSG00000018593(Sparc);ENSMUSG00000019301(Hsd17b1);ENSMUSG00000020044(Timp3);ENSMUSG00000021188(Trip11);ENSMUSG00000021253(Tgfb3);ENSMUSG00000021390(Ogn);ENSMUSG00000021451(Sema4d);ENSMUSG00000021594(Srd5a1);ENSMUSG00000023070(Rgn);ENSMUSG00000023345(Poc1a);ENSMUSG00000024039(Cbs);ENSMUSG00000024529(Lox);ENSMUSG00000026697(Myoc);ENSMUSG000000…
GO:0031400	negative regulation of protein modification process	69	510	0.00624116432670576	0.131470600383166	ENSMUSG00000002985(Apoe);ENSMUSG00000006398(Cdc20);ENSMUSG00000008999(Bmp7);ENSMUSG00000020020(Usp44);ENSMUSG00000020038(Cry1);ENSMUSG00000020717(Pecam1);ENSMUSG00000020859(Spag9);ENSMUSG00000021108(Prkch);ENSMUSG00000021451(Sema4d);ENSMUSG00000021670(Hmgcr);ENSMUSG00000021958(Pinx1);ENSMUSG00000022099(Dmtn);ENSMUSG00000022419(Deptor);ENSMUSG00000022637(Cblb);ENSMUSG00000023070(Rgn);ENSMUSG000000…
GO:0043171	peptide catabolic process	8	29	0.00631005495872521	0.132634077281776	ENSMUSG00000004929(Thop1);ENSMUSG00000006345(Ggt1);ENSMUSG00000014852(Adamts13);ENSMUSG00000019278(Dpep1);ENSMUSG00000027313(Chac1);ENSMUSG00000027820(Mme);ENSMUSG00000039007(Cpq);ENSMUSG00000054999(Naaladl1)
GO:0008284	positive regulation of cell population proliferation	129	1041	0.0063807986167311	0.133831393881373	ENSMUSG00000000732(Icosl);ENSMUSG00000000791(Il12rb1);ENSMUSG00000001517(Foxm1);ENSMUSG00000002489(Tiam1);ENSMUSG00000003282(Plag1);ENSMUSG00000004231(Pax2);ENSMUSG00000004371(Il11);ENSMUSG00000004508(Gab2);ENSMUSG00000004791(Pgf);ENSMUSG00000004891(Nes);ENSMUSG00000005148(Klf5);ENSMUSG00000005465(Il27ra);ENSMUSG00000006398(Cdc20);ENSMUSG00000006763(Saal1);ENSMUSG00000007888(Crlf1);ENSMUSG0000001…
GO:0030656	regulation of vitamin metabolic process	6	18	0.00647507175841615	0.134636557419701	ENSMUSG00000006724(Cyp27b1);ENSMUSG00000025545(Clybl);ENSMUSG00000029275(Gfi1);ENSMUSG00000042821(Snai1);ENSMUSG00000056148(Rdh9);ENSMUSG00000089789(Rdh1)
GO:0034629	cellular protein-containing complex localization	6	18	0.00647507175841615	0.134636557419701	ENSMUSG00000024590(Lmnb1);ENSMUSG00000028063(Lmna);ENSMUSG00000028614(Ndc1);ENSMUSG00000043251(Exoc3l);ENSMUSG00000062075(Lmnb2);ENSMUSG00000073700(Klhl21)
GO:1901096	regulation of autophagosome maturation	6	18	0.00647507175841615	0.134636557419701	ENSMUSG00000030720(Cln3);ENSMUSG00000045730(Adrb2);ENSMUSG00000046879(Irgm1);ENSMUSG00000066621(Tecpr1);ENSMUSG00000069874(Irgm2);ENSMUSG00000078853(Igtp)
GO:0033085	negative regulation of T cell differentiation in thymus	5	13	0.00651623746135925	0.134636557419701	ENSMUSG00000027387(Zc3h8);ENSMUSG00000033767(Tmem131l);ENSMUSG00000034227(Foxj1);ENSMUSG00000036931(Nfkbid);ENSMUSG00000062312(Erbb2)
GO:0072540	T-helper 17 cell lineage commitment	5	13	0.00651623746135925	0.134636557419701	ENSMUSG00000001444(Tbx21);ENSMUSG00000025383(Il23a);ENSMUSG00000027947(Il6ra);ENSMUSG00000034266(Batf);ENSMUSG00000066755(Tnfsf18)
GO:1902337	regulation of apoptotic process involved in morphogenesis	5	13	0.00651623746135925	0.134636557419701	ENSMUSG00000008999(Bmp7);ENSMUSG00000022479(Vdr);ENSMUSG00000028599(Tnfrsf1b);ENSMUSG00000036986(Pml);ENSMUSG00000039239(Tgfb2)
GO:1904748	regulation of apoptotic process involved in development	5	13	0.00651623746135925	0.134636557419701	ENSMUSG00000008999(Bmp7);ENSMUSG00000022479(Vdr);ENSMUSG00000028599(Tnfrsf1b);ENSMUSG00000036986(Pml);ENSMUSG00000039239(Tgfb2)
GO:0042149	cellular response to glucose starvation	13	61	0.00663951448331204	0.136892410079497	ENSMUSG00000009772(Nuak2);ENSMUSG00000020407(Upp1);ENSMUSG00000024042(Sik1);ENSMUSG00000024423(Impact);ENSMUSG00000024521(Pmaip1);ENSMUSG00000026536(Ifi211);ENSMUSG00000026864(Hspa5);ENSMUSG00000030888(Rrp8);ENSMUSG00000037526(Atg14);ENSMUSG00000038332(Sesn1);ENSMUSG00000040010(Slc7a5);ENSMUSG00000046434(Hnrnpa1);ENSMUSG00000073489(Ifi204)
GO:0046890	regulation of lipid biosynthetic process	33	211	0.00671300512146726	0.138114391386798	ENSMUSG00000002108(Nr1h3);ENSMUSG00000002985(Apoe);ENSMUSG00000006724(Cyp27b1);ENSMUSG00000019577(Pdk4);ENSMUSG00000020538(Srebf1);ENSMUSG00000020889(Nr1d1);ENSMUSG00000021214(Akr1c18);ENSMUSG00000023000(Dhh);ENSMUSG00000023070(Rgn);ENSMUSG00000024030(Abcg1);ENSMUSG00000024042(Sik1);ENSMUSG00000024164(C3);ENSMUSG00000024610(Cd74);ENSMUSG00000024659(Anxa1);ENSMUSG00000025198(Erlin1);ENSMUSG0000002…
GO:0010799	regulation of peptidyl-threonine phosphorylation	11	48	0.0068831688751317	0.141315968174215	ENSMUSG00000008999(Bmp7);ENSMUSG00000022099(Dmtn);ENSMUSG00000025880(Smad7);ENSMUSG00000028017(Egf);ENSMUSG00000029410(Ppef2);ENSMUSG00000029556(Hnf1a);ENSMUSG00000030867(Plk1);ENSMUSG00000040435(Ppp1r15a);ENSMUSG00000046879(Irgm1);ENSMUSG00000069874(Irgm2);ENSMUSG00000078853(Igtp)
GO:0043410	positive regulation of MAPK cascade	70	521	0.00693768301658255	0.14213468306758	ENSMUSG00000002111(Spi1);ENSMUSG00000002985(Apoe);ENSMUSG00000004371(Il11);ENSMUSG00000017493(Igfbp4);ENSMUSG00000017652(Cd40);ENSMUSG00000018334(Ksr1);ENSMUSG00000018849(Wwc1);ENSMUSG00000018927(Ccl6);ENSMUSG00000019768(Esr1);ENSMUSG00000019997(Ccn2);ENSMUSG00000020715(Ern1);ENSMUSG00000020859(Spag9);ENSMUSG00000020901(Pik3r5);ENSMUSG00000021253(Tgfb3);ENSMUSG00000021367(Edn1);ENSMUSG00000021453…
GO:0071560	cellular response to transforming growth factor beta stimulus	39	260	0.00700370205465423	0.143185159268942	ENSMUSG00000001827(Folr1);ENSMUSG00000002111(Spi1);ENSMUSG00000004637(Wwox);ENSMUSG00000020263(Appl2);ENSMUSG00000021112(Pals1);ENSMUSG00000021214(Akr1c18);ENSMUSG00000021253(Tgfb3);ENSMUSG00000021367(Edn1);ENSMUSG00000023944(Hsp90ab1);ENSMUSG00000024529(Lox);ENSMUSG00000025856(Pdgfa);ENSMUSG00000025880(Smad7);ENSMUSG00000026383(Epb41l5);ENSMUSG00000026864(Hspa5);ENSMUSG00000027204(Fbn1);ENSMUSG0…
GO:0051656	establishment of organelle localization	59	427	0.00703844556679853	0.143578321641271	ENSMUSG00000001018(Snapin);ENSMUSG00000002043(Trappc6a);ENSMUSG00000002055(Spag5);ENSMUSG00000002345(Borcs8);ENSMUSG00000003062(Stard3nl);ENSMUSG00000015053(Gata2);ENSMUSG00000015090(Ptgds);ENSMUSG00000017716(Birc5);ENSMUSG00000020024(Cep83);ENSMUSG00000021188(Trip11);ENSMUSG00000021958(Pinx1);ENSMUSG00000022048(Dpysl2);ENSMUSG00000023919(Cenpq);ENSMUSG00000024388(Myo7b);ENSMUSG00000024590(Lmnb1)…
GO:0009913	epidermal cell differentiation	38	252	0.00706458596169442	0.143578321641271	ENSMUSG00000001510(Dlx3);ENSMUSG00000002799(Jag2);ENSMUSG00000003308(Keap1);ENSMUSG00000006724(Cyp27b1);ENSMUSG00000017724(Etv4);ENSMUSG00000020319(Wdpcp);ENSMUSG00000021108(Prkch);ENSMUSG00000022123(Scel);ENSMUSG00000022218(Tgm1);ENSMUSG00000022479(Vdr);ENSMUSG00000022528(Hes1);ENSMUSG00000024659(Anxa1);ENSMUSG00000026525(Opn3);ENSMUSG00000026638(Irf6);ENSMUSG00000027276(Jag1);ENSMUSG00000027401…
GO:0016125	sterol metabolic process	25	149	0.00706728840948691	0.143578321641271	ENSMUSG00000001467(Cyp51);ENSMUSG00000002985(Apoe);ENSMUSG00000020538(Srebf1);ENSMUSG00000021259(Cyp46a1);ENSMUSG00000021670(Hmgcr);ENSMUSG00000022351(Sqle);ENSMUSG00000024030(Abcg1);ENSMUSG00000025198(Erlin1);ENSMUSG00000026456(Cyb5r1);ENSMUSG00000026726(Cubn);ENSMUSG00000027875(Hmgcs2);ENSMUSG00000029556(Hnf1a);ENSMUSG00000031349(Nsdhl);ENSMUSG00000031604(Msmo1);ENSMUSG00000037936(Scarb1);ENSMU…
GO:0046483	heterocycle metabolic process	616	5664	0.00710914127697049	0.144127079208059	ENSMUSG00000000085(Scmh1);ENSMUSG00000000568(Hnrnpd);ENSMUSG00000000730(Dnmt3l);ENSMUSG00000000732(Icosl);ENSMUSG00000000838(Fmr1);ENSMUSG00000000938(Hoxa10);ENSMUSG00000001289(Pfdn5);ENSMUSG00000001383(Zmat2);ENSMUSG00000001444(Tbx21);ENSMUSG00000001510(Dlx3);ENSMUSG00000001517(Foxm1);ENSMUSG00000001520(Nrip2);ENSMUSG00000001604(Tcea3);ENSMUSG00000001755(Coasy);ENSMUSG00000001827(Folr1);ENSMUSG0…
GO:0033273	response to vitamin	19	104	0.00713760427843504	0.144402656558089	ENSMUSG00000001827(Folr1);ENSMUSG00000006724(Cyp27b1);ENSMUSG00000008999(Bmp7);ENSMUSG00000022479(Vdr);ENSMUSG00000024039(Cbs);ENSMUSG00000024987(Cyp26a1);ENSMUSG00000028766(Alpl);ENSMUSG00000031443(F7);ENSMUSG00000031451(Gas6);ENSMUSG00000034120(Srsf2);ENSMUSG00000035356(Nfkbiz);ENSMUSG00000035385(Ccl2);ENSMUSG00000040584(Abcb1a);ENSMUSG00000046402(Rbp1);ENSMUSG00000048677(Tpcn2);ENSMUSG00000053…
GO:0002685	regulation of leukocyte migration	36	236	0.00715752337893697	0.144504593623403	ENSMUSG00000002111(Spi1);ENSMUSG00000004791(Pgf);ENSMUSG00000005465(Il27ra);ENSMUSG00000020717(Pecam1);ENSMUSG00000021365(Nedd9);ENSMUSG00000021367(Edn1);ENSMUSG00000022221(Ripk3);ENSMUSG00000023235(Ccl25);ENSMUSG00000024610(Cd74);ENSMUSG00000024659(Anxa1);ENSMUSG00000025383(Il23a);ENSMUSG00000025473(Adam8);ENSMUSG00000026166(Ccl20);ENSMUSG00000028108(Ecm1);ENSMUSG00000028927(Padi2);ENSMUSG000000…
GO:0006633	fatty acid biosynthetic process	26	157	0.00724582000775948	0.14568148673986	ENSMUSG00000002108(Nr1h3);ENSMUSG00000015016(Acsf3);ENSMUSG00000015090(Ptgds);ENSMUSG00000015568(Lpl);ENSMUSG00000017969(Ptgis);ENSMUSG00000019577(Pdk4);ENSMUSG00000020538(Srebf1);ENSMUSG00000021367(Edn1);ENSMUSG00000023070(Rgn);ENSMUSG00000024610(Cd74);ENSMUSG00000024659(Anxa1);ENSMUSG00000024665(Fads2);ENSMUSG00000025198(Erlin1);ENSMUSG00000025202(Scd3);ENSMUSG00000026435(Slc45a3);ENSMUSG000000…
GO:0051592	response to calcium ion	26	157	0.00724582000775948	0.14568148673986	ENSMUSG00000000568(Hnrnpd);ENSMUSG00000019278(Dpep1);ENSMUSG00000021367(Edn1);ENSMUSG00000022099(Dmtn);ENSMUSG00000024008(Cpne5);ENSMUSG00000024743(Syt7);ENSMUSG00000026864(Hspa5);ENSMUSG00000027220(Syt13);ENSMUSG00000027296(Itpka);ENSMUSG00000027699(Ect2);ENSMUSG00000028785(Hpca);ENSMUSG00000029106(Add1);ENSMUSG00000030592(Ryr1);ENSMUSG00000030795(Fus);ENSMUSG00000034462(Pkd2);ENSMUSG00000038393…
GO:0001932	regulation of protein phosphorylation	138	1127	0.00733513680869177	0.147172548655384	ENSMUSG00000002985(Apoe);ENSMUSG00000004371(Il11);ENSMUSG00000004791(Pgf);ENSMUSG00000007888(Crlf1);ENSMUSG00000008999(Bmp7);ENSMUSG00000011751(Sptbn4);ENSMUSG00000013921(Clip3);ENSMUSG00000017009(Sdc4);ENSMUSG00000017652(Cd40);ENSMUSG00000017716(Birc5);ENSMUSG00000018334(Ksr1);ENSMUSG00000018381(Abi3);ENSMUSG00000018916(Csf2);ENSMUSG00000019997(Ccn2);ENSMUSG00000020413(Hus1);ENSMUSG00000020715(E…
GO:0002888	positive regulation of myeloid leukocyte mediated immunity	7	24	0.00752923363351439	0.149828663555447	ENSMUSG00000002111(Spi1);ENSMUSG00000020075(Ddx21);ENSMUSG00000024164(C3);ENSMUSG00000029380(Cxcl1);ENSMUSG00000037523(Mavs);ENSMUSG00000052212(Cd177);ENSMUSG00000056529(Ptafr)
GO:0044321	response to leptin	7	24	0.00752923363351439	0.149828663555447	ENSMUSG00000020889(Nr1d1);ENSMUSG00000021367(Edn1);ENSMUSG00000027070(Lrp2);ENSMUSG00000027274(Mkks);ENSMUSG00000027715(Ccna2);ENSMUSG00000057722(Lepr);ENSMUSG00000070348(Ccnd1)
GO:0045063	T-helper 1 cell differentiation	7	24	0.00752923363351439	0.149828663555447	ENSMUSG00000001444(Tbx21);ENSMUSG00000002983(Relb);ENSMUSG00000024659(Anxa1);ENSMUSG00000035356(Nfkbiz);ENSMUSG00000035413(Tmem98);ENSMUSG00000037944(Ccr7);ENSMUSG00000051457(Spn)
GO:0060333	interferon-gamma-mediated signaling pathway	7	24	0.00752923363351439	0.149828663555447	ENSMUSG00000022906(Parp9);ENSMUSG00000026104(Stat1);ENSMUSG00000026946(Nmi);ENSMUSG00000046879(Irgm1);ENSMUSG00000069874(Irgm2);ENSMUSG00000074151(Nlrc5);ENSMUSG00000078853(Igtp)
GO:0010941	regulation of cell death	210	1790	0.00759247620133278	0.150778193028921	ENSMUSG00000002985(Apoe);ENSMUSG00000003541(Ier3);ENSMUSG00000003604(Aven);ENSMUSG00000004231(Pax2);ENSMUSG00000004267(Eno2);ENSMUSG00000004637(Wwox);ENSMUSG00000004891(Nes);ENSMUSG00000005465(Il27ra);ENSMUSG00000007872(Id3);ENSMUSG00000007888(Crlf1);ENSMUSG00000008999(Bmp7);ENSMUSG00000009772(Nuak2);ENSMUSG00000013698(Pea15a);ENSMUSG00000013921(Clip3);ENSMUSG00000014776(Nol3);ENSMUSG00000015053(…
GO:0035904	aorta development	13	62	0.0076480438918853	0.151571743334894	ENSMUSG00000020289(Nprl3);ENSMUSG00000022528(Hes1);ENSMUSG00000024529(Lox);ENSMUSG00000027070(Lrp2);ENSMUSG00000027276(Jag1);ENSMUSG00000034462(Pkd2);ENSMUSG00000036867(Smad6);ENSMUSG00000037868(Egr2);ENSMUSG00000038151(Prdm1);ENSMUSG00000039191(Rbpj);ENSMUSG00000039239(Tgfb2);ENSMUSG00000041235(Chd7);ENSMUSG00000110195(Pde2a)
GO:0045622	regulation of T-helper cell differentiation	9	36	0.00775246588693998	0.153045148393924	ENSMUSG00000001444(Tbx21);ENSMUSG00000024659(Anxa1);ENSMUSG00000025383(Il23a);ENSMUSG00000025880(Smad7);ENSMUSG00000028042(Zbtb7b);ENSMUSG00000035356(Nfkbiz);ENSMUSG00000036931(Nfkbid);ENSMUSG00000037944(Ccr7);ENSMUSG00000066755(Tnfsf18)
GO:0044282	small molecule catabolic process	55	395	0.00775390927914847	0.153045148393924	ENSMUSG00000001670(Tat);ENSMUSG00000002985(Apoe);ENSMUSG00000004267(Eno2);ENSMUSG00000006724(Cyp27b1);ENSMUSG00000007783(Cpt1c);ENSMUSG00000009614(Sardh);ENSMUSG00000015016(Acsf3);ENSMUSG00000019278(Dpep1);ENSMUSG00000020407(Upp1);ENSMUSG00000020826(Nos2);ENSMUSG00000020840(Blmh);ENSMUSG00000021125(Arg2);ENSMUSG00000021214(Akr1c18);ENSMUSG00000021226(Acot2);ENSMUSG00000021259(Cyp46a1);ENSMUSG0000…
GO:1901569	fatty acid derivative catabolic process	8	30	0.00786259712744931	0.154875620090589	ENSMUSG00000019278(Dpep1);ENSMUSG00000024055(Cyp4f13);ENSMUSG00000024869(Gm49405);ENSMUSG00000031378(Abcd1);ENSMUSG00000034875(Nudt19);ENSMUSG00000066071(Cyp4a12a);ENSMUSG00000078597(Cyp4a12b);ENSMUSG00000090700(Cyp4f40)
GO:0000226	microtubule cytoskeleton organization	85	655	0.00791785654000532	0.155648390404841	ENSMUSG00000001473(Tubb6);ENSMUSG00000001525(Tubb5);ENSMUSG00000002031(Ift46);ENSMUSG00000002055(Spag5);ENSMUSG00000003779(Kif20a);ENSMUSG00000006398(Cdc20);ENSMUSG00000006464(Bbs1);ENSMUSG00000012443(Kif11);ENSMUSG00000013921(Clip3);ENSMUSG00000017716(Birc5);ENSMUSG00000018395(Kif3a);ENSMUSG00000019027(Dnah1);ENSMUSG00000019971(Cep290);ENSMUSG00000020181(Nav3);ENSMUSG00000021068(Nin);ENSMUSG0000…
GO:0006720	isoprenoid metabolic process	21	120	0.00800602424708237	0.157063639320034	ENSMUSG00000004885(Crabp2);ENSMUSG00000021594(Srd5a1);ENSMUSG00000021670(Hmgcr);ENSMUSG00000022210(Dhrs4);ENSMUSG00000024987(Cyp26a1);ENSMUSG00000025509(Pnpla2);ENSMUSG00000026784(Pdss1);ENSMUSG00000027875(Hmgcs2);ENSMUSG00000028125(Abca4);ENSMUSG00000031220(Awat2);ENSMUSG00000032123(Dpagt1);ENSMUSG00000041939(Mvk);ENSMUSG00000046402(Rbp1);ENSMUSG00000052131(Akr1b7);ENSMUSG00000056148(Rdh9);ENSMU…
GO:0002753	cytoplasmic pattern recognition receptor signaling pathway	11	49	0.00808965034865237	0.157780473179447	ENSMUSG00000017830(Dhx58);ENSMUSG00000026896(Ifih1);ENSMUSG00000032661(Oas3);ENSMUSG00000033107(Rnf125);ENSMUSG00000037523(Mavs);ENSMUSG00000037921(Ddx60);ENSMUSG00000041827(Oasl1);ENSMUSG00000044350(Lacc1);ENSMUSG00000046879(Irgm1);ENSMUSG00000069874(Irgm2);ENSMUSG00000078853(Igtp)
GO:0090207	regulation of triglyceride metabolic process	11	49	0.00808965034865237	0.157780473179447	ENSMUSG00000002108(Nr1h3);ENSMUSG00000002985(Apoe);ENSMUSG00000019768(Esr1);ENSMUSG00000020538(Srebf1);ENSMUSG00000023070(Rgn);ENSMUSG00000024042(Sik1);ENSMUSG00000024164(C3);ENSMUSG00000025509(Pnpla2);ENSMUSG00000037526(Atg14);ENSMUSG00000037936(Scarb1);ENSMUSG00000047638(Nr1h4)
GO:0022411	cellular component disassembly	61	447	0.00809130631689469	0.157780473179447	ENSMUSG00000001018(Snapin);ENSMUSG00000004891(Nes);ENSMUSG00000011751(Sptbn4);ENSMUSG00000015766(Eps8);ENSMUSG00000019774(Mtrf1l);ENSMUSG00000019942(Cdk1);ENSMUSG00000020120(Plek);ENSMUSG00000020181(Nav3);ENSMUSG00000020538(Srebf1);ENSMUSG00000021061(Sptb);ENSMUSG00000021253(Tgfb3);ENSMUSG00000021365(Nedd9);ENSMUSG00000022051(Bnip3l);ENSMUSG00000022099(Dmtn);ENSMUSG00000023009(Nckap5l);ENSMUSG000…
GO:0045859	regulation of protein kinase activity	80	612	0.00819627286152235	0.159507025567622	ENSMUSG00000002985(Apoe);ENSMUSG00000008999(Bmp7);ENSMUSG00000017009(Sdc4);ENSMUSG00000017652(Cd40);ENSMUSG00000018334(Ksr1);ENSMUSG00000018381(Abi3);ENSMUSG00000020715(Ern1);ENSMUSG00000020901(Pik3r5);ENSMUSG00000021108(Prkch);ENSMUSG00000021365(Nedd9);ENSMUSG00000021367(Edn1);ENSMUSG00000021670(Hmgcr);ENSMUSG00000022221(Ripk3);ENSMUSG00000022419(Deptor);ENSMUSG00000022637(Cblb);ENSMUSG000000230…
GO:0071356	cellular response to tumor necrosis factor	32	206	0.00829093592886661	0.159549544893082	ENSMUSG00000014776(Nol3);ENSMUSG00000014852(Adamts13);ENSMUSG00000017652(Cd40);ENSMUSG00000018927(Ccl6);ENSMUSG00000020889(Nr1d1);ENSMUSG00000021367(Edn1);ENSMUSG00000022528(Hes1);ENSMUSG00000023235(Ccl25);ENSMUSG00000026104(Stat1);ENSMUSG00000026166(Ccl20);ENSMUSG00000026313(Hdac4);ENSMUSG00000028268(Gbp3);ENSMUSG00000028599(Tnfrsf1b);ENSMUSG00000030890(Ilk);ENSMUSG00000031451(Gas6);ENSMUSG00000…
GO:0007127	meiosis I	22	128	0.00835210193649375	0.159549544893082	ENSMUSG00000000730(Dnmt3l);ENSMUSG00000017716(Birc5);ENSMUSG00000020415(Pttg1);ENSMUSG00000021098(4930447C04Rik);ENSMUSG00000023940(Sgo1);ENSMUSG00000024906(Mus81);ENSMUSG00000025586(Cpeb1);ENSMUSG00000027496(Aurka);ENSMUSG00000027855(Sycp1);ENSMUSG00000028614(Ndc1);ENSMUSG00000028702(Rad54l);ENSMUSG00000030867(Plk1);ENSMUSG00000032218(Ccnb2);ENSMUSG00000033644(Piwil2);ENSMUSG00000039055(Eme1);EN…
GO:0006702	androgen biosynthetic process	4	9	0.00839561501805837	0.159549544893082	ENSMUSG00000021594(Srd5a1);ENSMUSG00000031844(Hsd17b2);ENSMUSG00000037936(Scarb1);ENSMUSG00000063730(Hsd3b2)
GO:0006707	cholesterol catabolic process	4	9	0.00839561501805837	0.159549544893082	ENSMUSG00000002985(Apoe);ENSMUSG00000021259(Cyp46a1);ENSMUSG00000037936(Scarb1);ENSMUSG00000042289(Hsd3b7)
GO:0014877	response to muscle inactivity involved in regulation of muscle adaptation	4	9	0.00839561501805837	0.159549544893082	ENSMUSG00000001508(Sgca);ENSMUSG00000007122(Casq1);ENSMUSG00000022358(Fbxo32);ENSMUSG00000026313(Hdac4)
GO:0014894	response to denervation involved in regulation of muscle adaptation	4	9	0.00839561501805837	0.159549544893082	ENSMUSG00000001508(Sgca);ENSMUSG00000007122(Casq1);ENSMUSG00000022358(Fbxo32);ENSMUSG00000026313(Hdac4)
GO:0016127	sterol catabolic process	4	9	0.00839561501805837	0.159549544893082	ENSMUSG00000002985(Apoe);ENSMUSG00000021259(Cyp46a1);ENSMUSG00000037936(Scarb1);ENSMUSG00000042289(Hsd3b7)
GO:0032571	response to vitamin K	4	9	0.00839561501805837	0.159549544893082	ENSMUSG00000031443(F7);ENSMUSG00000031451(Gas6);ENSMUSG00000074486(Bglap2);ENSMUSG00000074489(Bglap3)
GO:0099641	anterograde axonal protein transport	4	9	0.00839561501805837	0.159549544893082	ENSMUSG00000024163(Mapk8ip3);ENSMUSG00000024511(Rab27b);ENSMUSG00000052572(Dlg2);ENSMUSG00000074657(Kif5a)
GO:1901098	positive regulation of autophagosome maturation	4	9	0.00839561501805837	0.159549544893082	ENSMUSG00000045730(Adrb2);ENSMUSG00000046879(Irgm1);ENSMUSG00000069874(Irgm2);ENSMUSG00000078853(Igtp)
GO:1905383	protein localization to presynapse	4	9	0.00839561501805837	0.159549544893082	ENSMUSG00000024163(Mapk8ip3);ENSMUSG00000024511(Rab27b);ENSMUSG00000052572(Dlg2);ENSMUSG00000074657(Kif5a)
GO:1990705	cholangiocyte proliferation	4	9	0.00839561501805837	0.159549544893082	ENSMUSG00000024395(Lims2);ENSMUSG00000031004(Mki67);ENSMUSG00000043760(Pkhd1);ENSMUSG00000064272(Gpbar1)
GO:0033047	regulation of mitotic sister chromatid segregation	12	56	0.00853466106913432	0.160290243236227	ENSMUSG00000006398(Cdc20);ENSMUSG00000017716(Birc5);ENSMUSG00000020020(Usp44);ENSMUSG00000020415(Pttg1);ENSMUSG00000026683(Nuf2);ENSMUSG00000028873(Cdca8);ENSMUSG00000030867(Plk1);ENSMUSG00000038379(Ttk);ENSMUSG00000039630(Hnrnpu);ENSMUSG00000041431(Ccnb1);ENSMUSG00000051235(Gen1);ENSMUSG00000074476(Spc24)
GO:0045604	regulation of epidermal cell differentiation	12	56	0.00853466106913432	0.160290243236227	ENSMUSG00000003308(Keap1);ENSMUSG00000006724(Cyp27b1);ENSMUSG00000017724(Etv4);ENSMUSG00000021108(Prkch);ENSMUSG00000022479(Vdr);ENSMUSG00000022528(Hes1);ENSMUSG00000028654(Mycl);ENSMUSG00000039239(Tgfb2);ENSMUSG00000040728(Esrp1);ENSMUSG00000042622(Maff);ENSMUSG00000046186(Cd109);ENSMUSG00000047821(Trim16)
GO:0006935	chemotaxis	81	622	0.00860209913198751	0.160290243236227	ENSMUSG00000001741(Il16);ENSMUSG00000002111(Spi1);ENSMUSG00000004791(Pgf);ENSMUSG00000008999(Bmp7);ENSMUSG00000017724(Etv4);ENSMUSG00000018920(Cxcl16);ENSMUSG00000018927(Ccl6);ENSMUSG00000019278(Dpep1);ENSMUSG00000020067(Mypn);ENSMUSG00000020598(Nrcam);ENSMUSG00000021365(Nedd9);ENSMUSG00000021367(Edn1);ENSMUSG00000021451(Sema4d);ENSMUSG00000022048(Dpysl2);ENSMUSG00000022865(Cxadr);ENSMUSG00000023…
GO:0002309	T cell proliferation involved in immune response	3	5	0.0086161576531058	0.160290243236227	ENSMUSG00000026177(Slc11a1);ENSMUSG00000066755(Tnfsf18);ENSMUSG00000072620(Slfn2)
GO:0010957	negative regulation of vitamin D biosynthetic process	3	5	0.0086161576531058	0.160290243236227	ENSMUSG00000006724(Cyp27b1);ENSMUSG00000029275(Gfi1);ENSMUSG00000042821(Snai1)
GO:0030951	establishment or maintenance of microtubule cytoskeleton polarity	3	5	0.0086161576531058	0.160290243236227	ENSMUSG00000028063(Lmna);ENSMUSG00000028678(Kif2c);ENSMUSG00000044433(Camsap3)
GO:0031179	peptide modification	3	5	0.0086161576531058	0.160290243236227	ENSMUSG00000006345(Ggt1);ENSMUSG00000026335(Pam);ENSMUSG00000062190(Lancl2)
GO:0035905	ascending aorta development	3	5	0.0086161576531058	0.160290243236227	ENSMUSG00000022528(Hes1);ENSMUSG00000024529(Lox);ENSMUSG00000039239(Tgfb2)
GO:0046864	isoprenoid transport	3	5	0.0086161576531058	0.160290243236227	ENSMUSG00000032327(Stra6);ENSMUSG00000037936(Scarb1);ENSMUSG00000040584(Abcb1a)
GO:0046865	terpenoid transport	3	5	0.0086161576531058	0.160290243236227	ENSMUSG00000032327(Stra6);ENSMUSG00000037936(Scarb1);ENSMUSG00000040584(Abcb1a)
GO:2000321	positive regulation of T-helper 17 cell differentiation	3	5	0.0086161576531058	0.160290243236227	ENSMUSG00000025383(Il23a);ENSMUSG00000035356(Nfkbiz);ENSMUSG00000036931(Nfkbid)
GO:0003177	pulmonary valve development	6	19	0.00867283564759605	0.160728830102682	ENSMUSG00000027276(Jag1);ENSMUSG00000028599(Tnfrsf1b);ENSMUSG00000032327(Stra6);ENSMUSG00000036867(Smad6);ENSMUSG00000039191(Rbpj);ENSMUSG00000039239(Tgfb2)
GO:0051315	attachment of mitotic spindle microtubules to kinetochore	6	19	0.00867283564759605	0.160728830102682	ENSMUSG00000017716(Birc5);ENSMUSG00000026683(Nuf2);ENSMUSG00000028678(Kif2c);ENSMUSG00000028873(Cdca8);ENSMUSG00000039630(Hnrnpu);ENSMUSG00000045328(Cenpe)
GO:0051591	response to cAMP	19	106	0.00876293206959971	0.161671289849831	ENSMUSG00000006724(Cyp27b1);ENSMUSG00000016458(Wt1);ENSMUSG00000020538(Srebf1);ENSMUSG00000021594(Srd5a1);ENSMUSG00000022099(Dmtn);ENSMUSG00000025355(Mmp19);ENSMUSG00000026185(Igfbp5);ENSMUSG00000026864(Hspa5);ENSMUSG00000027875(Hmgcs2);ENSMUSG00000030287(Itpr2);ENSMUSG00000034462(Pkd2);ENSMUSG00000035960(Apex1);ENSMUSG00000037428(Vgf);ENSMUSG00000039639(Kcne1);ENSMUSG00000041237(Pklr);ENSMUSG000…
GO:0060840	artery development	19	106	0.00876293206959971	0.161671289849831	ENSMUSG00000001827(Folr1);ENSMUSG00000002985(Apoe);ENSMUSG00000020289(Nprl3);ENSMUSG00000021367(Edn1);ENSMUSG00000022528(Hes1);ENSMUSG00000024529(Lox);ENSMUSG00000025408(Ddit3);ENSMUSG00000025880(Smad7);ENSMUSG00000027070(Lrp2);ENSMUSG00000027276(Jag1);ENSMUSG00000032327(Stra6);ENSMUSG00000034462(Pkd2);ENSMUSG00000036867(Smad6);ENSMUSG00000037868(Egr2);ENSMUSG00000038151(Prdm1);ENSMUSG00000039191…
GO:0030042	actin filament depolymerization	13	63	0.00877363502737732	0.161671289849831	ENSMUSG00000011751(Sptbn4);ENSMUSG00000015766(Eps8);ENSMUSG00000020120(Plek);ENSMUSG00000021061(Sptb);ENSMUSG00000022099(Dmtn);ENSMUSG00000023013(Aqp2);ENSMUSG00000024236(Svil);ENSMUSG00000025432(Avil);ENSMUSG00000026532(Spta1);ENSMUSG00000029106(Add1);ENSMUSG00000038775(Vill);ENSMUSG00000048096(Lmod1);ENSMUSG00000057738(Sptan1)
GO:0090407	organophosphate biosynthetic process	74	562	0.0090475837333503	0.166403571277585	ENSMUSG00000000276(Dgke);ENSMUSG00000001755(Coasy);ENSMUSG00000002550(Uck1);ENSMUSG00000011148(Adssl1);ENSMUSG00000014245(Pigl);ENSMUSG00000019577(Pdk4);ENSMUSG00000020120(Plek);ENSMUSG00000020333(Acsl6);ENSMUSG00000020407(Upp1);ENSMUSG00000020638(Cmpk2);ENSMUSG00000020649(Rrm2);ENSMUSG00000020654(Adcy3);ENSMUSG00000020826(Nos2);ENSMUSG00000021069(Pygl);ENSMUSG00000021120(Pigh);ENSMUSG00000021703…
GO:0031348	negative regulation of defense response	38	256	0.00908904434807802	0.16685011278674	ENSMUSG00000002108(Nr1h3);ENSMUSG00000002985(Apoe);ENSMUSG00000003541(Ier3);ENSMUSG00000017830(Dhx58);ENSMUSG00000017969(Ptgis);ENSMUSG00000020889(Nr1d1);ENSMUSG00000021125(Arg2);ENSMUSG00000022160(Mettl3);ENSMUSG00000023224(Serping1);ENSMUSG00000023336(Wfdc1);ENSMUSG00000026536(Ifi211);ENSMUSG00000026946(Nmi);ENSMUSG00000027639(Samhd1);ENSMUSG00000027951(Adar);ENSMUSG00000028599(Tnfrsf1b);ENSMUS…
GO:0051304	chromosome separation	22	129	0.0091418489736302	0.167333704489668	ENSMUSG00000001403(Ube2c);ENSMUSG00000006398(Cdc20);ENSMUSG00000015880(Ncapg);ENSMUSG00000017716(Birc5);ENSMUSG00000020020(Usp44);ENSMUSG00000020415(Pttg1);ENSMUSG00000023018(Smarcd1);ENSMUSG00000024906(Mus81);ENSMUSG00000026683(Nuf2);ENSMUSG00000028873(Cdca8);ENSMUSG00000030584(Dpf1);ENSMUSG00000030867(Plk1);ENSMUSG00000038379(Ttk);ENSMUSG00000039055(Eme1);ENSMUSG00000039738(Slx4);ENSMUSG0000004…
GO:0009887	animal organ morphogenesis	131	1071	0.0091498503845138	0.167333704489668	ENSMUSG00000001510(Dlx3);ENSMUSG00000001827(Folr1);ENSMUSG00000002100(Mybpc3);ENSMUSG00000002799(Jag2);ENSMUSG00000003282(Plag1);ENSMUSG00000004231(Pax2);ENSMUSG00000004637(Wwox);ENSMUSG00000004768(Rab23);ENSMUSG00000004791(Pgf);ENSMUSG00000006464(Bbs1);ENSMUSG00000006724(Cyp27b1);ENSMUSG00000007872(Id3);ENSMUSG00000008318(Relt);ENSMUSG00000008999(Bmp7);ENSMUSG00000013936(Myl2);ENSMUSG00000015053…
GO:1902106	negative regulation of leukocyte differentiation	20	114	0.0092417712900693	0.168041043763625	ENSMUSG00000001444(Tbx21);ENSMUSG00000015053(Gata2);ENSMUSG00000020325(Fstl3);ENSMUSG00000020644(Id2);ENSMUSG00000024610(Cd74);ENSMUSG00000024659(Anxa1);ENSMUSG00000025880(Smad7);ENSMUSG00000027204(Fbn1);ENSMUSG00000027387(Zc3h8);ENSMUSG00000028042(Zbtb7b);ENSMUSG00000033767(Tmem131l);ENSMUSG00000034227(Foxj1);ENSMUSG00000036931(Nfkbid);ENSMUSG00000037601(Nme1);ENSMUSG00000037940(Inpp4b);ENSMUSG0…
GO:1902749	regulation of cell cycle G2/M phase transition	20	114	0.0092417712900693	0.168041043763625	ENSMUSG00000003541(Ier3);ENSMUSG00000003604(Aven);ENSMUSG00000019942(Cdk1);ENSMUSG00000020413(Hus1);ENSMUSG00000021298(Gpr132);ENSMUSG00000021958(Pinx1);ENSMUSG00000024590(Lmnb1);ENSMUSG00000026605(Cenpf);ENSMUSG00000029022(Miip);ENSMUSG00000030867(Plk1);ENSMUSG00000031913(Vps4a);ENSMUSG00000033102(Cdc14b);ENSMUSG00000033713(Foxn3);ENSMUSG00000038539(Atf5);ENSMUSG00000041431(Ccnb1);ENSMUSG0000004…
GO:0045055	regulated exocytosis	36	240	0.00928610159220436	0.168041043763625	ENSMUSG00000001018(Snapin);ENSMUSG00000002111(Spi1);ENSMUSG00000007207(Stx1a);ENSMUSG00000015053(Gata2);ENSMUSG00000015090(Ptgds);ENSMUSG00000017978(Cadps2);ENSMUSG00000020120(Plek);ENSMUSG00000020866(Cacna1g);ENSMUSG00000020883(Fbxl20);ENSMUSG00000022099(Dmtn);ENSMUSG00000022416(Cacna1i);ENSMUSG00000023032(Slc4a8);ENSMUSG00000024680(Ms4a2);ENSMUSG00000024743(Syt7);ENSMUSG00000027220(Syt13);ENSMU…
GO:0002468	dendritic cell antigen processing and presentation	5	14	0.00930965724897848	0.168041043763625	ENSMUSG00000018774(Cd68);ENSMUSG00000024610(Cd74);ENSMUSG00000026177(Slc11a1);ENSMUSG00000037944(Ccr7);ENSMUSG00000040152(Thbs1)
GO:0007096	regulation of exit from mitosis	5	14	0.00930965724897848	0.168041043763625	ENSMUSG00000001403(Ube2c);ENSMUSG00000017716(Birc5);ENSMUSG00000033102(Cdc14b);ENSMUSG00000033502(Cdc14a);ENSMUSG00000037664(Cdkn1c)
GO:0010744	positive regulation of macrophage derived foam cell differentiation	5	14	0.00930965724897848	0.168041043763625	ENSMUSG00000015568(Lpl);ENSMUSG00000018916(Csf2);ENSMUSG00000021108(Prkch);ENSMUSG00000031980(Agt);ENSMUSG00000034579(Pla2g3)
GO:0099004	calmodulin dependent kinase signaling pathway	5	14	0.00930965724897848	0.168041043763625	ENSMUSG00000046879(Irgm1);ENSMUSG00000069874(Irgm2);ENSMUSG00000074652(Myh7b);ENSMUSG00000078853(Igtp);ENSMUSG00000090223(Pcp4)
GO:0048667	cell morphogenesis involved in neuron differentiation	82	633	0.00936779364137716	0.168448555292527	ENSMUSG00000002985(Apoe);ENSMUSG00000004885(Crabp2);ENSMUSG00000006464(Bbs1);ENSMUSG00000008999(Bmp7);ENSMUSG00000011751(Sptbn4);ENSMUSG00000017167(Cntnap1);ENSMUSG00000017724(Etv4);ENSMUSG00000017929(B4galt5);ENSMUSG00000018381(Abi3);ENSMUSG00000018865(Sult4a1);ENSMUSG00000020067(Mypn);ENSMUSG00000020319(Wdpcp);ENSMUSG00000020389(Cdkl3);ENSMUSG00000020476(Dbnl);ENSMUSG00000020598(Nrcam);ENSMUSG0…
GO:0006887	exocytosis	51	365	0.00942093573037716	0.168448555292527	ENSMUSG00000001018(Snapin);ENSMUSG00000002111(Spi1);ENSMUSG00000007207(Stx1a);ENSMUSG00000015053(Gata2);ENSMUSG00000015090(Ptgds);ENSMUSG00000017009(Sdc4);ENSMUSG00000017978(Cadps2);ENSMUSG00000019124(Scrn1);ENSMUSG00000020120(Plek);ENSMUSG00000020866(Cacna1g);ENSMUSG00000020883(Fbxl20);ENSMUSG00000022099(Dmtn);ENSMUSG00000022159(Rab2b);ENSMUSG00000022416(Cacna1i);ENSMUSG00000023032(Slc4a8);ENSMU…
GO:0009889	regulation of biosynthetic process	465	4221	0.00942678886663277	0.168448555292527	ENSMUSG00000000085(Scmh1);ENSMUSG00000000568(Hnrnpd);ENSMUSG00000000730(Dnmt3l);ENSMUSG00000000838(Fmr1);ENSMUSG00000000938(Hoxa10);ENSMUSG00000001289(Pfdn5);ENSMUSG00000001444(Tbx21);ENSMUSG00000001510(Dlx3);ENSMUSG00000001517(Foxm1);ENSMUSG00000001520(Nrip2);ENSMUSG00000001983(Taco1);ENSMUSG00000002028(Kmt2a);ENSMUSG00000002108(Nr1h3);ENSMUSG00000002111(Spi1);ENSMUSG00000002325(Irf9);ENSMUSG000…
GO:0030835	negative regulation of actin filament depolymerization	11	50	0.00945393897617866	0.168448555292527	ENSMUSG00000011751(Sptbn4);ENSMUSG00000015766(Eps8);ENSMUSG00000021061(Sptb);ENSMUSG00000022099(Dmtn);ENSMUSG00000024236(Svil);ENSMUSG00000025432(Avil);ENSMUSG00000026532(Spta1);ENSMUSG00000029106(Add1);ENSMUSG00000038775(Vill);ENSMUSG00000048096(Lmod1);ENSMUSG00000057738(Sptan1)
GO:0046456	icosanoid biosynthetic process	11	50	0.00945393897617866	0.168448555292527	ENSMUSG00000015090(Ptgds);ENSMUSG00000017969(Ptgis);ENSMUSG00000021367(Edn1);ENSMUSG00000024610(Cd74);ENSMUSG00000024659(Anxa1);ENSMUSG00000025197(Cyp2c23);ENSMUSG00000026688(Mgst3);ENSMUSG00000029919(Hpgds);ENSMUSG00000034579(Pla2g3);ENSMUSG00000066071(Cyp4a12a);ENSMUSG00000078597(Cyp4a12b)
GO:0000904	cell morphogenesis involved in differentiation	100	793	0.00949762535850567	0.168448555292527	ENSMUSG00000001281(Itgb7);ENSMUSG00000002111(Spi1);ENSMUSG00000002985(Apoe);ENSMUSG00000004885(Crabp2);ENSMUSG00000006464(Bbs1);ENSMUSG00000008999(Bmp7);ENSMUSG00000011751(Sptbn4);ENSMUSG00000017167(Cntnap1);ENSMUSG00000017724(Etv4);ENSMUSG00000017929(B4galt5);ENSMUSG00000018381(Abi3);ENSMUSG00000018865(Sult4a1);ENSMUSG00000020019(Ntn4);ENSMUSG00000020067(Mypn);ENSMUSG00000020319(Wdpcp);ENSMUSG00…
GO:0006575	cellular modified amino acid metabolic process	29	184	0.00950725301773725	0.168448555292527	ENSMUSG00000001827(Folr1);ENSMUSG00000006345(Ggt1);ENSMUSG00000007783(Cpt1c);ENSMUSG00000008540(Mgst1);ENSMUSG00000009093(Gstt4);ENSMUSG00000009614(Sardh);ENSMUSG00000015970(Chdh);ENSMUSG00000017707(Serinc3);ENSMUSG00000018339(Gpx3);ENSMUSG00000019278(Dpep1);ENSMUSG00000020150(Gamt);ENSMUSG00000021703(Serinc5);ENSMUSG00000025068(Gsto1);ENSMUSG00000025069(Gsto2);ENSMUSG00000025176(Hoga1);ENSMUSG00…
GO:0071559	response to transforming growth factor beta	39	265	0.0095358348257991	0.168448555292527	ENSMUSG00000001827(Folr1);ENSMUSG00000002111(Spi1);ENSMUSG00000004637(Wwox);ENSMUSG00000020263(Appl2);ENSMUSG00000021112(Pals1);ENSMUSG00000021214(Akr1c18);ENSMUSG00000021253(Tgfb3);ENSMUSG00000021367(Edn1);ENSMUSG00000023944(Hsp90ab1);ENSMUSG00000024529(Lox);ENSMUSG00000025856(Pdgfa);ENSMUSG00000025880(Smad7);ENSMUSG00000026383(Epb41l5);ENSMUSG00000026864(Hspa5);ENSMUSG00000027204(Fbn1);ENSMUSG0…
GO:0033674	positive regulation of kinase activity	60	442	0.00954626880945493	0.168448555292527	ENSMUSG00000005640(Insrr);ENSMUSG00000017009(Sdc4);ENSMUSG00000017652(Cd40);ENSMUSG00000018381(Abi3);ENSMUSG00000020715(Ern1);ENSMUSG00000020901(Pik3r5);ENSMUSG00000021365(Nedd9);ENSMUSG00000021367(Edn1);ENSMUSG00000022221(Ripk3);ENSMUSG00000023944(Hsp90ab1);ENSMUSG00000024163(Mapk8ip3);ENSMUSG00000024610(Cd74);ENSMUSG00000025383(Il23a);ENSMUSG00000025473(Adam8);ENSMUSG00000025856(Pdgfa);ENSMUSG0…
GO:0060065	uterus development	7	25	0.00956893503763458	0.168448555292527	ENSMUSG00000000938(Hoxa10);ENSMUSG00000019768(Esr1);ENSMUSG00000030093(Wnt7a);ENSMUSG00000032327(Stra6);ENSMUSG00000037664(Cdkn1c);ENSMUSG00000039239(Tgfb2);ENSMUSG00000042207(Kdm5b)
GO:0000902	cell morphogenesis	134	1100	0.00962656443254698	0.168448555292527	ENSMUSG00000001281(Itgb7);ENSMUSG00000002111(Spi1);ENSMUSG00000002985(Apoe);ENSMUSG00000004885(Crabp2);ENSMUSG00000004891(Nes);ENSMUSG00000006464(Bbs1);ENSMUSG00000008999(Bmp7);ENSMUSG00000011751(Sptbn4);ENSMUSG00000015766(Eps8);ENSMUSG00000017167(Cntnap1);ENSMUSG00000017724(Etv4);ENSMUSG00000017929(B4galt5);ENSMUSG00000018381(Abi3);ENSMUSG00000018395(Kif3a);ENSMUSG00000018593(Sparc);ENSMUSG00000…
GO:0045860	positive regulation of protein kinase activity	52	374	0.00967649437940439	0.168448555292527	ENSMUSG00000017009(Sdc4);ENSMUSG00000017652(Cd40);ENSMUSG00000018381(Abi3);ENSMUSG00000020715(Ern1);ENSMUSG00000020901(Pik3r5);ENSMUSG00000021365(Nedd9);ENSMUSG00000021367(Edn1);ENSMUSG00000022221(Ripk3);ENSMUSG00000023944(Hsp90ab1);ENSMUSG00000024163(Mapk8ip3);ENSMUSG00000025383(Il23a);ENSMUSG00000025473(Adam8);ENSMUSG00000025856(Pdgfa);ENSMUSG00000026177(Slc11a1);ENSMUSG00000026981(Il1rn);ENSMU…
GO:0001818	negative regulation of cytokine production	41	282	0.00981295223697906	0.168448555292527	ENSMUSG00000001444(Tbx21);ENSMUSG00000002983(Relb);ENSMUSG00000005465(Il27ra);ENSMUSG00000017830(Dhx58);ENSMUSG00000020181(Nav3);ENSMUSG00000020263(Appl2);ENSMUSG00000021125(Arg2);ENSMUSG00000021253(Tgfb3);ENSMUSG00000023944(Hsp90ab1);ENSMUSG00000024659(Anxa1);ENSMUSG00000024975(Pdcd4);ENSMUSG00000025383(Il23a);ENSMUSG00000025408(Ddit3);ENSMUSG00000025880(Smad7);ENSMUSG00000026069(Il1rl1);ENSMUSG…
GO:0035315	hair cell differentiation	12	57	0.00984857970904081	0.168448555292527	ENSMUSG00000001510(Dlx3);ENSMUSG00000002799(Jag2);ENSMUSG00000020319(Wdpcp);ENSMUSG00000022528(Hes1);ENSMUSG00000027276(Jag1);ENSMUSG00000027401(Tgm3);ENSMUSG00000028654(Mycl);ENSMUSG00000036853(Mcoln3);ENSMUSG00000039191(Rbpj);ENSMUSG00000040728(Esrp1);ENSMUSG00000042064(Myo3b);ENSMUSG00000074818(Pdzd7)
GO:0006259	DNA metabolic process	116	938	0.00993475243361606	0.168448555292527	ENSMUSG00000000568(Hnrnpd);ENSMUSG00000000730(Dnmt3l);ENSMUSG00000000732(Icosl);ENSMUSG00000000838(Fmr1);ENSMUSG00000001444(Tbx21);ENSMUSG00000001517(Foxm1);ENSMUSG00000002028(Kmt2a);ENSMUSG00000003541(Ier3);ENSMUSG00000003549(Ercc1);ENSMUSG00000004980(Hnrnpa2b1);ENSMUSG00000005410(Mcm5);ENSMUSG00000005465(Il27ra);ENSMUSG00000005698(Ctcf);ENSMUSG00000005980(Dnase1);ENSMUSG00000006288(Ttc5);ENSMUS…
GO:0070555	response to interleukin-1	22	130	0.00999098665089727	0.168448555292527	ENSMUSG00000017652(Cd40);ENSMUSG00000017969(Ptgis);ENSMUSG00000018927(Ccl6);ENSMUSG00000020889(Nr1d1);ENSMUSG00000021367(Edn1);ENSMUSG00000022528(Hes1);ENSMUSG00000023235(Ccl25);ENSMUSG00000024659(Anxa1);ENSMUSG00000026166(Ccl20);ENSMUSG00000026313(Hdac4);ENSMUSG00000026981(Il1rn);ENSMUSG00000027514(Zbp1);ENSMUSG00000028834(Trim63);ENSMUSG00000031134(Rbmx);ENSMUSG00000032238(Rora);ENSMUSG00000035…
GO:0032922	circadian regulation of gene expression	13	64	0.0100251012313853	0.168448555292527	ENSMUSG00000002028(Kmt2a);ENSMUSG00000002983(Relb);ENSMUSG00000007872(Id3);ENSMUSG00000020038(Cry1);ENSMUSG00000020644(Id2);ENSMUSG00000020889(Nr1d1);ENSMUSG00000032238(Rora);ENSMUSG00000036986(Pml);ENSMUSG00000037060(Cavin3);ENSMUSG00000039630(Hnrnpu);ENSMUSG00000040187(Arntl2);ENSMUSG00000042745(Id1);ENSMUSG00000094936(Rbm4)
GO:1903317	regulation of protein maturation	14	71	0.0100351478902165	0.168448555292527	ENSMUSG00000014776(Nol3);ENSMUSG00000020037(Rfx4);ENSMUSG00000021822(Plau);ENSMUSG00000026142(Rhbdd1);ENSMUSG00000027313(Chac1);ENSMUSG00000029716(Tfr2);ENSMUSG00000030720(Cln3);ENSMUSG00000035413(Tmem98);ENSMUSG00000040152(Thbs1);ENSMUSG00000040435(Ppp1r15a);ENSMUSG00000046318(Ccbe1);ENSMUSG00000047822(Angptl8);ENSMUSG00000048058(Ldlrad3);ENSMUSG00000068129(Cst7)
GO:0001887	selenium compound metabolic process	2	2	0.0100495477647874	0.168448555292527	ENSMUSG00000049091(Sephs2);ENSMUSG00000064373(Selenop)
GO:0002415	immunoglobulin transcytosis in epithelial cells mediated by polymeric immunoglobulin receptor	2	2	0.0100495477647874	0.168448555292527	ENSMUSG00000026304(Rab17);ENSMUSG00000026417(Pigr)
GO:0006876	cellular cadmium ion homeostasis	2	2	0.0100495477647874	0.168448555292527	ENSMUSG00000026177(Slc11a1);ENSMUSG00000053897(Slc39a8)
GO:0010142	farnesyl diphosphate biosynthetic process, mevalonate pathway	2	2	0.0100495477647874	0.168448555292527	ENSMUSG00000027875(Hmgcs2);ENSMUSG00000093930(Hmgcs1)
GO:0015916	fatty-acyl-CoA transport	2	2	0.0100495477647874	0.168448555292527	ENSMUSG00000027822(Slc33a1);ENSMUSG00000031378(Abcd1)
GO:0020028	endocytic hemoglobin import into cell	2	2	0.0100495477647874	0.168448555292527	ENSMUSG00000026726(Cubn);ENSMUSG00000027070(Lrp2)
GO:0035600	tRNA methylthiolation	2	2	0.0100495477647874	0.168448555292527	ENSMUSG00000006191(Cdkal1);ENSMUSG00000027487(Cdk5rap1)
GO:0038155	interleukin-23-mediated signaling pathway	2	2	0.0100495477647874	0.168448555292527	ENSMUSG00000000791(Il12rb1);ENSMUSG00000049093(Il23r)
GO:0042357	thiamine diphosphate metabolic process	2	2	0.0100495477647874	0.168448555292527	ENSMUSG00000029735(Tpk1);ENSMUSG00000045691(Thtpa)
GO:0051134	negative regulation of NK T cell activation	2	2	0.0100495477647874	0.168448555292527	ENSMUSG00000028042(Zbtb7b);ENSMUSG00000034652(Cd300a)
GO:0060370	susceptibility to T cell mediated cytotoxicity	2	2	0.0100495477647874	0.168448555292527	ENSMUSG00000040511(Pvr);ENSMUSG00000062300(Nectin2)
GO:0070560	protein secretion by platelet	2	2	0.0100495477647874	0.168448555292527	ENSMUSG00000020120(Plek);ENSMUSG00000022099(Dmtn)
GO:1900220	semaphorin-plexin signaling pathway involved in bone trabecula morphogenesis	2	2	0.0100495477647874	0.168448555292527	ENSMUSG00000021451(Sema4d);ENSMUSG00000053646(Plxnb1)
GO:1900368	regulation of RNA interference	2	2	0.0100495477647874	0.168448555292527	ENSMUSG00000027951(Adar);ENSMUSG00000067150(Xpo5)
GO:1901148	gene expression involved in extracellular matrix organization	2	2	0.0100495477647874	0.168448555292527	ENSMUSG00000042613(Pbxip1);ENSMUSG00000043903(Zfp469)
GO:1901337	thioester transport	2	2	0.0100495477647874	0.168448555292527	ENSMUSG00000027822(Slc33a1);ENSMUSG00000031378(Abcd1)
GO:1902767	isoprenoid biosynthetic process via mevalonate	2	2	0.0100495477647874	0.168448555292527	ENSMUSG00000027875(Hmgcs2);ENSMUSG00000093930(Hmgcs1)
GO:1903701	substantia propria of cornea development	2	2	0.0100495477647874	0.168448555292527	ENSMUSG00000039239(Tgfb2);ENSMUSG00000043903(Zfp469)
GO:1904009	cellular response to monosodium glutamate	2	2	0.0100495477647874	0.168448555292527	ENSMUSG00000024590(Lmnb1);ENSMUSG00000028785(Hpca)
GO:1905162	regulation of phagosome maturation	2	2	0.0100495477647874	0.168448555292527	ENSMUSG00000030720(Cln3);ENSMUSG00000068923(Syt11)
GO:1905237	response to cyclosporin A	2	2	0.0100495477647874	0.168448555292527	ENSMUSG00000035385(Ccl2);ENSMUSG00000040584(Abcb1a)
GO:1905642	negative regulation of DNA methylation	2	2	0.0100495477647874	0.168448555292527	ENSMUSG00000000730(Dnmt3l);ENSMUSG00000002028(Kmt2a)
GO:1905663	positive regulation of telomerase RNA reverse transcriptase activity	2	2	0.0100495477647874	0.168448555292527	ENSMUSG00000000568(Hnrnpd);ENSMUSG00000004980(Hnrnpa2b1)
GO:0043254	regulation of protein-containing complex assembly	63	469	0.0100607725331754	0.168448555292527	ENSMUSG00000002985(Apoe);ENSMUSG00000007207(Stx1a);ENSMUSG00000011751(Sptbn4);ENSMUSG00000013921(Clip3);ENSMUSG00000014776(Nol3);ENSMUSG00000015766(Eps8);ENSMUSG00000016559(H3f3b);ENSMUSG00000018916(Csf2);ENSMUSG00000019768(Esr1);ENSMUSG00000020120(Plek);ENSMUSG00000020181(Nav3);ENSMUSG00000020476(Dbnl);ENSMUSG00000020717(Pecam1);ENSMUSG00000021061(Sptb);ENSMUSG00000022099(Dmtn);ENSMUSG0000002252…
GO:0043271	negative regulation of ion transport	28	177	0.0101830597528403	0.170202570154616	ENSMUSG00000007097(Atp1a2);ENSMUSG00000020169(Best3);ENSMUSG00000022528(Hes1);ENSMUSG00000025068(Gsto1);ENSMUSG00000026981(Il1rn);ENSMUSG00000027827(Kcnab1);ENSMUSG00000029334(Prkg2);ENSMUSG00000031340(Gabre);ENSMUSG00000033885(Pxk);ENSMUSG00000034462(Pkd2);ENSMUSG00000034652(Cd300a);ENSMUSG00000034813(Grip1);ENSMUSG00000035112(Wnk4);ENSMUSG00000035199(Arl6ip5);ENSMUSG00000036330(Slc18a1);ENSMUSG…
GO:0022603	regulation of anatomical structure morphogenesis	118	957	0.0102283373512424	0.170418799457164	ENSMUSG00000002985(Apoe);ENSMUSG00000004791(Pgf);ENSMUSG00000004885(Crabp2);ENSMUSG00000008999(Bmp7);ENSMUSG00000015053(Gata2);ENSMUSG00000015766(Eps8);ENSMUSG00000016028(Celsr1);ENSMUSG00000016918(Sulf1);ENSMUSG00000017652(Cd40);ENSMUSG00000017969(Ptgis);ENSMUSG00000018381(Abi3);ENSMUSG00000018395(Kif3a);ENSMUSG00000018593(Sparc);ENSMUSG00000019768(Esr1);ENSMUSG00000019944(Rhobtb1);ENSMUSG000000…
GO:0033554	cellular response to stress	225	1943	0.0102310946435513	0.170418799457164	ENSMUSG00000000326(Comt);ENSMUSG00000000838(Fmr1);ENSMUSG00000001517(Foxm1);ENSMUSG00000001827(Folr1);ENSMUSG00000002108(Nr1h3);ENSMUSG00000002111(Spi1);ENSMUSG00000002983(Relb);ENSMUSG00000003308(Keap1);ENSMUSG00000003541(Ier3);ENSMUSG00000003549(Ercc1);ENSMUSG00000005125(Ndrg1);ENSMUSG00000005410(Mcm5);ENSMUSG00000005893(Nr2c2);ENSMUSG00000006288(Ttc5);ENSMUSG00000006345(Ggt1);ENSMUSG0000000636…
GO:0046683	response to organophosphorus	24	146	0.0104995136017814	0.174440496200845	ENSMUSG00000006724(Cyp27b1);ENSMUSG00000016458(Wt1);ENSMUSG00000020048(Hsp90b1);ENSMUSG00000020538(Srebf1);ENSMUSG00000021594(Srd5a1);ENSMUSG00000022099(Dmtn);ENSMUSG00000025014(Dntt);ENSMUSG00000025355(Mmp19);ENSMUSG00000026185(Igfbp5);ENSMUSG00000026864(Hspa5);ENSMUSG00000027875(Hmgcs2);ENSMUSG00000030287(Itpr2);ENSMUSG00000030592(Ryr1);ENSMUSG00000034462(Pkd2);ENSMUSG00000035385(Ccl2);ENSMUSG0…
GO:0007399	nervous system development	284	2499	0.0105084636265569	0.174440496200845	ENSMUSG00000000223(Drp2);ENSMUSG00000000568(Hnrnpd);ENSMUSG00000000838(Fmr1);ENSMUSG00000001018(Snapin);ENSMUSG00000001510(Dlx3);ENSMUSG00000001827(Folr1);ENSMUSG00000002799(Jag2);ENSMUSG00000002985(Apoe);ENSMUSG00000003282(Plag1);ENSMUSG00000003410(Elavl3);ENSMUSG00000004885(Crabp2);ENSMUSG00000004891(Nes);ENSMUSG00000005125(Ndrg1);ENSMUSG00000005893(Nr2c2);ENSMUSG00000006398(Cdc20);ENSMUSG00000…
GO:0032880	regulation of protein localization	119	967	0.0105322459615786	0.174536929237014	ENSMUSG00000001039(B9d1);ENSMUSG00000001467(Cyp51);ENSMUSG00000002108(Nr1h3);ENSMUSG00000002111(Spi1);ENSMUSG00000002985(Apoe);ENSMUSG00000004768(Rab23);ENSMUSG00000009013(Dynll1);ENSMUSG00000013921(Clip3);ENSMUSG00000014303(Glis2);ENSMUSG00000014776(Nol3);ENSMUSG00000017716(Birc5);ENSMUSG00000018381(Abi3);ENSMUSG00000018395(Kif3a);ENSMUSG00000019942(Cdk1);ENSMUSG00000019971(Cep290);ENSMUSG000000…
GO:0051261	protein depolymerization	21	123	0.0105672438452562	0.174818577480891	ENSMUSG00000004891(Nes);ENSMUSG00000011751(Sptbn4);ENSMUSG00000015766(Eps8);ENSMUSG00000020120(Plek);ENSMUSG00000020181(Nav3);ENSMUSG00000021061(Sptb);ENSMUSG00000022099(Dmtn);ENSMUSG00000023009(Nckap5l);ENSMUSG00000023013(Aqp2);ENSMUSG00000024236(Svil);ENSMUSG00000025432(Avil);ENSMUSG00000026532(Spta1);ENSMUSG00000028678(Kif2c);ENSMUSG00000029106(Add1);ENSMUSG00000031913(Vps4a);ENSMUSG0000003877…
GO:0055006	cardiac cell development	19	108	0.0106735664276252	0.176277216970525	ENSMUSG00000013936(Myl2);ENSMUSG00000019942(Cdk1);ENSMUSG00000021367(Edn1);ENSMUSG00000022371(Col14a1);ENSMUSG00000022865(Cxadr);ENSMUSG00000024011(Pi16);ENSMUSG00000024975(Pdcd4);ENSMUSG00000026950(Neb);ENSMUSG00000027276(Jag1);ENSMUSG00000028063(Lmna);ENSMUSG00000030314(Atg7);ENSMUSG00000031060(Rbm10);ENSMUSG00000031448(Adprhl1);ENSMUSG00000031626(Sorbs2);ENSMUSG00000031980(Agt);ENSMUSG00000036…
GO:0000165	MAPK cascade	101	806	0.0108820890997965	0.179348240580854	ENSMUSG00000001517(Foxm1);ENSMUSG00000002111(Spi1);ENSMUSG00000002985(Apoe);ENSMUSG00000004371(Il11);ENSMUSG00000004837(Grap);ENSMUSG00000005893(Nr2c2);ENSMUSG00000008999(Bmp7);ENSMUSG00000013698(Pea15a);ENSMUSG00000014039(Prdm15);ENSMUSG00000017493(Igfbp4);ENSMUSG00000017652(Cd40);ENSMUSG00000018334(Ksr1);ENSMUSG00000018849(Wwc1);ENSMUSG00000018927(Ccl6);ENSMUSG00000019768(Esr1);ENSMUSG000000199…
GO:0043244	regulation of protein-containing complex disassembly	22	131	0.0109026128308167	0.179348240580854	ENSMUSG00000004891(Nes);ENSMUSG00000011751(Sptbn4);ENSMUSG00000015766(Eps8);ENSMUSG00000020120(Plek);ENSMUSG00000020181(Nav3);ENSMUSG00000021061(Sptb);ENSMUSG00000022099(Dmtn);ENSMUSG00000024236(Svil);ENSMUSG00000025432(Avil);ENSMUSG00000026532(Spta1);ENSMUSG00000029106(Add1);ENSMUSG00000030720(Cln3);ENSMUSG00000038775(Vill);ENSMUSG00000044433(Camsap3);ENSMUSG00000045730(Adrb2);ENSMUSG00000046879…
GO:0010876	lipid localization	69	523	0.0109295308601255	0.179348240580854	ENSMUSG00000001248(Gramd1a);ENSMUSG00000002108(Nr1h3);ENSMUSG00000002733(Plekha3);ENSMUSG00000002985(Apoe);ENSMUSG00000003062(Stard3nl);ENSMUSG00000003341(Atp8b3);ENSMUSG00000004885(Crabp2);ENSMUSG00000012705(Retn);ENSMUSG00000015568(Lpl);ENSMUSG00000020038(Cry1);ENSMUSG00000020333(Acsl6);ENSMUSG00000020447(Npc1l1);ENSMUSG00000020538(Srebf1);ENSMUSG00000020798(Spns3);ENSMUSG00000020826(Nos2);ENSM…
GO:0006636	unsaturated fatty acid biosynthetic process	11	51	0.0109887965344051	0.179348240580854	ENSMUSG00000015090(Ptgds);ENSMUSG00000017969(Ptgis);ENSMUSG00000021367(Edn1);ENSMUSG00000024610(Cd74);ENSMUSG00000024659(Anxa1);ENSMUSG00000024665(Fads2);ENSMUSG00000025202(Scd3);ENSMUSG00000029919(Hpgds);ENSMUSG00000031378(Abcd1);ENSMUSG00000034579(Pla2g3);ENSMUSG00000036775(Decr2)
GO:0033046	negative regulation of sister chromatid segregation	11	51	0.0109887965344051	0.179348240580854	ENSMUSG00000006398(Cdc20);ENSMUSG00000017716(Birc5);ENSMUSG00000020020(Usp44);ENSMUSG00000020415(Pttg1);ENSMUSG00000026683(Nuf2);ENSMUSG00000028873(Cdca8);ENSMUSG00000030867(Plk1);ENSMUSG00000038379(Ttk);ENSMUSG00000041431(Ccnb1);ENSMUSG00000051235(Gen1);ENSMUSG00000074476(Spc24)
GO:0033048	negative regulation of mitotic sister chromatid segregation	11	51	0.0109887965344051	0.179348240580854	ENSMUSG00000006398(Cdc20);ENSMUSG00000017716(Birc5);ENSMUSG00000020020(Usp44);ENSMUSG00000020415(Pttg1);ENSMUSG00000026683(Nuf2);ENSMUSG00000028873(Cdca8);ENSMUSG00000030867(Plk1);ENSMUSG00000038379(Ttk);ENSMUSG00000041431(Ccnb1);ENSMUSG00000051235(Gen1);ENSMUSG00000074476(Spc24)
GO:2000816	negative regulation of mitotic sister chromatid separation	11	51	0.0109887965344051	0.179348240580854	ENSMUSG00000006398(Cdc20);ENSMUSG00000017716(Birc5);ENSMUSG00000020020(Usp44);ENSMUSG00000020415(Pttg1);ENSMUSG00000026683(Nuf2);ENSMUSG00000028873(Cdca8);ENSMUSG00000030867(Plk1);ENSMUSG00000038379(Ttk);ENSMUSG00000041431(Ccnb1);ENSMUSG00000051235(Gen1);ENSMUSG00000074476(Spc24)
GO:0051051	negative regulation of transport	67	506	0.0111203435373728	0.181053923057402	ENSMUSG00000000326(Comt);ENSMUSG00000001467(Cyp51);ENSMUSG00000002108(Nr1h3);ENSMUSG00000002111(Spi1);ENSMUSG00000002985(Apoe);ENSMUSG00000004371(Il11);ENSMUSG00000004768(Rab23);ENSMUSG00000007097(Atp1a2);ENSMUSG00000013698(Pea15a);ENSMUSG00000014776(Nol3);ENSMUSG00000019768(Esr1);ENSMUSG00000020038(Cry1);ENSMUSG00000020169(Best3);ENSMUSG00000020176(Grb10);ENSMUSG00000020263(Appl2);ENSMUSG0000002…
GO:0032649	regulation of interferon-gamma production	20	116	0.01115442684321	0.181053923057402	ENSMUSG00000000791(Il12rb1);ENSMUSG00000005465(Il27ra);ENSMUSG00000022221(Ripk3);ENSMUSG00000025383(Il23a);ENSMUSG00000025408(Ddit3);ENSMUSG00000026069(Il1rl1);ENSMUSG00000026177(Slc11a1);ENSMUSG00000028525(Pde4b);ENSMUSG00000031451(Gas6);ENSMUSG00000035692(Isg15);ENSMUSG00000035914(Cd276);ENSMUSG00000037447(Arid5a);ENSMUSG00000037944(Ccr7);ENSMUSG00000040010(Slc7a5);ENSMUSG00000042250(Pglyrp4);E…
GO:0036293	response to decreased oxygen levels	48	343	0.0111856769684143	0.181053923057402	ENSMUSG00000004791(Pgf);ENSMUSG00000005125(Ndrg1);ENSMUSG00000005150(Wdr83);ENSMUSG00000006362(Cbfa2t3);ENSMUSG00000009248(Ascl2);ENSMUSG00000014776(Nol3);ENSMUSG00000017969(Ptgis);ENSMUSG00000019055(Plod1);ENSMUSG00000020048(Hsp90b1);ENSMUSG00000020826(Nos2);ENSMUSG00000021226(Acot2);ENSMUSG00000021253(Tgfb3);ENSMUSG00000021367(Edn1);ENSMUSG00000021822(Plau);ENSMUSG00000022051(Bnip3l);ENSMUSG000…
GO:0055090	acylglycerol homeostasis	9	38	0.0111900174242275	0.181053923057402	ENSMUSG00000002108(Nr1h3);ENSMUSG00000002985(Apoe);ENSMUSG00000015568(Lpl);ENSMUSG00000032238(Rora);ENSMUSG00000037936(Scarb1);ENSMUSG00000042429(Adora1);ENSMUSG00000047638(Nr1h4);ENSMUSG00000047822(Angptl8);ENSMUSG00000059434(Gckr)
GO:0070328	triglyceride homeostasis	9	38	0.0111900174242275	0.181053923057402	ENSMUSG00000002108(Nr1h3);ENSMUSG00000002985(Apoe);ENSMUSG00000015568(Lpl);ENSMUSG00000032238(Rora);ENSMUSG00000037936(Scarb1);ENSMUSG00000042429(Adora1);ENSMUSG00000047638(Nr1h4);ENSMUSG00000047822(Angptl8);ENSMUSG00000059434(Gckr)
GO:0032984	protein-containing complex disassembly	36	243	0.0112051701943671	0.181053923057402	ENSMUSG00000001018(Snapin);ENSMUSG00000004891(Nes);ENSMUSG00000011751(Sptbn4);ENSMUSG00000015766(Eps8);ENSMUSG00000019774(Mtrf1l);ENSMUSG00000020120(Plek);ENSMUSG00000020181(Nav3);ENSMUSG00000021061(Sptb);ENSMUSG00000022099(Dmtn);ENSMUSG00000023009(Nckap5l);ENSMUSG00000023013(Aqp2);ENSMUSG00000023018(Smarcd1);ENSMUSG00000024236(Svil);ENSMUSG00000025432(Avil);ENSMUSG00000026532(Spta1);ENSMUSG00000…
GO:0030834	regulation of actin filament depolymerization	12	58	0.0113139395329156	0.181438465351322	ENSMUSG00000011751(Sptbn4);ENSMUSG00000015766(Eps8);ENSMUSG00000020120(Plek);ENSMUSG00000021061(Sptb);ENSMUSG00000022099(Dmtn);ENSMUSG00000024236(Svil);ENSMUSG00000025432(Avil);ENSMUSG00000026532(Spta1);ENSMUSG00000029106(Add1);ENSMUSG00000038775(Vill);ENSMUSG00000048096(Lmod1);ENSMUSG00000057738(Sptan1)
GO:0045839	negative regulation of mitotic nuclear division	12	58	0.0113139395329156	0.181438465351322	ENSMUSG00000006398(Cdc20);ENSMUSG00000008999(Bmp7);ENSMUSG00000017716(Birc5);ENSMUSG00000019768(Esr1);ENSMUSG00000020020(Usp44);ENSMUSG00000026683(Nuf2);ENSMUSG00000028873(Cdca8);ENSMUSG00000030867(Plk1);ENSMUSG00000038379(Ttk);ENSMUSG00000041431(Ccnb1);ENSMUSG00000051235(Gen1);ENSMUSG00000074476(Spc24)
GO:0090307	mitotic spindle assembly	14	72	0.0113386880306475	0.181438465351322	ENSMUSG00000006398(Cdc20);ENSMUSG00000012443(Kif11);ENSMUSG00000017716(Birc5);ENSMUSG00000023015(Racgap1);ENSMUSG00000028873(Cdca8);ENSMUSG00000029521(Chek2);ENSMUSG00000030867(Plk1);ENSMUSG00000031328(Flna);ENSMUSG00000032254(Kif23);ENSMUSG00000034311(Kif4);ENSMUSG00000037286(Stag1);ENSMUSG00000038943(Prc1);ENSMUSG00000039630(Hnrnpu);ENSMUSG00000079553(Kifc1)
GO:0030540	female genitalia development	6	20	0.0113570321062919	0.181438465351322	ENSMUSG00000019768(Esr1);ENSMUSG00000021594(Srd5a1);ENSMUSG00000027070(Lrp2);ENSMUSG00000032327(Stra6);ENSMUSG00000041235(Chd7);ENSMUSG00000057789(Bak1)
GO:0043373	CD4-positive, alpha-beta T cell lineage commitment	6	20	0.0113570321062919	0.181438465351322	ENSMUSG00000001444(Tbx21);ENSMUSG00000025383(Il23a);ENSMUSG00000027947(Il6ra);ENSMUSG00000034266(Batf);ENSMUSG00000051457(Spn);ENSMUSG00000066755(Tnfsf18)
GO:0051220	cytoplasmic sequestering of protein	6	20	0.0113570321062919	0.181438465351322	ENSMUSG00000003308(Keap1);ENSMUSG00000031143(Ccdc22);ENSMUSG00000031328(Flna);ENSMUSG00000034462(Pkd2);ENSMUSG00000034675(Dbn1);ENSMUSG00000073616(Cops9)
GO:0048666	neuron development	149	1243	0.0113597556310991	0.181438465351322	ENSMUSG00000000838(Fmr1);ENSMUSG00000001018(Snapin);ENSMUSG00000001827(Folr1);ENSMUSG00000002985(Apoe);ENSMUSG00000004885(Crabp2);ENSMUSG00000006398(Cdc20);ENSMUSG00000006464(Bbs1);ENSMUSG00000008999(Bmp7);ENSMUSG00000011751(Sptbn4);ENSMUSG00000015053(Gata2);ENSMUSG00000017009(Sdc4);ENSMUSG00000017167(Cntnap1);ENSMUSG00000017724(Etv4);ENSMUSG00000017740(Slc12a5);ENSMUSG00000017929(B4galt5);ENSMUS…
GO:0071495	cellular response to endogenous stimulus	164	1381	0.0113809452917009	0.181478423198206	ENSMUSG00000000568(Hnrnpd);ENSMUSG00000001510(Dlx3);ENSMUSG00000001827(Folr1);ENSMUSG00000002108(Nr1h3);ENSMUSG00000002111(Spi1);ENSMUSG00000004231(Pax2);ENSMUSG00000004637(Wwox);ENSMUSG00000004791(Pgf);ENSMUSG00000005148(Klf5);ENSMUSG00000005640(Insrr);ENSMUSG00000007097(Atp1a2);ENSMUSG00000008999(Bmp7);ENSMUSG00000015568(Lpl);ENSMUSG00000016458(Wt1);ENSMUSG00000016918(Sulf1);ENSMUSG00000016942(…
GO:0120031	plasma membrane bounded cell projection assembly	74	568	0.0115030049593209	0.183124067475352	ENSMUSG00000000838(Fmr1);ENSMUSG00000001039(B9d1);ENSMUSG00000001482(Def8);ENSMUSG00000001864(Aif1l);ENSMUSG00000002031(Ift46);ENSMUSG00000004768(Rab23);ENSMUSG00000005148(Klf5);ENSMUSG00000006464(Bbs1);ENSMUSG00000007987(Ift22);ENSMUSG00000009013(Dynll1);ENSMUSG00000015766(Eps8);ENSMUSG00000018381(Abi3);ENSMUSG00000018395(Kif3a);ENSMUSG00000019027(Dnah1);ENSMUSG00000019971(Cep290);ENSMUSG0000002…
GO:0042552	myelination	25	155	0.011552895408016	0.183617295101871	ENSMUSG00000005125(Ndrg1);ENSMUSG00000017167(Cntnap1);ENSMUSG00000017929(B4galt5);ENSMUSG00000021112(Pals1);ENSMUSG00000021703(Serinc5);ENSMUSG00000023000(Dhh);ENSMUSG00000025232(Hexa);ENSMUSG00000026697(Myoc);ENSMUSG00000027858(Tspan2);ENSMUSG00000028599(Tnfrsf1b);ENSMUSG00000030890(Ilk);ENSMUSG00000031378(Abcd1);ENSMUSG00000031775(Pllp);ENSMUSG00000033579(Fa2h);ENSMUSG00000035413(Tmem98);ENSMUS…
GO:0001933	negative regulation of protein phosphorylation	48	344	0.011771503205169	0.186382586952625	ENSMUSG00000002985(Apoe);ENSMUSG00000008999(Bmp7);ENSMUSG00000020717(Pecam1);ENSMUSG00000020859(Spag9);ENSMUSG00000021108(Prkch);ENSMUSG00000021451(Sema4d);ENSMUSG00000021670(Hmgcr);ENSMUSG00000022099(Dmtn);ENSMUSG00000022419(Deptor);ENSMUSG00000022637(Cblb);ENSMUSG00000023070(Rgn);ENSMUSG00000024423(Impact);ENSMUSG00000024975(Pdcd4);ENSMUSG00000025880(Smad7);ENSMUSG00000026176(Ctdsp1);ENSMUSG000…
GO:0001890	placenta development	28	179	0.0117863602066936	0.186382586952625	ENSMUSG00000000730(Dnmt3l);ENSMUSG00000001510(Dlx3);ENSMUSG00000006724(Cyp27b1);ENSMUSG00000008999(Bmp7);ENSMUSG00000009248(Ascl2);ENSMUSG00000011256(Adam19);ENSMUSG00000015053(Gata2);ENSMUSG00000017969(Ptgis);ENSMUSG00000018916(Csf2);ENSMUSG00000022479(Vdr);ENSMUSG00000022528(Hes1);ENSMUSG00000023944(Hsp90ab1);ENSMUSG00000027820(Mme);ENSMUSG00000029556(Hnf1a);ENSMUSG00000031349(Nsdhl);ENSMUSG000…
GO:0048545	response to steroid hormone	50	361	0.0117940318089132	0.186382586952625	ENSMUSG00000001670(Tat);ENSMUSG00000002108(Nr1h3);ENSMUSG00000007097(Atp1a2);ENSMUSG00000008999(Bmp7);ENSMUSG00000015090(Ptgds);ENSMUSG00000019768(Esr1);ENSMUSG00000020038(Cry1);ENSMUSG00000020538(Srebf1);ENSMUSG00000021253(Tgfb3);ENSMUSG00000021367(Edn1);ENSMUSG00000021594(Srd5a1);ENSMUSG00000021750(Fam107a);ENSMUSG00000022358(Fbxo32);ENSMUSG00000024529(Lox);ENSMUSG00000024659(Anxa1);ENSMUSG0000…
GO:0002230	positive regulation of defense response to virus by host	8	32	0.0118036547189645	0.186382586952625	ENSMUSG00000000791(Il12rb1);ENSMUSG00000022906(Parp9);ENSMUSG00000025383(Il23a);ENSMUSG00000026104(Stat1);ENSMUSG00000036986(Pml);ENSMUSG00000037523(Mavs);ENSMUSG00000049093(Il23r);ENSMUSG00000049502(Dtx3l)
GO:0034641	cellular nitrogen compound metabolic process	682	6345	0.0119036701063122	0.187104255431983	ENSMUSG00000000085(Scmh1);ENSMUSG00000000326(Comt);ENSMUSG00000000568(Hnrnpd);ENSMUSG00000000730(Dnmt3l);ENSMUSG00000000732(Icosl);ENSMUSG00000000838(Fmr1);ENSMUSG00000000938(Hoxa10);ENSMUSG00000001289(Pfdn5);ENSMUSG00000001383(Zmat2);ENSMUSG00000001444(Tbx21);ENSMUSG00000001510(Dlx3);ENSMUSG00000001517(Foxm1);ENSMUSG00000001520(Nrip2);ENSMUSG00000001604(Tcea3);ENSMUSG00000001755(Coasy);ENSMUSG00…
GO:0034613	cellular protein localization	201	1726	0.0119411614963602	0.187104255431983	ENSMUSG00000001018(Snapin);ENSMUSG00000001281(Itgb7);ENSMUSG00000001827(Folr1);ENSMUSG00000002055(Spag5);ENSMUSG00000002111(Spi1);ENSMUSG00000002985(Apoe);ENSMUSG00000004768(Rab23);ENSMUSG00000005148(Klf5);ENSMUSG00000005698(Ctcf);ENSMUSG00000006464(Bbs1);ENSMUSG00000007207(Stx1a);ENSMUSG00000007987(Ift22);ENSMUSG00000008999(Bmp7);ENSMUSG00000009772(Nuak2);ENSMUSG00000011751(Sptbn4);ENSMUSG000000…
GO:0010742	macrophage derived foam cell differentiation	7	26	0.011984228903171	0.187104255431983	ENSMUSG00000015568(Lpl);ENSMUSG00000018916(Csf2);ENSMUSG00000021108(Prkch);ENSMUSG00000024030(Abcg1);ENSMUSG00000026104(Stat1);ENSMUSG00000031980(Agt);ENSMUSG00000034579(Pla2g3)
GO:0010894	negative regulation of steroid biosynthetic process	7	26	0.011984228903171	0.187104255431983	ENSMUSG00000002985(Apoe);ENSMUSG00000006724(Cyp27b1);ENSMUSG00000025198(Erlin1);ENSMUSG00000029249(Rest);ENSMUSG00000029275(Gfi1);ENSMUSG00000030792(Dkkl1);ENSMUSG00000042821(Snai1)
GO:0010955	negative regulation of protein processing	7	26	0.011984228903171	0.187104255431983	ENSMUSG00000014776(Nol3);ENSMUSG00000021822(Plau);ENSMUSG00000027313(Chac1);ENSMUSG00000035413(Tmem98);ENSMUSG00000040152(Thbs1);ENSMUSG00000040435(Ppp1r15a);ENSMUSG00000068129(Cst7)
GO:0045939	negative regulation of steroid metabolic process	7	26	0.011984228903171	0.187104255431983	ENSMUSG00000002985(Apoe);ENSMUSG00000006724(Cyp27b1);ENSMUSG00000025198(Erlin1);ENSMUSG00000029249(Rest);ENSMUSG00000029275(Gfi1);ENSMUSG00000030792(Dkkl1);ENSMUSG00000042821(Snai1)
GO:1903318	negative regulation of protein maturation	7	26	0.011984228903171	0.187104255431983	ENSMUSG00000014776(Nol3);ENSMUSG00000021822(Plau);ENSMUSG00000027313(Chac1);ENSMUSG00000035413(Tmem98);ENSMUSG00000040152(Thbs1);ENSMUSG00000040435(Ppp1r15a);ENSMUSG00000068129(Cst7)
GO:0007093	mitotic cell cycle checkpoint signaling	23	140	0.0121393224545844	0.189221445194975	ENSMUSG00000003541(Ier3);ENSMUSG00000006398(Cdc20);ENSMUSG00000017716(Birc5);ENSMUSG00000019942(Cdk1);ENSMUSG00000020020(Usp44);ENSMUSG00000020413(Hus1);ENSMUSG00000024906(Mus81);ENSMUSG00000026683(Nuf2);ENSMUSG00000028873(Cdca8);ENSMUSG00000029521(Chek2);ENSMUSG00000030094(Xpc);ENSMUSG00000030867(Plk1);ENSMUSG00000031913(Vps4a);ENSMUSG00000033102(Cdc14b);ENSMUSG00000033713(Foxn3);ENSMUSG00000036…
GO:0051276	chromosome organization	121	990	0.0121845479101243	0.189622026851309	ENSMUSG00000000085(Scmh1);ENSMUSG00000000568(Hnrnpd);ENSMUSG00000001403(Ube2c);ENSMUSG00000002028(Kmt2a);ENSMUSG00000002055(Spag5);ENSMUSG00000003549(Ercc1);ENSMUSG00000004980(Hnrnpa2b1);ENSMUSG00000005410(Mcm5);ENSMUSG00000005698(Ctcf);ENSMUSG00000006398(Cdc20);ENSMUSG00000012443(Kif11);ENSMUSG00000015880(Ncapg);ENSMUSG00000016559(H3f3b);ENSMUSG00000017716(Birc5);ENSMUSG00000017897(Eya2);ENSMUSG…
GO:0042445	hormone metabolic process	38	261	0.0122733130614645	0.190697829023811	ENSMUSG00000000326(Comt);ENSMUSG00000004885(Crabp2);ENSMUSG00000006464(Bbs1);ENSMUSG00000006724(Cyp27b1);ENSMUSG00000016194(Hsd11b1);ENSMUSG00000019301(Hsd17b1);ENSMUSG00000019768(Esr1);ENSMUSG00000020048(Hsp90b1);ENSMUSG00000020131(Pcsk4);ENSMUSG00000021214(Akr1c18);ENSMUSG00000021259(Cyp46a1);ENSMUSG00000021594(Srd5a1);ENSMUSG00000022210(Dhrs4);ENSMUSG00000023236(Scg5);ENSMUSG00000024987(Cyp26a…
GO:0031668	cellular response to extracellular stimulus	41	286	0.0123163860083333	0.190722235845397	ENSMUSG00000000326(Comt);ENSMUSG00000001827(Folr1);ENSMUSG00000006288(Ttc5);ENSMUSG00000006724(Cyp27b1);ENSMUSG00000009772(Nuak2);ENSMUSG00000015568(Lpl);ENSMUSG00000017978(Cadps2);ENSMUSG00000018774(Cd68);ENSMUSG00000019577(Pdk4);ENSMUSG00000020289(Nprl3);ENSMUSG00000020407(Upp1);ENSMUSG00000020538(Srebf1);ENSMUSG00000021108(Prkch);ENSMUSG00000021294(Kif26a);ENSMUSG00000021594(Srd5a1);ENSMUSG000…
GO:0001657	ureteric bud development	18	102	0.0123338033272484	0.190722235845397	ENSMUSG00000004231(Pax2);ENSMUSG00000004791(Pgf);ENSMUSG00000007888(Crlf1);ENSMUSG00000008999(Bmp7);ENSMUSG00000016458(Wt1);ENSMUSG00000017009(Sdc4);ENSMUSG00000021125(Arg2);ENSMUSG00000022528(Hes1);ENSMUSG00000025352(Gdf11);ENSMUSG00000025880(Smad7);ENSMUSG00000030890(Ilk);ENSMUSG00000031980(Agt);ENSMUSG00000034227(Foxj1);ENSMUSG00000034460(Six4);ENSMUSG00000034462(Pkd2);ENSMUSG00000036867(Smad6…
GO:0030510	regulation of BMP signaling pathway	18	102	0.0123338033272484	0.190722235845397	ENSMUSG00000016918(Sulf1);ENSMUSG00000016942(Tmprss6);ENSMUSG00000020325(Fstl3);ENSMUSG00000022528(Hes1);ENSMUSG00000022816(Fstl1);ENSMUSG00000025880(Smad7);ENSMUSG00000027070(Lrp2);ENSMUSG00000027204(Fbn1);ENSMUSG00000029096(Htra3);ENSMUSG00000030890(Ilk);ENSMUSG00000033411(Ctdspl2);ENSMUSG00000036867(Smad6);ENSMUSG00000038780(Smurf1);ENSMUSG00000039191(Rbpj);ENSMUSG00000041120(Nbl1);ENSMUSG0000…
GO:0070727	cellular macromolecule localization	202	1737	0.0123989956704296	0.191180470982145	ENSMUSG00000001018(Snapin);ENSMUSG00000001281(Itgb7);ENSMUSG00000001827(Folr1);ENSMUSG00000002055(Spag5);ENSMUSG00000002111(Spi1);ENSMUSG00000002985(Apoe);ENSMUSG00000004768(Rab23);ENSMUSG00000005148(Klf5);ENSMUSG00000005698(Ctcf);ENSMUSG00000006464(Bbs1);ENSMUSG00000007207(Stx1a);ENSMUSG00000007987(Ift22);ENSMUSG00000008999(Bmp7);ENSMUSG00000009772(Nuak2);ENSMUSG00000011751(Sptbn4);ENSMUSG000000…
GO:0055085	transmembrane transport	189	1616	0.01240281090709	0.191180470982145	ENSMUSG00000001827(Folr1);ENSMUSG00000001983(Taco1);ENSMUSG00000002346(Slc25a42);ENSMUSG00000002908(Kcnn1);ENSMUSG00000006567(Atp7b);ENSMUSG00000007097(Atp1a2);ENSMUSG00000007122(Casq1);ENSMUSG00000009731(Kcnd1);ENSMUSG00000013698(Pea15a);ENSMUSG00000013921(Clip3);ENSMUSG00000014776(Nol3);ENSMUSG00000014786(Slc9a5);ENSMUSG00000017204(Gsdma);ENSMUSG00000017740(Slc12a5);ENSMUSG00000017817(Jph2);ENS…
GO:0050866	negative regulation of cell activation	32	212	0.0124468648838894	0.191555475257449	ENSMUSG00000001444(Tbx21);ENSMUSG00000002108(Nr1h3);ENSMUSG00000002111(Spi1);ENSMUSG00000002985(Apoe);ENSMUSG00000017009(Sdc4);ENSMUSG00000020134(Peli1);ENSMUSG00000020644(Id2);ENSMUSG00000020889(Nr1d1);ENSMUSG00000021125(Arg2);ENSMUSG00000022637(Cblb);ENSMUSG00000024610(Cd74);ENSMUSG00000024659(Anxa1);ENSMUSG00000025856(Pdgfa);ENSMUSG00000025880(Smad7);ENSMUSG00000026430(Rassf5);ENSMUSG000000273…
GO:1902369	negative regulation of RNA catabolic process	15	80	0.0124758595610065	0.191697899045782	ENSMUSG00000000568(Hnrnpd);ENSMUSG00000000838(Fmr1);ENSMUSG00000018379(Srsf1);ENSMUSG00000020358(Hnrnpab);ENSMUSG00000026177(Slc11a1);ENSMUSG00000026723(Trdmt1);ENSMUSG00000028772(Zcchc17);ENSMUSG00000029814(Igf2bp3);ENSMUSG00000030795(Fus);ENSMUSG00000031060(Rbm10);ENSMUSG00000035139(Secisbp2);ENSMUSG00000039630(Hnrnpu);ENSMUSG00000042699(Dhx9);ENSMUSG00000044468(Tent5c);ENSMUSG00000072620(Slfn2)
GO:0002224	toll-like receptor signaling pathway	21	125	0.0126130551181979	0.191872534870219	ENSMUSG00000002108(Nr1h3);ENSMUSG00000017652(Cd40);ENSMUSG00000019768(Esr1);ENSMUSG00000020134(Peli1);ENSMUSG00000020263(Appl2);ENSMUSG00000020641(Rsad2);ENSMUSG00000020889(Nr1d1);ENSMUSG00000025498(Irf7);ENSMUSG00000026946(Nmi);ENSMUSG00000029275(Gfi1);ENSMUSG00000030921(Trim30a);ENSMUSG00000032623(Oas1d);ENSMUSG00000033728(Lrrc14);ENSMUSG00000034652(Cd300a);ENSMUSG00000035356(Nfkbiz);ENSMUSG000…
GO:0018130	heterocycle biosynthetic process	443	4028	0.0126372883137315	0.191872534870219	ENSMUSG00000000085(Scmh1);ENSMUSG00000000568(Hnrnpd);ENSMUSG00000000730(Dnmt3l);ENSMUSG00000000938(Hoxa10);ENSMUSG00000001289(Pfdn5);ENSMUSG00000001444(Tbx21);ENSMUSG00000001510(Dlx3);ENSMUSG00000001517(Foxm1);ENSMUSG00000001520(Nrip2);ENSMUSG00000001604(Tcea3);ENSMUSG00000001755(Coasy);ENSMUSG00000002028(Kmt2a);ENSMUSG00000002108(Nr1h3);ENSMUSG00000002111(Spi1);ENSMUSG00000002325(Irf9);ENSMUSG00…
GO:0048869	cellular developmental process	506	4637	0.0127702892722017	0.191872534870219	ENSMUSG00000000568(Hnrnpd);ENSMUSG00000000730(Dnmt3l);ENSMUSG00000000838(Fmr1);ENSMUSG00000001018(Snapin);ENSMUSG00000001039(B9d1);ENSMUSG00000001281(Itgb7);ENSMUSG00000001444(Tbx21);ENSMUSG00000001467(Cyp51);ENSMUSG00000001510(Dlx3);ENSMUSG00000001525(Tubb5);ENSMUSG00000001827(Folr1);ENSMUSG00000002028(Kmt2a);ENSMUSG00000002108(Nr1h3);ENSMUSG00000002111(Spi1);ENSMUSG00000002489(Tiam1);ENSMUSG000…
GO:0008228	opsonization	5	15	0.0128289901440996	0.191872534870219	ENSMUSG00000001128(Cfp);ENSMUSG00000022887(Masp1);ENSMUSG00000024164(C3);ENSMUSG00000026405(C4bp);ENSMUSG00000055447(Cd47)
GO:0042048	olfactory behavior	5	15	0.0128289901440996	0.191872534870219	ENSMUSG00000006464(Bbs1);ENSMUSG00000020654(Adcy3);ENSMUSG00000039474(Wfs1);ENSMUSG00000041235(Chd7);ENSMUSG00000046623(Gjb4)
GO:0042754	negative regulation of circadian rhythm	5	15	0.0128289901440996	0.191872534870219	ENSMUSG00000020038(Cry1);ENSMUSG00000028820(Sfpq);ENSMUSG00000033644(Piwil2);ENSMUSG00000042429(Adora1);ENSMUSG00000057722(Lepr)
GO:0042976	activation of Janus kinase activity	5	15	0.0128289901440996	0.191872534870219	ENSMUSG00000025383(Il23a);ENSMUSG00000027947(Il6ra);ENSMUSG00000031980(Agt);ENSMUSG00000034652(Cd300a);ENSMUSG00000055737(Ghr)
GO:0045618	positive regulation of keratinocyte differentiation	5	15	0.0128289901440996	0.191872534870219	ENSMUSG00000006724(Cyp27b1);ENSMUSG00000017724(Etv4);ENSMUSG00000021108(Prkch);ENSMUSG00000022479(Vdr);ENSMUSG00000047821(Trim16)
GO:0060330	regulation of response to interferon-gamma	5	15	0.0128289901440996	0.191872534870219	ENSMUSG00000022906(Parp9);ENSMUSG00000046879(Irgm1);ENSMUSG00000069874(Irgm2);ENSMUSG00000074151(Nlrc5);ENSMUSG00000078853(Igtp)
GO:0060334	regulation of interferon-gamma-mediated signaling pathway	5	15	0.0128289901440996	0.191872534870219	ENSMUSG00000022906(Parp9);ENSMUSG00000046879(Irgm1);ENSMUSG00000069874(Irgm2);ENSMUSG00000074151(Nlrc5);ENSMUSG00000078853(Igtp)
GO:0061307	cardiac neural crest cell differentiation involved in heart development	5	15	0.0128289901440996	0.191872534870219	ENSMUSG00000001827(Folr1);ENSMUSG00000008999(Bmp7);ENSMUSG00000021367(Edn1);ENSMUSG00000022528(Hes1);ENSMUSG00000027276(Jag1)
GO:0061308	cardiac neural crest cell development involved in heart development	5	15	0.0128289901440996	0.191872534870219	ENSMUSG00000001827(Folr1);ENSMUSG00000008999(Bmp7);ENSMUSG00000021367(Edn1);ENSMUSG00000022528(Hes1);ENSMUSG00000027276(Jag1)
GO:0070141	response to UV-A	5	15	0.0128289901440996	0.191872534870219	ENSMUSG00000026525(Opn3);ENSMUSG00000027804(Ppid);ENSMUSG00000027820(Mme);ENSMUSG00000043972(Opn5);ENSMUSG00000070348(Ccnd1)
GO:0090435	protein localization to nuclear envelope	5	15	0.0128289901440996	0.191872534870219	ENSMUSG00000024590(Lmnb1);ENSMUSG00000026466(Tor1aip1);ENSMUSG00000028063(Lmna);ENSMUSG00000030867(Plk1);ENSMUSG00000062075(Lmnb2)
GO:0022008	neurogenesis	212	1832	0.0128546996067828	0.191872534870219	ENSMUSG00000000838(Fmr1);ENSMUSG00000001018(Snapin);ENSMUSG00000001510(Dlx3);ENSMUSG00000001827(Folr1);ENSMUSG00000002799(Jag2);ENSMUSG00000002985(Apoe);ENSMUSG00000003282(Plag1);ENSMUSG00000004885(Crabp2);ENSMUSG00000005125(Ndrg1);ENSMUSG00000006398(Cdc20);ENSMUSG00000006464(Bbs1);ENSMUSG00000007872(Id3);ENSMUSG00000008999(Bmp7);ENSMUSG00000009248(Ascl2);ENSMUSG00000011751(Sptbn4);ENSMUSG0000001…
GO:0014870	response to muscle inactivity	4	10	0.0128930486970383	0.191872534870219	ENSMUSG00000001508(Sgca);ENSMUSG00000007122(Casq1);ENSMUSG00000022358(Fbxo32);ENSMUSG00000026313(Hdac4)
GO:0090209	negative regulation of triglyceride metabolic process	4	10	0.0128930486970383	0.191872534870219	ENSMUSG00000002985(Apoe);ENSMUSG00000019768(Esr1);ENSMUSG00000024042(Sik1);ENSMUSG00000047638(Nr1h4)
GO:1903027	regulation of opsonization	4	10	0.0128930486970383	0.191872534870219	ENSMUSG00000001128(Cfp);ENSMUSG00000022887(Masp1);ENSMUSG00000024164(C3);ENSMUSG00000026405(C4bp)
GO:0044262	cellular carbohydrate metabolic process	44	312	0.0128990239920452	0.191872534870219	ENSMUSG00000003541(Ier3);ENSMUSG00000003865(Gys1);ENSMUSG00000006362(Cbfa2t3);ENSMUSG00000016194(Hsd11b1);ENSMUSG00000017493(Igfbp4);ENSMUSG00000017929(B4galt5);ENSMUSG00000019577(Pdk4);ENSMUSG00000020038(Cry1);ENSMUSG00000020120(Plek);ENSMUSG00000020176(Grb10);ENSMUSG00000020889(Nr1d1);ENSMUSG00000021069(Pygl);ENSMUSG00000022546(Gpt);ENSMUSG00000023070(Rgn);ENSMUSG00000024042(Sik1);ENSMUSG000000…
GO:0062014	negative regulation of small molecule metabolic process	19	110	0.0129026347174074	0.191872534870219	ENSMUSG00000002985(Apoe);ENSMUSG00000003541(Ier3);ENSMUSG00000006362(Cbfa2t3);ENSMUSG00000006724(Cyp27b1);ENSMUSG00000020038(Cry1);ENSMUSG00000020120(Plek);ENSMUSG00000020263(Appl2);ENSMUSG00000024042(Sik1);ENSMUSG00000025198(Erlin1);ENSMUSG00000026313(Hdac4);ENSMUSG00000028785(Hpca);ENSMUSG00000029249(Rest);ENSMUSG00000029275(Gfi1);ENSMUSG00000030792(Dkkl1);ENSMUSG00000034958(Atcay);ENSMUSG00000…
GO:0048144	fibroblast proliferation	22	133	0.01292600719086	0.191872534870219	ENSMUSG00000002028(Kmt2a);ENSMUSG00000019768(Esr1);ENSMUSG00000019942(Cdk1);ENSMUSG00000024521(Pmaip1);ENSMUSG00000024610(Cd74);ENSMUSG00000025856(Pdgfa);ENSMUSG00000027715(Ccna2);ENSMUSG00000028017(Egf);ENSMUSG00000031380(Vegfd);ENSMUSG00000031451(Gas6);ENSMUSG00000031980(Agt);ENSMUSG00000034394(Lif);ENSMUSG00000034652(Cd300a);ENSMUSG00000036986(Pml);ENSMUSG00000040374(Pex2);ENSMUSG00000041431(C…
GO:1903307	positive regulation of regulated secretory pathway	12	59	0.0129414765470256	0.191872534870219	ENSMUSG00000007207(Stx1a);ENSMUSG00000015053(Gata2);ENSMUSG00000020866(Cacna1g);ENSMUSG00000022416(Cacna1i);ENSMUSG00000023032(Slc4a8);ENSMUSG00000024680(Ms4a2);ENSMUSG00000024743(Syt7);ENSMUSG00000034579(Pla2g3);ENSMUSG00000036091(Hyal3);ENSMUSG00000052212(Cd177);ENSMUSG00000056529(Ptafr);ENSMUSG00000057948(Unc13d)
GO:0051784	negative regulation of nuclear division	13	66	0.0129416651570377	0.191872534870219	ENSMUSG00000006398(Cdc20);ENSMUSG00000008999(Bmp7);ENSMUSG00000017716(Birc5);ENSMUSG00000019768(Esr1);ENSMUSG00000020020(Usp44);ENSMUSG00000026683(Nuf2);ENSMUSG00000028873(Cdca8);ENSMUSG00000030867(Plk1);ENSMUSG00000034394(Lif);ENSMUSG00000038379(Ttk);ENSMUSG00000041431(Ccnb1);ENSMUSG00000051235(Gen1);ENSMUSG00000074476(Spc24)
GO:0051347	positive regulation of transferase activity	70	536	0.0129878826167937	0.192264219651956	ENSMUSG00000000568(Hnrnpd);ENSMUSG00000002985(Apoe);ENSMUSG00000004980(Hnrnpa2b1);ENSMUSG00000005640(Insrr);ENSMUSG00000006398(Cdc20);ENSMUSG00000017009(Sdc4);ENSMUSG00000017652(Cd40);ENSMUSG00000018381(Abi3);ENSMUSG00000020715(Ern1);ENSMUSG00000020718(Polg2);ENSMUSG00000020901(Pik3r5);ENSMUSG00000021365(Nedd9);ENSMUSG00000021367(Edn1);ENSMUSG00000021703(Serinc5);ENSMUSG00000022221(Ripk3);ENSMUSG…
GO:0010557	positive regulation of macromolecule biosynthetic process	227	1974	0.0132802344958322	0.196058908272215	ENSMUSG00000000568(Hnrnpd);ENSMUSG00000000838(Fmr1);ENSMUSG00000000938(Hoxa10);ENSMUSG00000001444(Tbx21);ENSMUSG00000001510(Dlx3);ENSMUSG00000001517(Foxm1);ENSMUSG00000002028(Kmt2a);ENSMUSG00000002108(Nr1h3);ENSMUSG00000002111(Spi1);ENSMUSG00000002325(Irf9);ENSMUSG00000002578(Ikzf4);ENSMUSG00000002983(Relb);ENSMUSG00000002985(Apoe);ENSMUSG00000003282(Plag1);ENSMUSG00000003549(Ercc1);ENSMUSG000000…
GO:0070528	protein kinase C signaling	9	39	0.0132846011371761	0.196058908272215	ENSMUSG00000017652(Cd40);ENSMUSG00000020120(Plek);ENSMUSG00000021108(Prkch);ENSMUSG00000030683(Sez6l2);ENSMUSG00000035112(Wnk4);ENSMUSG00000038587(Akap12);ENSMUSG00000059714(Flot1);ENSMUSG00000068566(Myadm);ENSMUSG00000070738(Dgkd)
GO:0050764	regulation of phagocytosis	20	118	0.0133706050994046	0.196405030812158	ENSMUSG00000001128(Cfp);ENSMUSG00000015053(Gata2);ENSMUSG00000020263(Appl2);ENSMUSG00000022887(Masp1);ENSMUSG00000023206(Il15ra);ENSMUSG00000024164(C3);ENSMUSG00000024371(C2);ENSMUSG00000024743(Syt7);ENSMUSG00000026177(Slc11a1);ENSMUSG00000030314(Atg7);ENSMUSG00000031451(Gas6);ENSMUSG00000034652(Cd300a);ENSMUSG00000035385(Ccl2);ENSMUSG00000037446(Tulp1);ENSMUSG00000037936(Scarb1);ENSMUSG000000379…
GO:1903707	negative regulation of hemopoiesis	20	118	0.0133706050994046	0.196405030812158	ENSMUSG00000001444(Tbx21);ENSMUSG00000015053(Gata2);ENSMUSG00000020325(Fstl3);ENSMUSG00000020644(Id2);ENSMUSG00000024610(Cd74);ENSMUSG00000024659(Anxa1);ENSMUSG00000025880(Smad7);ENSMUSG00000027204(Fbn1);ENSMUSG00000027387(Zc3h8);ENSMUSG00000028042(Zbtb7b);ENSMUSG00000033767(Tmem131l);ENSMUSG00000034227(Foxj1);ENSMUSG00000036931(Nfkbid);ENSMUSG00000037601(Nme1);ENSMUSG00000037940(Inpp4b);ENSMUSG0…
GO:0033627	cell adhesion mediated by integrin	16	88	0.0134455127756437	0.196405030812158	ENSMUSG00000001281(Itgb7);ENSMUSG00000021822(Plau);ENSMUSG00000024053(Emilin2);ENSMUSG00000027111(Itga6);ENSMUSG00000027204(Fbn1);ENSMUSG00000027954(Efna1);ENSMUSG00000028576(Ift74);ENSMUSG00000028661(Epha8);ENSMUSG00000034394(Lif);ENSMUSG00000034664(Itga2b);ENSMUSG00000037405(Icam1);ENSMUSG00000039115(Itga9);ENSMUSG00000039239(Tgfb2);ENSMUSG00000040998(Npnt);ENSMUSG00000042284(Itga1);ENSMUSG0000…
GO:0050810	regulation of steroid biosynthetic process	16	88	0.0134455127756437	0.196405030812158	ENSMUSG00000002985(Apoe);ENSMUSG00000006724(Cyp27b1);ENSMUSG00000020538(Srebf1);ENSMUSG00000020889(Nr1d1);ENSMUSG00000021214(Akr1c18);ENSMUSG00000023000(Dhh);ENSMUSG00000024030(Abcg1);ENSMUSG00000025198(Erlin1);ENSMUSG00000028980(H6pd);ENSMUSG00000029249(Rest);ENSMUSG00000029275(Gfi1);ENSMUSG00000030792(Dkkl1);ENSMUSG00000039004(Bmp6);ENSMUSG00000042821(Snai1);ENSMUSG00000059743(Fdps);ENSMUSG0000…
GO:0030705	cytoskeleton-dependent intracellular transport	30	197	0.0134860903178758	0.196405030812158	ENSMUSG00000001018(Snapin);ENSMUSG00000002031(Ift46);ENSMUSG00000002345(Borcs8);ENSMUSG00000006464(Bbs1);ENSMUSG00000007987(Ift22);ENSMUSG00000009013(Dynll1);ENSMUSG00000013921(Clip3);ENSMUSG00000018395(Kif3a);ENSMUSG00000020319(Wdpcp);ENSMUSG00000024163(Mapk8ip3);ENSMUSG00000024388(Myo7b);ENSMUSG00000024511(Rab27b);ENSMUSG00000024873(Cnih2);ENSMUSG00000025401(Myo1a);ENSMUSG00000025468(Caly);ENSM…
GO:0042129	regulation of T cell proliferation	29	189	0.0135518087668045	0.196405030812158	ENSMUSG00000000732(Icosl);ENSMUSG00000000791(Il12rb1);ENSMUSG00000005465(Il27ra);ENSMUSG00000017009(Sdc4);ENSMUSG00000020134(Peli1);ENSMUSG00000021125(Arg2);ENSMUSG00000022221(Ripk3);ENSMUSG00000022528(Hes1);ENSMUSG00000022637(Cblb);ENSMUSG00000024659(Anxa1);ENSMUSG00000025383(Il23a);ENSMUSG00000026532(Spta1);ENSMUSG00000028042(Zbtb7b);ENSMUSG00000028599(Tnfrsf1b);ENSMUSG00000028965(Tnfrsf9);ENSM…
GO:0071347	cellular response to interleukin-1	18	103	0.0135857244538612	0.196405030812158	ENSMUSG00000017652(Cd40);ENSMUSG00000017969(Ptgis);ENSMUSG00000018927(Ccl6);ENSMUSG00000020889(Nr1d1);ENSMUSG00000021367(Edn1);ENSMUSG00000022528(Hes1);ENSMUSG00000023235(Ccl25);ENSMUSG00000026166(Ccl20);ENSMUSG00000026981(Il1rn);ENSMUSG00000027514(Zbp1);ENSMUSG00000031134(Rbmx);ENSMUSG00000032238(Rora);ENSMUSG00000035385(Ccl2);ENSMUSG00000036091(Hyal3);ENSMUSG00000038587(Akap12);ENSMUSG000000554…
GO:0072163	mesonephric epithelium development	18	103	0.0135857244538612	0.196405030812158	ENSMUSG00000004231(Pax2);ENSMUSG00000004791(Pgf);ENSMUSG00000007888(Crlf1);ENSMUSG00000008999(Bmp7);ENSMUSG00000016458(Wt1);ENSMUSG00000017009(Sdc4);ENSMUSG00000021125(Arg2);ENSMUSG00000022528(Hes1);ENSMUSG00000025352(Gdf11);ENSMUSG00000025880(Smad7);ENSMUSG00000030890(Ilk);ENSMUSG00000031980(Agt);ENSMUSG00000034227(Foxj1);ENSMUSG00000034460(Six4);ENSMUSG00000034462(Pkd2);ENSMUSG00000036867(Smad6…
GO:0072164	mesonephric tubule development	18	103	0.0135857244538612	0.196405030812158	ENSMUSG00000004231(Pax2);ENSMUSG00000004791(Pgf);ENSMUSG00000007888(Crlf1);ENSMUSG00000008999(Bmp7);ENSMUSG00000016458(Wt1);ENSMUSG00000017009(Sdc4);ENSMUSG00000021125(Arg2);ENSMUSG00000022528(Hes1);ENSMUSG00000025352(Gdf11);ENSMUSG00000025880(Smad7);ENSMUSG00000030890(Ilk);ENSMUSG00000031980(Agt);ENSMUSG00000034227(Foxj1);ENSMUSG00000034460(Six4);ENSMUSG00000034462(Pkd2);ENSMUSG00000036867(Smad6…
GO:0006941	striated muscle contraction	27	173	0.0135912038621945	0.196405030812158	ENSMUSG00000002100(Mybpc3);ENSMUSG00000007097(Atp1a2);ENSMUSG00000007122(Casq1);ENSMUSG00000013936(Myl2);ENSMUSG00000018379(Srsf1);ENSMUSG00000019997(Ccn2);ENSMUSG00000020866(Cacna1g);ENSMUSG00000021125(Arg2);ENSMUSG00000025880(Smad7);ENSMUSG00000026251(Chrnd);ENSMUSG00000026313(Hdac4);ENSMUSG00000027470(Mylk2);ENSMUSG00000028525(Pde4b);ENSMUSG00000030730(Atp2a1);ENSMUSG00000031328(Flna);ENSMUSG0…
GO:0051494	negative regulation of cytoskeleton organization	27	173	0.0135912038621945	0.196405030812158	ENSMUSG00000011751(Sptbn4);ENSMUSG00000013921(Clip3);ENSMUSG00000015766(Eps8);ENSMUSG00000020181(Nav3);ENSMUSG00000020717(Pecam1);ENSMUSG00000021061(Sptb);ENSMUSG00000022099(Dmtn);ENSMUSG00000024236(Svil);ENSMUSG00000025432(Avil);ENSMUSG00000026109(Tmeff2);ENSMUSG00000026532(Spta1);ENSMUSG00000026697(Myoc);ENSMUSG00000027274(Mkks);ENSMUSG00000029106(Add1);ENSMUSG00000034675(Dbn1);ENSMUSG000000361…
GO:0071772	response to BMP	27	173	0.0135912038621945	0.196405030812158	ENSMUSG00000001510(Dlx3);ENSMUSG00000008999(Bmp7);ENSMUSG00000016918(Sulf1);ENSMUSG00000016942(Tmprss6);ENSMUSG00000020325(Fstl3);ENSMUSG00000022528(Hes1);ENSMUSG00000022816(Fstl1);ENSMUSG00000024975(Pdcd4);ENSMUSG00000025880(Smad7);ENSMUSG00000027070(Lrp2);ENSMUSG00000027204(Fbn1);ENSMUSG00000029096(Htra3);ENSMUSG00000030890(Ilk);ENSMUSG00000033411(Ctdspl2);ENSMUSG00000034161(Scx);ENSMUSG0000003…
GO:0071773	cellular response to BMP stimulus	27	173	0.0135912038621945	0.196405030812158	ENSMUSG00000001510(Dlx3);ENSMUSG00000008999(Bmp7);ENSMUSG00000016918(Sulf1);ENSMUSG00000016942(Tmprss6);ENSMUSG00000020325(Fstl3);ENSMUSG00000022528(Hes1);ENSMUSG00000022816(Fstl1);ENSMUSG00000024975(Pdcd4);ENSMUSG00000025880(Smad7);ENSMUSG00000027070(Lrp2);ENSMUSG00000027204(Fbn1);ENSMUSG00000029096(Htra3);ENSMUSG00000030890(Ilk);ENSMUSG00000033411(Ctdspl2);ENSMUSG00000034161(Scx);ENSMUSG0000003…
GO:1902904	negative regulation of supramolecular fiber organization	27	173	0.0135912038621945	0.196405030812158	ENSMUSG00000001289(Pfdn5);ENSMUSG00000002985(Apoe);ENSMUSG00000011751(Sptbn4);ENSMUSG00000013921(Clip3);ENSMUSG00000015766(Eps8);ENSMUSG00000020181(Nav3);ENSMUSG00000020717(Pecam1);ENSMUSG00000021061(Sptb);ENSMUSG00000022099(Dmtn);ENSMUSG00000024236(Svil);ENSMUSG00000025432(Avil);ENSMUSG00000026109(Tmeff2);ENSMUSG00000026532(Spta1);ENSMUSG00000026697(Myoc);ENSMUSG00000027274(Mkks);ENSMUSG00000029…
GO:0016311	dephosphorylation	48	347	0.0136828286556296	0.19738270383739	ENSMUSG00000002103(Acp2);ENSMUSG00000002228(Ppm1j);ENSMUSG00000015214(Mtmr1);ENSMUSG00000017897(Eya2);ENSMUSG00000020048(Hsp90b1);ENSMUSG00000020120(Plek);ENSMUSG00000020878(Lrrc46);ENSMUSG00000021451(Sema4d);ENSMUSG00000022221(Ripk3);ENSMUSG00000023070(Rgn);ENSMUSG00000023944(Hsp90ab1);ENSMUSG00000026064(Ptp4a1);ENSMUSG00000026102(Inpp1);ENSMUSG00000026176(Ctdsp1);ENSMUSG00000026659(Dusp12);ENSM…
GO:2000147	positive regulation of cell motility	77	599	0.0137073520934116	0.19738270383739	ENSMUSG00000002111(Spi1);ENSMUSG00000002489(Tiam1);ENSMUSG00000004791(Pgf);ENSMUSG00000008999(Bmp7);ENSMUSG00000012705(Retn);ENSMUSG00000013076(Amotl1);ENSMUSG00000015053(Gata2);ENSMUSG00000017652(Cd40);ENSMUSG00000018593(Sparc);ENSMUSG00000018916(Csf2);ENSMUSG00000018920(Cxcl16);ENSMUSG00000020074(Ccar1);ENSMUSG00000020717(Pecam1);ENSMUSG00000020859(Spag9);ENSMUSG00000021365(Nedd9);ENSMUSG000000…
GO:0051246	regulation of protein metabolic process	288	2551	0.0137198357625619	0.19738270383739	ENSMUSG00000000568(Hnrnpd);ENSMUSG00000000838(Fmr1);ENSMUSG00000001289(Pfdn5);ENSMUSG00000001467(Cyp51);ENSMUSG00000001983(Taco1);ENSMUSG00000002108(Nr1h3);ENSMUSG00000002985(Apoe);ENSMUSG00000003541(Ier3);ENSMUSG00000004231(Pax2);ENSMUSG00000004371(Il11);ENSMUSG00000004791(Pgf);ENSMUSG00000005054(Cstb);ENSMUSG00000006362(Cbfa2t3);ENSMUSG00000006398(Cdc20);ENSMUSG00000007888(Crlf1);ENSMUSG0000000…
GO:0050868	negative regulation of T cell activation	21	126	0.0137479237966056	0.197494213001238	ENSMUSG00000001444(Tbx21);ENSMUSG00000017009(Sdc4);ENSMUSG00000020134(Peli1);ENSMUSG00000021125(Arg2);ENSMUSG00000022637(Cblb);ENSMUSG00000024610(Cd74);ENSMUSG00000024659(Anxa1);ENSMUSG00000025880(Smad7);ENSMUSG00000027387(Zc3h8);ENSMUSG00000028042(Zbtb7b);ENSMUSG00000033767(Tmem131l);ENSMUSG00000034227(Foxj1);ENSMUSG00000034652(Cd300a);ENSMUSG00000035914(Cd276);ENSMUSG00000036931(Nfkbid);ENSMUSG…
GO:0010921	regulation of phosphatase activity	15	81	0.0139325679074161	0.199556293434982	ENSMUSG00000020048(Hsp90b1);ENSMUSG00000020120(Plek);ENSMUSG00000021451(Sema4d);ENSMUSG00000022221(Ripk3);ENSMUSG00000023070(Rgn);ENSMUSG00000023944(Hsp90ab1);ENSMUSG00000028141(Oaz3);ENSMUSG00000034652(Cd300a);ENSMUSG00000039239(Tgfb2);ENSMUSG00000039515(Ptpa);ENSMUSG00000040435(Ppp1r15a);ENSMUSG00000040998(Npnt);ENSMUSG00000042284(Itga1);ENSMUSG00000044502(Bod1);ENSMUSG00000061718(Ppp1r1b)
GO:0032088	negative regulation of NF-kappaB transcription factor activity	15	81	0.0139325679074161	0.199556293434982	ENSMUSG00000002111(Spi1);ENSMUSG00000017969(Ptgis);ENSMUSG00000020134(Peli1);ENSMUSG00000025408(Ddit3);ENSMUSG00000030966(Trim21);ENSMUSG00000031143(Ccdc22);ENSMUSG00000033728(Lrrc14);ENSMUSG00000034227(Foxj1);ENSMUSG00000036931(Nfkbid);ENSMUSG00000043760(Pkhd1);ENSMUSG00000047638(Nr1h4);ENSMUSG00000051355(Commd1);ENSMUSG00000060477(Irak2);ENSMUSG00000073399(Trim40);ENSMUSG00000074151(Nlrc5)
GO:0070482	response to oxygen levels	51	373	0.013958656943258	0.1996355192577	ENSMUSG00000004791(Pgf);ENSMUSG00000005125(Ndrg1);ENSMUSG00000005150(Wdr83);ENSMUSG00000006362(Cbfa2t3);ENSMUSG00000009248(Ascl2);ENSMUSG00000014776(Nol3);ENSMUSG00000017969(Ptgis);ENSMUSG00000019055(Plod1);ENSMUSG00000020048(Hsp90b1);ENSMUSG00000020826(Nos2);ENSMUSG00000021226(Acot2);ENSMUSG00000021253(Tgfb3);ENSMUSG00000021367(Edn1);ENSMUSG00000021822(Plau);ENSMUSG00000022051(Bnip3l);ENSMUSG000…
GO:0030278	regulation of ossification	22	134	0.0140442380280628	0.200564111015467	ENSMUSG00000006724(Cyp27b1);ENSMUSG00000008999(Bmp7);ENSMUSG00000020641(Rsad2);ENSMUSG00000022265(Ank);ENSMUSG00000022479(Vdr);ENSMUSG00000025880(Smad7);ENSMUSG00000028108(Ecm1);ENSMUSG00000035692(Isg15);ENSMUSG00000035914(Cd276);ENSMUSG00000036867(Smad6);ENSMUSG00000037868(Egr2);ENSMUSG00000038780(Smurf1);ENSMUSG00000039004(Bmp6);ENSMUSG00000039191(Rbpj);ENSMUSG00000042988(Notum);ENSMUSG00000045…
GO:1903557	positive regulation of tumor necrosis factor superfamily cytokine production	19	111	0.0141472415723465	0.201738418368659	ENSMUSG00000015568(Lpl);ENSMUSG00000025383(Il23a);ENSMUSG00000025473(Adam8);ENSMUSG00000026896(Ifih1);ENSMUSG00000032623(Oas1d);ENSMUSG00000032661(Oas3);ENSMUSG00000032690(Oas2);ENSMUSG00000034947(Tmem106a);ENSMUSG00000035385(Ccl2);ENSMUSG00000037447(Arid5a);ENSMUSG00000037523(Mavs);ENSMUSG00000037944(Ccr7);ENSMUSG00000038587(Akap12);ENSMUSG00000040152(Thbs1);ENSMUSG00000042699(Dhx9);ENSMUSG00000…
GO:0042304	regulation of fatty acid biosynthetic process	10	46	0.0141750464150336	0.201838527472714	ENSMUSG00000002108(Nr1h3);ENSMUSG00000019577(Pdk4);ENSMUSG00000020538(Srebf1);ENSMUSG00000023070(Rgn);ENSMUSG00000024610(Cd74);ENSMUSG00000024659(Anxa1);ENSMUSG00000025198(Erlin1);ENSMUSG00000026435(Slc45a3);ENSMUSG00000031378(Abcd1);ENSMUSG00000034579(Pla2g3)
GO:0060537	muscle tissue development	60	451	0.0142321268946454	0.202354588980822	ENSMUSG00000002100(Mybpc3);ENSMUSG00000005148(Klf5);ENSMUSG00000007122(Casq1);ENSMUSG00000008999(Bmp7);ENSMUSG00000009569(Mrtfb);ENSMUSG00000013936(Myl2);ENSMUSG00000017167(Cntnap1);ENSMUSG00000017817(Jph2);ENSMUSG00000017897(Eya2);ENSMUSG00000019942(Cdk1);ENSMUSG00000020289(Nprl3);ENSMUSG00000020644(Id2);ENSMUSG00000021367(Edn1);ENSMUSG00000021670(Hmgcr);ENSMUSG00000022371(Col14a1);ENSMUSG000000…
GO:0043624	cellular protein complex disassembly	23	142	0.014268484430924	0.202574930275882	ENSMUSG00000004891(Nes);ENSMUSG00000011751(Sptbn4);ENSMUSG00000015766(Eps8);ENSMUSG00000019774(Mtrf1l);ENSMUSG00000020120(Plek);ENSMUSG00000020181(Nav3);ENSMUSG00000021061(Sptb);ENSMUSG00000022099(Dmtn);ENSMUSG00000023009(Nckap5l);ENSMUSG00000023013(Aqp2);ENSMUSG00000024236(Svil);ENSMUSG00000025432(Avil);ENSMUSG00000026532(Spta1);ENSMUSG00000027438(Napb);ENSMUSG00000028678(Kif2c);ENSMUSG000000291…
GO:0043113	receptor clustering	14	74	0.0143383528044298	0.202973387877285	ENSMUSG00000001281(Itgb7);ENSMUSG00000002985(Apoe);ENSMUSG00000026417(Pigr);ENSMUSG00000031328(Flna);ENSMUSG00000031626(Sorbs2);ENSMUSG00000033768(Nrxn2);ENSMUSG00000034656(Cacna1a);ENSMUSG00000042873(Lhfpl4);ENSMUSG00000044716(Dok7);ENSMUSG00000051790(Nlgn2);ENSMUSG00000052572(Dlg2);ENSMUSG00000053475(Tnfaip6);ENSMUSG00000067629(Syngap1);ENSMUSG00000090935(Synj2bp)
GO:0048844	artery morphogenesis	14	74	0.0143383528044298	0.202973387877285	ENSMUSG00000001827(Folr1);ENSMUSG00000002985(Apoe);ENSMUSG00000020289(Nprl3);ENSMUSG00000021367(Edn1);ENSMUSG00000022528(Hes1);ENSMUSG00000025880(Smad7);ENSMUSG00000027070(Lrp2);ENSMUSG00000027276(Jag1);ENSMUSG00000032327(Stra6);ENSMUSG00000034462(Pkd2);ENSMUSG00000038151(Prdm1);ENSMUSG00000039191(Rbpj);ENSMUSG00000039239(Tgfb2);ENSMUSG00000041235(Chd7)
GO:0043408	regulation of MAPK cascade	91	725	0.0144506989018774	0.203472057881968	ENSMUSG00000001517(Foxm1);ENSMUSG00000002111(Spi1);ENSMUSG00000002985(Apoe);ENSMUSG00000004371(Il11);ENSMUSG00000004837(Grap);ENSMUSG00000008999(Bmp7);ENSMUSG00000014039(Prdm15);ENSMUSG00000017493(Igfbp4);ENSMUSG00000017652(Cd40);ENSMUSG00000018334(Ksr1);ENSMUSG00000018849(Wwc1);ENSMUSG00000018927(Ccl6);ENSMUSG00000019768(Esr1);ENSMUSG00000019997(Ccn2);ENSMUSG00000020044(Timp3);ENSMUSG00000020715…
GO:0097529	myeloid leukocyte migration	35	239	0.0144840387031099	0.203472057881968	ENSMUSG00000002111(Spi1);ENSMUSG00000004791(Pgf);ENSMUSG00000018927(Ccl6);ENSMUSG00000019278(Dpep1);ENSMUSG00000020717(Pecam1);ENSMUSG00000021367(Edn1);ENSMUSG00000022865(Cxadr);ENSMUSG00000023235(Ccl25);ENSMUSG00000024610(Cd74);ENSMUSG00000024659(Anxa1);ENSMUSG00000025224(Gbf1);ENSMUSG00000025383(Il23a);ENSMUSG00000025473(Adam8);ENSMUSG00000026166(Ccl20);ENSMUSG00000028525(Pde4b);ENSMUSG00000029…
GO:0007272	ensheathment of neurons	25	158	0.0145326985042872	0.203472057881968	ENSMUSG00000005125(Ndrg1);ENSMUSG00000017167(Cntnap1);ENSMUSG00000017929(B4galt5);ENSMUSG00000021112(Pals1);ENSMUSG00000021703(Serinc5);ENSMUSG00000023000(Dhh);ENSMUSG00000025232(Hexa);ENSMUSG00000026697(Myoc);ENSMUSG00000027858(Tspan2);ENSMUSG00000028599(Tnfrsf1b);ENSMUSG00000030890(Ilk);ENSMUSG00000031378(Abcd1);ENSMUSG00000031775(Pllp);ENSMUSG00000033579(Fa2h);ENSMUSG00000035413(Tmem98);ENSMUS…
GO:0008366	axon ensheathment	25	158	0.0145326985042872	0.203472057881968	ENSMUSG00000005125(Ndrg1);ENSMUSG00000017167(Cntnap1);ENSMUSG00000017929(B4galt5);ENSMUSG00000021112(Pals1);ENSMUSG00000021703(Serinc5);ENSMUSG00000023000(Dhh);ENSMUSG00000025232(Hexa);ENSMUSG00000026697(Myoc);ENSMUSG00000027858(Tspan2);ENSMUSG00000028599(Tnfrsf1b);ENSMUSG00000030890(Ilk);ENSMUSG00000031378(Abcd1);ENSMUSG00000031775(Pllp);ENSMUSG00000033579(Fa2h);ENSMUSG00000035413(Tmem98);ENSMUS…
GO:0034754	cellular hormone metabolic process	25	158	0.0145326985042872	0.203472057881968	ENSMUSG00000000326(Comt);ENSMUSG00000004885(Crabp2);ENSMUSG00000016194(Hsd11b1);ENSMUSG00000019301(Hsd17b1);ENSMUSG00000019768(Esr1);ENSMUSG00000021214(Akr1c18);ENSMUSG00000021259(Cyp46a1);ENSMUSG00000021594(Srd5a1);ENSMUSG00000022210(Dhrs4);ENSMUSG00000024987(Cyp26a1);ENSMUSG00000025509(Pnpla2);ENSMUSG00000029249(Rest);ENSMUSG00000031220(Awat2);ENSMUSG00000031844(Hsd17b2);ENSMUSG00000037936(Scar…
GO:0002577	regulation of antigen processing and presentation	6	21	0.0145777924750891	0.203472057881968	ENSMUSG00000018774(Cd68);ENSMUSG00000024610(Cd74);ENSMUSG00000026177(Slc11a1);ENSMUSG00000037944(Ccr7);ENSMUSG00000040152(Thbs1);ENSMUSG00000073421(H2-Ab1)
GO:0002693	positive regulation of cellular extravasation	6	21	0.0145777924750891	0.203472057881968	ENSMUSG00000020717(Pecam1);ENSMUSG00000025473(Adam8);ENSMUSG00000035385(Ccl2);ENSMUSG00000037405(Icam1);ENSMUSG00000055447(Cd47);ENSMUSG00000056529(Ptafr)
GO:0086011	membrane repolarization during action potential	6	21	0.0145777924750891	0.203472057881968	ENSMUSG00000031328(Flna);ENSMUSG00000038319(Kcnh2);ENSMUSG00000039639(Kcne1);ENSMUSG00000040118(Cacna2d1);ENSMUSG00000047330(Kcne4);ENSMUSG00000058498(Rnf207)
GO:0051985	negative regulation of chromosome segregation	11	53	0.0146218350611864	0.203472057881968	ENSMUSG00000006398(Cdc20);ENSMUSG00000017716(Birc5);ENSMUSG00000020020(Usp44);ENSMUSG00000020415(Pttg1);ENSMUSG00000026683(Nuf2);ENSMUSG00000028873(Cdca8);ENSMUSG00000030867(Plk1);ENSMUSG00000038379(Ttk);ENSMUSG00000041431(Ccnb1);ENSMUSG00000051235(Gen1);ENSMUSG00000074476(Spc24)
GO:1905819	negative regulation of chromosome separation	11	53	0.0146218350611864	0.203472057881968	ENSMUSG00000006398(Cdc20);ENSMUSG00000017716(Birc5);ENSMUSG00000020020(Usp44);ENSMUSG00000020415(Pttg1);ENSMUSG00000026683(Nuf2);ENSMUSG00000028873(Cdca8);ENSMUSG00000030867(Plk1);ENSMUSG00000038379(Ttk);ENSMUSG00000041431(Ccnb1);ENSMUSG00000051235(Gen1);ENSMUSG00000074476(Spc24)
GO:0070542	response to fatty acid	13	67	0.0146250125014534	0.203472057881968	ENSMUSG00000007872(Id3);ENSMUSG00000015568(Lpl);ENSMUSG00000019577(Pdk4);ENSMUSG00000020538(Srebf1);ENSMUSG00000021367(Edn1);ENSMUSG00000022528(Hes1);ENSMUSG00000023018(Smarcd1);ENSMUSG00000024957(Kcnk4);ENSMUSG00000025202(Scd3);ENSMUSG00000027875(Hmgcs2);ENSMUSG00000035385(Ccl2);ENSMUSG00000047638(Nr1h4);ENSMUSG00000056529(Ptafr)
GO:2000401	regulation of lymphocyte migration	13	67	0.0146250125014534	0.203472057881968	ENSMUSG00000005465(Il27ra);ENSMUSG00000021365(Nedd9);ENSMUSG00000022221(Ripk3);ENSMUSG00000025473(Adam8);ENSMUSG00000026166(Ccl20);ENSMUSG00000028108(Ecm1);ENSMUSG00000028927(Padi2);ENSMUSG00000034855(Cxcl10);ENSMUSG00000035385(Ccl2);ENSMUSG00000036737(Oxsr1);ENSMUSG00000037944(Ccr7);ENSMUSG00000040447(Spns2);ENSMUSG00000051457(Spn)
GO:0007267	cell-cell signaling	184	1577	0.0147278513265315	0.204579433366073	ENSMUSG00000000223(Drp2);ENSMUSG00000000276(Dgke);ENSMUSG00000001018(Snapin);ENSMUSG00000001289(Pfdn5);ENSMUSG00000001510(Dlx3);ENSMUSG00000001827(Folr1);ENSMUSG00000002028(Kmt2a);ENSMUSG00000002985(Apoe);ENSMUSG00000004371(Il11);ENSMUSG00000004637(Wwox);ENSMUSG00000005148(Klf5);ENSMUSG00000006398(Cdc20);ENSMUSG00000006724(Cyp27b1);ENSMUSG00000007207(Stx1a);ENSMUSG00000009013(Dynll1);ENSMUSG00000…
GO:0048699	generation of neurons	196	1689	0.014792729448896	0.204579433366073	ENSMUSG00000000838(Fmr1);ENSMUSG00000001018(Snapin);ENSMUSG00000001510(Dlx3);ENSMUSG00000001827(Folr1);ENSMUSG00000002799(Jag2);ENSMUSG00000002985(Apoe);ENSMUSG00000003282(Plag1);ENSMUSG00000004885(Crabp2);ENSMUSG00000006398(Cdc20);ENSMUSG00000006464(Bbs1);ENSMUSG00000007872(Id3);ENSMUSG00000008999(Bmp7);ENSMUSG00000009248(Ascl2);ENSMUSG00000011751(Sptbn4);ENSMUSG00000015053(Gata2);ENSMUSG0000001…
GO:0006376	mRNA splice site selection	7	27	0.0148099414742405	0.204579433366073	ENSMUSG00000014776(Nol3);ENSMUSG00000018379(Srsf1);ENSMUSG00000024268(Celf4);ENSMUSG00000027763(Mbnl1);ENSMUSG00000030056(Isy1);ENSMUSG00000031134(Rbmx);ENSMUSG00000034818(Celf5)
GO:0042219	cellular modified amino acid catabolic process	7	27	0.0148099414742405	0.204579433366073	ENSMUSG00000006345(Ggt1);ENSMUSG00000009614(Sardh);ENSMUSG00000019278(Dpep1);ENSMUSG00000025176(Hoga1);ENSMUSG00000027313(Chac1);ENSMUSG00000027597(Ahcy);ENSMUSG00000042102(Dmgdh)
GO:0090077	foam cell differentiation	7	27	0.0148099414742405	0.204579433366073	ENSMUSG00000015568(Lpl);ENSMUSG00000018916(Csf2);ENSMUSG00000021108(Prkch);ENSMUSG00000024030(Abcg1);ENSMUSG00000026104(Stat1);ENSMUSG00000031980(Agt);ENSMUSG00000034579(Pla2g3)
GO:0045664	regulation of neuron differentiation	33	223	0.0148998565148582	0.205529128715608	ENSMUSG00000008999(Bmp7);ENSMUSG00000015053(Gata2);ENSMUSG00000020644(Id2);ENSMUSG00000020859(Spag9);ENSMUSG00000022048(Dpysl2);ENSMUSG00000022528(Hes1);ENSMUSG00000024163(Mapk8ip3);ENSMUSG00000024423(Impact);ENSMUSG00000025352(Gdf11);ENSMUSG00000026176(Ctdsp1);ENSMUSG00000027276(Jag1);ENSMUSG00000027297(Ltk);ENSMUSG00000027699(Ect2);ENSMUSG00000028654(Mycl);ENSMUSG00000028977(Casz1);ENSMUSG00000…
GO:1902532	negative regulation of intracellular signal transduction	68	522	0.0149409089387975	0.205803073339947	ENSMUSG00000001517(Foxm1);ENSMUSG00000002111(Spi1);ENSMUSG00000002985(Apoe);ENSMUSG00000008999(Bmp7);ENSMUSG00000014039(Prdm15);ENSMUSG00000014776(Nol3);ENSMUSG00000017830(Dhx58);ENSMUSG00000018849(Wwc1);ENSMUSG00000019768(Esr1);ENSMUSG00000020044(Timp3);ENSMUSG00000020289(Nprl3);ENSMUSG00000020889(Nr1d1);ENSMUSG00000021670(Hmgcr);ENSMUSG00000022419(Deptor);ENSMUSG00000024610(Cd74);ENSMUSG0000002…
GO:0010817	regulation of hormone levels	80	628	0.0149814527580935	0.206069246081935	ENSMUSG00000000326(Comt);ENSMUSG00000004371(Il11);ENSMUSG00000004885(Crabp2);ENSMUSG00000006464(Bbs1);ENSMUSG00000006724(Cyp27b1);ENSMUSG00000007207(Stx1a);ENSMUSG00000009013(Dynll1);ENSMUSG00000012705(Retn);ENSMUSG00000016194(Hsd11b1);ENSMUSG00000017716(Birc5);ENSMUSG00000019301(Hsd17b1);ENSMUSG00000019768(Esr1);ENSMUSG00000020038(Cry1);ENSMUSG00000020048(Hsp90b1);ENSMUSG00000020131(Pcsk4);ENSMU…
GO:0031328	positive regulation of cellular biosynthetic process	239	2093	0.015074063633893	0.20690775753033	ENSMUSG00000000568(Hnrnpd);ENSMUSG00000000838(Fmr1);ENSMUSG00000000938(Hoxa10);ENSMUSG00000001444(Tbx21);ENSMUSG00000001510(Dlx3);ENSMUSG00000001517(Foxm1);ENSMUSG00000002028(Kmt2a);ENSMUSG00000002108(Nr1h3);ENSMUSG00000002111(Spi1);ENSMUSG00000002325(Irf9);ENSMUSG00000002578(Ikzf4);ENSMUSG00000002983(Relb);ENSMUSG00000002985(Apoe);ENSMUSG00000003282(Plag1);ENSMUSG00000003549(Ercc1);ENSMUSG000000…
GO:1903046	meiotic cell cycle process	32	215	0.0150850264989675	0.20690775753033	ENSMUSG00000000730(Dnmt3l);ENSMUSG00000003549(Ercc1);ENSMUSG00000006398(Cdc20);ENSMUSG00000017716(Birc5);ENSMUSG00000020413(Hus1);ENSMUSG00000020415(Pttg1);ENSMUSG00000021098(4930447C04Rik);ENSMUSG00000021367(Edn1);ENSMUSG00000023940(Sgo1);ENSMUSG00000024906(Mus81);ENSMUSG00000025586(Cpeb1);ENSMUSG00000026683(Nuf2);ENSMUSG00000027496(Aurka);ENSMUSG00000027855(Sycp1);ENSMUSG00000028614(Ndc1);ENSMU…
GO:0002274	myeloid leukocyte activation	36	248	0.0151181585936317	0.207069729340984	ENSMUSG00000002108(Nr1h3);ENSMUSG00000002111(Spi1);ENSMUSG00000002983(Relb);ENSMUSG00000005125(Ndrg1);ENSMUSG00000005980(Dnase1);ENSMUSG00000015053(Gata2);ENSMUSG00000015090(Ptgds);ENSMUSG00000018916(Csf2);ENSMUSG00000020889(Nr1d1);ENSMUSG00000024659(Anxa1);ENSMUSG00000024680(Ms4a2);ENSMUSG00000025279(Dnase1l3);ENSMUSG00000026069(Il1rl1);ENSMUSG00000026177(Slc11a1);ENSMUSG00000026946(Nmi);ENSMUSG…
GO:0007163	establishment or maintenance of cell polarity	35	240	0.0153714913805817	0.210243032108209	ENSMUSG00000002055(Spag5);ENSMUSG00000013076(Amotl1);ENSMUSG00000018395(Kif3a);ENSMUSG00000019944(Rhobtb1);ENSMUSG00000019971(Cep290);ENSMUSG00000020319(Wdpcp);ENSMUSG00000021112(Pals1);ENSMUSG00000022438(Parvb);ENSMUSG00000022528(Hes1);ENSMUSG00000023944(Hsp90ab1);ENSMUSG00000024795(Kif20b);ENSMUSG00000025224(Gbf1);ENSMUSG00000026131(Dst);ENSMUSG00000026955(Sapcd2);ENSMUSG00000028063(Lmna);ENSMU…
GO:0050727	regulation of inflammatory response	49	358	0.0154318057157919	0.210573074163305	ENSMUSG00000001741(Il16);ENSMUSG00000002108(Nr1h3);ENSMUSG00000002985(Apoe);ENSMUSG00000003541(Ier3);ENSMUSG00000005980(Dnase1);ENSMUSG00000006345(Ggt1);ENSMUSG00000015568(Lpl);ENSMUSG00000015966(Il17rb);ENSMUSG00000017969(Ptgis);ENSMUSG00000019768(Esr1);ENSMUSG00000020889(Nr1d1);ENSMUSG00000023336(Wfdc1);ENSMUSG00000024164(C3);ENSMUSG00000024659(Anxa1);ENSMUSG00000024975(Pdcd4);ENSMUSG0000002527…
GO:1903038	negative regulation of leukocyte cell-cell adhesion	23	143	0.0154389896822442	0.210573074163305	ENSMUSG00000001444(Tbx21);ENSMUSG00000017009(Sdc4);ENSMUSG00000020134(Peli1);ENSMUSG00000021125(Arg2);ENSMUSG00000022637(Cblb);ENSMUSG00000023235(Ccl25);ENSMUSG00000024610(Cd74);ENSMUSG00000024659(Anxa1);ENSMUSG00000025473(Adam8);ENSMUSG00000025880(Smad7);ENSMUSG00000027387(Zc3h8);ENSMUSG00000028042(Zbtb7b);ENSMUSG00000033767(Tmem131l);ENSMUSG00000034227(Foxj1);ENSMUSG00000034652(Cd300a);ENSMUSG0…
GO:0002444	myeloid leukocyte mediated immunity	19	112	0.0154843552576722	0.210771561310902	ENSMUSG00000002111(Spi1);ENSMUSG00000005980(Dnase1);ENSMUSG00000015053(Gata2);ENSMUSG00000015090(Ptgds);ENSMUSG00000020075(Ddx21);ENSMUSG00000024164(C3);ENSMUSG00000024680(Ms4a2);ENSMUSG00000025279(Dnase1l3);ENSMUSG00000029380(Cxcl1);ENSMUSG00000033220(Rac2);ENSMUSG00000034579(Pla2g3);ENSMUSG00000034652(Cd300a);ENSMUSG00000037523(Mavs);ENSMUSG00000052212(Cd177);ENSMUSG00000053158(Fes);ENSMUSG0000…
GO:0007015	actin filament organization	60	453	0.0154969513722566	0.210771561310902	ENSMUSG00000001864(Aif1l);ENSMUSG00000011751(Sptbn4);ENSMUSG00000015766(Eps8);ENSMUSG00000017009(Sdc4);ENSMUSG00000019944(Rhobtb1);ENSMUSG00000019997(Ccn2);ENSMUSG00000020048(Hsp90b1);ENSMUSG00000020120(Plek);ENSMUSG00000020476(Dbnl);ENSMUSG00000020717(Pecam1);ENSMUSG00000021061(Sptb);ENSMUSG00000021253(Tgfb3);ENSMUSG00000021365(Nedd9);ENSMUSG00000021750(Fam107a);ENSMUSG00000022099(Dmtn);ENSMUSG0…
GO:0014706	striated muscle tissue development	57	427	0.0155244307993944	0.210849996493593	ENSMUSG00000002100(Mybpc3);ENSMUSG00000005148(Klf5);ENSMUSG00000007122(Casq1);ENSMUSG00000008999(Bmp7);ENSMUSG00000009569(Mrtfb);ENSMUSG00000013936(Myl2);ENSMUSG00000017167(Cntnap1);ENSMUSG00000017817(Jph2);ENSMUSG00000017897(Eya2);ENSMUSG00000019942(Cdk1);ENSMUSG00000020289(Nprl3);ENSMUSG00000020644(Id2);ENSMUSG00000021367(Edn1);ENSMUSG00000021670(Hmgcr);ENSMUSG00000022371(Col14a1);ENSMUSG000000…
GO:0010970	transport along microtubule	26	167	0.0156789091911659	0.211627208510237	ENSMUSG00000001018(Snapin);ENSMUSG00000002031(Ift46);ENSMUSG00000002345(Borcs8);ENSMUSG00000006464(Bbs1);ENSMUSG00000007987(Ift22);ENSMUSG00000009013(Dynll1);ENSMUSG00000013921(Clip3);ENSMUSG00000018395(Kif3a);ENSMUSG00000020319(Wdpcp);ENSMUSG00000024163(Mapk8ip3);ENSMUSG00000024511(Rab27b);ENSMUSG00000024873(Cnih2);ENSMUSG00000025468(Caly);ENSMUSG00000026131(Dst);ENSMUSG00000028576(Ift74);ENSMUS…
GO:0002821	positive regulation of adaptive immune response	20	120	0.0159214626519454	0.211627208510237	ENSMUSG00000000791(Il12rb1);ENSMUSG00000001444(Tbx21);ENSMUSG00000005465(Il27ra);ENSMUSG00000017652(Cd40);ENSMUSG00000020641(Rsad2);ENSMUSG00000024164(C3);ENSMUSG00000024610(Cd74);ENSMUSG00000025383(Il23a);ENSMUSG00000026177(Slc11a1);ENSMUSG00000031497(Tnfsf13b);ENSMUSG00000035356(Nfkbiz);ENSMUSG00000036931(Nfkbid);ENSMUSG00000037447(Arid5a);ENSMUSG00000040511(Pvr);ENSMUSG00000045005(Fzd5);ENSMUS…
GO:0000912	assembly of actomyosin apparatus involved in cytokinesis	3	6	0.0159521281669749	0.211627208510237	ENSMUSG00000023015(Racgap1);ENSMUSG00000027699(Ect2);ENSMUSG00000036777(Anln)
GO:0000915	actomyosin contractile ring assembly	3	6	0.0159521281669749	0.211627208510237	ENSMUSG00000023015(Racgap1);ENSMUSG00000027699(Ect2);ENSMUSG00000036777(Anln)
GO:0006751	glutathione catabolic process	3	6	0.0159521281669749	0.211627208510237	ENSMUSG00000006345(Ggt1);ENSMUSG00000019278(Dpep1);ENSMUSG00000027313(Chac1)
GO:0009912	auditory receptor cell fate commitment	3	6	0.0159521281669749	0.211627208510237	ENSMUSG00000002799(Jag2);ENSMUSG00000039191(Rbpj);ENSMUSG00000040728(Esrp1)
GO:0044837	actomyosin contractile ring organization	3	6	0.0159521281669749	0.211627208510237	ENSMUSG00000023015(Racgap1);ENSMUSG00000027699(Ect2);ENSMUSG00000036777(Anln)
GO:0045338	farnesyl diphosphate metabolic process	3	6	0.0159521281669749	0.211627208510237	ENSMUSG00000027875(Hmgcs2);ENSMUSG00000059743(Fdps);ENSMUSG00000093930(Hmgcs1)
GO:0046137	negative regulation of vitamin metabolic process	3	6	0.0159521281669749	0.211627208510237	ENSMUSG00000006724(Cyp27b1);ENSMUSG00000029275(Gfi1);ENSMUSG00000042821(Snai1)
GO:0060120	inner ear receptor cell fate commitment	3	6	0.0159521281669749	0.211627208510237	ENSMUSG00000002799(Jag2);ENSMUSG00000039191(Rbpj);ENSMUSG00000040728(Esrp1)
GO:0061038	uterus morphogenesis	3	6	0.0159521281669749	0.211627208510237	ENSMUSG00000030093(Wnt7a);ENSMUSG00000032327(Stra6);ENSMUSG00000042207(Kdm5b)
GO:0061739	protein lipidation involved in autophagosome assembly	3	6	0.0159521281669749	0.211627208510237	ENSMUSG00000046879(Irgm1);ENSMUSG00000069874(Irgm2);ENSMUSG00000078853(Igtp)
GO:0070245	positive regulation of thymocyte apoptotic process	3	6	0.0159521281669749	0.211627208510237	ENSMUSG00000025473(Adam8);ENSMUSG00000027387(Zc3h8);ENSMUSG00000036931(Nfkbid)
GO:0098903	regulation of membrane repolarization during action potential	3	6	0.0159521281669749	0.211627208510237	ENSMUSG00000031328(Flna);ENSMUSG00000040118(Cacna2d1);ENSMUSG00000058498(Rnf207)
GO:1903412	response to bile acid	3	6	0.0159521281669749	0.211627208510237	ENSMUSG00000047638(Nr1h4);ENSMUSG00000061825(Ces2c);ENSMUSG00000064272(Gpbar1)
GO:1903416	response to glycoside	3	6	0.0159521281669749	0.211627208510237	ENSMUSG00000007097(Atp1a2);ENSMUSG00000029521(Chek2);ENSMUSG00000040584(Abcb1a)
GO:2000427	positive regulation of apoptotic cell clearance	3	6	0.0159521281669749	0.211627208510237	ENSMUSG00000024164(C3);ENSMUSG00000024371(C2);ENSMUSG00000035385(Ccl2)
GO:0030031	cell projection assembly	74	577	0.0162135184991448	0.214801470866569	ENSMUSG00000000838(Fmr1);ENSMUSG00000001039(B9d1);ENSMUSG00000001482(Def8);ENSMUSG00000001864(Aif1l);ENSMUSG00000002031(Ift46);ENSMUSG00000004768(Rab23);ENSMUSG00000005148(Klf5);ENSMUSG00000006464(Bbs1);ENSMUSG00000007987(Ift22);ENSMUSG00000009013(Dynll1);ENSMUSG00000015766(Eps8);ENSMUSG00000018381(Abi3);ENSMUSG00000018395(Kif3a);ENSMUSG00000019027(Dnah1);ENSMUSG00000019971(Cep290);ENSMUSG0000002…
GO:0010942	positive regulation of cell death	85	675	0.0163396729707438	0.216104007131606	ENSMUSG00000002985(Apoe);ENSMUSG00000004637(Wwox);ENSMUSG00000007872(Id3);ENSMUSG00000008999(Bmp7);ENSMUSG00000013698(Pea15a);ENSMUSG00000013921(Clip3);ENSMUSG00000015850(Adamtsl4);ENSMUSG00000017652(Cd40);ENSMUSG00000017707(Serinc3);ENSMUSG00000017969(Ptgis);ENSMUSG00000019997(Ccn2);ENSMUSG00000020044(Timp3);ENSMUSG00000020074(Ccar1);ENSMUSG00000020653(Klf11);ENSMUSG00000020826(Nos2);ENSMUSG0000…
GO:0006869	lipid transport	61	463	0.0163563428320184	0.216104007131606	ENSMUSG00000001248(Gramd1a);ENSMUSG00000002108(Nr1h3);ENSMUSG00000002733(Plekha3);ENSMUSG00000002985(Apoe);ENSMUSG00000003062(Stard3nl);ENSMUSG00000003341(Atp8b3);ENSMUSG00000004885(Crabp2);ENSMUSG00000012705(Retn);ENSMUSG00000020038(Cry1);ENSMUSG00000020333(Acsl6);ENSMUSG00000020447(Npc1l1);ENSMUSG00000020798(Spns3);ENSMUSG00000020826(Nos2);ENSMUSG00000020865(Abcc3);ENSMUSG00000021367(Edn1);ENSM…
GO:0032147	activation of protein kinase activity	18	105	0.0163874772969279	0.216221184824004	ENSMUSG00000022221(Ripk3);ENSMUSG00000025383(Il23a);ENSMUSG00000026177(Slc11a1);ENSMUSG00000027204(Fbn1);ENSMUSG00000027699(Ect2);ENSMUSG00000027947(Il6ra);ENSMUSG00000029556(Hnf1a);ENSMUSG00000031451(Gas6);ENSMUSG00000031980(Agt);ENSMUSG00000033170(Card10);ENSMUSG00000034652(Cd300a);ENSMUSG00000035112(Wnk4);ENSMUSG00000039239(Tgfb2);ENSMUSG00000041498(Kif14);ENSMUSG00000050395(Tnfsf15);ENSMUSG00…
GO:0043277	apoptotic cell clearance	10	47	0.0164326410967549	0.216522900529969	ENSMUSG00000002108(Nr1h3);ENSMUSG00000019944(Rhobtb1);ENSMUSG00000024164(C3);ENSMUSG00000024371(C2);ENSMUSG00000024659(Anxa1);ENSMUSG00000031451(Gas6);ENSMUSG00000033220(Rac2);ENSMUSG00000035385(Ccl2);ENSMUSG00000037936(Scarb1);ENSMUSG00000040152(Thbs1)
GO:0070613	regulation of protein processing	13	68	0.0164706425048907	0.216729551985086	ENSMUSG00000014776(Nol3);ENSMUSG00000020037(Rfx4);ENSMUSG00000021822(Plau);ENSMUSG00000026142(Rhbdd1);ENSMUSG00000027313(Chac1);ENSMUSG00000030720(Cln3);ENSMUSG00000035413(Tmem98);ENSMUSG00000040152(Thbs1);ENSMUSG00000040435(Ppp1r15a);ENSMUSG00000046318(Ccbe1);ENSMUSG00000047822(Angptl8);ENSMUSG00000048058(Ldlrad3);ENSMUSG00000068129(Cst7)
GO:0002695	negative regulation of leukocyte activation	29	192	0.0165789901258621	0.217810396256237	ENSMUSG00000001444(Tbx21);ENSMUSG00000002108(Nr1h3);ENSMUSG00000002111(Spi1);ENSMUSG00000017009(Sdc4);ENSMUSG00000020134(Peli1);ENSMUSG00000020644(Id2);ENSMUSG00000020889(Nr1d1);ENSMUSG00000021125(Arg2);ENSMUSG00000022637(Cblb);ENSMUSG00000024610(Cd74);ENSMUSG00000024659(Anxa1);ENSMUSG00000025880(Smad7);ENSMUSG00000026430(Rassf5);ENSMUSG00000027387(Zc3h8);ENSMUSG00000028042(Zbtb7b);ENSMUSG0000003…
GO:0043087	regulation of GTPase activity	48	351	0.0166200703970623	0.217810396256237	ENSMUSG00000002043(Trappc6a);ENSMUSG00000002489(Tiam1);ENSMUSG00000003134(Tbc1d8);ENSMUSG00000014782(Plekhg4);ENSMUSG00000017652(Cd40);ENSMUSG00000018927(Ccl6);ENSMUSG00000020599(Rgs9);ENSMUSG00000020717(Pecam1);ENSMUSG00000021306(Gpr137b);ENSMUSG00000021365(Nedd9);ENSMUSG00000021451(Sema4d);ENSMUSG00000022637(Cblb);ENSMUSG00000023070(Rgn);ENSMUSG00000023235(Ccl25);ENSMUSG00000024451(Arap3);ENSMU…
GO:0071900	regulation of protein serine/threonine kinase activity	48	351	0.0166200703970623	0.217810396256237	ENSMUSG00000002985(Apoe);ENSMUSG00000008999(Bmp7);ENSMUSG00000017652(Cd40);ENSMUSG00000018334(Ksr1);ENSMUSG00000020715(Ern1);ENSMUSG00000020901(Pik3r5);ENSMUSG00000021108(Prkch);ENSMUSG00000021367(Edn1);ENSMUSG00000021670(Hmgcr);ENSMUSG00000023944(Hsp90ab1);ENSMUSG00000024039(Cbs);ENSMUSG00000024163(Mapk8ip3);ENSMUSG00000024975(Pdcd4);ENSMUSG00000025473(Adam8);ENSMUSG00000025856(Pdgfa);ENSMUSG000…
GO:0046395	carboxylic acid catabolic process	37	258	0.016643447247691	0.217822798143298	ENSMUSG00000001670(Tat);ENSMUSG00000007783(Cpt1c);ENSMUSG00000009614(Sardh);ENSMUSG00000015016(Acsf3);ENSMUSG00000019278(Dpep1);ENSMUSG00000020826(Nos2);ENSMUSG00000020840(Blmh);ENSMUSG00000021125(Arg2);ENSMUSG00000021226(Acot2);ENSMUSG00000021751(Acox2);ENSMUSG00000022546(Gpt);ENSMUSG00000024039(Cbs);ENSMUSG00000024052(Lpin2);ENSMUSG00000024055(Cyp4f13);ENSMUSG00000024869(Gm49405);ENSMUSG0000002…
GO:0071320	cellular response to cAMP	12	61	0.0167262666838521	0.218318246998505	ENSMUSG00000016458(Wt1);ENSMUSG00000021594(Srd5a1);ENSMUSG00000022099(Dmtn);ENSMUSG00000026185(Igfbp5);ENSMUSG00000026864(Hspa5);ENSMUSG00000030287(Itpr2);ENSMUSG00000034462(Pkd2);ENSMUSG00000035960(Apex1);ENSMUSG00000039639(Kcne1);ENSMUSG00000056529(Ptafr);ENSMUSG00000079055(Slc8a3);ENSMUSG00000110195(Pde2a)
GO:1901568	fatty acid derivative metabolic process	12	61	0.0167262666838521	0.218318246998505	ENSMUSG00000019278(Dpep1);ENSMUSG00000020333(Acsl6);ENSMUSG00000024055(Cyp4f13);ENSMUSG00000024869(Gm49405);ENSMUSG00000026335(Pam);ENSMUSG00000027875(Hmgcs2);ENSMUSG00000031220(Awat2);ENSMUSG00000031378(Abcd1);ENSMUSG00000034875(Nudt19);ENSMUSG00000066071(Cyp4a12a);ENSMUSG00000078597(Cyp4a12b);ENSMUSG00000090700(Cyp4f40)
GO:0002824	positive regulation of adaptive immune response based on somatic recombination of immune receptors built from immunoglobulin superfamily domains	19	113	0.0169183656206262	0.220529192673693	ENSMUSG00000000791(Il12rb1);ENSMUSG00000001444(Tbx21);ENSMUSG00000005465(Il27ra);ENSMUSG00000017652(Cd40);ENSMUSG00000020641(Rsad2);ENSMUSG00000024164(C3);ENSMUSG00000025383(Il23a);ENSMUSG00000026177(Slc11a1);ENSMUSG00000031497(Tnfsf13b);ENSMUSG00000035356(Nfkbiz);ENSMUSG00000036931(Nfkbid);ENSMUSG00000037447(Arid5a);ENSMUSG00000040511(Pvr);ENSMUSG00000045005(Fzd5);ENSMUSG00000049093(Il23r);ENSMU…
GO:0000038	very long-chain fatty acid metabolic process	8	34	0.017031788804891	0.221710055072783	ENSMUSG00000020333(Acsl6);ENSMUSG00000021226(Acot2);ENSMUSG00000021751(Acox2);ENSMUSG00000028497(Hacd4);ENSMUSG00000031378(Abcd1);ENSMUSG00000032281(Acsbg1);ENSMUSG00000040374(Pex2);ENSMUSG00000042540(Acot5)
GO:0034762	regulation of transmembrane transport	77	605	0.0170688168491161	0.221732606216714	ENSMUSG00000001983(Taco1);ENSMUSG00000007097(Atp1a2);ENSMUSG00000007122(Casq1);ENSMUSG00000009731(Kcnd1);ENSMUSG00000013698(Pea15a);ENSMUSG00000013921(Clip3);ENSMUSG00000014776(Nol3);ENSMUSG00000017817(Jph2);ENSMUSG00000019768(Esr1);ENSMUSG00000020176(Grb10);ENSMUSG00000020263(Appl2);ENSMUSG00000020333(Acsl6);ENSMUSG00000020599(Rgs9);ENSMUSG00000020866(Cacna1g);ENSMUSG00000021125(Arg2);ENSMUSG000…
GO:0019216	regulation of lipid metabolic process	52	386	0.0171256427399804	0.221732606216714	ENSMUSG00000002108(Nr1h3);ENSMUSG00000002985(Apoe);ENSMUSG00000006724(Cyp27b1);ENSMUSG00000015214(Mtmr1);ENSMUSG00000019577(Pdk4);ENSMUSG00000019768(Esr1);ENSMUSG00000020263(Appl2);ENSMUSG00000020538(Srebf1);ENSMUSG00000020644(Id2);ENSMUSG00000020889(Nr1d1);ENSMUSG00000021214(Akr1c18);ENSMUSG00000021556(Golm1);ENSMUSG00000023000(Dhh);ENSMUSG00000023070(Rgn);ENSMUSG00000024030(Abcg1);ENSMUSG000000…
GO:0018410	C-terminal protein amino acid modification	5	16	0.017147686877639	0.221732606216714	ENSMUSG00000030314(Atg7);ENSMUSG00000046879(Irgm1);ENSMUSG00000069874(Irgm2);ENSMUSG00000074890(Lcmt2);ENSMUSG00000078853(Igtp)
GO:0036100	leukotriene catabolic process	5	16	0.017147686877639	0.221732606216714	ENSMUSG00000019278(Dpep1);ENSMUSG00000024055(Cyp4f13);ENSMUSG00000066071(Cyp4a12a);ENSMUSG00000078597(Cyp4a12b);ENSMUSG00000090700(Cyp4f40)
GO:0086013	membrane repolarization during cardiac muscle cell action potential	5	16	0.017147686877639	0.221732606216714	ENSMUSG00000031328(Flna);ENSMUSG00000038319(Kcnh2);ENSMUSG00000039639(Kcne1);ENSMUSG00000047330(Kcne4);ENSMUSG00000058498(Rnf207)
GO:0016485	protein processing	39	276	0.0178174436197406	0.230086695467155	ENSMUSG00000006345(Ggt1);ENSMUSG00000011256(Adam19);ENSMUSG00000014776(Nol3);ENSMUSG00000020037(Rfx4);ENSMUSG00000020048(Hsp90b1);ENSMUSG00000020131(Pcsk4);ENSMUSG00000021822(Plau);ENSMUSG00000021993(Mipep);ENSMUSG00000022219(Cideb);ENSMUSG00000023000(Dhh);ENSMUSG00000023236(Scg5);ENSMUSG00000023452(Pisd);ENSMUSG00000026142(Rhbdd1);ENSMUSG00000026247(Ecel1);ENSMUSG00000026536(Ifi211);ENSMUSG00000…
GO:0060429	epithelium development	150	1270	0.0178949870015942	0.230598073452504	ENSMUSG00000001039(B9d1);ENSMUSG00000001510(Dlx3);ENSMUSG00000001525(Tubb5);ENSMUSG00000001827(Folr1);ENSMUSG00000002799(Jag2);ENSMUSG00000003308(Keap1);ENSMUSG00000004231(Pax2);ENSMUSG00000004791(Pgf);ENSMUSG00000005148(Klf5);ENSMUSG00000006345(Ggt1);ENSMUSG00000006724(Cyp27b1);ENSMUSG00000007872(Id3);ENSMUSG00000007888(Crlf1);ENSMUSG00000008999(Bmp7);ENSMUSG00000015053(Gata2);ENSMUSG00000015850…
GO:0098586	cellular response to virus	14	76	0.0179141401592074	0.230598073452504	ENSMUSG00000000838(Fmr1);ENSMUSG00000017830(Dhx58);ENSMUSG00000025224(Gbf1);ENSMUSG00000026896(Ifih1);ENSMUSG00000027951(Adar);ENSMUSG00000032661(Oas3);ENSMUSG00000033107(Rnf125);ENSMUSG00000034855(Cxcl10);ENSMUSG00000037523(Mavs);ENSMUSG00000037921(Ddx60);ENSMUSG00000041827(Oasl1);ENSMUSG00000046879(Irgm1);ENSMUSG00000069874(Irgm2);ENSMUSG00000078853(Igtp)
GO:0044057	regulation of system process	81	642	0.0179282818923531	0.230598073452504	ENSMUSG00000000326(Comt);ENSMUSG00000000838(Fmr1);ENSMUSG00000001508(Sgca);ENSMUSG00000002100(Mybpc3);ENSMUSG00000002108(Nr1h3);ENSMUSG00000002985(Apoe);ENSMUSG00000006724(Cyp27b1);ENSMUSG00000007097(Atp1a2);ENSMUSG00000007122(Casq1);ENSMUSG00000007207(Stx1a);ENSMUSG00000011751(Sptbn4);ENSMUSG00000012705(Retn);ENSMUSG00000013936(Myl2);ENSMUSG00000014776(Nol3);ENSMUSG00000019997(Ccn2);ENSMUSG00000…
GO:0032069	regulation of nuclease activity	7	28	0.0180794673839984	0.231608720062277	ENSMUSG00000029561(Oasl2);ENSMUSG00000032623(Oas1d);ENSMUSG00000032661(Oas3);ENSMUSG00000032690(Oas2);ENSMUSG00000041827(Oasl1);ENSMUSG00000054717(Hmgb2);ENSMUSG00000066861(Oas1g)
GO:0043153	entrainment of circadian clock by photoperiod	7	28	0.0180794673839984	0.231608720062277	ENSMUSG00000020038(Cry1);ENSMUSG00000020644(Id2);ENSMUSG00000024042(Sik1);ENSMUSG00000036986(Pml);ENSMUSG00000043972(Opn5);ENSMUSG00000066892(Fbxl12);ENSMUSG00000094936(Rbm4)
GO:0045893	positive regulation of transcription, DNA-templated	199	1727	0.0183396324589957	0.231608720062277	ENSMUSG00000000568(Hnrnpd);ENSMUSG00000000938(Hoxa10);ENSMUSG00000001444(Tbx21);ENSMUSG00000001510(Dlx3);ENSMUSG00000001517(Foxm1);ENSMUSG00000002028(Kmt2a);ENSMUSG00000002108(Nr1h3);ENSMUSG00000002111(Spi1);ENSMUSG00000002325(Irf9);ENSMUSG00000002578(Ikzf4);ENSMUSG00000002983(Relb);ENSMUSG00000002985(Apoe);ENSMUSG00000003282(Plag1);ENSMUSG00000003549(Ercc1);ENSMUSG00000004231(Pax2);ENSMUSG000000…
GO:1903508	positive regulation of nucleic acid-templated transcription	199	1727	0.0183396324589957	0.231608720062277	ENSMUSG00000000568(Hnrnpd);ENSMUSG00000000938(Hoxa10);ENSMUSG00000001444(Tbx21);ENSMUSG00000001510(Dlx3);ENSMUSG00000001517(Foxm1);ENSMUSG00000002028(Kmt2a);ENSMUSG00000002108(Nr1h3);ENSMUSG00000002111(Spi1);ENSMUSG00000002325(Irf9);ENSMUSG00000002578(Ikzf4);ENSMUSG00000002983(Relb);ENSMUSG00000002985(Apoe);ENSMUSG00000003282(Plag1);ENSMUSG00000003549(Ercc1);ENSMUSG00000004231(Pax2);ENSMUSG000000…
GO:0002363	alpha-beta T cell lineage commitment	6	22	0.0183819700481894	0.231608720062277	ENSMUSG00000001444(Tbx21);ENSMUSG00000025383(Il23a);ENSMUSG00000027947(Il6ra);ENSMUSG00000034266(Batf);ENSMUSG00000051457(Spn);ENSMUSG00000066755(Tnfsf18)
GO:0010743	regulation of macrophage derived foam cell differentiation	6	22	0.0183819700481894	0.231608720062277	ENSMUSG00000015568(Lpl);ENSMUSG00000018916(Csf2);ENSMUSG00000021108(Prkch);ENSMUSG00000024030(Abcg1);ENSMUSG00000031980(Agt);ENSMUSG00000034579(Pla2g3)
GO:0033762	response to glucagon	6	22	0.0183819700481894	0.231608720062277	ENSMUSG00000020038(Cry1);ENSMUSG00000020538(Srebf1);ENSMUSG00000027715(Ccna2);ENSMUSG00000027875(Hmgcs2);ENSMUSG00000040584(Abcb1a);ENSMUSG00000049928(Glp2r)
GO:0070242	thymocyte apoptotic process	6	22	0.0183819700481894	0.231608720062277	ENSMUSG00000025473(Adam8);ENSMUSG00000027387(Zc3h8);ENSMUSG00000027954(Efna1);ENSMUSG00000029521(Chek2);ENSMUSG00000036931(Nfkbid);ENSMUSG00000057789(Bak1)
GO:0051252	regulation of RNA metabolic process	410	3735	0.0184075017070805	0.231608720062277	ENSMUSG00000000085(Scmh1);ENSMUSG00000000568(Hnrnpd);ENSMUSG00000000730(Dnmt3l);ENSMUSG00000000838(Fmr1);ENSMUSG00000000938(Hoxa10);ENSMUSG00000001289(Pfdn5);ENSMUSG00000001444(Tbx21);ENSMUSG00000001510(Dlx3);ENSMUSG00000001517(Foxm1);ENSMUSG00000001520(Nrip2);ENSMUSG00000002028(Kmt2a);ENSMUSG00000002108(Nr1h3);ENSMUSG00000002111(Spi1);ENSMUSG00000002325(Irf9);ENSMUSG00000002578(Ikzf4);ENSMUSG000…
GO:0019637	organophosphate metabolic process	117	968	0.0184127020404193	0.231608720062277	ENSMUSG00000000276(Dgke);ENSMUSG00000001755(Coasy);ENSMUSG00000002108(Nr1h3);ENSMUSG00000002550(Uck1);ENSMUSG00000003541(Ier3);ENSMUSG00000004267(Eno2);ENSMUSG00000004768(Rab23);ENSMUSG00000006362(Cbfa2t3);ENSMUSG00000011148(Adssl1);ENSMUSG00000014245(Pigl);ENSMUSG00000015214(Mtmr1);ENSMUSG00000016194(Hsd11b1);ENSMUSG00000017707(Serinc3);ENSMUSG00000019577(Pdk4);ENSMUSG00000020120(Plek);ENSMUSG00…
GO:0032535	regulation of cellular component size	57	431	0.0184289847566285	0.231608720062277	ENSMUSG00000001018(Snapin);ENSMUSG00000002345(Borcs8);ENSMUSG00000002985(Apoe);ENSMUSG00000004885(Crabp2);ENSMUSG00000011751(Sptbn4);ENSMUSG00000015766(Eps8);ENSMUSG00000017740(Slc12a5);ENSMUSG00000020120(Plek);ENSMUSG00000020389(Cdkl3);ENSMUSG00000020476(Dbnl);ENSMUSG00000020717(Pecam1);ENSMUSG00000021061(Sptb);ENSMUSG00000021367(Edn1);ENSMUSG00000021451(Sema4d);ENSMUSG00000022048(Dpysl2);ENSMUS…
GO:0140694	non-membrane-bounded organelle assembly	51	379	0.0184293836548427	0.231608720062277	ENSMUSG00000001525(Tubb5);ENSMUSG00000002055(Spag5);ENSMUSG00000006398(Cdc20);ENSMUSG00000007122(Casq1);ENSMUSG00000012443(Kif11);ENSMUSG00000013936(Myl2);ENSMUSG00000017716(Birc5);ENSMUSG00000018916(Csf2);ENSMUSG00000020067(Mypn);ENSMUSG00000020476(Dbnl);ENSMUSG00000020692(Nle1);ENSMUSG00000020832(Eral1);ENSMUSG00000021367(Edn1);ENSMUSG00000022177(Haus4);ENSMUSG00000022351(Sqle);ENSMUSG000000225…
GO:0048146	positive regulation of fibroblast proliferation	13	69	0.0184877172532453	0.231608720062277	ENSMUSG00000019768(Esr1);ENSMUSG00000024610(Cd74);ENSMUSG00000025856(Pdgfa);ENSMUSG00000027715(Ccna2);ENSMUSG00000028017(Egf);ENSMUSG00000031451(Gas6);ENSMUSG00000031980(Agt);ENSMUSG00000034394(Lif);ENSMUSG00000036986(Pml);ENSMUSG00000041431(Ccnb1);ENSMUSG00000042699(Dhx9);ENSMUSG00000047407(Tgif1);ENSMUSG00000056481(Cd248)
GO:0006281	DNA repair	72	563	0.0185857793975346	0.231608720062277	ENSMUSG00000000838(Fmr1);ENSMUSG00000001517(Foxm1);ENSMUSG00000003541(Ier3);ENSMUSG00000003549(Ercc1);ENSMUSG00000005410(Mcm5);ENSMUSG00000006288(Ttc5);ENSMUSG00000017897(Eya2);ENSMUSG00000019857(Asf1a);ENSMUSG00000020412(Ascc2);ENSMUSG00000020413(Hus1);ENSMUSG00000020415(Pttg1);ENSMUSG00000020482(Ccdc117);ENSMUSG00000020718(Polg2);ENSMUSG00000021098(4930447C04Rik);ENSMUSG00000021377(Dek);ENSMUSG…
GO:0016054	organic acid catabolic process	37	260	0.0185999907070021	0.231608720062277	ENSMUSG00000001670(Tat);ENSMUSG00000007783(Cpt1c);ENSMUSG00000009614(Sardh);ENSMUSG00000015016(Acsf3);ENSMUSG00000019278(Dpep1);ENSMUSG00000020826(Nos2);ENSMUSG00000020840(Blmh);ENSMUSG00000021125(Arg2);ENSMUSG00000021226(Acot2);ENSMUSG00000021751(Acox2);ENSMUSG00000022546(Gpt);ENSMUSG00000024039(Cbs);ENSMUSG00000024052(Lpin2);ENSMUSG00000024055(Cyp4f13);ENSMUSG00000024869(Gm49405);ENSMUSG0000002…
GO:1901654	response to ketone	37	260	0.0185999907070021	0.231608720062277	ENSMUSG00000000568(Hnrnpd);ENSMUSG00000001670(Tat);ENSMUSG00000002108(Nr1h3);ENSMUSG00000006724(Cyp27b1);ENSMUSG00000020538(Srebf1);ENSMUSG00000020654(Adcy3);ENSMUSG00000021214(Akr1c18);ENSMUSG00000021253(Tgfb3);ENSMUSG00000021367(Edn1);ENSMUSG00000021594(Srd5a1);ENSMUSG00000022358(Fbxo32);ENSMUSG00000027875(Hmgcs2);ENSMUSG00000028785(Hpca);ENSMUSG00000029556(Hnf1a);ENSMUSG00000030340(Scnn1a);ENS…
GO:0006521	regulation of cellular amino acid metabolic process	4	11	0.0186746604684134	0.231608720062277	ENSMUSG00000000326(Comt);ENSMUSG00000030720(Cln3);ENSMUSG00000034958(Atcay);ENSMUSG00000047638(Nr1h4)
GO:0006646	phosphatidylethanolamine biosynthetic process	4	11	0.0186746604684134	0.231608720062277	ENSMUSG00000022617(Chkb);ENSMUSG00000023452(Pisd);ENSMUSG00000025137(Pcyt2);ENSMUSG00000116461(Gm44502)
GO:0032353	negative regulation of hormone biosynthetic process	4	11	0.0186746604684134	0.231608720062277	ENSMUSG00000006724(Cyp27b1);ENSMUSG00000029249(Rest);ENSMUSG00000029275(Gfi1);ENSMUSG00000034656(Cacna1a)
GO:0038183	bile acid signaling pathway	4	11	0.0186746604684134	0.231608720062277	ENSMUSG00000022479(Vdr);ENSMUSG00000027048(Abcb11);ENSMUSG00000047638(Nr1h4);ENSMUSG00000064272(Gpbar1)
GO:0051987	positive regulation of attachment of spindle microtubules to kinetochore	4	11	0.0186746604684134	0.231608720062277	ENSMUSG00000017716(Birc5);ENSMUSG00000028873(Cdca8);ENSMUSG00000039630(Hnrnpu);ENSMUSG00000041431(Ccnb1)
GO:0061626	pharyngeal arch artery morphogenesis	4	11	0.0186746604684134	0.231608720062277	ENSMUSG00000001827(Folr1);ENSMUSG00000021367(Edn1);ENSMUSG00000022528(Hes1);ENSMUSG00000039239(Tgfb2)
GO:0061762	CAMKK-AMPK signaling cascade	4	11	0.0186746604684134	0.231608720062277	ENSMUSG00000046879(Irgm1);ENSMUSG00000069874(Irgm2);ENSMUSG00000074652(Myh7b);ENSMUSG00000078853(Igtp)
GO:0070934	CRD-mediated mRNA stabilization	4	11	0.0186746604684134	0.231608720062277	ENSMUSG00000000568(Hnrnpd);ENSMUSG00000029814(Igf2bp3);ENSMUSG00000039630(Hnrnpu);ENSMUSG00000042699(Dhx9)
GO:0071492	cellular response to UV-A	4	11	0.0186746604684134	0.231608720062277	ENSMUSG00000026525(Opn3);ENSMUSG00000027804(Ppid);ENSMUSG00000027820(Mme);ENSMUSG00000043972(Opn5)
GO:0098915	membrane repolarization during ventricular cardiac muscle cell action potential	4	11	0.0186746604684134	0.231608720062277	ENSMUSG00000038319(Kcnh2);ENSMUSG00000039639(Kcne1);ENSMUSG00000047330(Kcne4);ENSMUSG00000058498(Rnf207)
GO:2000320	negative regulation of T-helper 17 cell differentiation	4	11	0.0186746604684134	0.231608720062277	ENSMUSG00000001444(Tbx21);ENSMUSG00000025880(Smad7);ENSMUSG00000028042(Zbtb7b);ENSMUSG00000066755(Tnfsf18)
GO:2001280	positive regulation of unsaturated fatty acid biosynthetic process	4	11	0.0186746604684134	0.231608720062277	ENSMUSG00000024610(Cd74);ENSMUSG00000024659(Anxa1);ENSMUSG00000031378(Abcd1);ENSMUSG00000034579(Pla2g3)
GO:0002286	T cell activation involved in immune response	20	122	0.0188387967442988	0.232593306264028	ENSMUSG00000001444(Tbx21);ENSMUSG00000002028(Kmt2a);ENSMUSG00000002983(Relb);ENSMUSG00000024610(Cd74);ENSMUSG00000024659(Anxa1);ENSMUSG00000025383(Il23a);ENSMUSG00000025880(Smad7);ENSMUSG00000026177(Slc11a1);ENSMUSG00000027947(Il6ra);ENSMUSG00000028042(Zbtb7b);ENSMUSG00000032238(Rora);ENSMUSG00000034266(Batf);ENSMUSG00000035356(Nfkbiz);ENSMUSG00000035413(Tmem98);ENSMUSG00000036931(Nfkbid);ENSMUSG…
GO:0006749	glutathione metabolic process	12	62	0.0189050401539241	0.232593306264028	ENSMUSG00000006345(Ggt1);ENSMUSG00000008540(Mgst1);ENSMUSG00000009093(Gstt4);ENSMUSG00000018339(Gpx3);ENSMUSG00000019278(Dpep1);ENSMUSG00000025068(Gsto1);ENSMUSG00000025069(Gsto2);ENSMUSG00000027313(Chac1);ENSMUSG00000027890(Gstm4);ENSMUSG00000028690(Mmachc);ENSMUSG00000029919(Hpgds);ENSMUSG00000035199(Arl6ip5)
GO:0008333	endosome to lysosome transport	12	62	0.0189050401539241	0.232593306264028	ENSMUSG00000001018(Snapin);ENSMUSG00000019726(Lyst);ENSMUSG00000031337(Mtm1);ENSMUSG00000031913(Vps4a);ENSMUSG00000036661(Dennd3);ENSMUSG00000037526(Atg14);ENSMUSG00000039840(Epg5);ENSMUSG00000043384(Gprasp1);ENSMUSG00000048677(Tpcn2);ENSMUSG00000049502(Dtx3l);ENSMUSG00000068747(Sort1);ENSMUSG00000104346(Pcdhga3)
GO:0035306	positive regulation of dephosphorylation	12	62	0.0189050401539241	0.232593306264028	ENSMUSG00000020120(Plek);ENSMUSG00000020878(Lrrc46);ENSMUSG00000022221(Ripk3);ENSMUSG00000023070(Rgn);ENSMUSG00000023944(Hsp90ab1);ENSMUSG00000034652(Cd300a);ENSMUSG00000037754(Ppp1r16b);ENSMUSG00000039515(Ptpa);ENSMUSG00000040435(Ppp1r15a);ENSMUSG00000040998(Npnt);ENSMUSG00000042284(Itga1);ENSMUSG00000042429(Adora1)
GO:0007094	mitotic spindle assembly checkpoint signaling	10	48	0.0189456601024453	0.232593306264028	ENSMUSG00000006398(Cdc20);ENSMUSG00000017716(Birc5);ENSMUSG00000020020(Usp44);ENSMUSG00000026683(Nuf2);ENSMUSG00000028873(Cdca8);ENSMUSG00000030867(Plk1);ENSMUSG00000038379(Ttk);ENSMUSG00000041431(Ccnb1);ENSMUSG00000051235(Gen1);ENSMUSG00000074476(Spc24)
GO:0071173	spindle assembly checkpoint signaling	10	48	0.0189456601024453	0.232593306264028	ENSMUSG00000006398(Cdc20);ENSMUSG00000017716(Birc5);ENSMUSG00000020020(Usp44);ENSMUSG00000026683(Nuf2);ENSMUSG00000028873(Cdca8);ENSMUSG00000030867(Plk1);ENSMUSG00000038379(Ttk);ENSMUSG00000041431(Ccnb1);ENSMUSG00000051235(Gen1);ENSMUSG00000074476(Spc24)
GO:0071174	mitotic spindle checkpoint signaling	10	48	0.0189456601024453	0.232593306264028	ENSMUSG00000006398(Cdc20);ENSMUSG00000017716(Birc5);ENSMUSG00000020020(Usp44);ENSMUSG00000026683(Nuf2);ENSMUSG00000028873(Cdca8);ENSMUSG00000030867(Plk1);ENSMUSG00000038379(Ttk);ENSMUSG00000041431(Ccnb1);ENSMUSG00000051235(Gen1);ENSMUSG00000074476(Spc24)
GO:2000404	regulation of T cell migration	10	48	0.0189456601024453	0.232593306264028	ENSMUSG00000005465(Il27ra);ENSMUSG00000022221(Ripk3);ENSMUSG00000025473(Adam8);ENSMUSG00000026166(Ccl20);ENSMUSG00000028108(Ecm1);ENSMUSG00000034855(Cxcl10);ENSMUSG00000036737(Oxsr1);ENSMUSG00000037944(Ccr7);ENSMUSG00000040447(Spns2);ENSMUSG00000051457(Spn)
GO:0040017	positive regulation of locomotion	78	617	0.0190499399401925	0.233316931256435	ENSMUSG00000001741(Il16);ENSMUSG00000002111(Spi1);ENSMUSG00000002489(Tiam1);ENSMUSG00000004791(Pgf);ENSMUSG00000008999(Bmp7);ENSMUSG00000012705(Retn);ENSMUSG00000013076(Amotl1);ENSMUSG00000015053(Gata2);ENSMUSG00000017652(Cd40);ENSMUSG00000018593(Sparc);ENSMUSG00000018916(Csf2);ENSMUSG00000018920(Cxcl16);ENSMUSG00000020074(Ccar1);ENSMUSG00000020717(Pecam1);ENSMUSG00000020859(Spag9);ENSMUSG0000002…
GO:0009894	regulation of catabolic process	115	951	0.0190667625953536	0.233316931256435	ENSMUSG00000000568(Hnrnpd);ENSMUSG00000000838(Fmr1);ENSMUSG00000001467(Cyp51);ENSMUSG00000002985(Apoe);ENSMUSG00000003308(Keap1);ENSMUSG00000003541(Ier3);ENSMUSG00000006288(Ttc5);ENSMUSG00000006362(Cbfa2t3);ENSMUSG00000006398(Cdc20);ENSMUSG00000016194(Hsd11b1);ENSMUSG00000018379(Srsf1);ENSMUSG00000020044(Timp3);ENSMUSG00000020057(Dram1);ENSMUSG00000020289(Nprl3);ENSMUSG00000020358(Hnrnpab);ENSMUS…
GO:0030500	regulation of bone mineralization	15	84	0.01910070645133	0.233316931256435	ENSMUSG00000006724(Cyp27b1);ENSMUSG00000008999(Bmp7);ENSMUSG00000022265(Ank);ENSMUSG00000022479(Vdr);ENSMUSG00000028108(Ecm1);ENSMUSG00000035692(Isg15);ENSMUSG00000035914(Cd276);ENSMUSG00000039004(Bmp6);ENSMUSG00000042988(Notum);ENSMUSG00000045730(Adrb2);ENSMUSG00000050860(Phospho1);ENSMUSG00000052276(Ostn);ENSMUSG00000054675(Tmem119);ENSMUSG00000074486(Bglap2);ENSMUSG00000074489(Bglap3)
GO:0070098	chemokine-mediated signaling pathway	15	84	0.01910070645133	0.233316931256435	ENSMUSG00000018927(Ccl6);ENSMUSG00000021367(Edn1);ENSMUSG00000023235(Ccl25);ENSMUSG00000026166(Ccl20);ENSMUSG00000028927(Padi2);ENSMUSG00000029372(Ppbp);ENSMUSG00000029380(Cxcl1);ENSMUSG00000034855(Cxcl10);ENSMUSG00000035385(Ccl2);ENSMUSG00000036737(Oxsr1);ENSMUSG00000037944(Ccr7);ENSMUSG00000044337(Ackr3);ENSMUSG00000058427(Cxcl2);ENSMUSG00000060509(Xcr1);ENSMUSG00000079355(Ackr4)
GO:0032989	cellular component morphogenesis	103	842	0.01914260371218	0.233534955589171	ENSMUSG00000002985(Apoe);ENSMUSG00000004885(Crabp2);ENSMUSG00000004891(Nes);ENSMUSG00000007122(Casq1);ENSMUSG00000008999(Bmp7);ENSMUSG00000011751(Sptbn4);ENSMUSG00000013936(Myl2);ENSMUSG00000017167(Cntnap1);ENSMUSG00000017724(Etv4);ENSMUSG00000017929(B4galt5);ENSMUSG00000018381(Abi3);ENSMUSG00000018865(Sult4a1);ENSMUSG00000020067(Mypn);ENSMUSG00000020389(Cdkl3);ENSMUSG00000020476(Dbnl);ENSMUSG000…
GO:0002699	positive regulation of immune effector process	38	269	0.0192196032943955	0.234180134996078	ENSMUSG00000001128(Cfp);ENSMUSG00000001444(Tbx21);ENSMUSG00000002111(Spi1);ENSMUSG00000015053(Gata2);ENSMUSG00000017652(Cd40);ENSMUSG00000017830(Dhx58);ENSMUSG00000020075(Ddx21);ENSMUSG00000020263(Appl2);ENSMUSG00000020641(Rsad2);ENSMUSG00000022887(Masp1);ENSMUSG00000024164(C3);ENSMUSG00000024610(Cd74);ENSMUSG00000024659(Anxa1);ENSMUSG00000024680(Ms4a2);ENSMUSG00000025383(Il23a);ENSMUSG0000002938…
GO:0019438	aromatic compound biosynthetic process	441	4037	0.0192619841686632	0.234309433005466	ENSMUSG00000000085(Scmh1);ENSMUSG00000000568(Hnrnpd);ENSMUSG00000000730(Dnmt3l);ENSMUSG00000000938(Hoxa10);ENSMUSG00000001289(Pfdn5);ENSMUSG00000001444(Tbx21);ENSMUSG00000001510(Dlx3);ENSMUSG00000001517(Foxm1);ENSMUSG00000001520(Nrip2);ENSMUSG00000001604(Tcea3);ENSMUSG00000001755(Coasy);ENSMUSG00000002028(Kmt2a);ENSMUSG00000002108(Nr1h3);ENSMUSG00000002111(Spi1);ENSMUSG00000002325(Irf9);ENSMUSG00…
GO:0051640	organelle localization	72	564	0.0192784715241857	0.234309433005466	ENSMUSG00000001018(Snapin);ENSMUSG00000001482(Def8);ENSMUSG00000002043(Trappc6a);ENSMUSG00000002055(Spag5);ENSMUSG00000002345(Borcs8);ENSMUSG00000003062(Stard3nl);ENSMUSG00000007207(Stx1a);ENSMUSG00000015053(Gata2);ENSMUSG00000015090(Ptgds);ENSMUSG00000017716(Birc5);ENSMUSG00000019971(Cep290);ENSMUSG00000020024(Cep83);ENSMUSG00000020120(Plek);ENSMUSG00000020859(Spag9);ENSMUSG00000021188(Trip11);E…
GO:0050670	regulation of lymphocyte proliferation	35	244	0.0193693218440945	0.235119355535002	ENSMUSG00000000732(Icosl);ENSMUSG00000000791(Il12rb1);ENSMUSG00000005465(Il27ra);ENSMUSG00000017009(Sdc4);ENSMUSG00000017652(Cd40);ENSMUSG00000020134(Peli1);ENSMUSG00000021125(Arg2);ENSMUSG00000022221(Ripk3);ENSMUSG00000022528(Hes1);ENSMUSG00000022637(Cblb);ENSMUSG00000024610(Cd74);ENSMUSG00000024659(Anxa1);ENSMUSG00000025383(Il23a);ENSMUSG00000026430(Rassf5);ENSMUSG00000026532(Spta1);ENSMUSG0000…
GO:0007162	negative regulation of cell adhesion	42	303	0.0193994604125354	0.235191211068828	ENSMUSG00000001444(Tbx21);ENSMUSG00000002111(Spi1);ENSMUSG00000013418(B4galnt2);ENSMUSG00000017009(Sdc4);ENSMUSG00000020134(Peli1);ENSMUSG00000021125(Arg2);ENSMUSG00000021451(Sema4d);ENSMUSG00000021750(Fam107a);ENSMUSG00000022099(Dmtn);ENSMUSG00000022637(Cblb);ENSMUSG00000023235(Ccl25);ENSMUSG00000024610(Cd74);ENSMUSG00000024659(Anxa1);ENSMUSG00000025473(Adam8);ENSMUSG00000025880(Smad7);ENSMUSG00…
GO:0006357	regulation of transcription by RNA polymerase II	283	2523	0.0194742611160031	0.235803677927064	ENSMUSG00000000568(Hnrnpd);ENSMUSG00000000938(Hoxa10);ENSMUSG00000001444(Tbx21);ENSMUSG00000001510(Dlx3);ENSMUSG00000001517(Foxm1);ENSMUSG00000001520(Nrip2);ENSMUSG00000002028(Kmt2a);ENSMUSG00000002108(Nr1h3);ENSMUSG00000002111(Spi1);ENSMUSG00000002325(Irf9);ENSMUSG00000002578(Ikzf4);ENSMUSG00000002983(Relb);ENSMUSG00000003282(Plag1);ENSMUSG00000003549(Ercc1);ENSMUSG00000004231(Pax2);ENSMUSG00000…
GO:1901361	organic cyclic compound catabolic process	63	485	0.0196065583233954	0.236376336105541	ENSMUSG00000000326(Comt);ENSMUSG00000000568(Hnrnpd);ENSMUSG00000000838(Fmr1);ENSMUSG00000001670(Tat);ENSMUSG00000002985(Apoe);ENSMUSG00000005980(Dnase1);ENSMUSG00000006288(Ttc5);ENSMUSG00000006724(Cyp27b1);ENSMUSG00000016194(Hsd11b1);ENSMUSG00000018379(Srsf1);ENSMUSG00000020358(Hnrnpab);ENSMUSG00000020407(Upp1);ENSMUSG00000021214(Akr1c18);ENSMUSG00000021259(Cyp46a1);ENSMUSG00000021594(Srd5a1);ENS…
GO:0001823	mesonephros development	18	107	0.019618919462575	0.236376336105541	ENSMUSG00000004231(Pax2);ENSMUSG00000004791(Pgf);ENSMUSG00000007888(Crlf1);ENSMUSG00000008999(Bmp7);ENSMUSG00000016458(Wt1);ENSMUSG00000017009(Sdc4);ENSMUSG00000021125(Arg2);ENSMUSG00000022528(Hes1);ENSMUSG00000025352(Gdf11);ENSMUSG00000025880(Smad7);ENSMUSG00000030890(Ilk);ENSMUSG00000031980(Agt);ENSMUSG00000034227(Foxj1);ENSMUSG00000034460(Six4);ENSMUSG00000034462(Pkd2);ENSMUSG00000036867(Smad6…
GO:0007229	integrin-mediated signaling pathway	18	107	0.019618919462575	0.236376336105541	ENSMUSG00000001281(Itgb7);ENSMUSG00000019997(Ccn2);ENSMUSG00000020120(Plek);ENSMUSG00000022099(Dmtn);ENSMUSG00000024395(Lims2);ENSMUSG00000027111(Itga6);ENSMUSG00000029860(Zyx);ENSMUSG00000030890(Ilk);ENSMUSG00000031328(Flna);ENSMUSG00000032796(Lama1);ENSMUSG00000033721(Vav3);ENSMUSG00000034664(Itga2b);ENSMUSG00000035692(Isg15);ENSMUSG00000039115(Itga9);ENSMUSG00000040537(Adam22);ENSMUSG000000422…
GO:0016525	negative regulation of angiogenesis	18	107	0.019618919462575	0.236376336105541	ENSMUSG00000016918(Sulf1);ENSMUSG00000018593(Sparc);ENSMUSG00000022893(Adamts1);ENSMUSG00000026104(Stat1);ENSMUSG00000027460(Angpt4);ENSMUSG00000030671(Pde3b);ENSMUSG00000031980(Agt);ENSMUSG00000034394(Lif);ENSMUSG00000034855(Cxcl10);ENSMUSG00000035385(Ccl2);ENSMUSG00000036390(Gadd45a);ENSMUSG00000036986(Pml);ENSMUSG00000039239(Tgfb2);ENSMUSG00000040152(Thbs1);ENSMUSG00000044317(Gpr4);ENSMUSG0000…
GO:0001656	metanephros development	16	92	0.0200600005740414	0.240913517336006	ENSMUSG00000004231(Pax2);ENSMUSG00000007872(Id3);ENSMUSG00000008999(Bmp7);ENSMUSG00000016458(Wt1);ENSMUSG00000020644(Id2);ENSMUSG00000022528(Hes1);ENSMUSG00000023013(Aqp2);ENSMUSG00000025352(Gdf11);ENSMUSG00000025856(Pdgfa);ENSMUSG00000027204(Fbn1);ENSMUSG00000034227(Foxj1);ENSMUSG00000034394(Lif);ENSMUSG00000034460(Six4);ENSMUSG00000034462(Pkd2);ENSMUSG00000051279(Gdf6);ENSMUSG00000053040(Aph1c)
GO:0010965	regulation of mitotic sister chromatid separation	16	92	0.0200600005740414	0.240913517336006	ENSMUSG00000001403(Ube2c);ENSMUSG00000006398(Cdc20);ENSMUSG00000017716(Birc5);ENSMUSG00000020020(Usp44);ENSMUSG00000020415(Pttg1);ENSMUSG00000023018(Smarcd1);ENSMUSG00000026683(Nuf2);ENSMUSG00000028873(Cdca8);ENSMUSG00000030584(Dpf1);ENSMUSG00000030867(Plk1);ENSMUSG00000038379(Ttk);ENSMUSG00000041431(Ccnb1);ENSMUSG00000042807(Hecw2);ENSMUSG00000045328(Cenpe);ENSMUSG00000051235(Gen1);ENSMUSG000000…
GO:0035710	CD4-positive, alpha-beta T cell activation	19	115	0.0200947326786289	0.240913517336006	ENSMUSG00000001444(Tbx21);ENSMUSG00000002028(Kmt2a);ENSMUSG00000002983(Relb);ENSMUSG00000020641(Rsad2);ENSMUSG00000021125(Arg2);ENSMUSG00000022637(Cblb);ENSMUSG00000024659(Anxa1);ENSMUSG00000025383(Il23a);ENSMUSG00000025880(Smad7);ENSMUSG00000027947(Il6ra);ENSMUSG00000028042(Zbtb7b);ENSMUSG00000032238(Rora);ENSMUSG00000034266(Batf);ENSMUSG00000035356(Nfkbiz);ENSMUSG00000035413(Tmem98);ENSMUSG0000…
GO:0071482	cellular response to light stimulus	19	115	0.0200947326786289	0.240913517336006	ENSMUSG00000003549(Ercc1);ENSMUSG00000006360(Crip1);ENSMUSG00000020599(Rgs9);ENSMUSG00000022160(Mettl3);ENSMUSG00000024423(Impact);ENSMUSG00000026142(Rhbdd1);ENSMUSG00000026525(Opn3);ENSMUSG00000027804(Ppid);ENSMUSG00000027820(Mme);ENSMUSG00000028012(Rrh);ENSMUSG00000030094(Xpc);ENSMUSG00000030324(Rho);ENSMUSG00000036091(Hyal3);ENSMUSG00000039639(Kcne1);ENSMUSG00000043972(Opn5);ENSMUSG00000057789…
GO:0048659	smooth muscle cell proliferation	29	195	0.0201222325619458	0.240945746496987	ENSMUSG00000000326(Comt);ENSMUSG00000001349(Cnn1);ENSMUSG00000002985(Apoe);ENSMUSG00000012705(Retn);ENSMUSG00000014776(Nol3);ENSMUSG00000016918(Sulf1);ENSMUSG00000019768(Esr1);ENSMUSG00000020044(Timp3);ENSMUSG00000020644(Id2);ENSMUSG00000020715(Ern1);ENSMUSG00000021253(Tgfb3);ENSMUSG00000021367(Edn1);ENSMUSG00000021390(Ogn);ENSMUSG00000021670(Hmgcr);ENSMUSG00000022893(Adamts1);ENSMUSG00000024975(…
GO:0045686	negative regulation of glial cell differentiation	8	35	0.0201909563262047	0.241046920636373	ENSMUSG00000020644(Id2);ENSMUSG00000020889(Nr1d1);ENSMUSG00000022528(Hes1);ENSMUSG00000028977(Casz1);ENSMUSG00000035413(Tmem98);ENSMUSG00000038539(Atf5);ENSMUSG00000041911(Dlx1);ENSMUSG00000059146(Ntrk3)
GO:0097345	mitochondrial outer membrane permeabilization	8	35	0.0201909563262047	0.241046920636373	ENSMUSG00000003541(Ier3);ENSMUSG00000017897(Eya2);ENSMUSG00000022051(Bnip3l);ENSMUSG00000024521(Pmaip1);ENSMUSG00000025933(Tmem14a);ENSMUSG00000049422(Chchd10);ENSMUSG00000057789(Bak1);ENSMUSG00000062012(Zfp13)
GO:0006139	nucleobase-containing compound metabolic process	594	5526	0.0202051481204827	0.241046920636373	ENSMUSG00000000085(Scmh1);ENSMUSG00000000568(Hnrnpd);ENSMUSG00000000730(Dnmt3l);ENSMUSG00000000732(Icosl);ENSMUSG00000000838(Fmr1);ENSMUSG00000000938(Hoxa10);ENSMUSG00000001289(Pfdn5);ENSMUSG00000001383(Zmat2);ENSMUSG00000001444(Tbx21);ENSMUSG00000001510(Dlx3);ENSMUSG00000001517(Foxm1);ENSMUSG00000001520(Nrip2);ENSMUSG00000001604(Tcea3);ENSMUSG00000001755(Coasy);ENSMUSG00000002028(Kmt2a);ENSMUSG0…
GO:0007585	respiratory gaseous exchange by respiratory system	13	70	0.0206853259615202	0.246289179417947	ENSMUSG00000002799(Jag2);ENSMUSG00000007097(Atp1a2);ENSMUSG00000021367(Edn1);ENSMUSG00000024163(Mapk8ip3);ENSMUSG00000026247(Ecel1);ENSMUSG00000027577(Chrna4);ENSMUSG00000034612(Chst11);ENSMUSG00000042429(Adora1);ENSMUSG00000045730(Adrb2);ENSMUSG00000046318(Ccbe1);ENSMUSG00000051790(Nlgn2);ENSMUSG00000089774(Slc5a3);ENSMUSG00000091898(Tnnc1)
GO:0009410	response to xenobiotic stimulus	65	504	0.0206952909489285	0.246289179417947	ENSMUSG00000004267(Eno2);ENSMUSG00000004791(Pgf);ENSMUSG00000006724(Cyp27b1);ENSMUSG00000008540(Mgst1);ENSMUSG00000015568(Lpl);ENSMUSG00000017740(Slc12a5);ENSMUSG00000019278(Dpep1);ENSMUSG00000019942(Cdk1);ENSMUSG00000020447(Npc1l1);ENSMUSG00000020538(Srebf1);ENSMUSG00000020780(Srp68);ENSMUSG00000020826(Nos2);ENSMUSG00000020840(Blmh);ENSMUSG00000021211(Akr1c12);ENSMUSG00000021259(Cyp46a1);ENSMUSG…
GO:0030154	cell differentiation	495	4565	0.020775796898592	0.246511749372562	ENSMUSG00000000730(Dnmt3l);ENSMUSG00000000838(Fmr1);ENSMUSG00000001018(Snapin);ENSMUSG00000001039(B9d1);ENSMUSG00000001281(Itgb7);ENSMUSG00000001444(Tbx21);ENSMUSG00000001467(Cyp51);ENSMUSG00000001510(Dlx3);ENSMUSG00000001525(Tubb5);ENSMUSG00000001827(Folr1);ENSMUSG00000002028(Kmt2a);ENSMUSG00000002108(Nr1h3);ENSMUSG00000002111(Spi1);ENSMUSG00000002489(Tiam1);ENSMUSG00000002799(Jag2);ENSMUSG00000…
GO:0009416	response to light stimulus	45	330	0.0207776017430009	0.246511749372562	ENSMUSG00000002028(Kmt2a);ENSMUSG00000003549(Ercc1);ENSMUSG00000006360(Crip1);ENSMUSG00000007097(Atp1a2);ENSMUSG00000020038(Cry1);ENSMUSG00000020413(Hus1);ENSMUSG00000020599(Rgs9);ENSMUSG00000020644(Id2);ENSMUSG00000021670(Hmgcr);ENSMUSG00000022160(Mettl3);ENSMUSG00000024042(Sik1);ENSMUSG00000024423(Impact);ENSMUSG00000024521(Pmaip1);ENSMUSG00000026142(Rhbdd1);ENSMUSG00000026525(Opn3);ENSMUSG0000…
GO:1902680	positive regulation of RNA biosynthetic process	199	1733	0.020790147537445	0.246511749372562	ENSMUSG00000000568(Hnrnpd);ENSMUSG00000000938(Hoxa10);ENSMUSG00000001444(Tbx21);ENSMUSG00000001510(Dlx3);ENSMUSG00000001517(Foxm1);ENSMUSG00000002028(Kmt2a);ENSMUSG00000002108(Nr1h3);ENSMUSG00000002111(Spi1);ENSMUSG00000002325(Irf9);ENSMUSG00000002578(Ikzf4);ENSMUSG00000002983(Relb);ENSMUSG00000002985(Apoe);ENSMUSG00000003282(Plag1);ENSMUSG00000003549(Ercc1);ENSMUSG00000004231(Pax2);ENSMUSG000000…
GO:1903844	regulation of cellular response to transforming growth factor beta stimulus	22	139	0.0208332459083767	0.246721525629569	ENSMUSG00000001827(Folr1);ENSMUSG00000021112(Pals1);ENSMUSG00000021253(Tgfb3);ENSMUSG00000023944(Hsp90ab1);ENSMUSG00000024529(Lox);ENSMUSG00000025880(Smad7);ENSMUSG00000026864(Hspa5);ENSMUSG00000027204(Fbn1);ENSMUSG00000029096(Htra3);ENSMUSG00000034612(Chst11);ENSMUSG00000036867(Smad6);ENSMUSG00000037664(Cdkn1c);ENSMUSG00000038400(Pmepa1);ENSMUSG00000038780(Smurf1);ENSMUSG00000040152(Thbs1);ENSMU…
GO:0048878	chemical homeostasis	155	1323	0.0210272381416062	0.248715602427695	ENSMUSG00000000326(Comt);ENSMUSG00000001018(Snapin);ENSMUSG00000002108(Nr1h3);ENSMUSG00000002985(Apoe);ENSMUSG00000006567(Atp7b);ENSMUSG00000006724(Cyp27b1);ENSMUSG00000007097(Atp1a2);ENSMUSG00000007122(Casq1);ENSMUSG00000009013(Dynll1);ENSMUSG00000009654(Oit3);ENSMUSG00000014776(Nol3);ENSMUSG00000014786(Slc9a5);ENSMUSG00000015053(Gata2);ENSMUSG00000015568(Lpl);ENSMUSG00000016942(Tmprss6);ENSMUSG…
GO:0031032	actomyosin structure organization	30	204	0.0211272882286488	0.249595007285168	ENSMUSG00000001349(Cnn1);ENSMUSG00000007122(Casq1);ENSMUSG00000013936(Myl2);ENSMUSG00000017009(Sdc4);ENSMUSG00000019997(Ccn2);ENSMUSG00000020067(Mypn);ENSMUSG00000021253(Tgfb3);ENSMUSG00000021367(Edn1);ENSMUSG00000023015(Racgap1);ENSMUSG00000026109(Tmeff2);ENSMUSG00000026383(Epb41l5);ENSMUSG00000026697(Myoc);ENSMUSG00000026950(Neb);ENSMUSG00000027274(Mkks);ENSMUSG00000027699(Ect2);ENSMUSG00000028…
GO:0002703	regulation of leukocyte mediated immunity	36	254	0.0211981091941582	0.250127385643342	ENSMUSG00000001444(Tbx21);ENSMUSG00000002111(Spi1);ENSMUSG00000005465(Il27ra);ENSMUSG00000005980(Dnase1);ENSMUSG00000015053(Gata2);ENSMUSG00000017652(Cd40);ENSMUSG00000020075(Ddx21);ENSMUSG00000020641(Rsad2);ENSMUSG00000022221(Ripk3);ENSMUSG00000024164(C3);ENSMUSG00000024680(Ms4a2);ENSMUSG00000025279(Dnase1l3);ENSMUSG00000025383(Il23a);ENSMUSG00000025880(Smad7);ENSMUSG00000026405(C4bp);ENSMUSG000…
GO:0051336	regulation of hydrolase activity	122	1019	0.0212583732305273	0.250197867626908	ENSMUSG00000002043(Trappc6a);ENSMUSG00000002108(Nr1h3);ENSMUSG00000002489(Tiam1);ENSMUSG00000003134(Tbc1d8);ENSMUSG00000004231(Pax2);ENSMUSG00000005054(Cstb);ENSMUSG00000014776(Nol3);ENSMUSG00000014782(Plekhg4);ENSMUSG00000017652(Cd40);ENSMUSG00000017716(Birc5);ENSMUSG00000018927(Ccl6);ENSMUSG00000019278(Dpep1);ENSMUSG00000019539(Rcn3);ENSMUSG00000019768(Esr1);ENSMUSG00000019997(Ccn2);ENSMUSG0000…
GO:0045682	regulation of epidermis development	12	63	0.0212889001836998	0.250197867626908	ENSMUSG00000003308(Keap1);ENSMUSG00000006724(Cyp27b1);ENSMUSG00000017724(Etv4);ENSMUSG00000021108(Prkch);ENSMUSG00000022479(Vdr);ENSMUSG00000022528(Hes1);ENSMUSG00000028654(Mycl);ENSMUSG00000039239(Tgfb2);ENSMUSG00000040728(Esrp1);ENSMUSG00000042622(Maff);ENSMUSG00000046186(Cd109);ENSMUSG00000047821(Trim16)
GO:1900026	positive regulation of substrate adhesion-dependent cell spreading	9	42	0.021307139998708	0.250197867626908	ENSMUSG00000021365(Nedd9);ENSMUSG00000022099(Dmtn);ENSMUSG00000024395(Lims2);ENSMUSG00000026697(Myoc);ENSMUSG00000030890(Ilk);ENSMUSG00000031328(Flna);ENSMUSG00000034675(Dbn1);ENSMUSG00000057948(Unc13d);ENSMUSG00000068566(Myadm)
GO:1902742	apoptotic process involved in development	9	42	0.021307139998708	0.250197867626908	ENSMUSG00000002111(Spi1);ENSMUSG00000002799(Jag2);ENSMUSG00000008999(Bmp7);ENSMUSG00000022479(Vdr);ENSMUSG00000028599(Tnfrsf1b);ENSMUSG00000036986(Pml);ENSMUSG00000039239(Tgfb2);ENSMUSG00000045005(Fzd5);ENSMUSG00000057789(Bak1)
GO:0045934	negative regulation of nucleobase-containing compound metabolic process	183	1585	0.0216038059929613	0.253375072460927	ENSMUSG00000000085(Scmh1);ENSMUSG00000000568(Hnrnpd);ENSMUSG00000000730(Dnmt3l);ENSMUSG00000000838(Fmr1);ENSMUSG00000001289(Pfdn5);ENSMUSG00000001444(Tbx21);ENSMUSG00000001517(Foxm1);ENSMUSG00000001520(Nrip2);ENSMUSG00000002028(Kmt2a);ENSMUSG00000002108(Nr1h3);ENSMUSG00000002111(Spi1);ENSMUSG00000002578(Ikzf4);ENSMUSG00000002983(Relb);ENSMUSG00000003541(Ier3);ENSMUSG00000003549(Ercc1);ENSMUSG0000…
GO:0042531	positive regulation of tyrosine phosphorylation of STAT protein	11	56	0.0216725816506271	0.253569205312337	ENSMUSG00000007888(Crlf1);ENSMUSG00000017652(Cd40);ENSMUSG00000018916(Csf2);ENSMUSG00000020717(Pecam1);ENSMUSG00000022528(Hes1);ENSMUSG00000022906(Parp9);ENSMUSG00000025383(Il23a);ENSMUSG00000027947(Il6ra);ENSMUSG00000034394(Lif);ENSMUSG00000066755(Tnfsf18);ENSMUSG00000079415(Cntf)
GO:1903533	regulation of protein targeting	11	56	0.0216725816506271	0.253569205312337	ENSMUSG00000014776(Nol3);ENSMUSG00000020538(Srebf1);ENSMUSG00000022051(Bnip3l);ENSMUSG00000022099(Dmtn);ENSMUSG00000028785(Hpca);ENSMUSG00000030279(C2cd5);ENSMUSG00000033918(Parl);ENSMUSG00000035385(Ccl2);ENSMUSG00000039639(Kcne1);ENSMUSG00000052105(Mtcl1);ENSMUSG00000062312(Erbb2)
GO:0071674	mononuclear cell migration	28	188	0.0217016083445383	0.253603271520833	ENSMUSG00000001281(Itgb7);ENSMUSG00000001444(Tbx21);ENSMUSG00000002111(Spi1);ENSMUSG00000005465(Il27ra);ENSMUSG00000015766(Eps8);ENSMUSG00000018920(Cxcl16);ENSMUSG00000018927(Ccl6);ENSMUSG00000020717(Pecam1);ENSMUSG00000021365(Nedd9);ENSMUSG00000022221(Ripk3);ENSMUSG00000023235(Ccl25);ENSMUSG00000024659(Anxa1);ENSMUSG00000025473(Adam8);ENSMUSG00000026166(Ccl20);ENSMUSG00000028108(Ecm1);ENSMUSG000…
GO:0031577	spindle checkpoint signaling	10	49	0.0217292523470076	0.253621117237729	ENSMUSG00000006398(Cdc20);ENSMUSG00000017716(Birc5);ENSMUSG00000020020(Usp44);ENSMUSG00000026683(Nuf2);ENSMUSG00000028873(Cdca8);ENSMUSG00000030867(Plk1);ENSMUSG00000038379(Ttk);ENSMUSG00000041431(Ccnb1);ENSMUSG00000051235(Gen1);ENSMUSG00000074476(Spc24)
GO:0010971	positive regulation of G2/M transition of mitotic cell cycle	7	29	0.0218242804284035	0.254424474478063	ENSMUSG00000019942(Cdk1);ENSMUSG00000024590(Lmnb1);ENSMUSG00000041431(Ccnb1);ENSMUSG00000044201(Cdc25c);ENSMUSG00000052534(Pbx1);ENSMUSG00000059060(Rad51b);ENSMUSG00000070348(Ccnd1)
GO:0006936	muscle contraction	43	314	0.0219227721871739	0.255266235862884	ENSMUSG00000002100(Mybpc3);ENSMUSG00000007097(Atp1a2);ENSMUSG00000007122(Casq1);ENSMUSG00000013936(Myl2);ENSMUSG00000016918(Sulf1);ENSMUSG00000018379(Srsf1);ENSMUSG00000019997(Ccn2);ENSMUSG00000020866(Cacna1g);ENSMUSG00000021125(Arg2);ENSMUSG00000021367(Edn1);ENSMUSG00000025880(Smad7);ENSMUSG00000026251(Chrnd);ENSMUSG00000026313(Hdac4);ENSMUSG00000027274(Mkks);ENSMUSG00000027470(Mylk2);ENSMUSG000…
GO:0002285	lymphocyte activation involved in immune response	31	213	0.0220868869529243	0.256869172694429	ENSMUSG00000000732(Icosl);ENSMUSG00000001444(Tbx21);ENSMUSG00000002028(Kmt2a);ENSMUSG00000002111(Spi1);ENSMUSG00000002983(Relb);ENSMUSG00000003549(Ercc1);ENSMUSG00000005465(Il27ra);ENSMUSG00000017652(Cd40);ENSMUSG00000018169(Mfng);ENSMUSG00000024610(Cd74);ENSMUSG00000024659(Anxa1);ENSMUSG00000025383(Il23a);ENSMUSG00000025880(Smad7);ENSMUSG00000026177(Slc11a1);ENSMUSG00000027947(Il6ra);ENSMUSG0000…
GO:0051983	regulation of chromosome segregation	20	124	0.0221547147183742	0.257349802189153	ENSMUSG00000001403(Ube2c);ENSMUSG00000006398(Cdc20);ENSMUSG00000015880(Ncapg);ENSMUSG00000017716(Birc5);ENSMUSG00000020020(Usp44);ENSMUSG00000020415(Pttg1);ENSMUSG00000023018(Smarcd1);ENSMUSG00000026683(Nuf2);ENSMUSG00000028678(Kif2c);ENSMUSG00000028873(Cdca8);ENSMUSG00000030584(Dpf1);ENSMUSG00000030867(Plk1);ENSMUSG00000031004(Mki67);ENSMUSG00000038379(Ttk);ENSMUSG00000039630(Hnrnpu);ENSMUSG0000…
GO:0000712	resolution of meiotic recombination intermediates	5	17	0.0223295138523431	0.258145129785838	ENSMUSG00000024906(Mus81);ENSMUSG00000039055(Eme1);ENSMUSG00000039738(Slx4);ENSMUSG00000046295(Ankle1);ENSMUSG00000073436(Eme2)
GO:0009111	vitamin catabolic process	5	17	0.0223295138523431	0.258145129785838	ENSMUSG00000006724(Cyp27b1);ENSMUSG00000024987(Cyp26a1);ENSMUSG00000026726(Cubn);ENSMUSG00000062432(Cyp26c1);ENSMUSG00000090700(Cyp4f40)
GO:0010566	regulation of ketone biosynthetic process	5	17	0.0223295138523431	0.258145129785838	ENSMUSG00000028247(Coq3);ENSMUSG00000028980(H6pd);ENSMUSG00000029249(Rest);ENSMUSG00000030792(Dkkl1);ENSMUSG00000039004(Bmp6)
GO:0070486	leukocyte aggregation	5	17	0.0223295138523431	0.258145129785838	ENSMUSG00000008999(Bmp7);ENSMUSG00000021451(Sema4d);ENSMUSG00000025473(Adam8);ENSMUSG00000033220(Rac2);ENSMUSG00000055447(Cd47)
GO:0019538	protein metabolic process	590	5495	0.0223735862111866	0.258347081684701	ENSMUSG00000000568(Hnrnpd);ENSMUSG00000000791(Il12rb1);ENSMUSG00000000838(Fmr1);ENSMUSG00000001018(Snapin);ENSMUSG00000001289(Pfdn5);ENSMUSG00000001403(Ube2c);ENSMUSG00000001444(Tbx21);ENSMUSG00000001467(Cyp51);ENSMUSG00000001520(Nrip2);ENSMUSG00000001983(Taco1);ENSMUSG00000002028(Kmt2a);ENSMUSG00000002108(Nr1h3);ENSMUSG00000002222(Rmnd5a);ENSMUSG00000002228(Ppm1j);ENSMUSG00000002844(Adprh);ENSMU…
GO:0071248	cellular response to metal ion	30	205	0.0224528701299658	0.258662183228101	ENSMUSG00000006567(Atp7b);ENSMUSG00000019278(Dpep1);ENSMUSG00000019301(Hsd17b1);ENSMUSG00000020644(Id2);ENSMUSG00000021367(Edn1);ENSMUSG00000022099(Dmtn);ENSMUSG00000023013(Aqp2);ENSMUSG00000024008(Cpne5);ENSMUSG00000024743(Syt7);ENSMUSG00000026864(Hspa5);ENSMUSG00000027220(Syt13);ENSMUSG00000027296(Itpka);ENSMUSG00000027602(Map1lc3a);ENSMUSG00000027699(Ect2);ENSMUSG00000028785(Hpca);ENSMUSG00000…
GO:0032355	response to estradiol	22	140	0.0224541468912871	0.258662183228101	ENSMUSG00000000568(Hnrnpd);ENSMUSG00000004267(Eno2);ENSMUSG00000006345(Ggt1);ENSMUSG00000008999(Bmp7);ENSMUSG00000019768(Esr1);ENSMUSG00000020599(Rgs9);ENSMUSG00000021594(Srd5a1);ENSMUSG00000023000(Dhh);ENSMUSG00000024659(Anxa1);ENSMUSG00000025856(Pdgfa);ENSMUSG00000026335(Pam);ENSMUSG00000027715(Ccna2);ENSMUSG00000029622(Arpc1b);ENSMUSG00000030093(Wnt7a);ENSMUSG00000031443(F7);ENSMUSG00000031980…
GO:0071702	organic substance transport	280	2503	0.0225912332703267	0.259933016929079	ENSMUSG00000000838(Fmr1);ENSMUSG00000001018(Snapin);ENSMUSG00000001248(Gramd1a);ENSMUSG00000001467(Cyp51);ENSMUSG00000001827(Folr1);ENSMUSG00000002031(Ift46);ENSMUSG00000002108(Nr1h3);ENSMUSG00000002346(Slc25a42);ENSMUSG00000002733(Plekha3);ENSMUSG00000002910(Arrdc2);ENSMUSG00000002985(Apoe);ENSMUSG00000003062(Stard3nl);ENSMUSG00000003341(Atp8b3);ENSMUSG00000003779(Kif20a);ENSMUSG00000004768(Rab2…
GO:0048514	blood vessel morphogenesis	80	640	0.0226865940308555	0.260429458890062	ENSMUSG00000001827(Folr1);ENSMUSG00000002111(Spi1);ENSMUSG00000002985(Apoe);ENSMUSG00000004791(Pgf);ENSMUSG00000005148(Klf5);ENSMUSG00000013076(Amotl1);ENSMUSG00000015053(Gata2);ENSMUSG00000016918(Sulf1);ENSMUSG00000017652(Cd40);ENSMUSG00000017969(Ptgis);ENSMUSG00000018593(Sparc);ENSMUSG00000019997(Ccn2);ENSMUSG00000020289(Nprl3);ENSMUSG00000020598(Nrcam);ENSMUSG00000020717(Pecam1);ENSMUSG0000002…
GO:0022407	regulation of cell-cell adhesion	62	480	0.0227322654931396	0.260429458890062	ENSMUSG00000000732(Icosl);ENSMUSG00000000791(Il12rb1);ENSMUSG00000001444(Tbx21);ENSMUSG00000002111(Spi1);ENSMUSG00000005465(Il27ra);ENSMUSG00000008999(Bmp7);ENSMUSG00000011256(Adam19);ENSMUSG00000013418(B4galnt2);ENSMUSG00000017009(Sdc4);ENSMUSG00000020134(Peli1);ENSMUSG00000020325(Fstl3);ENSMUSG00000021125(Arg2);ENSMUSG00000022099(Dmtn);ENSMUSG00000022528(Hes1);ENSMUSG00000022637(Cblb);ENSMUSG00…
GO:0030182	neuron differentiation	176	1522	0.0227580794111129	0.260429458890062	ENSMUSG00000000838(Fmr1);ENSMUSG00000001018(Snapin);ENSMUSG00000001510(Dlx3);ENSMUSG00000001827(Folr1);ENSMUSG00000002799(Jag2);ENSMUSG00000002985(Apoe);ENSMUSG00000004885(Crabp2);ENSMUSG00000006398(Cdc20);ENSMUSG00000006464(Bbs1);ENSMUSG00000007872(Id3);ENSMUSG00000008999(Bmp7);ENSMUSG00000009248(Ascl2);ENSMUSG00000011751(Sptbn4);ENSMUSG00000015053(Gata2);ENSMUSG00000017009(Sdc4);ENSMUSG00000017…
GO:0042592	homeostatic process	220	1935	0.0227599241382971	0.260429458890062	ENSMUSG00000000326(Comt);ENSMUSG00000001018(Snapin);ENSMUSG00000001403(Ube2c);ENSMUSG00000001482(Def8);ENSMUSG00000002028(Kmt2a);ENSMUSG00000002108(Nr1h3);ENSMUSG00000002111(Spi1);ENSMUSG00000002985(Apoe);ENSMUSG00000006464(Bbs1);ENSMUSG00000006567(Atp7b);ENSMUSG00000006724(Cyp27b1);ENSMUSG00000007097(Atp1a2);ENSMUSG00000007122(Casq1);ENSMUSG00000009013(Dynll1);ENSMUSG00000009654(Oit3);ENSMUSG000…
GO:0033045	regulation of sister chromatid segregation	17	101	0.022772527310503	0.260429458890062	ENSMUSG00000001403(Ube2c);ENSMUSG00000006398(Cdc20);ENSMUSG00000017716(Birc5);ENSMUSG00000020020(Usp44);ENSMUSG00000020415(Pttg1);ENSMUSG00000023018(Smarcd1);ENSMUSG00000026683(Nuf2);ENSMUSG00000028873(Cdca8);ENSMUSG00000030584(Dpf1);ENSMUSG00000030867(Plk1);ENSMUSG00000038379(Ttk);ENSMUSG00000039630(Hnrnpu);ENSMUSG00000041431(Ccnb1);ENSMUSG00000042807(Hecw2);ENSMUSG00000045328(Cenpe);ENSMUSG0000…
GO:0022604	regulation of cell morphogenesis	45	332	0.0228315758124359	0.260429458890062	ENSMUSG00000015766(Eps8);ENSMUSG00000018395(Kif3a);ENSMUSG00000018593(Sparc);ENSMUSG00000019944(Rhobtb1);ENSMUSG00000020319(Wdpcp);ENSMUSG00000020389(Cdkl3);ENSMUSG00000020476(Dbnl);ENSMUSG00000020859(Spag9);ENSMUSG00000021365(Nedd9);ENSMUSG00000021451(Sema4d);ENSMUSG00000022099(Dmtn);ENSMUSG00000022438(Parvb);ENSMUSG00000024008(Cpne5);ENSMUSG00000024395(Lims2);ENSMUSG00000024659(Anxa1);ENSMUSG00…
GO:0022414	reproductive process	210	1841	0.0228458921665622	0.260429458890062	ENSMUSG00000000085(Scmh1);ENSMUSG00000000326(Comt);ENSMUSG00000000730(Dnmt3l);ENSMUSG00000000938(Hoxa10);ENSMUSG00000001467(Cyp51);ENSMUSG00000001510(Dlx3);ENSMUSG00000001827(Folr1);ENSMUSG00000002799(Jag2);ENSMUSG00000003282(Plag1);ENSMUSG00000003341(Atp8b3);ENSMUSG00000003549(Ercc1);ENSMUSG00000004267(Eno2);ENSMUSG00000004540(Psg17);ENSMUSG00000004791(Pgf);ENSMUSG00000005640(Insrr);ENSMUSG00000…
GO:0019219	regulation of nucleobase-containing compound metabolic process	435	3991	0.022848923795112	0.260429458890062	ENSMUSG00000000085(Scmh1);ENSMUSG00000000568(Hnrnpd);ENSMUSG00000000730(Dnmt3l);ENSMUSG00000000838(Fmr1);ENSMUSG00000000938(Hoxa10);ENSMUSG00000001289(Pfdn5);ENSMUSG00000001444(Tbx21);ENSMUSG00000001510(Dlx3);ENSMUSG00000001517(Foxm1);ENSMUSG00000001520(Nrip2);ENSMUSG00000002028(Kmt2a);ENSMUSG00000002108(Nr1h3);ENSMUSG00000002111(Spi1);ENSMUSG00000002325(Irf9);ENSMUSG00000002578(Ikzf4);ENSMUSG000…
GO:0048662	negative regulation of smooth muscle cell proliferation	13	71	0.0230724348395711	0.262668715975469	ENSMUSG00000000326(Comt);ENSMUSG00000001349(Cnn1);ENSMUSG00000002985(Apoe);ENSMUSG00000019768(Esr1);ENSMUSG00000020044(Timp3);ENSMUSG00000021253(Tgfb3);ENSMUSG00000021390(Ogn);ENSMUSG00000024975(Pdcd4);ENSMUSG00000026185(Igfbp5);ENSMUSG00000027931(Npr1);ENSMUSG00000030890(Ilk);ENSMUSG00000031060(Rbm10);ENSMUSG00000043017(Ptgir)
GO:0008593	regulation of Notch signaling pathway	15	86	0.0232801614542172	0.264546670280335	ENSMUSG00000002799(Jag2);ENSMUSG00000008999(Bmp7);ENSMUSG00000015053(Gata2);ENSMUSG00000018169(Mfng);ENSMUSG00000022528(Hes1);ENSMUSG00000027276(Jag1);ENSMUSG00000027313(Chac1);ENSMUSG00000039191(Rbpj);ENSMUSG00000039239(Tgfb2);ENSMUSG00000041911(Dlx1);ENSMUSG00000042182(Bend6);ENSMUSG00000046020(Pofut1);ENSMUSG00000056313(Tcim);ENSMUSG00000078202(Nrarp);ENSMUSG00000090935(Synj2bp)
GO:0032760	positive regulation of tumor necrosis factor production	18	109	0.0233191174709058	0.264546670280335	ENSMUSG00000015568(Lpl);ENSMUSG00000025383(Il23a);ENSMUSG00000026896(Ifih1);ENSMUSG00000032623(Oas1d);ENSMUSG00000032661(Oas3);ENSMUSG00000032690(Oas2);ENSMUSG00000034947(Tmem106a);ENSMUSG00000035385(Ccl2);ENSMUSG00000037447(Arid5a);ENSMUSG00000037523(Mavs);ENSMUSG00000037944(Ccr7);ENSMUSG00000038587(Akap12);ENSMUSG00000040152(Thbs1);ENSMUSG00000042699(Dhx9);ENSMUSG00000045005(Fzd5);ENSMUSG000000…
GO:2000181	negative regulation of blood vessel morphogenesis	18	109	0.0233191174709058	0.264546670280335	ENSMUSG00000016918(Sulf1);ENSMUSG00000018593(Sparc);ENSMUSG00000022893(Adamts1);ENSMUSG00000026104(Stat1);ENSMUSG00000027460(Angpt4);ENSMUSG00000030671(Pde3b);ENSMUSG00000031980(Agt);ENSMUSG00000034394(Lif);ENSMUSG00000034855(Cxcl10);ENSMUSG00000035385(Ccl2);ENSMUSG00000036390(Gadd45a);ENSMUSG00000036986(Pml);ENSMUSG00000039239(Tgfb2);ENSMUSG00000040152(Thbs1);ENSMUSG00000044317(Gpr4);ENSMUSG0000…
GO:0061448	connective tissue development	40	290	0.0237178479852793	0.267712138308419	ENSMUSG00000002111(Spi1);ENSMUSG00000006464(Bbs1);ENSMUSG00000008999(Bmp7);ENSMUSG00000016918(Sulf1);ENSMUSG00000019997(Ccn2);ENSMUSG00000020467(Efemp1);ENSMUSG00000020644(Id2);ENSMUSG00000021188(Trip11);ENSMUSG00000021367(Edn1);ENSMUSG00000021390(Ogn);ENSMUSG00000023345(Poc1a);ENSMUSG00000024039(Cbs);ENSMUSG00000024529(Lox);ENSMUSG00000025880(Smad7);ENSMUSG00000027274(Mkks);ENSMUSG00000027875(Hm…
GO:0000003	reproduction	210	1843	0.023765531285624	0.267712138308419	ENSMUSG00000000085(Scmh1);ENSMUSG00000000326(Comt);ENSMUSG00000000730(Dnmt3l);ENSMUSG00000000938(Hoxa10);ENSMUSG00000001467(Cyp51);ENSMUSG00000001510(Dlx3);ENSMUSG00000001827(Folr1);ENSMUSG00000002799(Jag2);ENSMUSG00000003282(Plag1);ENSMUSG00000003341(Atp8b3);ENSMUSG00000003549(Ercc1);ENSMUSG00000004267(Eno2);ENSMUSG00000004540(Psg17);ENSMUSG00000004791(Pgf);ENSMUSG00000005640(Insrr);ENSMUSG00000…
GO:0031175	neuron projection development	130	1097	0.023857714348143	0.267712138308419	ENSMUSG00000000838(Fmr1);ENSMUSG00000001018(Snapin);ENSMUSG00000001827(Folr1);ENSMUSG00000002985(Apoe);ENSMUSG00000004885(Crabp2);ENSMUSG00000006398(Cdc20);ENSMUSG00000006464(Bbs1);ENSMUSG00000008999(Bmp7);ENSMUSG00000011751(Sptbn4);ENSMUSG00000017009(Sdc4);ENSMUSG00000017167(Cntnap1);ENSMUSG00000017724(Etv4);ENSMUSG00000017740(Slc12a5);ENSMUSG00000017929(B4galt5);ENSMUSG00000018381(Abi3);ENSMUSG…
GO:0051017	actin filament bundle assembly	25	165	0.023876107431831	0.267712138308419	ENSMUSG00000001864(Aif1l);ENSMUSG00000015766(Eps8);ENSMUSG00000017009(Sdc4);ENSMUSG00000019997(Ccn2);ENSMUSG00000020048(Hsp90b1);ENSMUSG00000020120(Plek);ENSMUSG00000021253(Tgfb3);ENSMUSG00000021750(Fam107a);ENSMUSG00000022099(Dmtn);ENSMUSG00000026109(Tmeff2);ENSMUSG00000026697(Myoc);ENSMUSG00000027274(Mkks);ENSMUSG00000029106(Add1);ENSMUSG00000029761(Cald1);ENSMUSG00000029860(Zyx);ENSMUSG0000003…
GO:0031398	positive regulation of protein ubiquitination	20	125	0.0239721736898362	0.267712138308419	ENSMUSG00000006398(Cdc20);ENSMUSG00000019927(Ube2d1);ENSMUSG00000020038(Cry1);ENSMUSG00000020134(Peli1);ENSMUSG00000021750(Fam107a);ENSMUSG00000022637(Cblb);ENSMUSG00000025880(Smad7);ENSMUSG00000026430(Rassf5);ENSMUSG00000026864(Hspa5);ENSMUSG00000026946(Nmi);ENSMUSG00000030867(Plk1);ENSMUSG00000032000(Birc3);ENSMUSG00000033102(Cdc14b);ENSMUSG00000039187(Fanci);ENSMUSG00000039474(Wfs1);ENSMUSG000…
GO:0034654	nucleobase-containing compound biosynthetic process	431	3956	0.0240556146106538	0.267712138308419	ENSMUSG00000000085(Scmh1);ENSMUSG00000000568(Hnrnpd);ENSMUSG00000000730(Dnmt3l);ENSMUSG00000000938(Hoxa10);ENSMUSG00000001289(Pfdn5);ENSMUSG00000001444(Tbx21);ENSMUSG00000001510(Dlx3);ENSMUSG00000001517(Foxm1);ENSMUSG00000001520(Nrip2);ENSMUSG00000001604(Tcea3);ENSMUSG00000001755(Coasy);ENSMUSG00000002028(Kmt2a);ENSMUSG00000002108(Nr1h3);ENSMUSG00000002111(Spi1);ENSMUSG00000002325(Irf9);ENSMUSG00…
GO:0060048	cardiac muscle contraction	21	133	0.0241196818976318	0.267712138308419	ENSMUSG00000002100(Mybpc3);ENSMUSG00000007097(Atp1a2);ENSMUSG00000013936(Myl2);ENSMUSG00000018379(Srsf1);ENSMUSG00000019997(Ccn2);ENSMUSG00000020866(Cacna1g);ENSMUSG00000025880(Smad7);ENSMUSG00000026313(Hdac4);ENSMUSG00000028525(Pde4b);ENSMUSG00000030730(Atp2a1);ENSMUSG00000031328(Flna);ENSMUSG00000038319(Kcnh2);ENSMUSG00000039639(Kcne1);ENSMUSG00000040118(Cacna2d1);ENSMUSG00000042429(Adora1);ENS…
GO:0032944	regulation of mononuclear cell proliferation	35	248	0.0241544450856024	0.267712138308419	ENSMUSG00000000732(Icosl);ENSMUSG00000000791(Il12rb1);ENSMUSG00000005465(Il27ra);ENSMUSG00000017009(Sdc4);ENSMUSG00000017652(Cd40);ENSMUSG00000020134(Peli1);ENSMUSG00000021125(Arg2);ENSMUSG00000022221(Ripk3);ENSMUSG00000022528(Hes1);ENSMUSG00000022637(Cblb);ENSMUSG00000024610(Cd74);ENSMUSG00000024659(Anxa1);ENSMUSG00000025383(Il23a);ENSMUSG00000026430(Rassf5);ENSMUSG00000026532(Spta1);ENSMUSG0000…
GO:0008203	cholesterol metabolic process	22	141	0.0241706163636554	0.267712138308419	ENSMUSG00000001467(Cyp51);ENSMUSG00000002985(Apoe);ENSMUSG00000020538(Srebf1);ENSMUSG00000021259(Cyp46a1);ENSMUSG00000021670(Hmgcr);ENSMUSG00000022351(Sqle);ENSMUSG00000024030(Abcg1);ENSMUSG00000025198(Erlin1);ENSMUSG00000026726(Cubn);ENSMUSG00000027875(Hmgcs2);ENSMUSG00000029556(Hnf1a);ENSMUSG00000031349(Nsdhl);ENSMUSG00000031604(Msmo1);ENSMUSG00000037936(Scarb1);ENSMUSG00000041939(Mvk);ENSMUSG0…
GO:0090101	negative regulation of transmembrane receptor protein serine/threonine kinase signaling pathway	22	141	0.0241706163636554	0.267712138308419	ENSMUSG00000016942(Tmprss6);ENSMUSG00000020325(Fstl3);ENSMUSG00000021253(Tgfb3);ENSMUSG00000025880(Smad7);ENSMUSG00000026864(Hspa5);ENSMUSG00000027070(Lrp2);ENSMUSG00000027204(Fbn1);ENSMUSG00000029096(Htra3);ENSMUSG00000033411(Ctdspl2);ENSMUSG00000034612(Chst11);ENSMUSG00000036867(Smad6);ENSMUSG00000038400(Pmepa1);ENSMUSG00000038780(Smurf1);ENSMUSG00000038793(Lefty1);ENSMUSG00000041120(Nbl1);ENSM…
GO:1901879	regulation of protein depolymerization	16	94	0.0241784714042659	0.267712138308419	ENSMUSG00000004891(Nes);ENSMUSG00000011751(Sptbn4);ENSMUSG00000015766(Eps8);ENSMUSG00000020120(Plek);ENSMUSG00000020181(Nav3);ENSMUSG00000021061(Sptb);ENSMUSG00000022099(Dmtn);ENSMUSG00000024236(Svil);ENSMUSG00000025432(Avil);ENSMUSG00000026532(Spta1);ENSMUSG00000029106(Add1);ENSMUSG00000038775(Vill);ENSMUSG00000044433(Camsap3);ENSMUSG00000048096(Lmod1);ENSMUSG00000057738(Sptan1);ENSMUSG000000620…
GO:0030003	cellular cation homeostasis	89	723	0.0241923610049927	0.267712138308419	ENSMUSG00000001018(Snapin);ENSMUSG00000002985(Apoe);ENSMUSG00000006567(Atp7b);ENSMUSG00000007097(Atp1a2);ENSMUSG00000007122(Casq1);ENSMUSG00000014776(Nol3);ENSMUSG00000014786(Slc9a5);ENSMUSG00000015053(Gata2);ENSMUSG00000016942(Tmprss6);ENSMUSG00000017652(Cd40);ENSMUSG00000017740(Slc12a5);ENSMUSG00000017817(Jph2);ENSMUSG00000019768(Esr1);ENSMUSG00000019997(Ccn2);ENSMUSG00000020866(Cacna1g);ENSMUS…
GO:0046907	intracellular transport	176	1525	0.0242782622478267	0.267712138308419	ENSMUSG00000001018(Snapin);ENSMUSG00000001248(Gramd1a);ENSMUSG00000001827(Folr1);ENSMUSG00000002031(Ift46);ENSMUSG00000002043(Trappc6a);ENSMUSG00000002055(Spag5);ENSMUSG00000002345(Borcs8);ENSMUSG00000002733(Plekha3);ENSMUSG00000003541(Ier3);ENSMUSG00000004768(Rab23);ENSMUSG00000004980(Hnrnpa2b1);ENSMUSG00000005481(Ddx39a);ENSMUSG00000006464(Bbs1);ENSMUSG00000007207(Stx1a);ENSMUSG00000007987(Ift2…
GO:0033002	muscle cell proliferation	37	265	0.0243016021736874	0.267712138308419	ENSMUSG00000000326(Comt);ENSMUSG00000001349(Cnn1);ENSMUSG00000002985(Apoe);ENSMUSG00000012705(Retn);ENSMUSG00000014776(Nol3);ENSMUSG00000016918(Sulf1);ENSMUSG00000019768(Esr1);ENSMUSG00000019942(Cdk1);ENSMUSG00000020044(Timp3);ENSMUSG00000020644(Id2);ENSMUSG00000020715(Ern1);ENSMUSG00000021253(Tgfb3);ENSMUSG00000021367(Edn1);ENSMUSG00000021390(Ogn);ENSMUSG00000021670(Hmgcr);ENSMUSG00000022865(Cxa…
GO:0071478	cellular response to radiation	28	190	0.0246074696714997	0.267712138308419	ENSMUSG00000003549(Ercc1);ENSMUSG00000006360(Crip1);ENSMUSG00000020413(Hus1);ENSMUSG00000020599(Rgs9);ENSMUSG00000022160(Mettl3);ENSMUSG00000024423(Impact);ENSMUSG00000026142(Rhbdd1);ENSMUSG00000026525(Opn3);ENSMUSG00000026536(Ifi211);ENSMUSG00000026864(Hspa5);ENSMUSG00000027699(Ect2);ENSMUSG00000027804(Ppid);ENSMUSG00000027820(Mme);ENSMUSG00000028012(Rrh);ENSMUSG00000029521(Chek2);ENSMUSG0000003…
GO:0030261	chromosome condensation	9	43	0.0246234916815143	0.267712138308419	ENSMUSG00000015880(Ncapg);ENSMUSG00000016559(H3f3b);ENSMUSG00000019942(Cdk1);ENSMUSG00000027306(Nusap1);ENSMUSG00000038252(Ncapd2);ENSMUSG00000041431(Ccnb1);ENSMUSG00000047777(Phf13);ENSMUSG00000052565(H1f3);ENSMUSG00000096210(H1f0)
GO:0032365	intracellular lipid transport	9	43	0.0246234916815143	0.267712138308419	ENSMUSG00000001248(Gramd1a);ENSMUSG00000002733(Plekha3);ENSMUSG00000024030(Abcg1);ENSMUSG00000024743(Syt7);ENSMUSG00000031378(Abcd1);ENSMUSG00000031913(Vps4a);ENSMUSG00000039050(Osbpl2);ENSMUSG00000040111(Gramd1b);ENSMUSG00000048677(Tpcn2)
GO:0042092	type 2 immune response	9	43	0.0246234916815143	0.267712138308419	ENSMUSG00000001444(Tbx21);ENSMUSG00000002028(Kmt2a);ENSMUSG00000005465(Il27ra);ENSMUSG00000020641(Rsad2);ENSMUSG00000021125(Arg2);ENSMUSG00000024610(Cd74);ENSMUSG00000024659(Anxa1);ENSMUSG00000028108(Ecm1);ENSMUSG00000034266(Batf)
GO:0042491	inner ear auditory receptor cell differentiation	10	50	0.0247980806897147	0.267712138308419	ENSMUSG00000002799(Jag2);ENSMUSG00000020319(Wdpcp);ENSMUSG00000022528(Hes1);ENSMUSG00000027276(Jag1);ENSMUSG00000028654(Mycl);ENSMUSG00000036853(Mcoln3);ENSMUSG00000039191(Rbpj);ENSMUSG00000040728(Esrp1);ENSMUSG00000042064(Myo3b);ENSMUSG00000074818(Pdzd7)
GO:0045841	negative regulation of mitotic metaphase/anaphase transition	10	50	0.0247980806897147	0.267712138308419	ENSMUSG00000006398(Cdc20);ENSMUSG00000017716(Birc5);ENSMUSG00000020020(Usp44);ENSMUSG00000026683(Nuf2);ENSMUSG00000028873(Cdca8);ENSMUSG00000030867(Plk1);ENSMUSG00000038379(Ttk);ENSMUSG00000041431(Ccnb1);ENSMUSG00000051235(Gen1);ENSMUSG00000074476(Spc24)
GO:0090288	negative regulation of cellular response to growth factor stimulus	17	102	0.0248602721071539	0.267712138308419	ENSMUSG00000016918(Sulf1);ENSMUSG00000016942(Tmprss6);ENSMUSG00000020325(Fstl3);ENSMUSG00000025880(Smad7);ENSMUSG00000027070(Lrp2);ENSMUSG00000027204(Fbn1);ENSMUSG00000029096(Htra3);ENSMUSG00000031486(Adgra2);ENSMUSG00000031980(Agt);ENSMUSG00000033411(Ctdspl2);ENSMUSG00000036867(Smad6);ENSMUSG00000038780(Smurf1);ENSMUSG00000040152(Thbs1);ENSMUSG00000041120(Nbl1);ENSMUSG00000041911(Dlx1);ENSMUSG00…
GO:0032268	regulation of cellular protein metabolic process	265	2366	0.0249129632451278	0.267712138308419	ENSMUSG00000000568(Hnrnpd);ENSMUSG00000000838(Fmr1);ENSMUSG00000001983(Taco1);ENSMUSG00000002108(Nr1h3);ENSMUSG00000002985(Apoe);ENSMUSG00000004231(Pax2);ENSMUSG00000004371(Il11);ENSMUSG00000004791(Pgf);ENSMUSG00000005054(Cstb);ENSMUSG00000006362(Cbfa2t3);ENSMUSG00000006398(Cdc20);ENSMUSG00000007888(Crlf1);ENSMUSG00000008999(Bmp7);ENSMUSG00000011751(Sptbn4);ENSMUSG00000013921(Clip3);ENSMUSG000000…
GO:0000075	cell cycle checkpoint signaling	27	182	0.0249495326513529	0.267712138308419	ENSMUSG00000003541(Ier3);ENSMUSG00000006398(Cdc20);ENSMUSG00000017716(Birc5);ENSMUSG00000019942(Cdk1);ENSMUSG00000020020(Usp44);ENSMUSG00000020038(Cry1);ENSMUSG00000020413(Hus1);ENSMUSG00000022906(Parp9);ENSMUSG00000024906(Mus81);ENSMUSG00000026683(Nuf2);ENSMUSG00000028873(Cdca8);ENSMUSG00000029521(Chek2);ENSMUSG00000030094(Xpc);ENSMUSG00000030867(Plk1);ENSMUSG00000031913(Vps4a);ENSMUSG0000003310…
GO:0099111	microtubule-based transport	30	207	0.0252989167949066	0.267712138308419	ENSMUSG00000001018(Snapin);ENSMUSG00000002031(Ift46);ENSMUSG00000002345(Borcs8);ENSMUSG00000006464(Bbs1);ENSMUSG00000007987(Ift22);ENSMUSG00000009013(Dynll1);ENSMUSG00000013921(Clip3);ENSMUSG00000018395(Kif3a);ENSMUSG00000018581(Dnah11);ENSMUSG00000019027(Dnah1);ENSMUSG00000020319(Wdpcp);ENSMUSG00000024163(Mapk8ip3);ENSMUSG00000024511(Rab27b);ENSMUSG00000024873(Cnih2);ENSMUSG00000025468(Caly);ENS…
GO:1901343	negative regulation of vasculature development	18	110	0.0253571249661554	0.267712138308419	ENSMUSG00000016918(Sulf1);ENSMUSG00000018593(Sparc);ENSMUSG00000022893(Adamts1);ENSMUSG00000026104(Stat1);ENSMUSG00000027460(Angpt4);ENSMUSG00000030671(Pde3b);ENSMUSG00000031980(Agt);ENSMUSG00000034394(Lif);ENSMUSG00000034855(Cxcl10);ENSMUSG00000035385(Ccl2);ENSMUSG00000036390(Gadd45a);ENSMUSG00000036986(Pml);ENSMUSG00000039239(Tgfb2);ENSMUSG00000040152(Thbs1);ENSMUSG00000044317(Gpr4);ENSMUSG0000…
GO:0032386	regulation of intracellular transport	46	343	0.0254652128497299	0.267712138308419	ENSMUSG00000002055(Spag5);ENSMUSG00000003541(Ier3);ENSMUSG00000004768(Rab23);ENSMUSG00000014776(Nol3);ENSMUSG00000018395(Kif3a);ENSMUSG00000019942(Cdk1);ENSMUSG00000019971(Cep290);ENSMUSG00000020538(Srebf1);ENSMUSG00000022051(Bnip3l);ENSMUSG00000022099(Dmtn);ENSMUSG00000023944(Hsp90ab1);ENSMUSG00000024521(Pmaip1);ENSMUSG00000024795(Kif20b);ENSMUSG00000024873(Cnih2);ENSMUSG00000025468(Caly);ENSMUS…
GO:0010562	positive regulation of phosphorus metabolic process	111	925	0.0255118931853186	0.267712138308419	ENSMUSG00000004371(Il11);ENSMUSG00000004791(Pgf);ENSMUSG00000005640(Insrr);ENSMUSG00000007888(Crlf1);ENSMUSG00000008999(Bmp7);ENSMUSG00000013921(Clip3);ENSMUSG00000017009(Sdc4);ENSMUSG00000017652(Cd40);ENSMUSG00000017716(Birc5);ENSMUSG00000018381(Abi3);ENSMUSG00000018916(Csf2);ENSMUSG00000019997(Ccn2);ENSMUSG00000020120(Plek);ENSMUSG00000020176(Grb10);ENSMUSG00000020715(Ern1);ENSMUSG00000020717(P…
GO:0045937	positive regulation of phosphate metabolic process	111	925	0.0255118931853186	0.267712138308419	ENSMUSG00000004371(Il11);ENSMUSG00000004791(Pgf);ENSMUSG00000005640(Insrr);ENSMUSG00000007888(Crlf1);ENSMUSG00000008999(Bmp7);ENSMUSG00000013921(Clip3);ENSMUSG00000017009(Sdc4);ENSMUSG00000017652(Cd40);ENSMUSG00000017716(Birc5);ENSMUSG00000018381(Abi3);ENSMUSG00000018916(Csf2);ENSMUSG00000019997(Ccn2);ENSMUSG00000020120(Plek);ENSMUSG00000020176(Grb10);ENSMUSG00000020715(Ern1);ENSMUSG00000020717(P…
GO:0031100	animal organ regeneration	15	87	0.0256105387539335	0.267712138308419	ENSMUSG00000004791(Pgf);ENSMUSG00000006345(Ggt1);ENSMUSG00000019942(Cdk1);ENSMUSG00000023070(Rgn);ENSMUSG00000027496(Aurka);ENSMUSG00000027715(Ccna2);ENSMUSG00000028909(Ptpru);ENSMUSG00000031443(F7);ENSMUSG00000031451(Gas6);ENSMUSG00000034394(Lif);ENSMUSG00000035385(Ccl2);ENSMUSG00000038764(Ptpn3);ENSMUSG00000040010(Slc7a5);ENSMUSG00000057789(Bak1);ENSMUSG00000070348(Ccnd1)
GO:0043627	response to estrogen	15	87	0.0256105387539335	0.267712138308419	ENSMUSG00000006724(Cyp27b1);ENSMUSG00000019768(Esr1);ENSMUSG00000021253(Tgfb3);ENSMUSG00000021594(Srd5a1);ENSMUSG00000022620(Arsa);ENSMUSG00000023000(Dhh);ENSMUSG00000027048(Abcb11);ENSMUSG00000027820(Mme);ENSMUSG00000029622(Arpc1b);ENSMUSG00000030093(Wnt7a);ENSMUSG00000031443(F7);ENSMUSG00000036867(Smad6);ENSMUSG00000037447(Arid5a);ENSMUSG00000039239(Tgfb2);ENSMUSG00000070348(Ccnd1)
GO:1901616	organic hydroxy compound catabolic process	15	87	0.0256105387539335	0.267712138308419	ENSMUSG00000000326(Comt);ENSMUSG00000002985(Apoe);ENSMUSG00000006724(Cyp27b1);ENSMUSG00000021259(Cyp46a1);ENSMUSG00000024055(Cyp4f13);ENSMUSG00000026102(Inpp1);ENSMUSG00000026354(Lct);ENSMUSG00000026925(Inpp5e);ENSMUSG00000037936(Scarb1);ENSMUSG00000037940(Inpp4b);ENSMUSG00000041440(Gk5);ENSMUSG00000042289(Hsd3b7);ENSMUSG00000066071(Cyp4a12a);ENSMUSG00000078597(Cyp4a12b);ENSMUSG00000090700(Cyp4f4…
GO:0099601	regulation of neurotransmitter receptor activity	13	72	0.0256578366788255	0.267712138308419	ENSMUSG00000020599(Rgs9);ENSMUSG00000021559(Dapk1);ENSMUSG00000022421(Nptxr);ENSMUSG00000022594(Lynx1);ENSMUSG00000024873(Cnih2);ENSMUSG00000027577(Chrna4);ENSMUSG00000029608(Rph3a);ENSMUSG00000033768(Nrxn2);ENSMUSG00000034813(Grip1);ENSMUSG00000035385(Ccl2);ENSMUSG00000045730(Adrb2);ENSMUSG00000051790(Nlgn2);ENSMUSG00000062901(Klhl24)
GO:0002579	positive regulation of antigen processing and presentation	4	12	0.0258283732499929	0.267712138308419	ENSMUSG00000024610(Cd74);ENSMUSG00000026177(Slc11a1);ENSMUSG00000037944(Ccr7);ENSMUSG00000073421(H2-Ab1)
GO:0014824	artery smooth muscle contraction	4	12	0.0258283732499929	0.267712138308419	ENSMUSG00000020866(Cacna1g);ENSMUSG00000021367(Edn1);ENSMUSG00000027274(Mkks);ENSMUSG00000031980(Agt)
GO:0032351	negative regulation of hormone metabolic process	4	12	0.0258283732499929	0.267712138308419	ENSMUSG00000006724(Cyp27b1);ENSMUSG00000029249(Rest);ENSMUSG00000029275(Gfi1);ENSMUSG00000034656(Cacna1a)
GO:0034454	microtubule anchoring at centrosome	4	12	0.0258283732499929	0.267712138308419	ENSMUSG00000018395(Kif3a);ENSMUSG00000021068(Nin);ENSMUSG00000031865(Dctn1);ENSMUSG00000038903(Ccdc68)
GO:0035376	sterol import	4	12	0.0258283732499929	0.267712138308419	ENSMUSG00000020447(Npc1l1);ENSMUSG00000037936(Scarb1);ENSMUSG00000046027(Stard5);ENSMUSG00000051355(Commd1)
GO:0051133	regulation of NK T cell activation	4	12	0.0258283732499929	0.267712138308419	ENSMUSG00000000791(Il12rb1);ENSMUSG00000025383(Il23a);ENSMUSG00000028042(Zbtb7b);ENSMUSG00000034652(Cd300a)
GO:0070508	cholesterol import	4	12	0.0258283732499929	0.267712138308419	ENSMUSG00000020447(Npc1l1);ENSMUSG00000037936(Scarb1);ENSMUSG00000046027(Stard5);ENSMUSG00000051355(Commd1)
GO:0071612	IP-10 production	4	12	0.0258283732499929	0.267712138308419	ENSMUSG00000032623(Oas1d);ENSMUSG00000032661(Oas3);ENSMUSG00000037523(Mavs);ENSMUSG00000066861(Oas1g)
GO:0071658	regulation of IP-10 production	4	12	0.0258283732499929	0.267712138308419	ENSMUSG00000032623(Oas1d);ENSMUSG00000032661(Oas3);ENSMUSG00000037523(Mavs);ENSMUSG00000066861(Oas1g)
GO:1901030	positive regulation of mitochondrial outer membrane permeabilization involved in apoptotic signaling pathway	4	12	0.0258283732499929	0.267712138308419	ENSMUSG00000024521(Pmaip1);ENSMUSG00000049422(Chchd10);ENSMUSG00000057789(Bak1);ENSMUSG00000062012(Zfp13)
GO:2001046	positive regulation of integrin-mediated signaling pathway	4	12	0.0258283732499929	0.267712138308419	ENSMUSG00000022099(Dmtn);ENSMUSG00000024395(Lims2);ENSMUSG00000031328(Flna);ENSMUSG00000032796(Lama1)
GO:0007507	heart development	78	626	0.0258484975980686	0.267712138308419	ENSMUSG00000001827(Folr1);ENSMUSG00000002100(Mybpc3);ENSMUSG00000002345(Borcs8);ENSMUSG00000003865(Gys1);ENSMUSG00000007872(Id3);ENSMUSG00000008999(Bmp7);ENSMUSG00000011256(Adam19);ENSMUSG00000013936(Myl2);ENSMUSG00000014329(Bicc1);ENSMUSG00000016458(Wt1);ENSMUSG00000017817(Jph2);ENSMUSG00000018395(Kif3a);ENSMUSG00000018581(Dnah11);ENSMUSG00000019942(Cdk1);ENSMUSG00000019971(Cep290);ENSMUSG000000…
GO:0000820	regulation of glutamine family amino acid metabolic process	3	7	0.025853996095297	0.267712138308419	ENSMUSG00000030720(Cln3);ENSMUSG00000034958(Atcay);ENSMUSG00000047638(Nr1h4)
GO:0002606	positive regulation of dendritic cell antigen processing and presentation	3	7	0.025853996095297	0.267712138308419	ENSMUSG00000024610(Cd74);ENSMUSG00000026177(Slc11a1);ENSMUSG00000037944(Ccr7)
GO:0006657	CDP-choline pathway	3	7	0.025853996095297	0.267712138308419	ENSMUSG00000022617(Chkb);ENSMUSG00000060002(Chpt1);ENSMUSG00000116461(Gm44502)
GO:0008594	photoreceptor cell morphogenesis	3	7	0.025853996095297	0.267712138308419	ENSMUSG00000006464(Bbs1);ENSMUSG00000021803(Cdhr1);ENSMUSG00000022621(Rabl2)
GO:0036115	fatty-acyl-CoA catabolic process	3	7	0.025853996095297	0.267712138308419	ENSMUSG00000024869(Gm49405);ENSMUSG00000031378(Abcd1);ENSMUSG00000034875(Nudt19)
GO:0044209	AMP salvage	3	7	0.025853996095297	0.267712138308419	ENSMUSG00000011148(Adssl1);ENSMUSG00000022407(Adsl);ENSMUSG00000025630(Hprt)
GO:0045162	clustering of voltage-gated sodium channels	3	7	0.025853996095297	0.267712138308419	ENSMUSG00000011751(Sptbn4);ENSMUSG00000020598(Nrcam);ENSMUSG00000026697(Myoc)
GO:0046533	negative regulation of photoreceptor cell differentiation	3	7	0.025853996095297	0.267712138308419	ENSMUSG00000028977(Casz1);ENSMUSG00000041911(Dlx1);ENSMUSG00000079415(Cntf)
GO:0060556	regulation of vitamin D biosynthetic process	3	7	0.025853996095297	0.267712138308419	ENSMUSG00000006724(Cyp27b1);ENSMUSG00000029275(Gfi1);ENSMUSG00000042821(Snai1)
GO:0060558	regulation of calcidiol 1-monooxygenase activity	3	7	0.025853996095297	0.267712138308419	ENSMUSG00000006724(Cyp27b1);ENSMUSG00000022479(Vdr);ENSMUSG00000029275(Gfi1)
GO:0061156	pulmonary artery morphogenesis	3	7	0.025853996095297	0.267712138308419	ENSMUSG00000027070(Lrp2);ENSMUSG00000027276(Jag1);ENSMUSG00000032327(Stra6)
GO:0070948	regulation of neutrophil mediated cytotoxicity	3	7	0.025853996095297	0.267712138308419	ENSMUSG00000005980(Dnase1);ENSMUSG00000025279(Dnase1l3);ENSMUSG00000029380(Cxcl1)
GO:0071694	maintenance of protein location in extracellular region	3	7	0.025853996095297	0.267712138308419	ENSMUSG00000027204(Fbn1);ENSMUSG00000041120(Nbl1);ENSMUSG00000053226(Dand5)
GO:0072396	response to cell cycle checkpoint signaling	3	7	0.025853996095297	0.267712138308419	ENSMUSG00000024906(Mus81);ENSMUSG00000039055(Eme1);ENSMUSG00000039738(Slx4)
GO:0072402	response to DNA integrity checkpoint signaling	3	7	0.025853996095297	0.267712138308419	ENSMUSG00000024906(Mus81);ENSMUSG00000039055(Eme1);ENSMUSG00000039738(Slx4)
GO:0072423	response to DNA damage checkpoint signaling	3	7	0.025853996095297	0.267712138308419	ENSMUSG00000024906(Mus81);ENSMUSG00000039055(Eme1);ENSMUSG00000039738(Slx4)
GO:0072675	osteoclast fusion	3	7	0.025853996095297	0.267712138308419	ENSMUSG00000025473(Adam8);ENSMUSG00000035673(Sbno2);ENSMUSG00000046186(Cd109)
GO:0097267	omega-hydroxylase P450 pathway	3	7	0.025853996095297	0.267712138308419	ENSMUSG00000024055(Cyp4f13);ENSMUSG00000066071(Cyp4a12a);ENSMUSG00000078597(Cyp4a12b)
GO:1902075	cellular response to salt	3	7	0.025853996095297	0.267712138308419	ENSMUSG00000024590(Lmnb1);ENSMUSG00000028785(Hpca);ENSMUSG00000046434(Hnrnpa1)
GO:1902339	positive regulation of apoptotic process involved in morphogenesis	3	7	0.025853996095297	0.267712138308419	ENSMUSG00000022479(Vdr);ENSMUSG00000028599(Tnfrsf1b);ENSMUSG00000036986(Pml)
GO:1902396	protein localization to bicellular tight junction	3	7	0.025853996095297	0.267712138308419	ENSMUSG00000031328(Flna);ENSMUSG00000040584(Abcb1a);ENSMUSG00000062825(Actg1)
GO:1903490	positive regulation of mitotic cytokinesis	3	7	0.025853996095297	0.267712138308419	ENSMUSG00000017716(Birc5);ENSMUSG00000024795(Kif20b);ENSMUSG00000028873(Cdca8)
GO:1903979	negative regulation of microglial cell activation	3	7	0.025853996095297	0.267712138308419	ENSMUSG00000020889(Nr1d1);ENSMUSG00000068129(Cst7);ENSMUSG00000068923(Syt11)
GO:1904054	regulation of cholangiocyte proliferation	3	7	0.025853996095297	0.267712138308419	ENSMUSG00000024395(Lims2);ENSMUSG00000043760(Pkhd1);ENSMUSG00000064272(Gpbar1)
GO:1904747	positive regulation of apoptotic process involved in development	3	7	0.025853996095297	0.267712138308419	ENSMUSG00000022479(Vdr);ENSMUSG00000028599(Tnfrsf1b);ENSMUSG00000036986(Pml)
GO:0050684	regulation of mRNA processing	23	150	0.0258976979716463	0.267712138308419	ENSMUSG00000000838(Fmr1);ENSMUSG00000004980(Hnrnpa2b1);ENSMUSG00000024268(Celf4);ENSMUSG00000025586(Cpeb1);ENSMUSG00000027763(Mbnl1);ENSMUSG00000027968(Larp7);ENSMUSG00000029249(Rest);ENSMUSG00000031060(Rbm10);ENSMUSG00000031134(Rbmx);ENSMUSG00000031167(Rbm3);ENSMUSG00000034120(Srsf2);ENSMUSG00000034818(Celf5);ENSMUSG00000039630(Hnrnpu);ENSMUSG00000041431(Ccnb1);ENSMUSG00000042487(Leo1);ENSMUSG00…
GO:0030282	bone mineralization	20	126	0.025901277443276	0.267712138308419	ENSMUSG00000006724(Cyp27b1);ENSMUSG00000008999(Bmp7);ENSMUSG00000022265(Ank);ENSMUSG00000022479(Vdr);ENSMUSG00000024529(Lox);ENSMUSG00000028108(Ecm1);ENSMUSG00000028766(Alpl);ENSMUSG00000029306(Ibsp);ENSMUSG00000035673(Sbno2);ENSMUSG00000035692(Isg15);ENSMUSG00000035914(Cd276);ENSMUSG00000039004(Bmp6);ENSMUSG00000042988(Notum);ENSMUSG00000045730(Adrb2);ENSMUSG00000050860(Phospho1);ENSMUSG00000052…
GO:0044070	regulation of anion transport	20	126	0.025901277443276	0.267712138308419	ENSMUSG00000021125(Arg2);ENSMUSG00000021367(Edn1);ENSMUSG00000022048(Dpysl2);ENSMUSG00000026981(Il1rn);ENSMUSG00000027048(Abcb11);ENSMUSG00000027562(Car2);ENSMUSG00000029334(Prkg2);ENSMUSG00000031340(Gabre);ENSMUSG00000031980(Agt);ENSMUSG00000034579(Pla2g3);ENSMUSG00000035199(Arl6ip5);ENSMUSG00000038178(Slc43a2);ENSMUSG00000038486(Sv2a);ENSMUSG00000040584(Abcb1a);ENSMUSG00000042429(Adora1);ENSMUS…
GO:0034763	negative regulation of transmembrane transport	22	142	0.0259860072179895	0.267712138308419	ENSMUSG00000007097(Atp1a2);ENSMUSG00000013698(Pea15a);ENSMUSG00000019768(Esr1);ENSMUSG00000020176(Grb10);ENSMUSG00000020263(Appl2);ENSMUSG00000025068(Gsto1);ENSMUSG00000027827(Kcnab1);ENSMUSG00000028141(Oaz3);ENSMUSG00000034462(Pkd2);ENSMUSG00000034813(Grip1);ENSMUSG00000035199(Arl6ip5);ENSMUSG00000036737(Oxsr1);ENSMUSG00000038178(Slc43a2);ENSMUSG00000038319(Kcnh2);ENSMUSG00000039239(Tgfb2);ENSMU…
GO:0001516	prostaglandin biosynthetic process	7	30	0.0260734883895634	0.267712138308419	ENSMUSG00000015090(Ptgds);ENSMUSG00000017969(Ptgis);ENSMUSG00000021367(Edn1);ENSMUSG00000024610(Cd74);ENSMUSG00000024659(Anxa1);ENSMUSG00000029919(Hpgds);ENSMUSG00000034579(Pla2g3)
GO:0009649	entrainment of circadian clock	7	30	0.0260734883895634	0.267712138308419	ENSMUSG00000020038(Cry1);ENSMUSG00000020644(Id2);ENSMUSG00000024042(Sik1);ENSMUSG00000036986(Pml);ENSMUSG00000043972(Opn5);ENSMUSG00000066892(Fbxl12);ENSMUSG00000094936(Rbm4)
GO:0032770	positive regulation of monooxygenase activity	7	30	0.0260734883895634	0.267712138308419	ENSMUSG00000002985(Apoe);ENSMUSG00000006724(Cyp27b1);ENSMUSG00000019768(Esr1);ENSMUSG00000022479(Vdr);ENSMUSG00000037580(Gch1);ENSMUSG00000037936(Scarb1);ENSMUSG00000061048(Cdh3)
GO:0039528	cytoplasmic pattern recognition receptor signaling pathway in response to virus	7	30	0.0260734883895634	0.267712138308419	ENSMUSG00000017830(Dhx58);ENSMUSG00000026896(Ifih1);ENSMUSG00000032661(Oas3);ENSMUSG00000033107(Rnf125);ENSMUSG00000037523(Mavs);ENSMUSG00000037921(Ddx60);ENSMUSG00000041827(Oasl1)
GO:0046457	prostanoid biosynthetic process	7	30	0.0260734883895634	0.267712138308419	ENSMUSG00000015090(Ptgds);ENSMUSG00000017969(Ptgis);ENSMUSG00000021367(Edn1);ENSMUSG00000024610(Cd74);ENSMUSG00000024659(Anxa1);ENSMUSG00000029919(Hpgds);ENSMUSG00000034579(Pla2g3)
GO:0018212	peptidyl-tyrosine modification	51	387	0.0261215540838832	0.267712138308419	ENSMUSG00000000791(Il12rb1);ENSMUSG00000004371(Il11);ENSMUSG00000005640(Insrr);ENSMUSG00000007888(Crlf1);ENSMUSG00000017652(Cd40);ENSMUSG00000018381(Abi3);ENSMUSG00000018916(Csf2);ENSMUSG00000020395(Itk);ENSMUSG00000020467(Efemp1);ENSMUSG00000020717(Pecam1);ENSMUSG00000021365(Nedd9);ENSMUSG00000021451(Sema4d);ENSMUSG00000022099(Dmtn);ENSMUSG00000022528(Hes1);ENSMUSG00000022637(Cblb);ENSMUSG000000…
GO:0050731	positive regulation of peptidyl-tyrosine phosphorylation	28	191	0.0261693160413676	0.267712138308419	ENSMUSG00000004371(Il11);ENSMUSG00000007888(Crlf1);ENSMUSG00000017652(Cd40);ENSMUSG00000018381(Abi3);ENSMUSG00000018916(Csf2);ENSMUSG00000020717(Pecam1);ENSMUSG00000021365(Nedd9);ENSMUSG00000021451(Sema4d);ENSMUSG00000022528(Hes1);ENSMUSG00000022906(Parp9);ENSMUSG00000024610(Cd74);ENSMUSG00000025383(Il23a);ENSMUSG00000027460(Angpt4);ENSMUSG00000027947(Il6ra);ENSMUSG00000027954(Efna1);ENSMUSG00000…
GO:0050896	response to stimulus	1054	10088	0.0262877223041581	0.267712138308419	ENSMUSG00000000276(Dgke);ENSMUSG00000000326(Comt);ENSMUSG00000000386(Mx1);ENSMUSG00000000568(Hnrnpd);ENSMUSG00000000732(Icosl);ENSMUSG00000000791(Il12rb1);ENSMUSG00000000838(Fmr1);ENSMUSG00000000903(Vpreb3);ENSMUSG00000001020(S100a4);ENSMUSG00000001039(B9d1);ENSMUSG00000001128(Cfp);ENSMUSG00000001248(Gramd1a);ENSMUSG00000001281(Itgb7);ENSMUSG00000001289(Pfdn5);ENSMUSG00000001444(Tbx21);ENSMUSG000…
GO:0007569	cell aging	16	95	0.0264615998707881	0.267712138308419	ENSMUSG00000002111(Spi1);ENSMUSG00000003549(Ercc1);ENSMUSG00000018381(Abi3);ENSMUSG00000020644(Id2);ENSMUSG00000021125(Arg2);ENSMUSG00000021918(Nek4);ENSMUSG00000027641(Rbl1);ENSMUSG00000027820(Mme);ENSMUSG00000028063(Lmna);ENSMUSG00000030890(Ilk);ENSMUSG00000036986(Pml);ENSMUSG00000041147(Brca2);ENSMUSG00000042675(Ypel3);ENSMUSG00000046711(Hmga1);ENSMUSG00000049932(H2ax);ENSMUSG00000078249(Hmga1…
GO:0045824	negative regulation of innate immune response	16	95	0.0264615998707881	0.267712138308419	ENSMUSG00000017830(Dhx58);ENSMUSG00000022160(Mettl3);ENSMUSG00000023224(Serping1);ENSMUSG00000026536(Ifi211);ENSMUSG00000026946(Nmi);ENSMUSG00000027639(Samhd1);ENSMUSG00000027951(Adar);ENSMUSG00000030107(Usp18);ENSMUSG00000030966(Trim21);ENSMUSG00000032623(Oas1d);ENSMUSG00000032661(Oas3);ENSMUSG00000035692(Isg15);ENSMUSG00000054266(Serpinb9d);ENSMUSG00000066861(Oas1g);ENSMUSG00000073489(Ifi204);E…
GO:0051306	mitotic sister chromatid separation	16	95	0.0264615998707881	0.267712138308419	ENSMUSG00000001403(Ube2c);ENSMUSG00000006398(Cdc20);ENSMUSG00000017716(Birc5);ENSMUSG00000020020(Usp44);ENSMUSG00000020415(Pttg1);ENSMUSG00000023018(Smarcd1);ENSMUSG00000026683(Nuf2);ENSMUSG00000028873(Cdca8);ENSMUSG00000030584(Dpf1);ENSMUSG00000030867(Plk1);ENSMUSG00000038379(Ttk);ENSMUSG00000041431(Ccnb1);ENSMUSG00000042807(Hecw2);ENSMUSG00000045328(Cenpe);ENSMUSG00000051235(Gen1);ENSMUSG000000…
GO:1990868	response to chemokine	16	95	0.0264615998707881	0.267712138308419	ENSMUSG00000018927(Ccl6);ENSMUSG00000021367(Edn1);ENSMUSG00000023235(Ccl25);ENSMUSG00000024529(Lox);ENSMUSG00000026166(Ccl20);ENSMUSG00000028927(Padi2);ENSMUSG00000029372(Ppbp);ENSMUSG00000029380(Cxcl1);ENSMUSG00000034855(Cxcl10);ENSMUSG00000035385(Ccl2);ENSMUSG00000036737(Oxsr1);ENSMUSG00000037944(Ccr7);ENSMUSG00000044337(Ackr3);ENSMUSG00000058427(Cxcl2);ENSMUSG00000060509(Xcr1);ENSMUSG000000793…
GO:1990869	cellular response to chemokine	16	95	0.0264615998707881	0.267712138308419	ENSMUSG00000018927(Ccl6);ENSMUSG00000021367(Edn1);ENSMUSG00000023235(Ccl25);ENSMUSG00000024529(Lox);ENSMUSG00000026166(Ccl20);ENSMUSG00000028927(Padi2);ENSMUSG00000029372(Ppbp);ENSMUSG00000029380(Cxcl1);ENSMUSG00000034855(Cxcl10);ENSMUSG00000035385(Ccl2);ENSMUSG00000036737(Oxsr1);ENSMUSG00000037944(Ccr7);ENSMUSG00000044337(Ackr3);ENSMUSG00000058427(Cxcl2);ENSMUSG00000060509(Xcr1);ENSMUSG000000793…
GO:0060284	regulation of cell development	73	582	0.026559040873012	0.267712138308419	ENSMUSG00000001467(Cyp51);ENSMUSG00000002985(Apoe);ENSMUSG00000003282(Plag1);ENSMUSG00000004885(Crabp2);ENSMUSG00000008999(Bmp7);ENSMUSG00000009248(Ascl2);ENSMUSG00000015053(Gata2);ENSMUSG00000020263(Appl2);ENSMUSG00000020389(Cdkl3);ENSMUSG00000020476(Dbnl);ENSMUSG00000020644(Id2);ENSMUSG00000020889(Nr1d1);ENSMUSG00000021068(Nin);ENSMUSG00000021108(Prkch);ENSMUSG00000021365(Nedd9);ENSMUSG00000021…
GO:0048812	neuron projection morphogenesis	85	690	0.0266633912081089	0.267712138308419	ENSMUSG00000002985(Apoe);ENSMUSG00000004885(Crabp2);ENSMUSG00000008999(Bmp7);ENSMUSG00000011751(Sptbn4);ENSMUSG00000017167(Cntnap1);ENSMUSG00000017724(Etv4);ENSMUSG00000017929(B4galt5);ENSMUSG00000018381(Abi3);ENSMUSG00000018865(Sult4a1);ENSMUSG00000020067(Mypn);ENSMUSG00000020389(Cdkl3);ENSMUSG00000020476(Dbnl);ENSMUSG00000020598(Nrcam);ENSMUSG00000020859(Spag9);ENSMUSG00000021068(Nin);ENSMUSG00…
GO:0032409	regulation of transporter activity	41	301	0.0267342092531232	0.267712138308419	ENSMUSG00000001983(Taco1);ENSMUSG00000002028(Kmt2a);ENSMUSG00000007097(Atp1a2);ENSMUSG00000007122(Casq1);ENSMUSG00000017817(Jph2);ENSMUSG00000020599(Rgs9);ENSMUSG00000021367(Edn1);ENSMUSG00000021559(Dapk1);ENSMUSG00000021591(Glrx);ENSMUSG00000023070(Rgn);ENSMUSG00000024873(Cnih2);ENSMUSG00000025068(Gsto1);ENSMUSG00000027577(Chrna4);ENSMUSG00000027827(Kcnab1);ENSMUSG00000028525(Pde4b);ENSMUSG00000…
GO:0008361	regulation of cell size	30	208	0.0268232731133317	0.267712138308419	ENSMUSG00000002985(Apoe);ENSMUSG00000004885(Crabp2);ENSMUSG00000017740(Slc12a5);ENSMUSG00000020120(Plek);ENSMUSG00000020389(Cdkl3);ENSMUSG00000020476(Dbnl);ENSMUSG00000021367(Edn1);ENSMUSG00000021451(Sema4d);ENSMUSG00000022048(Dpysl2);ENSMUSG00000022419(Deptor);ENSMUSG00000023013(Aqp2);ENSMUSG00000023944(Hsp90ab1);ENSMUSG00000028068(Iqgap3);ENSMUSG00000029106(Add1);ENSMUSG00000030720(Cln3);ENSMUS…
GO:0055001	muscle cell development	30	208	0.0268232731133317	0.267712138308419	ENSMUSG00000007122(Casq1);ENSMUSG00000013936(Myl2);ENSMUSG00000017167(Cntnap1);ENSMUSG00000019942(Cdk1);ENSMUSG00000020067(Mypn);ENSMUSG00000021367(Edn1);ENSMUSG00000022371(Col14a1);ENSMUSG00000022528(Hes1);ENSMUSG00000022865(Cxadr);ENSMUSG00000024011(Pi16);ENSMUSG00000024529(Lox);ENSMUSG00000026313(Hdac4);ENSMUSG00000026950(Neb);ENSMUSG00000028063(Lmna);ENSMUSG00000030314(Atg7);ENSMUSG0000003059…
GO:0051348	negative regulation of transferase activity	37	267	0.0269347398723989	0.267712138308419	ENSMUSG00000002985(Apoe);ENSMUSG00000006398(Cdc20);ENSMUSG00000008999(Bmp7);ENSMUSG00000020020(Usp44);ENSMUSG00000021108(Prkch);ENSMUSG00000021670(Hmgcr);ENSMUSG00000021958(Pinx1);ENSMUSG00000022419(Deptor);ENSMUSG00000022637(Cblb);ENSMUSG00000023070(Rgn);ENSMUSG00000024975(Pdcd4);ENSMUSG00000025880(Smad7);ENSMUSG00000027487(Cdk5rap1);ENSMUSG00000027951(Adar);ENSMUSG00000028551(Cdkn2c);ENSMUSG000…
GO:1901880	negative regulation of protein depolymerization	14	80	0.0270457538468032	0.267712138308419	ENSMUSG00000011751(Sptbn4);ENSMUSG00000015766(Eps8);ENSMUSG00000020181(Nav3);ENSMUSG00000021061(Sptb);ENSMUSG00000022099(Dmtn);ENSMUSG00000024236(Svil);ENSMUSG00000025432(Avil);ENSMUSG00000026532(Spta1);ENSMUSG00000029106(Add1);ENSMUSG00000038775(Vill);ENSMUSG00000044433(Camsap3);ENSMUSG00000048096(Lmod1);ENSMUSG00000057738(Sptan1);ENSMUSG00000062077(Trim54)
GO:0046889	positive regulation of lipid biosynthetic process	17	103	0.0270889617595489	0.267712138308419	ENSMUSG00000002108(Nr1h3);ENSMUSG00000002985(Apoe);ENSMUSG00000020538(Srebf1);ENSMUSG00000020889(Nr1d1);ENSMUSG00000023070(Rgn);ENSMUSG00000024030(Abcg1);ENSMUSG00000024610(Cd74);ENSMUSG00000024659(Anxa1);ENSMUSG00000026435(Slc45a3);ENSMUSG00000031378(Abcd1);ENSMUSG00000034579(Pla2g3);ENSMUSG00000037936(Scarb1);ENSMUSG00000039004(Bmp6);ENSMUSG00000047638(Nr1h4);ENSMUSG00000056148(Rdh9);ENSMUSG000…
GO:0051094	positive regulation of developmental process	169	1465	0.0272818308266421	0.267712138308419	ENSMUSG00000001444(Tbx21);ENSMUSG00000001467(Cyp51);ENSMUSG00000002111(Spi1);ENSMUSG00000002985(Apoe);ENSMUSG00000003282(Plag1);ENSMUSG00000004791(Pgf);ENSMUSG00000004885(Crabp2);ENSMUSG00000005148(Klf5);ENSMUSG00000005893(Nr2c2);ENSMUSG00000006398(Cdc20);ENSMUSG00000006724(Cyp27b1);ENSMUSG00000008999(Bmp7);ENSMUSG00000009569(Mrtfb);ENSMUSG00000011751(Sptbn4);ENSMUSG00000012705(Retn);ENSMUSG00000…
GO:0009725	response to hormone	113	946	0.0274026744703634	0.267712138308419	ENSMUSG00000001670(Tat);ENSMUSG00000002108(Nr1h3);ENSMUSG00000004791(Pgf);ENSMUSG00000005640(Insrr);ENSMUSG00000006724(Cyp27b1);ENSMUSG00000007097(Atp1a2);ENSMUSG00000008999(Bmp7);ENSMUSG00000012705(Retn);ENSMUSG00000015090(Ptgds);ENSMUSG00000015568(Lpl);ENSMUSG00000016458(Wt1);ENSMUSG00000019577(Pdk4);ENSMUSG00000019768(Esr1);ENSMUSG00000020038(Cry1);ENSMUSG00000020044(Timp3);ENSMUSG00000020176(…
[truncated: 12,132 more rows]

## Sheet: Renca-P3-vs-Renca-P17.PFC
GO ID	Description	Renca-P3-vs-Renca-P17 (1108)	All (20814)	pvalue	p.adjust	Genes
[truncated: 10,809 more rows]

## Sheet: Renca-P3-vs-Renca-P24.PFC
GO ID	Description	Renca-P3-vs-Renca-P24 (156)	All (20814)	pvalue	p.adjust	Genes
[truncated: 4,587 more rows]

## Sheet: Renca-P3-vs-Renca-P39.PFC
GO ID	Description	Renca-P3-vs-Renca-P39 (307)	All (20814)	pvalue	p.adjust	Genes
[truncated: 5,746 more rows]
